# Supplementary material for: Transcriptome Analysis of Genes Responding to Infection of Leghorn Male Hepatocellular Cells With Fowl Adenovirus Serotype 4
Source: Front Vet Sci. 2022 Jun 14;9:871038. doi: 10.3389/fvets.2022.871038 (PMC9237548; doi:10.3389/fvets.2022.871038)
Supplement: Supplementary file 7 [file Table_1.XLS]

gene_id	expression_12h	expression_0h	log2FC(12h/0h)	pval	padj	regulate	significant	fpkm_12P1	fpkm_12P2	fpkm_12P3	fpkm_M1	fpkm_M2	fpkm_M3	chr	start	end	strand	gene_name	gene_biotype	GO_biological_process	GO_cellular_component	GO_molecular_function	KEGG_genes		KEGG_pathways	gene_length	NR_tophit_name	NR_tophit_description	Swissprot_tophit_name	Swissprot_tophit_description	String_tophit_name	String_tophit_description	COG	KOG	NOG	Pfam
ENSGALG00000000154	5.24417686	11.01895667	-1.06975965	8.80E-23	1.41E-21	down	yes	5.491318695	5.032615623	5.208596264	10.08011501	11.05839368	11.9183613	26	1029892	1037452	+	DENND2D	protein_coding	--	GO:0005654|nucleoplasm; GO:0005829|cytosol	GO:0017112|Rab guanyl-nucleotide exchange factor activity	ko:K20161|DENND2	K03158	--	1878	XP_419235.6	XP_419235.6 DENN domain-containing protein 2D [Gallus gallus]	sp|Q9H6A0|DEN2D_HUMAN	sp|Q9H6A0|DEN2D_HUMAN DENN domain-containing protein 2D OS=Homo sapiens GN=DENND2D PE=1 SV=2	9031.ENSGALP00000000209	DENN/MADD domain containing 2D	_	KOG3569	_	PF02141.18|DENN|DENN (AEX-3) domain|ENSGALT00000101036|m.7667:247-429;PF03456.15|uDENN|uDENN domain|ENSGALT00000101036|m.7667:170-237;PF03455.16|dDENN|dDENN domain|ENSGALT00000101036|m.7667:503-540
ENSGALG00000000242	0.685266578	0.016787251	4.697947796	9.40E-17	9.84E-16	up	yes	0.854055263	0.64274463	0.55899984	0	0.026802944	0.02355881	22	736997	875384	+	EBF2	protein_coding	GO:0001709|cell fate determination; GO:0035563|positive regulation of chromatin binding; GO:0045893|positive regulation of transcription, DNA-templated; GO:0045944|positive regulation of transcription by RNA polymerase II; GO:0050873|brown fat cell differentiation; GO:0060612|adipose tissue development	GO:0005634|nucleus	GO:0000978|RNA polymerase II proximal promoter sequence-specific DNA binding; GO:0001228|DNA-binding transcription activator activity, RNA polymerase II-specific; GO:0003677|DNA binding; GO:0003682|chromatin binding; GO:0046872|metal ion binding	ko:K09103|EBF,COE	K04379	--	2651	NP_001158008.1	NP_001158008.1 transcription factor COE2 [Gallus gallus]	sp|O08792|COE2_MOUSE	sp|O08792|COE2_MOUSE Transcription factor COE2 OS=Mus musculus GN=Ebf2 PE=1 SV=4	_	_	_	_	_	PF16422.2|COE1_DBD|Transcription factor COE1 DNA-binding domain|ENSGALT00000000321|m.4524:17-246;PF16423.2|COE1_HLH|Transcription factor COE1 helix-loop-helix domain|ENSGALT00000000321|m.4524:338-381;PF01833.21|TIG|IPT/TIG domain|ENSGALT00000000321|m.4524:253-333
ENSGALG00000000295	0.766487663	0.376639962	1.005972244	1.44E-08	7.15E-08	up	yes	0.711609146	0.833410581	0.754443263	0.33977468	0.343217848	0.446927359	26	870577	887343	-	ENSGALG00000000295	protein_coding	--	GO:0005634|nucleus; GO:0030018|Z disc	--	--	K04448	--	7092	XP_024999494.1	XP_024999494.1 immunoglobulin-like and fibronectin type III domain-containing protein 1 isoform X5 [Gallus gallus]	sp|Q86VF2|IGFN1_HUMAN	sp|Q86VF2|IGFN1_HUMAN Immunoglobulin-like and fibronectin type III domain-containing protein 1 OS=Homo sapiens GN=IGFN1 PE=1 SV=2	9031.ENSGALP00000000385	immunoglobulin-like and fibronectin type III domain containing 1	_	KOG0613	_	PF07679.13|I-set|Immunoglobulin I-set domain|ENSGALT00000053002|m.7632:93-165;PF07679.13|I-set|Immunoglobulin I-set domain|ENSGALT00000053002|m.7632:1570-1643;PF07679.13|I-set|Immunoglobulin I-set domain|ENSGALT00000053002|m.7632:1671-1752;PF07679.13|I-set|Immunoglobulin I-set domain|ENSGALT00000053002|m.7632:2070-2148;PF07679.13|I-set|Immunoglobulin I-set domain|ENSGALT00000053002|m.7632:2269-23…
ENSGALG00000000466	0.472276879	0.196884839	1.221033721	0.018432146	0.033803688	up	yes	0.48460012	0.279278609	0.652951908	0.110427403	0.385986089	0.094241025	23	5273969	5292034	-	LCK	protein_coding	GO:0006882|cellular zinc ion homeostasis; GO:0006919|activation of cysteine-type endopeptidase activity involved in apoptotic process; GO:0007169|transmembrane receptor protein tyrosine kinase signaling pathway; GO:0016477|cell migration; GO:0030217|T cell differentiation; GO:0038083|peptidyl-tyrosine autophosphorylation; GO:0042127|regulation of cell population proliferation; GO:0042493|response…	GO:0000242|pericentriolar material; GO:0031234|extrinsic component of cytoplasmic side of plasma membrane; GO:0045121|membrane raft	GO:0004713|protein tyrosine kinase activity; GO:0004715|non-membrane spanning protein tyrosine kinase activity; GO:0004722|protein serine/threonine phosphatase activity; GO:0005102|signaling receptor binding; GO:0005524|ATP binding; GO:0042169|SH2 domain binding	ko:K05856|LCK	K04734	ko04064|NF-kappa B signaling pathway; ko04380|Osteoclast differentiation; ko04650|Natural killer cell mediated cytotoxicity; ko04658|Th1 and Th2 cell differentiation; ko04659|Th17 cell differentiation; ko04660|T cell receptor signaling pathway; ko05166|HTLV-I infection; ko05340|Primary immunodeficiency	4071	XP_427615.3	XP_427615.3 proto-oncogene tyrosine-protein kinase LCK isoform X1 [Gallus gallus]	sp|P42683|LCK_CHICK	sp|P42683|LCK_CHICK Proto-oncogene tyrosine-protein kinase LCK OS=Gallus gallus GN=LCK PE=2 SV=2	_	_	_	_	_	PF07714.14|Pkinase_Tyr|Protein tyrosine kinase|ENSGALT00000000635|m.5724:319-567;PF00069.22|Pkinase|Protein kinase domain|ENSGALT00000000635|m.5724:321-564;PF00017.21|SH2|SH2 domain|ENSGALT00000000635|m.5724:201-283;PF00018.25|SH3_1|SH3 domain|ENSGALT00000000635|m.5724:141-187;PF14604.3|SH3_9|Variant SH3 domain|ENSGALT00000000635|m.5724:142-191;PF07653.14|SH3_2|Variant SH3 domain|ENSGALT000000006…
ENSGALG00000000544	0.683974579	0.232616073	1.516207684	3.99E-05	0.000125927	up	yes	0.723018304	0.633307769	0.695597664	0.413481636	0.114263334	0.170103251	26	1603818	1616373	+	ENSGALG00000000544	protein_coding	--	GO:0005886|plasma membrane	GO:0003924|GTPase activity; GO:0005525|GTP binding	ko:K17199|RASEF,RAB45	K20216	--	5610	XP_015154609.1	XP_015154609.1 ras-related protein Rab-44 isoform X1 [Gallus gallus]	sp|Q8CB87|RAB44_MOUSE	sp|Q8CB87|RAB44_MOUSE Ras-related protein Rab-44 OS=Mus musculus GN=Rab44 PE=1 SV=1	9031.ENSGALP00000034605	RAB44, member RAS oncogene family	COG1100	KOG0078	_	PF00071.19|Ras|Ras family|ENSGALT00000091203|m.7866:1126-1284;PF08477.10|Roc|Ras of Complex, Roc, domain of DAPkinase|ENSGALT00000091203|m.7866:1126-1239;PF00025.18|Arf|ADP-ribosylation factor family|ENSGALT00000091203|m.7866:1124-1281;PF01926.20|MMR_HSR1|50S ribosome-binding GTPase|ENSGALT00000091203|m.7866:1125-1212
ENSGALG00000000558	3.731243199	1.746696825	1.090652523	3.87E-20	5.23E-19	up	yes	3.736031896	3.615595302	3.8421024	1.708739731	1.663283589	1.868067153	28	792585	812847	-	SLC1A6	protein_coding	GO:0006811|ion transport; GO:0007268|chemical synaptic transmission; GO:0014047|glutamate secretion; GO:0015810|aspartate transmembrane transport; GO:0015813|L-glutamate transmembrane transport; GO:0042391|regulation of membrane potential; GO:0098712|L-glutamate import across plasma membrane	GO:0005794|Golgi apparatus; GO:0005886|plasma membrane; GO:0005887|integral component of plasma membrane; GO:0016020|membrane; GO:0045111|intermediate filament cytoskeleton	GO:0005314|high-affinity glutamate transmembrane transporter activity; GO:0015171|amino acid transmembrane transporter activity; GO:0015183|L-aspartate transmembrane transporter activity; GO:0046872|metal ion binding	ko:K05617|SLC1A6,EAAT4		ko04724|Glutamatergic synapse	3464	XP_004948712.1	XP_004948712.1 excitatory amino acid transporter 4 isoform X1 [Gallus gallus]	sp|P48664|EAA4_HUMAN	sp|P48664|EAA4_HUMAN Excitatory amino acid transporter 4 OS=Homo sapiens GN=SLC1A6 PE=2 SV=1	9031.ENSGALP00000000775	solute carrier family 1 (high affinity aspartate/glutamate transporter), member 6	COG1301	KOG3787	_	PF00375.15|SDF|Sodium:dicarboxylate symporter family|ENSGALT00000000776|m.9556:62-523
ENSGALG00000000616	7.954939094	27.15863262	-1.770206722	1.24E-55	8.45E-54	down	yes	7.399822648	7.991554551	8.473440082	26.2483041	24.8444107	30.38318305	26	323882	327166	+	ELF3	protein_coding	GO:0001824|blastocyst development; GO:0006355|regulation of transcription, DNA-templated; GO:0006954|inflammatory response; GO:0009653|anatomical structure morphogenesis; GO:0030154|cell differentiation; GO:0030198|extracellular matrix organization; GO:0030855|epithelial cell differentiation; GO:0045892|negative regulation of transcription, DNA-templated; GO:0045893|positive regulation of transcr…	GO:0005634|nucleus; GO:0005654|nucleoplasm; GO:0005794|Golgi apparatus; GO:0005829|cytosol	GO:0000978|RNA polymerase II proximal promoter sequence-specific DNA binding; GO:0001228|DNA-binding transcription activator activity, RNA polymerase II-specific; GO:0003677|DNA binding; GO:0003700|DNA-binding transcription factor activity; GO:0003713|transcription coactivator activity	ko:K09429|K09429,ELF3		--	1373	XP_419257.4	XP_419257.4 ETS-related transcription factor Elf-3 [Gallus gallus]	sp|Q3UPW2|ELF3_MOUSE	sp|Q3UPW2|ELF3_MOUSE ETS-related transcription factor Elf-3 OS=Mus musculus GN=Elf3 PE=1 SV=1	9031.ENSGALP00000000871	E74-like factor 3 (ets domain transcription factor, epithelial-specific )	_	KOG3804	_	PF00178.19|Ets|Ets-domain|ENSGALT00000000873|m.7488:303-383;PF02198.13|SAM_PNT|Sterile alpha motif (SAM)/Pointed domain|ENSGALT00000000873|m.7488:87-161
ENSGALG00000000678	12.37055307	32.19937615	-1.379404953	5.07E-48	2.57E-46	down	yes	12.1442147	13.27775314	11.68969137	30.96441911	30.3806657	35.25304365	23	1506533	1508755	+	CITED4	protein_coding	GO:0006357|regulation of transcription by RNA polymerase II; GO:0032502|developmental process; GO:0043627|response to estrogen	GO:0005634|nucleus; GO:0005737|cytoplasm	GO:0003713|transcription coactivator activity	--		--	1953	NP_990049.1	NP_990049.1 cbp/p300-interacting transactivator 3 [Gallus gallus]	sp|Q9I8K7|CITE3_CHICK	sp|Q9I8K7|CITE3_CHICK Cbp/p300-interacting transactivator 3 OS=Gallus gallus GN=CITED3 PE=2 SV=1	_	_	_	_	_	PF04487.9|CITED|CITED|ENSGALT00000000960|m.5207:1-205
ENSGALG00000000761	22.32474156	155.9055105	-2.803402989	0	0	down	yes	21.5256516	21.83293573	23.61563735	159.5741711	149.5198281	158.6225324	1	194859310	194874075	-	TSKU	protein_coding	GO:0007188|adenylate cyclase-modulating G protein-coupled receptor signaling pathway; GO:0010468|regulation of gene expression; GO:0021540|corpus callosum morphogenesis; GO:0021670|lateral ventricle development; GO:0021960|anterior commissure morphogenesis; GO:0030178|negative regulation of Wnt signaling pathway; GO:0061073|ciliary body morphogenesis	GO:0005615|extracellular space; GO:0005886|plasma membrane	GO:0004930|G protein-coupled receptor activity	ko:K08130|TSK,LRRC54		--	2612	NP_001005346.1	NP_001005346.1 tsukushin precursor [Gallus gallus]	sp|Q65Z91|TSK_CHICK	sp|Q65Z91|TSK_CHICK Tsukushin OS=Gallus gallus GN=TSKU PE=1 SV=1	9031.ENSGALP00000001104	Tsukushin Precursor (Tsukushi)(C-TSK)(Leucine-rich repeat-containing protein 54); Dorsalizin [...]	COG4886	KOG0619	_	PF13855.3|LRR_8|Leucine rich repeat|ENSGALT00000001106|m.4825:87-145;PF13855.3|LRR_8|Leucine rich repeat|ENSGALT00000001106|m.4825:242-288;PF13306.3|LRR_5|Leucine rich repeats (6 copies)|ENSGALT00000001106|m.4825:88-191;PF13306.3|LRR_5|Leucine rich repeats (6 copies)|ENSGALT00000001106|m.4825:216-314;PF00560.30|LRR_1|Leucine Rich Repeat|ENSGALT00000001106|m.4825:112-131;PF00560.30|LRR_1|Leucine R…
ENSGALG00000000769	1.578696858	6.25931097	-1.980463024	1.31E-30	3.27E-29	down	yes	1.321919235	1.508691785	1.905479556	5.881157697	6.726953	6.169822212	26	2349209	2352491	-	RAB7B	protein_coding	GO:0015031|protein transport; GO:0032755|positive regulation of interleukin-6 production; GO:0034144|negative regulation of toll-like receptor 4 signaling pathway; GO:0034164|negative regulation of toll-like receptor 9 signaling pathway; GO:0034499|late endosome to Golgi transport; GO:0045654|positive regulation of megakaryocyte differentiation; GO:0051092|positive regulation of NF-kappaB transcr…	GO:0005764|lysosome; GO:0005770|late endosome; GO:0005794|Golgi apparatus; GO:0005802|trans-Golgi network; GO:0030670|phagocytic vesicle membrane; GO:0045335|phagocytic vesicle	GO:0003924|GTPase activity; GO:0005525|GTP binding	ko:K07898|RAB7B		ko04137|Mitophagy - animal; ko04140|Autophagy - animal; ko04145|Phagosome; ko05132|Salmonella infection; ko05146|Amoebiasis	1567	XP_003212967.2	XP_003212967.2 PREDICTED: ras-related protein Rab-7b [Meleagris gallopavo]	sp|Q08DE8|RAB7B_BOVIN	sp|Q08DE8|RAB7B_BOVIN Ras-related protein Rab-7b OS=Bos taurus GN=RAB7B PE=2 SV=1	9031.ENSGALP00000034566	hypothetical protein LOC771782	COG1100	KOG0394	_	PF00071.19|Ras|Ras family|ENSGALT00000035212|m.7998:17-179;PF08477.10|Roc|Ras of Complex, Roc, domain of DAPkinase|ENSGALT00000035212|m.7998:17-135;PF00025.18|Arf|ADP-ribosylation factor family|ENSGALT00000035212|m.7998:12-166;PF04670.9|Gtr1_RagA|Gtr1/RagA G protein conserved region|ENSGALT00000035212|m.7998:17-147
ENSGALG00000000803	1.357978227	0.203149751	2.682105992	5.28E-10	3.06E-09	up	yes	1.233004429	1.422914285	1.418015968	0.168100945	0.293788611	0.147559698	28	2045697	2048418	+	ENSGALG00000000803	protein_coding	--	--	--	--		--	1040	XP_003642901.1	XP_003642901.1 uncharacterized protein LOC100859850 [Gallus gallus]	_	_	9031.ENSGALP00000001162	annotation not avaliable	_	_	NOG82759	_
ENSGALG00000000820	0.638597501	0.208930271	1.56685202	7.57E-07	3.05E-06	up	yes	0.621456427	0.551089099	0.743246977	0.272950793	0.189410483	0.164429536	23	1741624	1757003	+	ENSGALG00000000820	protein_coding	GO:0007187|G protein-coupled receptor signaling pathway, coupled to cyclic nucleotide second messenger; GO:0007193|adenylate cyclase-inhibiting G protein-coupled receptor signaling pathway; GO:0007268|chemical synaptic transmission; GO:0009636|response to toxic substance; GO:0014827|intestine smooth muscle contraction; GO:0040012|regulation of locomotion; GO:0042310|vasoconstriction; GO:0050795|r…	GO:0005886|plasma membrane; GO:0005887|integral component of plasma membrane	GO:0004993|G protein-coupled serotonin receptor activity; GO:0030594|neurotransmitter receptor activity; GO:0051378|serotonin binding	ko:K04153|HTR1		ko04024|cAMP signaling pathway; ko04080|Neuroactive ligand-receptor interaction; ko04726|Serotonergic synapse; ko04742|Taste transduction	3111	XP_015153069.1	XP_015153069.1 5-hydroxytryptamine receptor 1D [Gallus gallus]	sp|P28221|5HT1D_HUMAN	sp|P28221|5HT1D_HUMAN 5-hydroxytryptamine receptor 1D OS=Homo sapiens GN=HTR1D PE=1 SV=1	9031.ENSGALP00000001192	5-hydroxytryptamine (serotonin) receptor 1D	_	KOG3656	_	PF00001.18|7tm_1|7 transmembrane receptor (rhodopsin family)|ENSGALT00000001194|m.5241:56-356;PF10320.6|7TM_GPCR_Srsx|Serpentine type 7TM GPCR chemoreceptor Srsx|ENSGALT00000001194|m.5241:53-370
ENSGALG00000000884	17.37670562	36.16067064	-1.056835746	5.04E-35	1.47E-33	down	yes	17.25976805	18.34889536	16.52145346	34.05892695	35.28430495	39.13878003	13	1686038	1715067	+	CXXC5	protein_coding	GO:0000122|negative regulation of transcription by RNA polymerase II; GO:0043123|positive regulation of I-kappaB kinase/NF-kappaB signaling	GO:0005654|nucleoplasm; GO:0005829|cytosol	GO:0008134|transcription factor binding; GO:0008270|zinc ion binding; GO:0043565|sequence-specific DNA binding	--		--	2150	XP_003204764.1	XP_003204764.1 PREDICTED: CXXC-type zinc finger protein 5 isoform X1 [Meleagris gallopavo]	sp|Q32LB3|CXXC5_BOVIN	sp|Q32LB3|CXXC5_BOVIN CXXC-type zinc finger protein 5 OS=Bos taurus GN=CXXC5 PE=2 SV=2	9031.ENSGALP00000001296	CXXC finger 5	_	_	NOG87017	PF02008.17|zf-CXXC|CXXC zinc finger domain|ENSGALT00000001298|m.8281:211-250
ENSGALG00000000901	0.458046823	1.021391359	-1.139867097	0.00188751	0.004281249	down	yes	0.484549109	0.538235442	0.351355917	0.963947276	1.22522368	0.875003121	11	19856230	19857745	+	ENSGALG00000000901	protein_coding	GO:0005975|carbohydrate metabolic process; GO:0006044|N-acetylglucosamine metabolic process; GO:0006477|protein sulfation; GO:0006790|sulfur compound metabolic process; GO:0006928|movement of cell or subcellular component; GO:0006954|inflammatory response; GO:0006955|immune response; GO:0007155|cell adhesion; GO:0007267|cell-cell signaling; GO:0016266|O-glycan processing; GO:0018146|keratan sulfa…	GO:0000139|Golgi membrane; GO:0005802|trans-Golgi network; GO:0016021|integral component of membrane; GO:0031228|intrinsic component of Golgi membrane	GO:0001517|N-acetylglucosamine 6-O-sulfotransferase activity; GO:0008146|sulfotransferase activity	ko:K04746|CHST4		ko00533|Glycosaminoglycan biosynthesis - keratan sulfate	1140	XP_015148201.1	XP_015148201.1 carbohydrate sulfotransferase 4 [Gallus gallus]	sp|Q8NCG5|CHST4_HUMAN	sp|Q8NCG5|CHST4_HUMAN Carbohydrate sulfotransferase 4 OS=Homo sapiens GN=CHST4 PE=1 SV=2	9031.ENSGALP00000001321	carbohydrate (N-acetylglucosamine 6-O) sulfotransferase 4	_	_	NOG80862	PF00685.24|Sulfotransfer_1|Sulfotransferase domain|ENSGALT00000001323|m.7052:43-355;PF13469.3|Sulfotransfer_3|Sulfotransferase family|ENSGALT00000001323|m.7052:196-296
ENSGALG00000000918	1.737546296	0.60227776	1.513072491	9.48E-05	0.000280693	up	yes	1.490983876	1.722837018	1.998817995	0.258293531	0.816023826	0.732515923	27	3690449	3694265	+	CCDC103	protein_coding	GO:0001947|heart looping; GO:0003341|cilium movement; GO:0036158|outer dynein arm assembly; GO:0036159|inner dynein arm assembly; GO:0070286|axonemal dynein complex assembly; GO:0071907|determination of digestive tract left/right asymmetry	GO:0005737|cytoplasm; GO:0031514|motile cilium	GO:0042803|protein homodimerization activity	--		--	895	XP_004948540.1	XP_004948540.1 coiled-coil domain-containing protein 103 [Gallus gallus]	sp|Q9D9P2|CC103_MOUSE	sp|Q9D9P2|CC103_MOUSE Coiled-coil domain-containing protein 103 OS=Mus musculus GN=Ccdc103 PE=1 SV=1	_	_	_	_	_	_
ENSGALG00000000919	0.273812989	0.917787577	-1.708853912	3.69E-09	1.95E-08	down	yes	0.358692198	0.237364953	0.225381815	0.8695357	1.013120161	0.87070687	26	2580165	2590723	-	PIGR	protein_coding	GO:0001580|detection of chemical stimulus involved in sensory perception of bitter taste; GO:0001895|retina homeostasis; GO:0002415|immunoglobulin transcytosis in epithelial cells mediated by polymeric immunoglobulin receptor; GO:0007173|epidermal growth factor receptor signaling pathway; GO:0038093|Fc receptor signaling pathway; GO:0043113|receptor clustering	GO:0005615|extracellular space; GO:0005886|plasma membrane; GO:0016021|integral component of membrane; GO:0043235|receptor complex; GO:0070062|extracellular exosome	GO:0001792|polymeric immunoglobulin receptor activity	ko:K13073|PIGR		ko04672|Intestinal immune network for IgA production	2585	XP_015154414.1	XP_015154414.1 polymeric immunoglobulin receptor isoform X1 [Gallus gallus]	sp|O70570|PIGR_MOUSE	sp|O70570|PIGR_MOUSE Polymeric immunoglobulin receptor OS=Mus musculus GN=Pigr PE=1 SV=1	9031.ENSGALP00000001351	annotation not avaliable	_	_	NOG46873	PF07686.14|V-set|Immunoglobulin V-set domain|ENSGALT00000001353|m.8025:55-139;PF07686.14|V-set|Immunoglobulin V-set domain|ENSGALT00000001353|m.8025:163-258;PF07686.14|V-set|Immunoglobulin V-set domain|ENSGALT00000001353|m.8025:268-363;PF07686.14|V-set|Immunoglobulin V-set domain|ENSGALT00000001353|m.8025:376-471;PF00047.22|ig|Immunoglobulin domain|ENSGALT00000001353|m.8025:267-360
ENSGALG00000000949	1.024681183	2.844544543	-1.464074277	7.26E-11	4.66E-10	down	yes	0.86198496	1.05632066	1.155737929	2.717806828	2.842736103	2.973090698	13	2173845	2180352	-	HBEGF	protein_coding	GO:0007173|epidermal growth factor receptor signaling pathway; GO:0008016|regulation of heart contraction; GO:0008284|positive regulation of cell population proliferation; GO:0021545|cranial nerve development; GO:0035313|wound healing, spreading of epidermal cells; GO:0048661|positive regulation of smooth muscle cell proliferation; GO:0050731|positive regulation of peptidyl-tyrosine phosphorylati…	GO:0005615|extracellular space; GO:0005887|integral component of plasma membrane; GO:0009986|cell surface	GO:0005154|epidermal growth factor receptor binding; GO:0008083|growth factor activity; GO:0008201|heparin binding	ko:K08523|HBEGF		ko01522|Endocrine resistance; ko04012|ErbB signaling pathway; ko04912|GnRH signaling pathway; ko04915|Estrogen signaling pathway; ko05120|Epithelial cell signaling in Helicobacter pylori infection; ko05205|Proteoglycans in cancer; ko05219|Bladder cancer	1213	NP_990180.1	NP_990180.1 proheparin-binding EGF-like growth factor precursor [Gallus gallus]	sp|Q9W7C5|HBEGF_CHICK	sp|Q9W7C5|HBEGF_CHICK Proheparin-binding EGF-like growth factor OS=Gallus gallus GN=HBEGF PE=1 SV=1	9031.ENSGALP00000001399	heparin-binding EGF-like growth factor	_	_	NOG45526	PF00008.24|EGF|EGF-like domain|ENSGALT00000001401|m.8293:116-146;PF12661.4|hEGF|Human growth factor-like EGF|ENSGALT00000001401|m.8293:136-147
ENSGALG00000000997	1.653948208	3.633465072	-1.130700632	1.18E-10	7.37E-10	down	yes	1.484689869	1.581413412	1.895741343	3.154058974	3.791127845	3.955208398	27	3660178	3663464	-	GJC1	protein_coding	GO:0001570|vasculogenesis; GO:0007268|chemical synaptic transmission; GO:0007601|visual perception; GO:0016264|gap junction assembly; GO:0048468|cell development; GO:0048738|cardiac muscle tissue development	GO:0005922|connexin complex; GO:0016021|integral component of membrane	GO:0005216|ion channel activity; GO:0086077|gap junction channel activity involved in AV node cell-bundle of His cell electrical coupling	ko:K07616|GJA7,CX45		--	1940	NP_990834.1	NP_990834.1 gap junction gamma-1 protein [Gallus gallus]	sp|P18861|CXG1_CHICK	sp|P18861|CXG1_CHICK Gap junction gamma-1 protein OS=Gallus gallus GN=GJC1 PE=2 SV=1	9031.ENSGALP00000001471	Gap junction gamma-1 protein (Gap junction alpha-7 protein)(Connexin-45)(Cx45); One gap junc [...]	_	_	NOG258434	PF00029.16|Connexin|Connexin|ENSGALT00000001473|m.8596:2-255
ENSGALG00000001006	6.991326495	2.339080227	1.5755323	6.96E-21	9.84E-20	up	yes	7.039687421	7.085629701	6.848662363	2.154249971	1.851237774	3.011752937	21	946988	976104	-	TP73	protein_coding	GO:0000122|negative regulation of transcription by RNA polymerase II; GO:0000187|activation of MAPK activity; GO:0001822|kidney development; GO:0006298|mismatch repair; GO:0006974|cellular response to DNA damage stimulus; GO:0006978|DNA damage response, signal transduction by p53 class mediator resulting in transcription of p21 class mediator; GO:0007050|cell cycle arrest; GO:0007346|regulation o…	GO:0000785|chromatin; GO:0005634|nucleus; GO:0005654|nucleoplasm; GO:0005667|transcription factor complex; GO:0005739|mitochondrion; GO:0005794|Golgi apparatus; GO:0005829|cytosol; GO:0030054|cell junction; GO:0043231|intracellular membrane-bounded organelle	GO:0000978|RNA polymerase II proximal promoter sequence-specific DNA binding; GO:0000981|DNA-binding transcription factor activity, RNA polymerase II-specific; GO:0001228|DNA-binding transcription activator activity, RNA polymerase II-specific; GO:0002039|p53 binding; GO:0003682|chromatin binding; GO:0003684|damaged DNA binding; GO:0003700|DNA-binding transcription factor activity; GO:0008134|tra…	ko:K10148|TP73		ko04115|p53 signaling pathway; ko04390|Hippo signaling pathway; ko04722|Neurotrophin signaling pathway; ko05162|Measles	2794	XP_024998389.1	XP_024998389.1 tumor protein p73 isoform X1 [Gallus gallus]	sp|O15350|P73_HUMAN	sp|O15350|P73_HUMAN Tumor protein p73 OS=Homo sapiens GN=TP73 PE=1 SV=1	9031.ENSGALP00000001485	tumor protein p73	_	_	NOG80479	PF00870.15|P53|P53 DNA-binding domain|ENSGALT00000001487|m.3836:141-336;PF07710.8|P53_tetramer|P53 tetramerisation motif|ENSGALT00000001487|m.3836:372-411;PF07647.14|SAM_2|SAM domain (Sterile alpha motif)|ENSGALT00000001487|m.3836:519-577
ENSGALG00000001058	18.77202042	38.39854854	-1.03207518	3.53E-26	6.92E-25	down	yes	18.80068292	18.06385614	19.4515222	40.40352175	41.57601079	33.21611307	21	1032001	1037986	-	ARHGEF16	protein_coding	GO:0035023|regulation of Rho protein signal transduction; GO:0043065|positive regulation of apoptotic process; GO:0051056|regulation of small GTPase mediated signal transduction; GO:0060326|cell chemotaxis; GO:0090630|activation of GTPase activity; GO:1903078|positive regulation of protein localization to plasma membrane	GO:0005829|cytosol	GO:0005085|guanyl-nucleotide exchange factor activity; GO:0005089|Rho guanyl-nucleotide exchange factor activity; GO:0017048|Rho GTPase binding; GO:0030165|PDZ domain binding; GO:0030971|receptor tyrosine kinase binding; GO:0045296|cadherin binding	ko:K20688|ARHGEF16		--	2106	XP_417549.5	XP_417549.5 rho guanine nucleotide exchange factor 16 isoform X2 [Gallus gallus]	sp|Q5VV41|ARHGG_HUMAN	sp|Q5VV41|ARHGG_HUMAN Rho guanine nucleotide exchange factor 16 OS=Homo sapiens GN=ARHGEF16 PE=1 SV=1	_	_	_	_	_	PF00621.17|RhoGEF|RhoGEF domain|ENSGALT00000001585|m.3839:317-494
ENSGALG00000001080	1.604439286	0.672180977	1.242806757	1.70E-09	9.33E-09	up	yes	1.455946189	1.465047198	1.89232447	0.783348633	0.603993454	0.629200844	17	9728090	9743930	-	NR5A1	protein_coding	GO:0006351|transcription, DNA-templated; GO:0007530|sex determination; GO:0008584|male gonad development; GO:0008585|female gonad development; GO:0010628|positive regulation of gene expression	GO:0005634|nucleus	GO:0003700|DNA-binding transcription factor activity; GO:0003707|steroid hormone receptor activity; GO:0008270|zinc ion binding; GO:0008289|lipid binding; GO:0043565|sequence-specific DNA binding	ko:K08560|NR5A1,SF1		--	3252	XP_015134818.1	XP_015134818.1 steroidogenic factor 1 isoform X1 [Gallus gallus]	sp|Q95L87|STF1_MACEU	sp|Q95L87|STF1_MACEU Steroidogenic factor 1 OS=Macropus eugenii GN=NR5A1 PE=2 SV=1	_	_	_	_	_	PF00105.15|zf-C4|Zinc finger, C4 type (two domains)|ENSGALT00000001616|m.12392:12-79;PF00104.27|Hormone_recep|Ligand-binding domain of nuclear hormone receptor|ENSGALT00000001616|m.12392:263-443
ENSGALG00000001091	5.931667676	14.89507256	-1.326863578	1.63E-25	3.07E-24	down	yes	5.811740005	5.826220423	6.157042601	14.00938122	13.68642341	16.98941305	26	2605514	2611145	-	ENSGALG00000001091	protein_coding	--	GO:0005737|cytoplasm; GO:0005829|cytosol; GO:0005886|plasma membrane; GO:0070062|extracellular exosome	--	--		--	1137	XP_417978.3	XP_417978.3 specifically androgen-regulated gene protein isoform X1 [Gallus gallus]	sp|Q9BW04|SARG_HUMAN	sp|Q9BW04|SARG_HUMAN Specifically androgen-regulated gene protein OS=Homo sapiens GN=SARG PE=1 SV=2	9031.ENSGALP00000001633	chromosome 1 open reading frame 116	_	_	NOG28428	PF15385.3|SARG|Specifically androgen-regulated gene protein|ENSGALT00000097199|m.8028:29-223
ENSGALG00000001115	1.75852436	0.220643241	2.938811169	8.24E-18	9.39E-17	up	yes	1.410361655	1.810889422	2.054322003	0.096802316	0.300765503	0.264361905	21	1390844	1412012	+	MMEL1	protein_coding	--	GO:0005576|extracellular region; GO:0016021|integral component of membrane	GO:0004222|metalloendopeptidase activity; GO:0046872|metal ion binding	ko:K08635|MMEL1		--	2322	XP_001233077.3	XP_001233077.3 membrane metallo-endopeptidase-like 1 isoform X1 [Gallus gallus]	sp|Q495T6|MMEL1_HUMAN	sp|Q495T6|MMEL1_HUMAN Membrane metallo-endopeptidase-like 1 OS=Homo sapiens GN=MMEL1 PE=2 SV=2	9031.ENSGALP00000001681	membrane metallo-endopeptidase-like 1	COG3590	KOG3624	_	PF05649.10|Peptidase_M13_N|Peptidase family M13|ENSGALT00000001683|m.3846:105-505;PF01431.18|Peptidase_M13|Peptidase family M13|ENSGALT00000001683|m.3846:566-772
ENSGALG00000001136	2.558095454	1.198413732	1.087584344	1.63E-06	6.32E-06	up	yes	2.95077983	2.557903728	2.165602805	1.351922947	1.150283449	1.093034799	21	1417763	1419447	-	ENSGALG00000001136	protein_coding	GO:0000122|negative regulation of transcription by RNA polymerase II; GO:0006351|transcription, DNA-templated; GO:0007155|cell adhesion; GO:0007219|Notch signaling pathway; GO:0007224|smoothened signaling pathway; GO:0007420|brain development; GO:0008284|positive regulation of cell population proliferation; GO:0014003|oligodendrocyte development; GO:0021537|telencephalon development; GO:0021781|g…	GO:0005634|nucleus	GO:0001227|DNA-binding transcription repressor activity, RNA polymerase II-specific; GO:0003682|chromatin binding; GO:0003690|double-stranded DNA binding; GO:0046983|protein dimerization activity	ko:K06055|HES5		ko04330|Notch signaling pathway; ko05224|Breast cancer	1404	XP_024998267.1	XP_024998267.1 hairy and enhancer of split 5-like isoform X1 [Gallus gallus]	sp|Q03062|HES5_RAT	sp|Q03062|HES5_RAT Transcription factor HES-5 OS=Rattus norvegicus GN=Hes5 PE=2 SV=1	9031.ENSGALP00000001706	similar to enhancer of split related protein-7	_	KOG4304	_	PF00010.23|HLH|Helix-loop-helix DNA-binding domain|ENSGALT00000035200|m.3847:42-92;PF07527.10|Hairy_orange|Hairy Orange|ENSGALT00000035200|m.3847:111-148
ENSGALG00000001177	0.263757399	0.636397523	-1.239523714	0.000146584	0.000419217	down	yes	0.260544064	0.312819705	0.217908427	0.752445243	0.63950684	0.517240487	26	2726911	2737426	-	CD34	protein_coding	GO:0001894|tissue homeostasis; GO:0001935|endothelial cell proliferation; GO:0003094|glomerular filtration; GO:0007160|cell-matrix adhesion; GO:0007165|signal transduction; GO:0008217|regulation of blood pressure; GO:0008283|cell population proliferation; GO:0010628|positive regulation of gene expression; GO:0010629|negative regulation of gene expression; GO:0030097|hemopoiesis; GO:0030195|negati…	GO:0005576|extracellular region; GO:0005737|cytoplasm; GO:0005764|lysosome; GO:0005886|plasma membrane; GO:0005887|integral component of plasma membrane; GO:0009897|external side of plasma membrane; GO:0009925|basal plasma membrane; GO:0009986|cell surface; GO:0016020|membrane; GO:0016324|apical plasma membrane; GO:0036053|glomerular endothelium fenestra; GO:0045171|intercellular bridge; GO:00484…	GO:0008134|transcription factor binding; GO:0030246|carbohydrate binding; GO:0043199|sulfate binding	ko:K06474|CD34		ko04514|Cell adhesion molecules (CAMs); ko04640|Hematopoietic cell lineage	2423	XP_004935032.1	XP_004935032.1 hematopoietic progenitor cell antigen CD34 isoform X1 [Gallus gallus]	sp|Q64314|CD34_MOUSE	sp|Q64314|CD34_MOUSE Hematopoietic progenitor cell antigen CD34 OS=Mus musculus GN=Cd34 PE=1 SV=1	9031.ENSGALP00000001784	CD34 molecule	_	_	NOG130880	PF06365.9|CD34_antigen|CD34/Podocalyxin family|ENSGALT00000001786|m.8051:211-381
ENSGALG00000001252	11.18183297	23.67384515	-1.08145699	9.65E-34	2.69E-32	down	yes	11.22018573	11.72697289	10.59834029	22.91896979	22.40798045	25.6945852	28	2707242	2712155	-	CREB3L3	protein_coding	GO:0002675|positive regulation of acute inflammatory response; GO:0030968|endoplasmic reticulum unfolded protein response; GO:0045944|positive regulation of transcription by RNA polymerase II; GO:1990440|positive regulation of transcription from RNA polymerase II promoter in response to endoplasmic reticulum stress	GO:0000139|Golgi membrane; GO:0005634|nucleus; GO:0005654|nucleoplasm; GO:0005783|endoplasmic reticulum; GO:0005789|endoplasmic reticulum membrane; GO:0005829|cytosol; GO:0016020|membrane; GO:0016021|integral component of membrane	GO:0000976|transcription regulatory region sequence-specific DNA binding; GO:0000977|RNA polymerase II regulatory region sequence-specific DNA binding; GO:0001228|DNA-binding transcription activator activity, RNA polymerase II-specific; GO:0035497|cAMP response element binding; GO:0042803|protein homodimerization activity; GO:0046982|protein heterodimerization activity	ko:K09048|CREB3		ko04022|cGMP-PKG signaling pathway; ko04024|cAMP signaling pathway; ko04151|PI3K-Akt signaling pathway; ko04152|AMPK signaling pathway; ko04211|Longevity regulating pathway; ko04261|Adrenergic signaling in cardiomyocytes; ko04668|TNF signaling pathway; ko04725|Cholinergic synapse; ko04728|Dopaminergic synapse; ko04911|Insulin secretion; ko04915|Estrogen signaling pathway; ko04916|Melanogenesis; k…	2393	XP_004948873.2	XP_004948873.2 cyclic AMP-responsive element-binding protein 3-like protein 3 isoform X1 [Gallus gallus]	sp|Q68CJ9|CR3L3_HUMAN	sp|Q68CJ9|CR3L3_HUMAN Cyclic AMP-responsive element-binding protein 3-like protein 3 OS=Homo sapiens GN=CREB3L3 PE=1 SV=2	9031.ENSGALP00000001898	cAMP responsive element binding protein 3-like 3	_	KOG0709	_	PF00170.18|bZIP_1|bZIP transcription factor|ENSGALT00000001900|m.9970:262-324;PF07716.12|bZIP_2|Basic region leucine zipper|ENSGALT00000001900|m.9970:266-316;PF03131.14|bZIP_Maf|bZIP Maf transcription factor|ENSGALT00000001900|m.9970:257-328
ENSGALG00000001262	84.72360626	195.1087937	-1.203346568	1.46E-133	5.97E-131	down	yes	83.40041959	86.14600723	84.62439197	195.8664186	194.2689779	195.1909847	23	2655282	2672704	-	CLIC4	protein_coding	GO:0001525|angiogenesis; GO:0001886|endothelial cell morphogenesis; GO:0006821|chloride transport; GO:0007035|vacuolar acidification; GO:0009566|fertilization; GO:0030154|cell differentiation; GO:0030216|keratinocyte differentiation; GO:0030336|negative regulation of cell migration; GO:0035088|establishment or maintenance of apical/basal cell polarity; GO:0035264|multicellular organism growth; GO…	GO:0005622|intracellular; GO:0005737|cytoplasm; GO:0005739|mitochondrion; GO:0005813|centrosome; GO:0005829|cytosol; GO:0005886|plasma membrane; GO:0005902|microvillus; GO:0005911|cell-cell junction; GO:0009986|cell surface; GO:0015629|actin cytoskeleton; GO:0016363|nuclear matrix; GO:0030496|midbody; GO:0030659|cytoplasmic vesicle membrane; GO:0034707|chloride channel complex; GO:0045177|apical …	GO:0005244|voltage-gated ion channel activity; GO:0005254|chloride channel activity	ko:K05024|CLIC4		--	2000	XP_015153222.1	XP_015153222.1 chloride intracellular channel protein 4 isoform X1 [Gallus gallus]	sp|Q9Y696|CLIC4_HUMAN	sp|Q9Y696|CLIC4_HUMAN Chloride intracellular channel protein 4 OS=Homo sapiens GN=CLIC4 PE=1 SV=4	59729.ENSTGUP00000001165	Chloride intracellular channel protein 4 (Intracellular chloride ion channel protein p64H1) [...]	_	KOG1422	_	PF13410.3|GST_C_2|Glutathione S-transferase, C-terminal domain|ENSGALT00000001916|m.5385:167-251;PF13417.3|GST_N_3|Glutathione S-transferase, N-terminal domain|ENSGALT00000001916|m.5385:65-127
ENSGALG00000001264	7.262766617	17.13056413	-1.236838406	2.34E-65	2.22E-63	down	yes	7.287813888	7.529967781	6.970518181	17.54964478	16.23105872	17.6109889	26	2758582	2845137	-	PLXNA2	protein_coding	GO:0001756|somitogenesis; GO:0021785|branchiomotor neuron axon guidance; GO:0021915|neural tube development; GO:0021935|cerebellar granule cell precursor tangential migration; GO:0030334|regulation of cell migration; GO:0048841|regulation of axon extension involved in axon guidance; GO:0051642|centrosome localization; GO:0060037|pharyngeal system development; GO:0060174|limb bud formation; GO:007…	GO:0002116|semaphorin receptor complex; GO:0005886|plasma membrane; GO:0005887|integral component of plasma membrane	GO:0017154|semaphorin receptor activity; GO:0042802|identical protein binding	ko:K06820|PLXNA		ko04360|Axon guidance	5728	XP_015154528.2	XP_015154528.2 plexin-A2 isoform X1 [Gallus gallus]	sp|O75051|PLXA2_HUMAN	sp|O75051|PLXA2_HUMAN Plexin-A2 OS=Homo sapiens GN=PLXNA2 PE=1 SV=4	9031.ENSGALP00000001929	plexin A2	_	KOG3610	_	PF08337.9|Plexin_cytopl|Plexin cytoplasmic RasGAP domain|ENSGALT00000001931|m.8052:1310-1862;PF01403.16|Sema|Sema domain|ENSGALT00000001931|m.8052:54-490;PF01833.21|TIG|IPT/TIG domain|ENSGALT00000001931|m.8052:857-923;PF01833.21|TIG|IPT/TIG domain|ENSGALT00000001931|m.8052:953-1036;PF01833.21|TIG|IPT/TIG domain|ENSGALT00000001931|m.8052:1040-1107;PF01833.21|TIG|IPT/TIG domain|ENSGALT00000001931|m…
ENSGALG00000001288	0.432348819	0.101994701	1.981753999	6.56E-06	2.33E-05	up	yes	0.467305271	0.455977077	0.373764109	0.157757584	0.077543889	0.070682629	21	1895685	1907122	+	ENSGALG00000001288	protein_coding	GO:0035082|axoneme assembly	GO:0005737|cytoplasm; GO:0005930|axoneme	--	--		--	2533	XP_024998364.1	XP_024998364.1 cilia- and flagella-associated protein 74 isoform X1 [Gallus gallus]	sp|Q9C0B2|CFA74_HUMAN	sp|Q9C0B2|CFA74_HUMAN Cilia- and flagella-associated protein 74 OS=Homo sapiens GN=CFAP74 PE=2 SV=3	_	_	_	_	_	_
ENSGALG00000001311	1.575268842	3.22424237	-1.028700272	1.06E-16	1.10E-15	down	yes	1.702867066	1.582781796	1.440157664	3.250978038	3.27697601	3.14477306	18	2212800	2231061	-	ARHGAP44	protein_coding	GO:0007165|signal transduction; GO:0032956|regulation of actin cytoskeleton organization; GO:0035021|negative regulation of Rac protein signal transduction; GO:0043087|regulation of GTPase activity; GO:0061001|regulation of dendritic spine morphogenesis; GO:0098886|modification of dendritic spine; GO:0098887|neurotransmitter receptor transport, endosome to postsynaptic membrane	GO:0030054|cell junction; GO:0031256|leading edge membrane; GO:0043197|dendritic spine; GO:0055037|recycling endosome	GO:0005096|GTPase activator activity; GO:0005543|phospholipid binding; GO:0048365|Rac GTPase binding	ko:K21067|ARHGAP44,RICH2		--	3603	XP_015150736.1	XP_015150736.1 rho GTPase-activating protein 44 isoform X4 [Gallus gallus]	sp|Q5SSM3|RHG44_MOUSE	sp|Q5SSM3|RHG44_MOUSE Rho GTPase-activating protein 44 OS=Mus musculus GN=Arhgap44 PE=1 SV=1	9031.ENSGALP00000001994	annotation not avaliable	_	KOG4270	_	PF03114.15|BAR|BAR domain|ENSGALT00000103337|m.12578:1-241;PF00620.24|RhoGAP|RhoGAP domain|ENSGALT00000103337|m.12578:271-415
ENSGALG00000001320	10.48748083	4.54595281	1.204218444	1.88E-29	4.39E-28	up	yes	10.63852895	10.47969161	10.34422193	4.779838689	4.771833704	4.086186037	10	2894101	2896916	-	CYP1A2	protein_coding	GO:0017144|drug metabolic process; GO:0043385|mycotoxin metabolic process; GO:0046677|response to antibiotic; GO:0070989|oxidative demethylation; GO:0071615|oxidative deethylation	GO:0005623|cell; GO:0005789|endoplasmic reticulum membrane; GO:0031090|organelle membrane; GO:0043231|intracellular membrane-bounded organelle	GO:0004497|monooxygenase activity; GO:0005506|iron ion binding; GO:0019825|oxygen binding; GO:0020037|heme binding; GO:0070330|aromatase activity	ko:K07408|CYP1A1		ko00140|Steroid hormone biosynthesis; ko00380|Tryptophan metabolism; ko00830|Retinol metabolism; ko00980|Metabolism of xenobiotics by cytochrome P450; ko01100|Metabolic pathways; ko04913|Ovarian steroidogenesis; ko05204|Chemical carcinogenesis	1834	XP_015134247.1	XP_015134247.1 cytochrome P450 1A5 isoform X1 [Gallus gallus]	sp|P79761|CP1A5_CHICK	sp|P79761|CP1A5_CHICK Cytochrome P450 1A5 OS=Gallus gallus GN=CYP1A5 PE=2 SV=1	_	_	_	_	_	PF00067.19|p450|Cytochrome P450|ENSGALT00000002018|m.5211:49-510
ENSGALG00000001325	10.30604703	0.773101614	3.719546925	3.69E-94	7.40E-92	up	yes	10.63899845	10.2398932	10.03924945	0.617713326	1.068988349	0.632603167	10	2898903	2902533	+	CYP1A1	protein_coding	GO:0017144|drug metabolic process; GO:0046677|response to antibiotic; GO:0070989|oxidative demethylation; GO:0071615|oxidative deethylation	GO:0005623|cell; GO:0005789|endoplasmic reticulum membrane; GO:0031090|organelle membrane; GO:0043231|intracellular membrane-bounded organelle	GO:0004497|monooxygenase activity; GO:0005506|iron ion binding; GO:0019825|oxygen binding; GO:0020037|heme binding; GO:0070330|aromatase activity	ko:K07408|CYP1A1		ko00140|Steroid hormone biosynthesis; ko00380|Tryptophan metabolism; ko00830|Retinol metabolism; ko00980|Metabolism of xenobiotics by cytochrome P450; ko01100|Metabolic pathways; ko04913|Ovarian steroidogenesis; ko05204|Chemical carcinogenesis	2062	NP_990478.1	NP_990478.1 cytochrome P450 1A4 [Gallus gallus]	sp|P79760|CP1A4_CHICK	sp|P79760|CP1A4_CHICK Cytochrome P450 1A4 OS=Gallus gallus GN=CYP1A4 PE=2 SV=1	9031.ENSGALP00000039219	Cytochrome P450 1A4 (EC 1.14.14.1)(CYPIA4)(P450 TCDDAHH); Cytochromes P450 are a group of he [...]	COG2124	KOG0156	_	PF00067.19|p450|Cytochrome P450|ENSGALT00000040012|m.5212:67-525
ENSGALG00000001350	17.33643152	7.989928067	1.116579971	1.10E-54	7.26E-53	up	yes	18.1520652	16.8318941	17.02533525	8.355382406	7.783645186	7.83075661	11	719306	751138	+	RSPRY1	protein_coding	--	GO:0005576|extracellular region	GO:0046872|metal ion binding	--		--	4527	XP_004944114.1	XP_004944114.1 RING finger and SPRY domain-containing protein 1 isoform X1 [Gallus gallus]	sp|Q8BVR6|RSPRY_MOUSE	sp|Q8BVR6|RSPRY_MOUSE RING finger and SPRY domain-containing protein 1 OS=Mus musculus GN=Rspry1 PE=1 SV=1	9031.ENSGALP00000002063	ring finger and SPRY domain containing 1	_	KOG2242	_	PF00622.25|SPRY|SPRY domain|ENSGALT00000002065|m.6188:360-479;PF13920.3|zf-C3HC4_3|Zinc finger, C3HC4 type (RING finger)|ENSGALT00000002065|m.6188:523-566
ENSGALG00000001383	0.902663997	0.330217824	1.423625097	2.80E-06	1.05E-05	up	yes	0.940977064	0.816257793	0.950757133	0.215655818	0.385873669	0.389123984	13	8938645	9038296	-	HTR4	protein_coding	GO:0007268|chemical synaptic transmission; GO:0032098|regulation of appetite	GO:0005768|endosome; GO:0005887|integral component of plasma membrane	GO:0004993|G protein-coupled serotonin receptor activity	ko:K04160|HTR4		ko04020|Calcium signaling pathway; ko04024|cAMP signaling pathway; ko04080|Neuroactive ligand-receptor interaction; ko04726|Serotonergic synapse	2190	XP_010717220.1	XP_010717220.1 PREDICTED: 5-hydroxytryptamine receptor 4 isoform X3 [Meleagris gallopavo]	sp|O70528|5HT4R_CAVPO	sp|O70528|5HT4R_CAVPO 5-hydroxytryptamine receptor 4 OS=Cavia porcellus GN=HTR4 PE=2 SV=1	9031.ENSGALP00000002103	Serotonin receptor 4 Fragment	_	KOG3656	_	PF00001.18|7tm_1|7 transmembrane receptor (rhodopsin family)|ENSGALT00000094768|m.8530:36-311
ENSGALG00000001392	6.138473254	15.46882071	-1.33199544	2.68E-63	2.38E-61	down	yes	6.34855697	6.05821203	6.008650763	15.33763674	16.43474122	14.63408417	21	2032641	2041878	-	MMP23B	protein_coding	--	GO:0005789|endoplasmic reticulum membrane; GO:0016021|integral component of membrane; GO:0031012|extracellular matrix	GO:0004222|metalloendopeptidase activity; GO:0008270|zinc ion binding	ko:K08001|MMP23		--	3527	XP_417569.1	XP_417569.1 matrix metalloproteinase-23 isoform X1 [Gallus gallus]	sp|Q2TBM7|MMP23_BOVIN	sp|Q2TBM7|MMP23_BOVIN Matrix metalloproteinase-23 OS=Bos taurus GN=MMP23 PE=2 SV=1	9031.ENSGALP00000002117	matrix metallopeptidase 23B	_	KOG1565	_	PF00413.21|Peptidase_M10|Matrixin|ENSGALT00000002119|m.3887:97-264;PF01549.21|ShK|ShK domain-like|ENSGALT00000002119|m.3887:264-299
ENSGALG00000001405	7.001762341	15.01046403	-1.09908038	2.67E-20	3.65E-19	down	yes	6.017114675	7.319647763	7.668524584	13.91828806	16.21267018	14.90043383	26	3166589	3174135	-	IRF6	protein_coding	GO:0006351|transcription, DNA-templated; GO:0008285|negative regulation of cell population proliferation; GO:0045893|positive regulation of transcription, DNA-templated; GO:0060644|mammary gland epithelial cell differentiation	GO:0005634|nucleus; GO:0005737|cytoplasm	GO:0003677|DNA binding; GO:0003700|DNA-binding transcription factor activity; GO:0044212|transcription regulatory region DNA binding	ko:K10154|IRF6		--	1795	XP_417990.4	XP_417990.4 interferon regulatory factor 6 isoform X2 [Gallus gallus]	sp|Q08DD6|IRF6_BOVIN	sp|Q08DD6|IRF6_BOVIN Interferon regulatory factor 6 OS=Bos taurus GN=IRF6 PE=2 SV=1	_	_	_	_	_	PF10401.6|IRF-3|Interferon-regulatory factor 3|ENSGALT00000099090|m.8086:255-437;PF00605.14|IRF|Interferon regulatory factor transcription factor|ENSGALT00000099090|m.8086:46-151
ENSGALG00000001412	2.089993382	8.129725643	-1.954595387	5.70E-80	8.33E-78	down	yes	2.058791926	2.160288498	2.050899722	7.581421921	8.219279363	8.588475644	10	2987868	3010326	+	SEMA7A	protein_coding	GO:0001649|osteoblast differentiation; GO:0001934|positive regulation of protein phosphorylation; GO:0006954|inflammatory response; GO:0007229|integrin-mediated signaling pathway; GO:0021988|olfactory lobe development; GO:0031175|neuron projection development; GO:0045773|positive regulation of axon extension; GO:0048675|axon extension; GO:0050727|regulation of inflammatory response; GO:0050919|ne…	GO:0005886|plasma membrane; GO:0009897|external side of plasma membrane; GO:0016020|membrane; GO:0031225|anchored component of membrane	GO:0005178|integrin binding; GO:0038191|neuropilin binding	ko:K06529|SEMA7,CD108		ko04360|Axon guidance	3258	NP_001186678.1	NP_001186678.1 semaphorin-7A precursor [Gallus gallus]	sp|Q9QUR8|SEM7A_MOUSE	sp|Q9QUR8|SEM7A_MOUSE Semaphorin-7A OS=Mus musculus GN=Sema7a PE=1 SV=1	9031.ENSGALP00000002150	Semaphorin 7A-2 variant Fragment	_	KOG3611	_	PF01403.16|Sema|Sema domain|ENSGALT00000002152|m.5234:54-440;PF13895.3|Ig_2|Immunoglobulin domain|ENSGALT00000002152|m.5234:534-589;PF01437.22|PSI|Plexin repeat|ENSGALT00000002152|m.5234:463-506
ENSGALG00000001431	1.144283743	2.649240573	-1.204016392	2.29E-07	9.95E-07	down	yes	1.103047664	1.171412914	1.158390651	2.102650826	2.524661583	3.320409312	26	3184817	3189219	-	GUCA1A	protein_coding	GO:0007601|visual perception; GO:0007602|phototransduction; GO:0031284|positive regulation of guanylate cyclase activity; GO:0071277|cellular response to calcium ion	GO:0001750|photoreceptor outer segment	GO:0005509|calcium ion binding; GO:0008048|calcium sensitive guanylate cyclase activator activity; GO:0030249|guanylate cyclase regulator activity	ko:K08328|GUCA1		ko04744|Phototransduction	1556	NP_989651.1	NP_989651.1 guanylyl cyclase-activating protein 1 [Gallus gallus]	sp|P79880|GUC1A_CHICK	sp|P79880|GUC1A_CHICK Guanylyl cyclase-activating protein 1 OS=Gallus gallus GN=GUCA1A PE=1 SV=3	_	_	_	_	_	PF13499.3|EF-hand_7|EF-hand domain pair|ENSGALT00000002179|m.8091:89-157;PF00036.29|EF-hand_1|EF hand|ENSGALT00000002179|m.8091:55-80;PF13405.3|EF-hand_6|EF-hand domain|ENSGALT00000002179|m.8091:95-116;PF13833.3|EF-hand_8|EF-hand domain pair|ENSGALT00000002179|m.8091:29-79;PF13833.3|EF-hand_8|EF-hand domain pair|ENSGALT00000002179|m.8091:103-160;PF13202.3|EF-hand_5|EF hand|ENSGALT00000002179|m.80…
ENSGALG00000001433	1.42154368	0.501685925	1.484241238	6.27E-09	3.25E-08	up	yes	1.444181983	1.445731533	1.374717525	0.390953001	0.643073202	0.471031571	18	3121259	3232611	+	B3GNTL1	protein_coding	--	--	GO:0016757|transferase activity, transferring glycosyl groups	--		--	1380	XP_004946141.1	XP_004946141.1 UDP-GlcNAc:betaGal beta-1,3-N-acetylglucosaminyltransferase-like protein 1 isoform X1 [Gallus gallus]	sp|Q67FW5|B3GNL_HUMAN	sp|Q67FW5|B3GNL_HUMAN UDP-GlcNAc:betaGal beta-1,3-N-acetylglucosaminyltransferase-like protein 1 OS=Homo sapiens GN=B3GNTL1 PE=2 SV=2	9031.ENSGALP00000002180	UDP-GlcNAc:betaGal beta-1,3-N-acetylglucosaminyltransferase-like 1	COG0463	KOG2977	_	PF00535.23|Glycos_transf_2|Glycosyl transferase family 2|ENSGALT00000002182|m.12596:22-192;PF13641.3|Glyco_tranf_2_3|Glycosyltransferase like family 2|ENSGALT00000002182|m.12596:21-222
ENSGALG00000001437	0.777920284	0.381872129	1.007666709	0.001986717	0.004491641	up	yes	0.637066873	1.011845779	0.6848482	0.257017363	0.480165508	0.408433514	24	1887297	2185646	+	NTM	protein_coding	GO:0007155|cell adhesion	GO:0005886|plasma membrane; GO:0031225|anchored component of membrane	--	ko:K06774|HNT		--	1973	BAA31514.1	BAA31514.1 CEPU-1 [Gallus gallus]	sp|Q90773|CEPU1_CHICK	sp|Q90773|CEPU1_CHICK Protein CEPU-1 OS=Gallus gallus PE=1 SV=1	59729.ENSTGUP00000000712	Neurotrimin Precursor (hNT) [Taeniopygia guttata]	_	KOG3510	_	PF07679.13|I-set|Immunoglobulin I-set domain|ENSGALT00000091599|m.6130:123-217;PF07679.13|I-set|Immunoglobulin I-set domain|ENSGALT00000091599|m.6130:221-303;PF07679.13|I-set|Immunoglobulin I-set domain|ENSGALT00000091599|m.6130:314-395;PF13927.3|Ig_3|Immunoglobulin domain|ENSGALT00000091599|m.6130:221-290;PF13927.3|Ig_3|Immunoglobulin domain|ENSGALT00000091599|m.6130:307-384;PF00047.22|ig|Immuno…
ENSGALG00000001442	2.583510624	6.047894985	-1.223910289	2.04E-11	1.37E-10	down	yes	2.915478453	2.178052144	2.657001276	5.151862188	5.778600752	7.213222014	24	2144948	2396494	-	OPCML	protein_coding	GO:0007155|cell adhesion	GO:0005886|plasma membrane; GO:0031225|anchored component of membrane	--	ko:K06773|OPCML,OBCAM		--	1549	XP_010721921.1	XP_010721921.1 PREDICTED: opioid-binding protein/cell adhesion molecule isoform X1 [Meleagris gallopavo]	sp|Q98892|OBCAM_CHICK	sp|Q98892|OBCAM_CHICK Opioid-binding protein/cell adhesion molecule homolog OS=Gallus gallus GN=OPCML PE=1 SV=2	_	_	_	_	_	PF07679.13|I-set|Immunoglobulin I-set domain|ENSGALT00000002194|m.6134:41-135;PF07679.13|I-set|Immunoglobulin I-set domain|ENSGALT00000002194|m.6134:139-219;PF07679.13|I-set|Immunoglobulin I-set domain|ENSGALT00000002194|m.6134:231-313;PF13927.3|Ig_3|Immunoglobulin domain|ENSGALT00000002194|m.6134:138-208;PF13927.3|Ig_3|Immunoglobulin domain|ENSGALT00000002194|m.6134:225-302;PF00047.22|ig|Immunog…
ENSGALG00000001473	29.65145273	65.73817794	-1.148361655	5.65E-60	4.40E-58	down	yes	29.68748374	28.71402701	30.55284743	63.83558545	63.2016086	70.17733976	21	2049102	2082157	-	MIB2	protein_coding	GO:0007219|Notch signaling pathway	GO:0005737|cytoplasm	GO:0004842|ubiquitin-protein transferase activity; GO:0008270|zinc ion binding	ko:K10645|MIB		--	3930	NP_001006301.1	NP_001006301.1 E3 ubiquitin-protein ligase MIB2 [Gallus gallus]	sp|Q5ZIJ9|MIB2_CHICK	sp|Q5ZIJ9|MIB2_CHICK E3 ubiquitin-protein ligase MIB2 OS=Gallus gallus GN=MIB2 PE=2 SV=1	9031.ENSGALP00000002233	E3 ubiquitin-protein ligase MIB2 (EC 6.3.2.-)(Mind bomb homolog 2); E3 ubiquitin-protein lig [...]	COG0666	KOG0504;KOG4582	_	PF12796.4|Ank_2|Ankyrin repeats (3 copies)|ENSGALT00000002235|m.3888:419-495;PF12796.4|Ank_2|Ankyrin repeats (3 copies)|ENSGALT00000002235|m.3888:439-523;PF12796.4|Ank_2|Ankyrin repeats (3 copies)|ENSGALT00000002235|m.3888:492-561;PF12796.4|Ank_2|Ankyrin repeats (3 copies)|ENSGALT00000002235|m.3888:531-594;PF12796.4|Ank_2|Ankyrin repeats (3 copies)|ENSGALT00000002235|m.3888:595-663;PF12796.4|Ank_…
ENSGALG00000001483	1.802487805	4.769794798	-1.398977394	2.41E-20	3.31E-19	down	yes	1.9886257	1.729563252	1.689274464	4.176803721	4.683182435	5.449398237	21	2089567	2112355	+	ENSGALG00000001483	protein_coding	GO:0006810|transport	GO:0010008|endosome membrane; GO:0016021|integral component of membrane; GO:0032580|Golgi cisterna membrane	--	--		--	2619	XP_417571.2	XP_417571.2 Golgi integral membrane protein 4 isoform X1 [Gallus gallus]	sp|Q08D19|GOLI4_XENTR	sp|Q08D19|GOLI4_XENTR Golgi integral membrane protein 4 OS=Xenopus tropicalis GN=golim4 PE=2 SV=2	_	_	_	_	_	_
ENSGALG00000001569	6.43799203	20.25672514	-1.65219112	1.06E-57	7.67E-56	down	yes	6.417946131	6.62291405	6.273115909	20.53232975	21.64942262	18.58842306	26	3550867	3556444	-	RHOC	protein_coding	GO:0000281|mitotic cytokinesis; GO:0007264|small GTPase mediated signal transduction; GO:0032464|positive regulation of protein homooligomerization; GO:0043123|positive regulation of I-kappaB kinase/NF-kappaB signaling; GO:0043297|apical junction assembly; GO:0044319|wound healing, spreading of cells; GO:0060193|positive regulation of lipase activity; GO:1902766|skeletal muscle satellite cell mig…	GO:0005634|nucleus; GO:0005886|plasma membrane; GO:0032154|cleavage furrow; GO:0032420|stereocilium; GO:0070062|extracellular exosome	GO:0003924|GTPase activity; GO:0005525|GTP binding	ko:K07857|RHOC		--	1248	XP_005510436.1	XP_005510436.1 rho-related GTP-binding protein RhoC [Columba livia]	sp|Q9PSX7|RHOC_CHICK	sp|Q9PSX7|RHOC_CHICK Rho-related GTP-binding protein RhoC OS=Gallus gallus GN=RHOC PE=1 SV=1	59729.ENSTGUP00000017813	Rho-related GTP-binding protein RhoC Precursor (H9) [Taeniopygia guttata]	COG1100	KOG0393	_	PF00071.19|Ras|Ras family|ENSGALT00000002385|m.8131:23-193;PF08477.10|Roc|Ras of Complex, Roc, domain of DAPkinase|ENSGALT00000002385|m.8131:23-136;PF00025.18|Arf|ADP-ribosylation factor family|ENSGALT00000002385|m.8131:22-188
ENSGALG00000001603	5.768712757	2.111506334	1.445659173	1.44E-26	2.86E-25	up	yes	5.510602938	5.662722942	6.13281239	2.517411489	1.858048047	1.959059467	18	3478570	3492518	-	NARF	protein_coding	--	GO:0005634|nucleus; GO:0005638|lamin filament; GO:0005652|nuclear lamina; GO:0005730|nucleolus; GO:0031981|nuclear lumen	GO:0003954|NADH dehydrogenase activity; GO:0005521|lamin binding	--		--	3512	XP_415606.3	XP_415606.3 nuclear prelamin A recognition factor [Gallus gallus]	sp|Q9UHQ1|NARF_HUMAN	sp|Q9UHQ1|NARF_HUMAN Nuclear prelamin A recognition factor OS=Homo sapiens GN=NARF PE=1 SV=1	9031.ENSGALP00000002430	nuclear prelamin A recognition factor	COG4624	KOG2439	_	PF02906.11|Fe_hyd_lg_C|Iron only hydrogenase large subunit, C-terminal domain|ENSGALT00000002433|m.12615:114-405;PF02256.14|Fe_hyd_SSU|Iron hydrogenase small subunit|ENSGALT00000002433|m.12615:419-468
ENSGALG00000001605	1.126974149	2.319337735	-1.034720381	2.96E-05	9.54E-05	down	yes	1.11932317	1.241511789	1.020087488	2.940318866	2.058603882	1.959090457	26	3558395	3564832	-	PPM1J	protein_coding	GO:0006470|protein dephosphorylation	--	GO:0004722|protein serine/threonine phosphatase activity	ko:K17504|PPM1J,PP2CZ		--	1410	OXB56450.1	OXB56450.1 hypothetical protein ASZ78_004548 [Callipepla squamata]	sp|Q641Y6|PPM1J_RAT	sp|Q641Y6|PPM1J_RAT Protein phosphatase 1J OS=Rattus norvegicus GN=Ppm1j PE=1 SV=1	9031.ENSGALP00000002437	protein phosphatase 1J (PP2C domain containing)	_	KOG1323	_	PF00481.18|PP2C|Protein phosphatase 2C|ENSGALT00000002440|m.8132:186-270;PF00481.18|PP2C|Protein phosphatase 2C|ENSGALT00000002440|m.8132:334-429
ENSGALG00000001617	4.360933474	14.50405237	-1.731437055	7.65E-62	6.42E-60	down	yes	4.118466292	4.203102348	4.761231781	13.67651857	14.33164595	15.50399258	19	3475171	3556769	+	CAMKK1	protein_coding	GO:0018105|peptidyl-serine phosphorylation; GO:0018107|peptidyl-threonine phosphorylation; GO:0035556|intracellular signal transduction; GO:0045860|positive regulation of protein kinase activity	GO:0005634|nucleus; GO:0005737|cytoplasm; GO:0005829|cytosol	GO:0004683|calmodulin-dependent protein kinase activity; GO:0005516|calmodulin binding; GO:0005524|ATP binding	ko:K00908|CAMKK1		ko05034|Alcoholism	2069	XP_004946514.2	XP_004946514.2 calcium/calmodulin-dependent protein kinase kinase 1 isoform X2 [Gallus gallus]	sp|Q8N5S9|KKCC1_HUMAN	sp|Q8N5S9|KKCC1_HUMAN Calcium/calmodulin-dependent protein kinase kinase 1 OS=Homo sapiens GN=CAMKK1 PE=1 SV=2	_	_	_	_	_	PF00069.22|Pkinase|Protein kinase domain|ENSGALT00000002468|m.13634:217-441;PF07714.14|Pkinase_Tyr|Protein tyrosine kinase|ENSGALT00000002468|m.13634:225-435;PF14531.3|Kinase-like|Kinase-like|ENSGALT00000002468|m.13634:284-429
ENSGALG00000001640	1.165003802	0.486626333	1.242432759	0.001785204	0.0040679	up	yes	1.011093024	1.312097477	1.171820903	0.595351552	0.468220909	0.396306539	22	1919874	1925323	-	RNF122	protein_coding	GO:0000209|protein polyubiquitination; GO:0006511|ubiquitin-dependent protein catabolic process; GO:0043161|proteasome-mediated ubiquitin-dependent protein catabolic process	GO:0005783|endoplasmic reticulum; GO:0005794|Golgi apparatus; GO:0016021|integral component of membrane	GO:0046872|metal ion binding; GO:0061630|ubiquitin protein ligase activity	ko:K15699|RNF122		--	839	XP_015152922.1	XP_015152922.1 RING finger protein 122 isoform X1 [Gallus gallus]	sp|Q8BP31|RN122_MOUSE	sp|Q8BP31|RN122_MOUSE RING finger protein 122 OS=Mus musculus GN=Rnf122 PE=2 SV=1	9031.ENSGALP00000002502	ring finger protein 122	_	KOG0800	_	PF13639.3|zf-RING_2|Ring finger domain|ENSGALT00000002505|m.4681:117-159;PF17123.2|zf-RING_11|RING-like zinc finger|ENSGALT00000002505|m.4681:118-145;PF13445.3|zf-RING_UBOX|RING-type zinc-finger|ENSGALT00000002505|m.4681:118-156;PF00097.22|zf-C3HC4|Zinc finger, C3HC4 type (RING finger)|ENSGALT00000002505|m.4681:118-158;PF13923.3|zf-C3HC4_2|Zinc finger, C3HC4 type (RING finger)|ENSGALT00000002505|…
ENSGALG00000001645	4.542466767	11.61327444	-1.352296162	3.04E-52	1.85E-50	down	yes	4.607320758	4.63612077	4.383958775	12.6257739	11.6217566	10.59229282	17	8511817	8555334	-	KCNT1	protein_coding	--	GO:0008076|voltage-gated potassium channel complex	GO:0005249|voltage-gated potassium channel activity; GO:0015269|calcium-activated potassium channel activity	ko:K04946|KCNT1		--	4048	NP_989893.1	NP_989893.1 potassium channel subfamily T member 1 [Gallus gallus]	sp|Q8QFV0|KCNT1_CHICK	sp|Q8QFV0|KCNT1_CHICK Potassium channel subfamily T member 1 OS=Gallus gallus GN=KCNT1 PE=1 SV=1	_	_	_	_	_	PF03493.15|BK_channel_a|Calcium-activated BK potassium channel alpha subunit|ENSGALT00000038919|m.12309:476-577;PF07885.13|Ion_trans_2|Ion channel|ENSGALT00000038919|m.12309:257-325
ENSGALG00000001753	9.771938261	4.688586804	1.057893457	7.90E-29	1.77E-27	up	yes	9.649458525	9.986960817	9.679395441	4.881401968	4.977723593	4.206634851	12	1279013	1338568	-	SFMBT1	protein_coding	GO:0006351|transcription, DNA-templated; GO:0007283|spermatogenesis; GO:0016569|covalent chromatin modification; GO:0030154|cell differentiation; GO:0045892|negative regulation of transcription, DNA-templated; GO:0048635|negative regulation of muscle organ development	GO:0005634|nucleus; GO:0005654|nucleoplasm	GO:0003714|transcription corepressor activity; GO:0042393|histone binding	--		--	3034	XP_015148245.1	XP_015148245.1 scm-like with four MBT domains protein 1 isoform X1 [Gallus gallus]	sp|Q9UHJ3|SMBT1_HUMAN	sp|Q9UHJ3|SMBT1_HUMAN Scm-like with four MBT domains protein 1 OS=Homo sapiens GN=SFMBT1 PE=1 SV=2	9031.ENSGALP00000002688	Scm-like with four mbt domains 1	_	KOG3766	_	PF02820.15|MBT|mbt repeat|ENSGALT00000062604|m.7128:54-123;PF02820.15|MBT|mbt repeat|ENSGALT00000062604|m.7128:167-234;PF02820.15|MBT|mbt repeat|ENSGALT00000062604|m.7128:280-352;PF02820.15|MBT|mbt repeat|ENSGALT00000062604|m.7128:389-456;PF12140.5|DUF3588|Protein of unknown function (DUF3588)|ENSGALT00000062604|m.7128:505-618;PF00536.27|SAM_1|SAM domain (Sterile alpha motif)|ENSGALT00000062604|m…
ENSGALG00000001773	3.295633329	0.771957012	2.079765503	1.27E-47	6.34E-46	up	yes	3.547505251	2.997269558	3.342125178	0.804639033	0.795791042	0.71544096	28	1679119	1722626	-	RFX2	protein_coding	GO:0001675|acrosome assembly; GO:0006351|transcription, DNA-templated; GO:0006357|regulation of transcription by RNA polymerase II; GO:0007286|spermatid development; GO:0045944|positive regulation of transcription by RNA polymerase II; GO:0060271|cilium assembly; GO:1990830|cellular response to leukemia inhibitory factor	GO:0005634|nucleus; GO:0005737|cytoplasm	GO:0000978|RNA polymerase II proximal promoter sequence-specific DNA binding; GO:0003677|DNA binding; GO:0003700|DNA-binding transcription factor activity	ko:K09173|RFX1_2_3		--	3820	XP_004948803.1	XP_004948803.1 DNA-binding protein RFX2 isoform X1 [Gallus gallus]	sp|P48378|RFX2_HUMAN	sp|P48378|RFX2_HUMAN DNA-binding protein RFX2 OS=Homo sapiens GN=RFX2 PE=1 SV=2	9031.ENSGALP00000002721	regulatory factor X, 2 (influences HLA class II expression)	_	KOG3712	_	PF04589.10|RFX1_trans_act|RFX1 transcription activation region|ENSGALT00000093923|m.9811:16-171;PF02257.12|RFX_DNA_binding|RFX DNA-binding domain|ENSGALT00000093923|m.9811:216-290
ENSGALG00000001806	3.65602853	0.387872911	3.203838431	6.85E-38	2.28E-36	up	yes	3.585673047	3.908446534	3.473966009	0.43480149	0.319157544	0.4096597	28	1615042	1616784	+	ENSGALG00000001806	protein_coding	GO:0006486|protein glycosylation	GO:0016021|integral component of membrane; GO:0032580|Golgi cisterna membrane	GO:0017060|3-galactosyl-N-acetylglucosaminide 4-alpha-L-fucosyltransferase activity	ko:K00716|FUT3		ko00601|Glycosphingolipid biosynthesis - lacto and neolacto series; ko01100|Metabolic pathways	1436	XP_025000115.1	XP_025000115.1 alpha-(1,3)-fucosyltransferase 6 [Gallus gallus]	sp|Q9GKU6|FUT6_PONPY	sp|Q9GKU6|FUT6_PONPY Alpha-(1,3)-fucosyltransferase 6 OS=Pongo pygmaeus GN=FUT6 PE=3 SV=1	9031.ENSGALP00000040459	Alpha (1,3) fucosyltransferase Fragment	_	KOG2619	_	PF00852.16|Glyco_transf_10|Glycosyltransferase family 10 (fucosyltransferase) C-term|ENSGALT00000041254|m.9786:189-360;PF17039.2|Glyco_tran_10_N|Fucosyltransferase, N-terminal|ENSGALT00000041254|m.9786:67-173
ENSGALG00000001862	0.90873961	0.155397221	2.473721038	2.60E-12	1.88E-11	up	yes	0.907037741	1.157612967	0.661568123	0.194466055	0.129473025	0.142252582	18	4293769	4305245	+	ST6GALNAC1	protein_coding	GO:0001574|ganglioside biosynthetic process; GO:0009311|oligosaccharide metabolic process; GO:0009312|oligosaccharide biosynthetic process; GO:0018279|protein N-linked glycosylation via asparagine	GO:0000139|Golgi membrane; GO:0016021|integral component of membrane	GO:0001665|alpha-N-acetylgalactosaminide alpha-2,6-sialyltransferase activity	ko:K03479|SIAT7A,ST6GalNAcI		ko00512|Mucin type O-glycan biosynthesis; ko01100|Metabolic pathways	2697	NP_990571.1	NP_990571.1 alpha-N-acetylgalactosaminide alpha-2,6-sialyltransferase 1 [Gallus gallus]	sp|Q92183|SIA7A_CHICK	sp|Q92183|SIA7A_CHICK Alpha-N-acetylgalactosaminide alpha-2,6-sialyltransferase 1 OS=Gallus gallus GN=ST6GALNAC1 PE=2 SV=1	9031.ENSGALP00000002878	Alpha-N-acetylgalactosaminide alpha-2,6-sialyltransferase 1 (EC 2.4.99.3)(GalNAc alpha-2,6-s [...]	_	KOG2692	_	PF00777.15|Glyco_transf_29|Glycosyltransferase family 29 (sialyltransferase)|ENSGALT00000002882|m.12659:288-574
ENSGALG00000001916	0.358911472	0.051010923	2.596135197	2.49E-12	1.81E-11	up	yes	0.364986243	0.406163017	0.305585157	0.057161925	0.066600944	0.0292699	13	4953827	5426056	+	SLIT3	protein_coding	GO:0007411|axon guidance; GO:0008285|negative regulation of cell population proliferation; GO:0009887|animal organ morphogenesis; GO:0010629|negative regulation of gene expression; GO:0030308|negative regulation of cell growth; GO:0032870|cellular response to hormone stimulus; GO:0035385|Roundabout signaling pathway; GO:0048846|axon extension involved in axon guidance; GO:0050919|negative chemota…	GO:0005615|extracellular space	GO:0005102|signaling receptor binding; GO:0005509|calcium ion binding; GO:0048495|Roundabout binding	ko:K06850|SLIT3		ko04360|Axon guidance	4926	XP_021265915.1	XP_021265915.1 slit homolog 3 protein isoform X1 [Numida meleagris]	sp|Q9WVB4|SLIT3_MOUSE	sp|Q9WVB4|SLIT3_MOUSE Slit homolog 3 protein OS=Mus musculus GN=Slit3 PE=2 SV=2	9031.ENSGALP00000002963	Slit3 protein Fragment	COG4886	KOG4237	_	PF13855.3|LRR_8|Leucine rich repeat|ENSGALT00000093565|m.8446:179-238;PF13855.3|LRR_8|Leucine rich repeat|ENSGALT00000093565|m.8446:227-286;PF13855.3|LRR_8|Leucine rich repeat|ENSGALT00000093565|m.8446:276-332;PF13855.3|LRR_8|Leucine rich repeat|ENSGALT00000093565|m.8446:429-484;PF13855.3|LRR_8|Leucine rich repeat|ENSGALT00000093565|m.8446:449-508;PF13855.3|LRR_8|Leucine rich repeat|ENSGALT000000…
ENSGALG00000001933	0.825407349	1.850024706	-1.154770043	7.39E-12	5.13E-11	down	yes	0.8598307	0.689879398	0.92651195	2.000675483	1.849246478	1.700152156	Z	70684899	70731502	-	CORO2A	protein_coding	GO:0030036|actin cytoskeleton organization	GO:0005903|brush border; GO:0015629|actin cytoskeleton; GO:0017053|transcriptional repressor complex	GO:0003779|actin binding; GO:0051015|actin filament binding	ko:K13887|CORO2		--	3815	XP_424946.4	XP_424946.4 coronin-2A isoform X1 [Gallus gallus]	sp|Q8C0P5|COR2A_MOUSE	sp|Q8C0P5|COR2A_MOUSE Coronin-2A OS=Mus musculus GN=Coro2a PE=2 SV=1	9031.ENSGALP00000002983	coronin, actin binding protein, 2A	COG2319	KOG0303	_	PF08953.8|DUF1899|Domain of unknown function (DUF1899)|ENSGALT00000099479|m.11888:21-84;PF16300.2|WD40_4|Type of WD40 repeat|ENSGALT00000099479|m.11888:364-406;PF00400.29|WD40|WD domain, G-beta repeat|ENSGALT00000099479|m.11888:94-125;PF00400.29|WD40|WD domain, G-beta repeat|ENSGALT00000099479|m.11888:140-175;PF00400.29|WD40|WD domain, G-beta repeat|ENSGALT00000099479|m.11888:185-222
ENSGALG00000001996	1.501614966	0.486939433	1.604948776	0.005708429	0.011745016	up	yes	0.945202413	2.150530249	1.409112237	0.245454522	0.241300579	0.974063198	23	3895254	3898459	-	ENSGALG00000001996	protein_coding	--	GO:0005737|cytoplasm; GO:0005930|axoneme; GO:0030175|filopodium; GO:0030286|dynein complex	GO:0003774|motor activity; GO:0045504|dynein heavy chain binding	ko:K10410|DNALI		ko05016|Huntington's disease	814	XP_417762.3	XP_417762.3 axonemal dynein light intermediate polypeptide 1 [Gallus gallus]	sp|Q26630|IDLC_STRPU	sp|Q26630|IDLC_STRPU 33 kDa inner dynein arm light chain, axonemal OS=Strongylocentrotus purpuratus PE=1 SV=1	9031.ENSGALP00000003101	dynein, axonemal, light intermediate chain 1	_	KOG4001	_	PF10211.6|Ax_dynein_light|Axonemal dynein light chain|ENSGALT00000003106|m.5539:1-165
ENSGALG00000002055	5.831775745	17.74481565	-1.603731498	2.47E-71	2.87E-69	down	yes	5.92515439	5.61521878	5.954954066	17.54500684	18.60899937	17.08044072	21	2806116	2808648	+	HES4	protein_coding	GO:0006351|transcription, DNA-templated; GO:0006355|regulation of transcription, DNA-templated; GO:0045665|negative regulation of neuron differentiation	GO:0005634|nucleus	GO:0003677|DNA binding; GO:0042803|protein homodimerization activity; GO:0046982|protein heterodimerization activity	ko:K06054|HES1		ko03460|Fanconi anemia pathway; ko04330|Notch signaling pathway; ko04950|Maturity onset diabetes of the young; ko05224|Breast cancer	1758	NP_001005848.1	NP_001005848.1 transcription factor HES-4 isoform 1 [Gallus gallus]	sp|O57337|HES1_CHICK	sp|O57337|HES1_CHICK Transcription factor HES-1 OS=Gallus gallus GN=HES1 PE=2 SV=1	_	_	_	_	_	PF07527.10|Hairy_orange|Hairy Orange|ENSGALT00000085574|m.3965:110-148;PF00010.23|HLH|Helix-loop-helix DNA-binding domain|ENSGALT00000085574|m.3965:36-93
ENSGALG00000002099	11.20922857	22.68941057	-1.016681355	3.69E-42	1.43E-40	down	yes	11.22084484	11.69031953	10.71652135	21.77549365	22.55932977	23.7334083	12	1786656	1827828	-	ENSGALG00000002099	protein_coding	GO:0006000|fructose metabolic process; GO:0006003|fructose 2,6-bisphosphate metabolic process; GO:0045821|positive regulation of glycolytic process	GO:0005829|cytosol	GO:0003873|6-phosphofructo-2-kinase activity; GO:0004331|fructose-2,6-bisphosphate 2-phosphatase activity; GO:0005524|ATP binding	ko:K19030|PFKFB4		ko00051|Fructose and mannose metabolism; ko04152|AMPK signaling pathway	1963	XP_017675433.1	XP_017675433.1 PREDICTED: 6-phosphofructo-2-kinase/fructose-2,6-bisphosphatase 4 isoform X3 [Lepidothrix coronata]	sp|Q16877|F264_HUMAN	sp|Q16877|F264_HUMAN 6-phosphofructo-2-kinase/fructose-2,6-bisphosphatase 4 OS=Homo sapiens GN=PFKFB4 PE=2 SV=6	9031.ENSGALP00000003271	annotation not avaliable	COG0406	KOG0234	_	PF01591.15|6PF2K|6-phosphofructo-2-kinase|ENSGALT00000103697|m.7150:192-406;PF00300.19|His_Phos_1|Histidine phosphatase superfamily (branch 1)|ENSGALT00000103697|m.7150:409-591;PF13671.3|AAA_33|AAA domain|ENSGALT00000103697|m.7150:198-328
ENSGALG00000002108	0.226989137	0.095442094	1.168370007	0.000307721	0.000826172	up	yes	0.237883907	0.226552783	0.216530721	0.123761138	0.08651852	0.076046623	18	4557242	4573010	+	ENSGALG00000002108	protein_coding	GO:0008544|epidermis development; GO:0018149|peptide cross-linking; GO:0030216|keratinocyte differentiation; GO:0070268|cornification	GO:0001533|cornified envelope; GO:0005829|cytosol; GO:0030057|desmosome; GO:0045111|intermediate filament cytoskeleton; GO:0070062|extracellular exosome	GO:0005198|structural molecule activity; GO:0019215|intermediate filament binding; GO:0030674|protein binding, bridging; GO:0045296|cadherin binding	ko:K10383|EVPL		--	6054	XP_425376.3	XP_425376.3 envoplakin [Gallus gallus]	sp|Q92817|EVPL_HUMAN	sp|Q92817|EVPL_HUMAN Envoplakin OS=Homo sapiens GN=EVPL PE=1 SV=3	_	_	_	_	_	PF00681.17|Plectin|Plectin repeat|ENSGALT00000003290|m.12693:1672-1701;PF00681.17|Plectin|Plectin repeat|ENSGALT00000003290|m.12693:1843-1883;PF00681.17|Plectin|Plectin repeat|ENSGALT00000003290|m.12693:1881-1914;PF00681.17|Plectin|Plectin repeat|ENSGALT00000003290|m.12693:1920-1959
ENSGALG00000002111	2.470343794	0.847709281	1.531979465	1.41E-10	8.78E-10	up	yes	2.413476716	2.515336803	2.482217864	0.744841681	0.677443175	1.120842988	14	13715895	13723537	+	ENSGALG00000002111	protein_coding	GO:0006605|protein targeting; GO:0006974|cellular response to DNA damage stimulus; GO:0008286|insulin receptor signaling pathway; GO:0010838|positive regulation of keratinocyte proliferation; GO:0050821|protein stabilization; GO:0061178|regulation of insulin secretion involved in cellular response to glucose stimulus; GO:1902808|positive regulation of cell cycle G1/S phase transition; GO:1904659|…	GO:0005737|cytoplasm; GO:0070062|extracellular exosome	GO:0019905|syntaxin binding	--		--	1643	XP_003642201.3	XP_003642201.3 syntaxin-binding protein 4 isoform X1 [Gallus gallus]	sp|Q9WV89|STXB4_MOUSE	sp|Q9WV89|STXB4_MOUSE Syntaxin-binding protein 4 OS=Mus musculus GN=Stxbp4 PE=1 SV=1	_	_	_	_	_	_
ENSGALG00000002132	1.078048264	3.029513604	-1.482097922	3.46E-16	3.48E-15	down	yes	1.147112929	1.049348586	1.037683278	3.177590367	2.789288364	3.12166208	13	4271443	4451078	-	KCNIP1	protein_coding	GO:1901379|regulation of potassium ion transmembrane transport	GO:0005737|cytoplasm; GO:0008076|voltage-gated potassium channel complex; GO:0030425|dendrite; GO:0031234|extrinsic component of cytoplasmic side of plasma membrane	GO:0005244|voltage-gated ion channel activity; GO:0005267|potassium channel activity; GO:0005509|calcium ion binding; GO:0015459|potassium channel regulator activity	--		--	1370	XP_003210306.1	XP_003210306.1 PREDICTED: Kv channel-interacting protein 1 isoform X5 [Meleagris gallopavo]	sp|Q9JJ57|KCIP1_MOUSE	sp|Q9JJ57|KCIP1_MOUSE Kv channel-interacting protein 1 OS=Mus musculus GN=Kcnip1 PE=1 SV=2	9031.ENSGALP00000003327	annotation not avaliable	COG5126	KOG0044	_	PF13499.3|EF-hand_7|EF-hand domain pair|ENSGALT00000089580|m.8436:125-199;PF00036.29|EF-hand_1|EF hand|ENSGALT00000089580|m.8436:127-153;PF13833.3|EF-hand_8|EF-hand domain pair|ENSGALT00000089580|m.8436:67-112;PF13833.3|EF-hand_8|EF-hand domain pair|ENSGALT00000089580|m.8436:108-149;PF13833.3|EF-hand_8|EF-hand domain pair|ENSGALT00000089580|m.8436:175-197;PF13202.3|EF-hand_5|EF hand|ENSGALT000000…
ENSGALG00000002152	0.09743228	0.371750445	-1.82920229	0.000469631	0.001214069	down	yes	0.045666831	0.109658875	0.136971135	0.383007776	0.562026162	0.170217398	13	4235928	4257273	-	GABRP	protein_coding	--	GO:0030054|cell junction; GO:0034707|chloride channel complex; GO:0045211|postsynaptic membrane; GO:1902711|GABA-A receptor complex	GO:0004890|GABA-A receptor activity; GO:0005230|extracellular ligand-gated ion channel activity; GO:0005254|chloride channel activity	ko:K05189|GABRP		ko04080|Neuroactive ligand-receptor interaction; ko04723|Retrograde endocannabinoid signaling; ko04727|GABAergic synapse; ko05032|Morphine addiction; ko05033|Nicotine addiction	3338	XP_004944832.1	XP_004944832.1 gamma-aminobutyric acid receptor subunit pi [Gallus gallus]	sp|O00591|GBRP_HUMAN	sp|O00591|GBRP_HUMAN Gamma-aminobutyric acid receptor subunit pi OS=Homo sapiens GN=GABRP PE=2 SV=1	9031.ENSGALP00000003368	gamma-aminobutyric acid (GABA) A receptor, pi	_	KOG3643	_	PF02931.20|Neur_chan_LBD|Neurotransmitter-gated ion-channel ligand binding domain|ENSGALT00000098116|m.8433:41-240;PF02932.13|Neur_chan_memb|Neurotransmitter-gated ion-channel transmembrane region|ENSGALT00000098116|m.8433:248-341
ENSGALG00000002155	22.12022591	48.50566062	-1.132432339	1.91E-67	1.92E-65	down	yes	21.76769317	23.0436105	21.54937407	49.00026266	49.14681215	47.36990706	9	1733842	1899914	-	HS6ST1	protein_coding	GO:0015015|heparan sulfate proteoglycan biosynthetic process, enzymatic modification; GO:0048666|neuron development; GO:0060173|limb development	GO:0016021|integral component of membrane	GO:0017095|heparan sulfate 6-O-sulfotransferase activity	ko:K02514|HS6ST1		ko00534|Glycosaminoglycan biosynthesis - heparan sulfate / heparin	1683	Q76KB2.4	Q76KB2.4 RecName: Full=Heparan-sulfate 6-O-sulfotransferase 1; Short=HS6ST-1; Short=cHS6ST-1	sp|Q76KB2|H6ST1_CHICK	sp|Q76KB2|H6ST1_CHICK Heparan-sulfate 6-O-sulfotransferase 1 OS=Gallus gallus GN=HS6ST1 PE=1 SV=4	9031.ENSGALP00000003371	Heparan-sulfate 6-O-sulfotransferase 1 (HS6ST-1)(cHS6ST-1)(EC 2.8.2.-); 6-O-sulfation enzyme [...]	_	KOG3955	_	PF03567.11|Sulfotransfer_2|Sulfotransferase family|ENSGALT00000003376|m.8307:78-348
ENSGALG00000002182	30.28552328	78.30247549	-1.370137528	5.70E-44	2.37E-42	down	yes	28.34874049	32.897055	29.61077436	75.09450634	71.76483373	88.04808641	8	1987324	2069077	-	NR5A2	protein_coding	GO:0006355|regulation of transcription, DNA-templated; GO:0006367|transcription initiation from RNA polymerase II promoter; GO:0008206|bile acid metabolic process; GO:0009755|hormone-mediated signaling pathway; GO:0009790|embryo development; GO:0009888|tissue development; GO:0030855|epithelial cell differentiation; GO:0042127|regulation of cell population proliferation; GO:0042592|homeostatic pro…	GO:0005634|nucleus; GO:0005654|nucleoplasm; GO:0005737|cytoplasm; GO:0090575|RNA polymerase II transcription factor complex	GO:0000976|transcription regulatory region sequence-specific DNA binding; GO:0000978|RNA polymerase II proximal promoter sequence-specific DNA binding; GO:0000980|RNA polymerase II distal enhancer sequence-specific DNA binding; GO:0000981|DNA-binding transcription factor activity, RNA polymerase II-specific; GO:0001228|DNA-binding transcription activator activity, RNA polymerase II-specific; GO:0…	ko:K08027|NR5A2,FTF		ko04950|Maturity onset diabetes of the young	2946	XP_015145729.1	XP_015145729.1 nuclear receptor subfamily 5 group A member 2 isoform X2 [Gallus gallus]	sp|O00482|NR5A2_HUMAN	sp|O00482|NR5A2_HUMAN Nuclear receptor subfamily 5 group A member 2 OS=Homo sapiens GN=NR5A2 PE=1 SV=2	59729.ENSTGUP00000004556	Nuclear receptor subfamily 5 group A member 2 (Alpha-1-fetoprotein transcription factor)(Hep [...]	_	KOG4218	_	PF00104.27|Hormone_recep|Ligand-binding domain of nuclear hormone receptor|ENSGALT00000003418|m.6929:335-521;PF00105.15|zf-C4|Zinc finger, C4 type (two domains)|ENSGALT00000003418|m.6929:85-152
ENSGALG00000002193	1.876951541	4.804053731	-1.35119487	1.26E-18	1.51E-17	down	yes	1.68008127	1.79147146	2.159301894	4.801880415	4.57238402	5.037896757	9	2459432	2493573	-	ARHGEF4	protein_coding	GO:0030032|lamellipodium assembly; GO:0035023|regulation of Rho protein signal transduction; GO:0035556|intracellular signal transduction; GO:0043065|positive regulation of apoptotic process; GO:0046847|filopodium assembly; GO:0051056|regulation of small GTPase mediated signal transduction	GO:0005829|cytosol; GO:0032587|ruffle membrane	GO:0005085|guanyl-nucleotide exchange factor activity; GO:0005089|Rho guanyl-nucleotide exchange factor activity; GO:0019904|protein domain specific binding; GO:0030676|Rac guanyl-nucleotide exchange factor activity	ko:K05769|ARHGEF4_29,ASEF1_2		ko04810|Regulation of actin cytoskeleton	1572	XP_021250830.1	XP_021250830.1 rho guanine nucleotide exchange factor 4 isoform X2 [Numida meleagris]	sp|Q9NR80|ARHG4_HUMAN	sp|Q9NR80|ARHG4_HUMAN Rho guanine nucleotide exchange factor 4 OS=Homo sapiens GN=ARHGEF4 PE=1 SV=3	_	_	_	_	_	PF00621.17|RhoGEF|RhoGEF domain|ENSGALT00000106273|m.8321:124-302;PF00169.26|PH|PH domain|ENSGALT00000106273|m.8321:337-439;PF00018.25|SH3_1|SH3 domain|ENSGALT00000106273|m.8321:31-75;PF14604.3|SH3_9|Variant SH3 domain|ENSGALT00000106273|m.8321:31-78;PF07653.14|SH3_2|Variant SH3 domain|ENSGALT00000106273|m.8321:34-79
ENSGALG00000002326	2.606210874	5.789606206	-1.148476114	2.56E-20	3.50E-19	down	yes	2.758019297	2.852454607	2.208158717	5.628168472	6.210304591	5.530345555	Z	8885670	8943726	+	ENSGALG00000002326	protein_coding	GO:0007030|Golgi organization	GO:0005789|endoplasmic reticulum membrane; GO:0005794|Golgi apparatus; GO:0005886|plasma membrane; GO:0016021|integral component of membrane	GO:0000287|magnesium ion binding; GO:0005524|ATP binding; GO:0140326|ATPase-coupled intramembrane lipid transporter activity	--		--	3612	XP_013055975.1	XP_013055975.1 PREDICTED: phospholipid-transporting ATPase ID-like [Anser cygnoides domesticus]	sp|P98199|AT8B2_MOUSE	sp|P98199|AT8B2_MOUSE Phospholipid-transporting ATPase ID OS=Mus musculus GN=Atp8b2 PE=2 SV=2	9031.ENSGALP00000015054	hypothetical LOC431656	COG0474	KOG0206	_	PF16212.2|PhoLip_ATPase_C|Phospholipid-translocating P-type ATPase C-terminal|ENSGALT00000092970|m.10486:846-1100;PF16209.2|PhoLip_ATPase_N|Phospholipid-translocating ATPase N-terminal|ENSGALT00000092970|m.10486:21-86;PF13246.3|Cation_ATPase|Cation transport ATPase (P-type)|ENSGALT00000092970|m.10486:478-573;PF00122.17|E1-E2_ATPase|E1-E2 ATPase|ENSGALT00000092970|m.10486:114-351
ENSGALG00000002335	7.461327889	3.04319224	1.291046248	3.38E-40	1.21E-38	up	yes	8.060243784	7.124397909	7.199341974	2.95420627	2.871897566	3.303472884	12	2360795	2623950	+	DOCK3	protein_coding	GO:0007264|small GTPase mediated signal transduction	GO:0005829|cytosol	GO:0005085|guanyl-nucleotide exchange factor activity; GO:0017124|SH3 domain binding	ko:K05727|DOCK3		--	6144	XP_015730020.1	XP_015730020.1 PREDICTED: dedicator of cytokinesis protein 3 isoform X9 [Coturnix japonica]	sp|Q8IZD9|DOCK3_HUMAN	sp|Q8IZD9|DOCK3_HUMAN Dedicator of cytokinesis protein 3 OS=Homo sapiens GN=DOCK3 PE=1 SV=1	9031.ENSGALP00000003671	dedicator of cytokinesis 3	_	KOG1998	_	PF06920.10|DHR-2|Dock homology region 2|ENSGALT00000059778|m.7203:1128-1633;PF16172.2|DOCK_N|DOCK N-terminus|ENSGALT00000059778|m.7203:76-418;PF14429.3|DOCK-C2|C2 domain in Dock180 and Zizimin proteins|ENSGALT00000059778|m.7203:423-613
ENSGALG00000002390	0.611464184	0.042214382	3.573152114	5.46E-12	3.84E-11	up	yes	0.59098675	0.597526327	0.645879476	0.049221517	0.077421628	0	21	3234528	3244322	+	CA6	protein_coding	GO:0006730|one-carbon metabolic process	GO:0005576|extracellular region	GO:0004089|carbonate dehydratase activity; GO:0008270|zinc ion binding	ko:K01672|CA		ko00910|Nitrogen metabolism	2537	XP_010721064.1	XP_010721064.1 PREDICTED: carbonic anhydrase 6 isoform X1 [Meleagris gallopavo]	sp|P08060|CAH6_SHEEP	sp|P08060|CAH6_SHEEP Carbonic anhydrase 6 OS=Ovis aries GN=CA6 PE=1 SV=1	9031.ENSGALP00000003755	carbonic anhydrase VI	COG3338	KOG0382	NOG44770	PF00194.18|Carb_anhydrase|Eukaryotic-type carbonic anhydrase|ENSGALT00000003763|m.3995:20-276;PF00354.14|Pentaxin|Pentaxin family|ENSGALT00000003763|m.3995:325-514;PF13385.3|Laminin_G_3|Concanavalin A-like lectin/glucanases superfamily|ENSGALT00000003763|m.3995:336-483
ENSGALG00000002473	0.834917368	2.455122301	-1.544777065	3.19E-13	2.53E-12	down	yes	0.866801593	0.914915983	0.723034529	2.732794413	2.719969393	1.912603098	21	3257956	3270047	-	GPR157	protein_coding	GO:0007166|cell surface receptor signaling pathway; GO:0007186|G protein-coupled receptor signaling pathway; GO:0048512|circadian behavior; GO:0051482|positive regulation of cytosolic calcium ion concentration involved in phospholipase C-activating G protein-coupled signaling pathway; GO:0060019|radial glial cell differentiation	GO:0016021|integral component of membrane; GO:0060170|ciliary membrane	GO:0004930|G protein-coupled receptor activity	ko:K08467|GPR157		--	2367	XP_417598.4	XP_417598.4 G-protein coupled receptor 157 [Gallus gallus]	sp|Q8C206|GP157_MOUSE	sp|Q8C206|GP157_MOUSE G-protein coupled receptor 157 OS=Mus musculus GN=Gpr157 PE=1 SV=1	9031.ENSGALP00000003893	G protein-coupled receptor 157	_	_	NOG81075	PF00002.21|7tm_2|7 transmembrane receptor (Secretin family)|ENSGALT00000003902|m.3998:57-253;PF05462.8|Dicty_CAR|Slime mold cyclic AMP receptor|ENSGALT00000003902|m.3998:53-144;PF01534.14|Frizzled|Frizzled/Smoothened family membrane region|ENSGALT00000003902|m.3998:56-157
ENSGALG00000002479	163.2578145	76.62427008	1.091178815	8.69E-79	1.22E-76	up	yes	159.1484121	159.9560793	170.6689519	76.02665856	78.73542644	75.11072525	6	5149739	5166480	+	MAT1A	protein_coding	GO:0006556|S-adenosylmethionine biosynthetic process; GO:0006730|one-carbon metabolic process; GO:0009087|methionine catabolic process	GO:0005829|cytosol	GO:0004478|methionine adenosyltransferase activity; GO:0005524|ATP binding; GO:0046872|metal ion binding	ko:K00789|metK		ko00270|Cysteine and methionine metabolism; ko01100|Metabolic pathways; ko01110|Biosynthesis of secondary metabolites; ko01230|Biosynthesis of amino acids	2131	XP_021253658.1	XP_021253658.1 S-adenosylmethionine synthase isoform X3 [Numida meleagris]	sp|Q2KJC6|METK1_BOVIN	sp|Q2KJC6|METK1_BOVIN S-adenosylmethionine synthase isoform type-1 OS=Bos taurus GN=MAT1A PE=2 SV=1	9031.ENSGALP00000003899	methionine adenosyltransferase I, alpha	COG0192	KOG1506	_	PF02773.13|S-AdoMet_synt_C|S-adenosylmethionine synthetase, C-terminal domain|ENSGALT00000003908|m.4341:253-389;PF02772.13|S-AdoMet_synt_M|S-adenosylmethionine synthetase, central domain|ENSGALT00000003908|m.4341:131-251;PF00438.17|S-AdoMet_synt_N|S-adenosylmethionine synthetase, N-terminal domain|ENSGALT00000003908|m.4341:19-116
ENSGALG00000002492	6.182255025	13.1300091	-1.08542948	2.86E-44	1.22E-42	down	yes	6.267553431	6.305769452	5.973442191	13.53921778	13.51221787	12.33859166	21	3301148	3309683	+	H6PD	protein_coding	GO:0006006|glucose metabolic process; GO:0006098|pentose-phosphate shunt	GO:0005788|endoplasmic reticulum lumen	GO:0004345|glucose-6-phosphate dehydrogenase activity; GO:0017057|6-phosphogluconolactonase activity; GO:0047936|glucose 1-dehydrogenase [NAD(P)] activity; GO:0050661|NADP binding	ko:K13937|H6PD		ko00030|Pentose phosphate pathway; ko01100|Metabolic pathways; ko01110|Biosynthesis of secondary metabolites; ko01200|Carbon metabolism	3153	XP_425746.3	XP_425746.3 GDH/6PGL endoplasmic bifunctional protein [Gallus gallus]	sp|O95479|G6PE_HUMAN	sp|O95479|G6PE_HUMAN GDH/6PGL endoplasmic bifunctional protein OS=Homo sapiens GN=H6PD PE=1 SV=2	9031.ENSGALP00000003917	hexose-6-phosphate dehydrogenase (glucose 1-dehydrogenase)	COG0363;COG0364	KOG0563;KOG3147	_	PF01182.17|Glucosamine_iso|Glucosamine-6-phosphate isomerases/6-phosphogluconolactonase|ENSGALT00000003926|m.4000:560-781;PF02781.13|G6PD_C|Glucose-6-phosphate dehydrogenase, C-terminal domain|ENSGALT00000003926|m.4000:217-508;PF00479.19|G6PD_N|Glucose-6-phosphate dehydrogenase, NAD binding domain|ENSGALT00000003926|m.4000:29-211
ENSGALG00000002525	7.292331108	21.72124114	-1.573341583	1.12E-72	1.32E-70	down	yes	7.064393337	6.851031288	7.961568699	20.78354635	23.30797683	21.07220025	6	5430790	5475162	+	RASGEF1A	protein_coding	GO:0007264|small GTPase mediated signal transduction; GO:0016477|cell migration	GO:0005622|intracellular	GO:0005088|Ras guanyl-nucleotide exchange factor activity	--		--	3358	CAG31417.1	CAG31417.1 hypothetical protein RCJMB04_6c20 [Gallus gallus]	sp|A0JM95|RGF1A_XENTR	sp|A0JM95|RGF1A_XENTR Ras-GEF domain-containing family member 1A OS=Xenopus tropicalis GN=rasgef1a PE=2 SV=1	9031.ENSGALP00000033589	RasGEF domain family, member 1A	_	KOG3541	_	PF00618.17|RasGEF_N|RasGEF N-terminal motif|ENSGALT00000088743|m.4350:53-152;PF00617.16|RasGEF|RasGEF domain|ENSGALT00000088743|m.4350:228-293;PF00617.16|RasGEF|RasGEF domain|ENSGALT00000088743|m.4351:4-128
ENSGALG00000002553	28.55659224	61.77722832	-1.112979713	9.71E-46	4.40E-44	down	yes	30.5155787	28.09570897	27.05848904	57.62991378	62.54946954	65.15230165	13	2788001	2834253	+	PCDH1	protein_coding	GO:0007156|homophilic cell adhesion via plasma membrane adhesion molecules; GO:0007267|cell-cell signaling; GO:0007399|nervous system development	GO:0005634|nucleus; GO:0005730|nucleolus; GO:0005886|plasma membrane; GO:0005887|integral component of plasma membrane; GO:0005911|cell-cell junction; GO:0030054|cell junction; GO:0043231|intracellular membrane-bounded organelle	GO:0005509|calcium ion binding	ko:K16498|PCDHD1		--	4001	XP_015149085.1	XP_015149085.1 protocadherin-1 isoform X1 [Gallus gallus]	sp|Q08174|PCDH1_HUMAN	sp|Q08174|PCDH1_HUMAN Protocadherin-1 OS=Homo sapiens GN=PCDH1 PE=1 SV=2	_	_	_	_	_	PF00028.14|Cadherin|Cadherin domain|ENSGALT00000104852|m.8390:167-262;PF00028.14|Cadherin|Cadherin domain|ENSGALT00000104852|m.8390:277-369;PF00028.14|Cadherin|Cadherin domain|ENSGALT00000104852|m.8390:394-488;PF00028.14|Cadherin|Cadherin domain|ENSGALT00000104852|m.8390:505-594;PF00028.14|Cadherin|Cadherin domain|ENSGALT00000104852|m.8390:609-698;PF00028.14|Cadherin|Cadherin domain|ENSGALT000001…
ENSGALG00000002555	1.970217285	5.721164073	-1.533169456	1.13E-36	3.54E-35	down	yes	2.117702522	2.01490123	1.778048102	5.785168934	5.219747067	6.158576218	6	5520195	5598425	-	RET	protein_coding	GO:0000165|MAPK cascade; GO:0001657|ureteric bud development; GO:0001755|neural crest cell migration; GO:0001838|embryonic epithelial tube formation; GO:0006468|protein phosphorylation; GO:0006919|activation of cysteine-type endopeptidase activity involved in apoptotic process; GO:0007156|homophilic cell adhesion via plasma membrane adhesion molecules; GO:0007158|neuron cell-cell adhesion; GO:000…	GO:0005769|early endosome; GO:0005829|cytosol; GO:0005886|plasma membrane; GO:0005887|integral component of plasma membrane; GO:0010008|endosome membrane; GO:0030424|axon; GO:0030425|dendrite; GO:0043025|neuronal cell body; GO:0043231|intracellular membrane-bounded organelle; GO:0043235|receptor complex; GO:0045121|membrane raft; GO:0098797|plasma membrane protein complex	GO:0004713|protein tyrosine kinase activity; GO:0004714|transmembrane receptor protein tyrosine kinase activity; GO:0005088|Ras guanyl-nucleotide exchange factor activity; GO:0005509|calcium ion binding; GO:0005524|ATP binding; GO:0038023|signaling receptor activity	ko:K05126|RET		ko04144|Endocytosis; ko05200|Pathways in cancer; ko05216|Thyroid cancer; ko05230|Central carbon metabolism in cancer	3620	XP_015143444.1	XP_015143444.1 proto-oncogene tyrosine-protein kinase receptor Ret isoform X1 [Gallus gallus]	sp|P07949|RET_HUMAN	sp|P07949|RET_HUMAN Proto-oncogene tyrosine-protein kinase receptor Ret OS=Homo sapiens GN=RET PE=1 SV=3	9031.ENSGALP00000004029	ret proto-oncogene	COG0515	KOG0200	_	PF07714.14|Pkinase_Tyr|Protein tyrosine kinase|ENSGALT00000084496|m.4355:715-996;PF00069.22|Pkinase|Protein kinase domain|ENSGALT00000084496|m.4355:718-994;PF00028.14|Cadherin|Cadherin domain|ENSGALT00000084496|m.4355:162-251
ENSGALG00000002597	0.959943635	0.258826666	1.85122466	7.83E-07	3.15E-06	up	yes	0.860969233	0.977700285	1.041161387	0.244300202	0.262745484	0.269434312	14	13469982	13472376	-	MSS51	protein_coding	GO:0035176|social behavior	--	GO:0046872|metal ion binding	ko:K17656|MSS51		--	1329	XP_003642199.1	XP_003642199.1 putative protein MSS51 homolog, mitochondrial [Gallus gallus]	sp|Q4VC12|MSS51_HUMAN	sp|Q4VC12|MSS51_HUMAN Putative protein MSS51 homolog, mitochondrial OS=Homo sapiens GN=MSS51 PE=1 SV=2	9031.ENSGALP00000004077	annotation not avaliable	_	_	NOG274867	PF01753.15|zf-MYND|MYND finger|ENSGALT00000004086|m.9945:91-135
ENSGALG00000002618	5.365187222	2.527439962	1.082941319	1.10E-19	1.44E-18	up	yes	5.418164586	5.383507223	5.293889857	2.819024436	2.627997247	2.135298203	19	5171753	5178604	+	KCTD7	protein_coding	GO:0051260|protein homooligomerization	GO:0005829|cytosol; GO:0005886|plasma membrane	--	--		--	3793	NP_001034358.1	NP_001034358.1 BTB/POZ domain-containing protein KCTD7 [Gallus gallus]	sp|Q5ZJP7|KCTD7_CHICK	sp|Q5ZJP7|KCTD7_CHICK BTB/POZ domain-containing protein KCTD7 OS=Gallus gallus GN=KCTD7 PE=2 SV=1	9031.ENSGALP00000004111	BTB/POZ domain-containing protein KCTD7	_	KOG2723	_	PF02214.19|BTB_2|BTB/POZ domain|ENSGALT00000004120|m.13787:53-137
ENSGALG00000002638	0.608282038	1.970796208	-1.679743458	6.67E-18	7.65E-17	down	yes	0.599493557	0.55561666	0.669735897	2.037144946	2.085568546	1.789675131	6	5829189	5856130	-	ENSGALG00000002638	protein_coding	GO:0009097|isoleucine biosynthetic process	--	GO:0004794|L-threonine ammonia-lyase activity; GO:0030170|pyridoxal phosphate binding	ko:K01754|E4.3.1.19,ilvA,tdcB		ko00260|Glycine, serine and threonine metabolism; ko00290|Valine, leucine and isoleucine biosynthesis; ko01100|Metabolic pathways; ko01110|Biosynthesis of secondary metabolites; ko01130|Biosynthesis of antibiotics; ko01200|Carbon metabolism; ko01230|Biosynthesis of amino acids	2392	XP_025007421.1	XP_025007421.1 uncharacterized protein SRRL isoform X4 [Gallus gallus]	sp|P55664|Y4TJ_SINFN	sp|P55664|Y4TJ_SINFN Putative threonine dehydratase OS=Sinorhizobium fredii (strain NBRC 101917 / NGR234) GN=NGR_a01490 PE=3 SV=1	9031.ENSGALP00000004145	hypothetical LOC423635	COG1171	KOG1250	_	PF00291.22|PALP|Pyridoxal-phosphate dependent enzyme|ENSGALT00000079356|m.4361:136-426
ENSGALG00000002645	2.801191937	0.50178821	2.45756314	1.72E-28	3.81E-27	up	yes	3.150432814	2.667173258	2.585969738	0.498541219	0.368625358	0.638198054	15	3630416	3647097	-	PIWIL1	protein_coding	GO:0006417|regulation of translation; GO:0007275|multicellular organism development; GO:0007283|spermatogenesis; GO:0007286|spermatid development; GO:0010529|negative regulation of transposition; GO:0031047|gene silencing by RNA; GO:0034587|piRNA metabolic process; GO:0035093|spermatogenesis, exchange of chromosomal proteins; GO:0051321|meiotic cell cycle	GO:0005634|nucleus; GO:0005737|cytoplasm; GO:0005844|polysome; GO:0005845|mRNA cap binding complex; GO:0033391|chromatoid body; GO:0043186|P granule; GO:0097433|dense body	GO:0003727|single-stranded RNA binding; GO:0003729|mRNA binding; GO:0004521|endoribonuclease activity; GO:0019901|protein kinase binding; GO:0034584|piRNA binding; GO:0046872|metal ion binding	ko:K02156|AUB,PIWI		ko04320|Dorso-ventral axis formation	2605	NP_001092322.1	NP_001092322.1 piwi-like protein 1 [Gallus gallus]	sp|A6N7Y9|PIWL1_CHICK	sp|A6N7Y9|PIWL1_CHICK Piwi-like protein 1 OS=Gallus gallus GN=PIWIL1 PE=2 SV=1	9031.ENSGALP00000004162	Piwi-like protein 1 ; Plays a central role during gametogenesis by repressing transposable e [...]	_	KOG1042	_	PF02171.14|Piwi|Piwi domain|ENSGALT00000004171|m.10424:561-853;PF02170.19|PAZ|PAZ domain|ENSGALT00000004171|m.10424:288-418;PF05831.8|GAGE|GAGE protein|ENSGALT00000004171|m.10424:1-114;PF08699.7|ArgoL1|Argonaute linker 1 domain|ENSGALT00000004171|m.10424:235-280
ENSGALG00000002722	1.452915937	0.635740544	1.179820353	1.78E-07	7.83E-07	up	yes	1.625252986	1.410495473	1.32299935	0.538117819	0.709958113	0.6591457	12	2901547	2905708	+	MST1	protein_coding	GO:0045721|negative regulation of gluconeogenesis; GO:0048012|hepatocyte growth factor receptor signaling pathway; GO:2000479|regulation of cAMP-dependent protein kinase activity	GO:0005576|extracellular region; GO:0005615|extracellular space; GO:0070062|extracellular exosome	GO:0004252|serine-type endopeptidase activity; GO:0030971|receptor tyrosine kinase binding	--		--	2367	NP_990544.1	NP_990544.1 hepatocyte growth factor-like protein precursor [Gallus gallus]	sp|P26927|HGFL_HUMAN	sp|P26927|HGFL_HUMAN Hepatocyte growth factor-like protein OS=Homo sapiens GN=MST1 PE=1 SV=2	_	_	_	_	_	PF00051.15|Kringle|Kringle domain|ENSGALT00000004292|m.7260:192-268;PF00051.15|Kringle|Kringle domain|ENSGALT00000004292|m.7260:273-350;PF00051.15|Kringle|Kringle domain|ENSGALT00000004292|m.7260:363-441;PF00051.15|Kringle|Kringle domain|ENSGALT00000004292|m.7260:450-528;PF00089.23|Trypsin|Trypsin|ENSGALT00000004292|m.7260:566-781;PF00024.23|PAN_1|PAN domain|ENSGALT00000004292|m.7260:110-185
ENSGALG00000002728	10.22912233	5.04738335	1.017629012	2.68E-29	6.16E-28	up	yes	10.53726637	10.43102486	9.71907575	5.15936879	4.71463328	5.26814798	18	4866126	4876014	-	SLC16A3	protein_coding	--	GO:0005887|integral component of plasma membrane	GO:0015129|lactate transmembrane transporter activity; GO:0015293|symporter activity	ko:K08180|SLC16A3		ko05230|Central carbon metabolism in cancer	3282	AAG25703.1	AAG25703.1 monocarboxylate transporter 4 [Gallus gallus]	sp|P57788|MOT4_CHICK	sp|P57788|MOT4_CHICK Monocarboxylate transporter 4 OS=Gallus gallus GN=SLC16A3 PE=2 SV=1	9031.ENSGALP00000004297	Monocarboxylate transporter 4 (MCT 4)(Solute carrier family 16 member 3); Proton-linked mono [...]	COG0477	KOG2504	_	PF07690.13|MFS_1|Major Facilitator Superfamily|ENSGALT00000004306|m.12722:54-401
ENSGALG00000002734	154.1543808	73.30429768	1.072302989	6.28E-20	8.39E-19	up	yes	152.4120623	148.3307972	161.7202828	80.45541287	81.20296698	58.25451318	8	4207866	4220980	-	UHMK1	protein_coding	GO:0007050|cell cycle arrest; GO:0018105|peptidyl-serine phosphorylation; GO:0031175|neuron projection development; GO:0045948|positive regulation of translational initiation; GO:0046777|protein autophosphorylation; GO:0046825|regulation of protein export from nucleus	GO:0000243|commitment complex; GO:0005634|nucleus; GO:0005654|nucleoplasm; GO:0005794|Golgi apparatus; GO:0016607|nuclear speck; GO:0030424|axon; GO:0032839|dendrite cytoplasm; GO:0035770|ribonucleoprotein granule; GO:0071004|U2-type prespliceosome; GO:0071598|neuronal ribonucleoprotein granule; GO:0089701|U2AF	GO:0004674|protein serine/threonine kinase activity; GO:0005524|ATP binding; GO:0008187|poly-pyrimidine tract binding; GO:0016740|transferase activity; GO:0030628|pre-mRNA 3'-splice site binding; GO:0043021|ribonucleoprotein complex binding	ko:K08877|UHMK1,KIS		--	3149	XP_015145890.1	XP_015145890.1 serine/threonine-protein kinase Kist [Gallus gallus]	sp|Q8TAS1|UHMK1_HUMAN	sp|Q8TAS1|UHMK1_HUMAN Serine/threonine-protein kinase Kist OS=Homo sapiens GN=UHMK1 PE=1 SV=2	9685.ENSFCAP00000013098	U2AF homology motif (UHM) kinase 1	COG0515	KOG0032	_	PF00069.22|Pkinase|Protein kinase domain|ENSGALT00000094564|m.7003:26-312;PF07714.14|Pkinase_Tyr|Protein tyrosine kinase|ENSGALT00000094564|m.7003:80-257;PF00076.19|RRM_1|RNA recognition motif. (a.k.a. RRM, RBD, or RNP domain)|ENSGALT00000094564|m.7003:353-406;PF14531.3|Kinase-like|Kinase-like|ENSGALT00000094564|m.7003:154-300;PF06293.11|Kdo|Lipopolysaccharide kinase (Kdo/WaaP) family|ENSGALT0000…
ENSGALG00000002789	0.728109449	1.765652473	-1.266442585	3.33E-21	4.85E-20	down	yes	0.747457341	0.730436233	0.706434772	1.67209357	1.982517527	1.642346323	7	2471804	2577364	+	MAP2	protein_coding	GO:0000226|microtubule cytoskeleton organization; GO:0001578|microtubule bundle formation; GO:0007409|axonogenesis; GO:0021954|central nervous system neuron development; GO:0030010|establishment of cell polarity; GO:0031175|neuron projection development; GO:0048813|dendrite morphogenesis; GO:0050770|regulation of axonogenesis; GO:0071310|cellular response to organic substance	GO:0005730|nucleolus; GO:0005829|cytosol; GO:0005874|microtubule; GO:0005875|microtubule associated complex; GO:0014069|postsynaptic density; GO:0030425|dendrite; GO:0034399|nuclear periphery; GO:0043005|neuron projection; GO:0043025|neuronal cell body; GO:0043198|dendritic shaft; GO:0097442|CA3 pyramidal cell dendrite	GO:0002162|dystroglycan binding; GO:0005198|structural molecule activity; GO:0005516|calmodulin binding; GO:0008017|microtubule binding	ko:K10430|MAP2		--	6195	XP_015144819.1	XP_015144819.1 microtubule-associated protein 2 isoform X8 [Gallus gallus]	sp|P11137|MTAP2_HUMAN	sp|P11137|MTAP2_HUMAN Microtubule-associated protein 2 OS=Homo sapiens GN=MAP2 PE=1 SV=4	9031.ENSGALP00000004398	microtubule-associated protein 2	_	KOG2418	_	PF08377.7|MAP2_projctn|MAP2/Tau projection domain|ENSGALT00000106529|m.5627:461-1613;PF00418.16|Tubulin-binding|Tau and MAP protein, tubulin-binding repeat|ENSGALT00000106529|m.5627:1759-1788;PF00418.16|Tubulin-binding|Tau and MAP protein, tubulin-binding repeat|ENSGALT00000106529|m.5627:1789-1819;PF00418.16|Tubulin-binding|Tau and MAP protein, tubulin-binding repeat|ENSGALT00000106529|m.5627:182…
ENSGALG00000002816	0.791500272	2.187581505	-1.455141759	5.21E-23	8.48E-22	down	yes	0.760663527	0.90578507	0.708052218	2.137630673	2.002162511	2.42295133	13	9525284	9568153	+	STK10	protein_coding	GO:0007049|cell cycle; GO:0007346|regulation of mitotic cell cycle; GO:0023014|signal transduction by protein phosphorylation; GO:0031098|stress-activated protein kinase signaling cascade; GO:0032147|activation of protein kinase activity; GO:0042981|regulation of apoptotic process; GO:0046777|protein autophosphorylation; GO:0071593|lymphocyte aggregation; GO:2000401|regulation of lymphocyte migra…	GO:0005737|cytoplasm; GO:0005886|plasma membrane; GO:0016020|membrane; GO:0070062|extracellular exosome	GO:0004674|protein serine/threonine kinase activity; GO:0005524|ATP binding; GO:0042803|protein homodimerization activity	ko:K08837|STK10,LOK		--	6017	F1NBT0.2	F1NBT0.2 RecName: Full=Serine/threonine-protein kinase 10	sp|F1NBT0|STK10_CHICK	sp|F1NBT0|STK10_CHICK Serine/threonine-protein kinase 10 OS=Gallus gallus GN=STK10 PE=3 SV=2	9031.ENSGALP00000004442	hypothetical LOC416203	COG0515	KOG0579	_	PF12474.5|PKK|Polo kinase kinase|ENSGALT00000004451|m.8585:588-726;PF12474.5|PKK|Polo kinase kinase|ENSGALT00000004451|m.8585:756-896;PF00069.22|Pkinase|Protein kinase domain|ENSGALT00000004451|m.8585:37-294;PF07714.14|Pkinase_Tyr|Protein tyrosine kinase|ENSGALT00000004451|m.8585:40-290;PF14531.3|Kinase-like|Kinase-like|ENSGALT00000004451|m.8585:140-239
ENSGALG00000002831	7.752235517	18.93604982	-1.287352971	1.40E-42	5.50E-41	down	yes	7.697990921	8.425324182	7.133391449	17.6028197	18.89076741	20.31456233	13	9572001	9637277	+	SH3PXD2B	protein_coding	GO:0001501|skeletal system development; GO:0001654|eye development; GO:0002051|osteoblast fate commitment; GO:0006801|superoxide metabolic process; GO:0007507|heart development; GO:0010628|positive regulation of gene expression; GO:0022617|extracellular matrix disassembly; GO:0040018|positive regulation of multicellular organism growth; GO:0045600|positive regulation of fat cell differentiation; …	GO:0002102|podosome; GO:0005737|cytoplasm; GO:0030054|cell junction; GO:0042995|cell projection	GO:0010314|phosphatidylinositol-5-phosphate binding; GO:0016176|superoxide-generating NADPH oxidase activator activity; GO:0032266|phosphatidylinositol-3-phosphate binding; GO:0042169|SH2 domain binding; GO:0070273|phosphatidylinositol-4-phosphate binding; GO:0080025|phosphatidylinositol-3,5-bisphosphate binding	--		--	3757	XP_025010806.1	XP_025010806.1 SH3 and PX domain-containing protein 2B isoform X3 [Gallus gallus]	sp|A1X283|SPD2B_HUMAN	sp|A1X283|SPD2B_HUMAN SH3 and PX domain-containing protein 2B OS=Homo sapiens GN=SH3PXD2B PE=1 SV=3	_	_	_	_	_	PF00018.25|SH3_1|SH3 domain|ENSGALT00000075143|m.8593:214-256;PF00018.25|SH3_1|SH3 domain|ENSGALT00000075143|m.8593:281-325;PF00018.25|SH3_1|SH3 domain|ENSGALT00000075143|m.8593:422-465;PF14604.3|SH3_9|Variant SH3 domain|ENSGALT00000075143|m.8593:212-260;PF14604.3|SH3_9|Variant SH3 domain|ENSGALT00000075143|m.8593:281-329;PF07653.14|SH3_2|Variant SH3 domain|ENSGALT00000075143|m.8593:210-260;PF076…
ENSGALG00000002840	0.316723712	0.869563066	-1.428715864	1.63E-06	6.30E-06	down	yes	0.352657418	0.265671975	0.331841741	0.919163949	1.070943411	0.618581839	26	4440323	4474302	+	GRM4	protein_coding	GO:0007196|adenylate cyclase-inhibiting G protein-coupled glutamate receptor signaling pathway	GO:0005886|plasma membrane; GO:0016021|integral component of membrane	GO:0004930|G protein-coupled receptor activity; GO:0008066|glutamate receptor activity	ko:K04607|GRM4		ko04072|Phospholipase D signaling pathway; ko04080|Neuroactive ligand-receptor interaction; ko04724|Glutamatergic synapse; ko04742|Taste transduction	2754	XP_015154475.1	XP_015154475.1 metabotropic glutamate receptor 4 [Gallus gallus]	sp|Q1ZZH0|GRM4_MACFA	sp|Q1ZZH0|GRM4_MACFA Metabotropic glutamate receptor 4 OS=Macaca fascicularis GN=GRM4 PE=2 SV=1	_	_	_	_	_	PF01094.25|ANF_receptor|Receptor family ligand binding region|ENSGALT00000004481|m.8226:83-486;PF00003.19|7tm_3|7 transmembrane sweet-taste receptor of 3 GCPR|ENSGALT00000004481|m.8226:604-849;PF07562.11|NCD3G|Nine Cysteines Domain of family 3 GPCR|ENSGALT00000004481|m.8226:521-571;PF13458.3|Peripla_BP_6|Periplasmic binding protein|ENSGALT00000004481|m.8226:153-339
ENSGALG00000002846	0.971696839	2.29900504	-1.233921848	4.74E-15	4.34E-14	down	yes	0.929171938	0.985486294	1.000432283	2.41226086	2.398438078	2.086316184	13	9642877	9751876	-	NEURL1B	protein_coding	GO:0007219|Notch signaling pathway; GO:0016567|protein ubiquitination; GO:0070086|ubiquitin-dependent endocytosis	GO:0005769|early endosome	GO:0016740|transferase activity; GO:0016874|ligase activity; GO:0046872|metal ion binding	ko:K01931|NEUR		--	2382	XP_015149317.2	XP_015149317.2 E3 ubiquitin-protein ligase NEURL1B isoform X2 [Gallus gallus]	sp|A8MQ27|NEU1B_HUMAN	sp|A8MQ27|NEU1B_HUMAN E3 ubiquitin-protein ligase NEURL1B OS=Homo sapiens GN=NEURL1B PE=1 SV=1	_	_	_	_	_	PF07177.9|Neuralized|Neuralized|ENSGALT00000104619|m.8598:306-371;PF07177.9|Neuralized|Neuralized|ENSGALT00000104619|m.8598:544-609
ENSGALG00000002854	0.803593511	0.346853697	1.188975452	2.80E-10	1.68E-09	up	yes	0.813625553	0.780380023	0.816774957	0.26404655	0.442763617	0.333750925	Z	9455347	9647483	-	PDZD2	protein_coding	GO:0007155|cell adhesion	GO:0005576|extracellular region; GO:0005634|nucleus; GO:0005737|cytoplasm; GO:0005783|endoplasmic reticulum; GO:0005911|cell-cell junction	--	--		--	10223	XP_004937221.1	XP_004937221.1 PDZ domain-containing protein 2 isoform X2 [Gallus gallus]	sp|O15018|PDZD2_HUMAN	sp|O15018|PDZD2_HUMAN PDZ domain-containing protein 2 OS=Homo sapiens GN=PDZD2 PE=1 SV=4	28377.ENSACAP00000007578	annotation not avaliable	_	KOG3528	_	PF00595.21|PDZ|PDZ domain (Also known as DHR or GLGF)|ENSGALT00000094909|m.10616:310-389;PF00595.21|PDZ|PDZ domain (Also known as DHR or GLGF)|ENSGALT00000094909|m.10616:567-650;PF00595.21|PDZ|PDZ domain (Also known as DHR or GLGF)|ENSGALT00000094909|m.10616:731-790;PF00595.21|PDZ|PDZ domain (Also known as DHR or GLGF)|ENSGALT00000094909|m.10616:2440-2510;PF00595.21|PDZ|PDZ domain (Also known as …
ENSGALG00000002882	10.17935594	4.256578959	1.25591121	3.16E-31	8.04E-30	up	yes	10.16007491	10.24741597	10.13057693	3.942631673	4.467037939	4.360067264	13	9897119	9902358	+	BNIP1	protein_coding	GO:0006890|retrograde vesicle-mediated transport, Golgi to endoplasmic reticulum; GO:0006914|autophagy; GO:0006915|apoptotic process; GO:0007029|endoplasmic reticulum organization; GO:0016320|endoplasmic reticulum membrane fusion; GO:0043066|negative regulation of apoptotic process; GO:0097194|execution phase of apoptosis	GO:0005635|nuclear envelope; GO:0005737|cytoplasm; GO:0005739|mitochondrion; GO:0005783|endoplasmic reticulum; GO:0005789|endoplasmic reticulum membrane; GO:0030176|integral component of endoplasmic reticulum membrane; GO:0031201|SNARE complex; GO:0043231|intracellular membrane-bounded organelle	GO:0005484|SNAP receptor activity	ko:K08497|SEC20		ko04130|SNARE interactions in vesicular transport	1666	XP_414533.2	XP_414533.2 vesicle transport protein SEC20 [Gallus gallus]	sp|Q12981|SEC20_HUMAN	sp|Q12981|SEC20_HUMAN Vesicle transport protein SEC20 OS=Homo sapiens GN=BNIP1 PE=1 SV=3	9031.ENSGALP00000004536	BCL2/adenovirus E1B 19kDa interacting protein 1	_	_	NOG73997	PF03908.10|Sec20|Sec20|ENSGALT00000004545|m.8610:139-229
ENSGALG00000002944	1.338449309	0.452109793	1.54499372	1.14E-14	1.01E-13	up	yes	1.29603341	1.236027195	1.483287322	0.473766927	0.540377956	0.342184496	7	2842238	2943240	+	CPS1	protein_coding	GO:0000050|urea cycle; GO:0006207|'de novo' pyrimidine nucleobase biosynthetic process; GO:0006526|arginine biosynthetic process; GO:0006541|glutamine metabolic process; GO:0007494|midgut development; GO:0009636|response to toxic substance; GO:0010043|response to zinc ion; GO:0014075|response to amine; GO:0019433|triglyceride catabolic process; GO:0032094|response to food; GO:0032496|response to …	GO:0005730|nucleolus; GO:0005739|mitochondrion; GO:0005743|mitochondrial inner membrane; GO:0032991|protein-containing complex; GO:0042645|mitochondrial nucleoid	GO:0004087|carbamoyl-phosphate synthase (ammonia) activity; GO:0004088|carbamoyl-phosphate synthase (glutamine-hydrolyzing) activity; GO:0004175|endopeptidase activity; GO:0005509|calcium ion binding; GO:0005524|ATP binding; GO:0005543|phospholipid binding; GO:0016595|glutamate binding; GO:0044877|protein-containing complex binding; GO:0072341|modified amino acid binding	ko:K01948|CPS1		ko00220|Arginine biosynthesis; ko00250|Alanine, aspartate and glutamate metabolism; ko00910|Nitrogen metabolism; ko01100|Metabolic pathways; ko01120|Microbial metabolism in diverse environments; ko01200|Carbon metabolism; ko01230|Biosynthesis of amino acids	5008	XP_015144663.1	XP_015144663.1 carbamoyl-phosphate synthase [ammonia], mitochondrial isoform X2 [Gallus gallus]	sp|Q8C196|CPSM_MOUSE	sp|Q8C196|CPSM_MOUSE Carbamoyl-phosphate synthase [ammonia], mitochondrial OS=Mus musculus GN=Cps1 PE=1 SV=2	9031.ENSGALP00000004646	carbamoyl-phosphate synthetase 1, mitochondrial	COG0458;COG0505	KOG0370	_	PF02786.14|CPSase_L_D2|Carbamoyl-phosphate synthase L chain, ATP binding domain|ENSGALT00000004656|m.5644:492-695;PF02786.14|CPSase_L_D2|Carbamoyl-phosphate synthase L chain, ATP binding domain|ENSGALT00000004656|m.5644:1034-1236;PF00988.19|CPSase_sm_chain|Carbamoyl-phosphate synthase small chain, CPSase domain|ENSGALT00000004656|m.5644:1-128;PF02787.16|CPSase_L_D3|Carbamoyl-phosphate synthetase …
ENSGALG00000002958	1.765780727	0.552476719	1.658588159	1.40E-12	1.04E-11	up	yes	1.874944148	1.464151881	1.958246151	0.567350432	0.556484156	0.53359557	9	10092468	10198054	-	DNER	protein_coding	GO:0007219|Notch signaling pathway; GO:0007220|Notch receptor processing; GO:0007417|central nervous system development; GO:0010001|glial cell differentiation; GO:0048741|skeletal muscle fiber development	GO:0005769|early endosome; GO:0005886|plasma membrane; GO:0016021|integral component of membrane; GO:0030425|dendrite; GO:0043025|neuronal cell body	GO:0005112|Notch binding; GO:0005509|calcium ion binding	--		--	2157	XP_422604.2	XP_422604.2 delta and Notch-like epidermal growth factor-related receptor [Gallus gallus]	sp|Q8JZM4|DNER_MOUSE	sp|Q8JZM4|DNER_MOUSE Delta and Notch-like epidermal growth factor-related receptor OS=Mus musculus GN=Dner PE=1 SV=1	9031.ENSGALP00000004669	delta/notch-like EGF repeat containing	_	KOG1217	_	PF00008.24|EGF|EGF-like domain|ENSGALT00000004678|m.8726:38-74;PF00008.24|EGF|EGF-like domain|ENSGALT00000004678|m.8726:334-368;PF00008.24|EGF|EGF-like domain|ENSGALT00000004678|m.8726:379-403;PF00008.24|EGF|EGF-like domain|ENSGALT00000004678|m.8726:415-445;PF00008.24|EGF|EGF-like domain|ENSGALT00000004678|m.8726:453-481;PF00008.24|EGF|EGF-like domain|ENSGALT00000004678|m.8726:490-519;PF00008.24|…
ENSGALG00000003082	23.12672726	11.26915271	1.03652611	7.47E-45	3.25E-43	up	yes	23.65974294	22.00679258	23.71364627	11.1460855	11.75273085	10.90864179	19	5643569	5658310	+	DPH1	protein_coding	GO:0017183|peptidyl-diphthamide biosynthetic process from peptidyl-histidine	GO:0005634|nucleus; GO:0005737|cytoplasm	GO:0016740|transferase activity	ko:K07561|DPH1,dph2		--	2830	NP_001025887.2	NP_001025887.2 2-(3-amino-3-carboxypropyl)histidine synthase subunit 1 [Gallus gallus]	sp|Q5ZHX9|DPH1_CHICK	sp|Q5ZHX9|DPH1_CHICK 2-(3-amino-3-carboxypropyl)histidine synthase subunit 1 OS=Gallus gallus GN=DPH1 PE=2 SV=1	_	_	_	_	_	PF01866.14|Diphthamide_syn|Putative diphthamide synthesis protein|ENSGALT00000004873|m.13831:79-378;PF03959.10|FSH1|Serine hydrolase (FSH1)|ENSGALT00000004873|m.13832:6-203
ENSGALG00000003106	6.604623543	14.52427204	-1.135727859	8.89E-21	1.25E-19	down	yes	6.132797821	6.710631868	6.97044094	12.45887088	14.78968852	16.32425672	20	2300399	2414076	-	TOX2	protein_coding	GO:0008585|female gonad development; GO:0034698|response to gonadotropin; GO:0045944|positive regulation of transcription by RNA polymerase II	GO:0005634|nucleus	GO:0000978|RNA polymerase II proximal promoter sequence-specific DNA binding; GO:0001085|RNA polymerase II transcription factor binding; GO:0001228|DNA-binding transcription activator activity, RNA polymerase II-specific	--		--	2181	XP_417340.3	XP_417340.3 TOX high mobility group box family member 2 isoform X1 [Gallus gallus]	sp|Q76IQ7|TOX2_RAT	sp|Q76IQ7|TOX2_RAT TOX high mobility group box family member 2 OS=Rattus norvegicus GN=Tox2 PE=2 SV=1	9031.ENSGALP00000033981	TOX high mobility group box family member 2	_	KOG0381	_	PF00505.16|HMG_box|HMG (high mobility group) box|ENSGALT00000067528|m.2900:463-531;PF09011.7|HMG_box_2|HMG-box domain|ENSGALT00000067528|m.2900:460-525
ENSGALG00000003144	9.126434071	21.56577204	-1.239709084	9.42E-69	9.96E-67	down	yes	9.194232656	9.294561874	8.890507684	21.03645437	22.38306358	21.27779817	18	6279757	6287152	-	TRIM25	protein_coding	GO:0006511|ubiquitin-dependent protein catabolic process; GO:0006513|protein monoubiquitination; GO:0016032|viral process; GO:0016579|protein deubiquitination; GO:0019985|translesion synthesis; GO:0032480|negative regulation of type I interferon production; GO:0033280|response to vitamin D; GO:0036503|ERAD pathway; GO:0043123|positive regulation of I-kappaB kinase/NF-kappaB signaling; GO:0043627|…	GO:0005654|nucleoplasm; GO:0005829|cytosol; GO:0016604|nuclear body	GO:0003700|DNA-binding transcription factor activity; GO:0003723|RNA binding; GO:0004842|ubiquitin-protein transferase activity; GO:0008270|zinc ion binding; GO:0016874|ligase activity; GO:0045296|cadherin binding; GO:0061630|ubiquitin protein ligase activity	ko:K10652|TRIM25,EFP		ko04064|NF-kappa B signaling pathway; ko04622|RIG-I-like receptor signaling pathway; ko05164|Influenza A	2695	NP_001305387.1	NP_001305387.1 E3 ubiquitin/ISG15 ligase TRIM25 [Gallus gallus]	sp|Q14258|TRI25_HUMAN	sp|Q14258|TRI25_HUMAN E3 ubiquitin/ISG15 ligase TRIM25 OS=Homo sapiens GN=TRIM25 PE=1 SV=2	_	_	_	_	_	PF13765.3|PRY|SPRY-associated domain|ENSGALT00000049075|m.12789:473-521;PF13445.3|zf-RING_UBOX|RING-type zinc-finger|ENSGALT00000049075|m.12789:30-68;PF00622.25|SPRY|SPRY domain|ENSGALT00000049075|m.12789:525-631;PF15227.3|zf-C3HC4_4|zinc finger of C3HC4-type, RING|ENSGALT00000049075|m.12789:30-70;PF00097.22|zf-C3HC4|Zinc finger, C3HC4 type (RING finger)|ENSGALT00000049075|m.12789:30-70;PF13920.3…
ENSGALG00000003295	0.548601801	0.189155065	1.487928053	2.39E-07	1.03E-06	up	yes	0.460432268	0.584355453	0.601017681	0.136532788	0.183551697	0.24738071	Z	10140727	10313424	-	ADAMTS12	protein_coding	GO:0007160|cell-matrix adhesion; GO:0016477|cell migration; GO:0030167|proteoglycan catabolic process; GO:0032331|negative regulation of chondrocyte differentiation; GO:0050727|regulation of inflammatory response; GO:0051603|proteolysis involved in cellular protein catabolic process; GO:0071347|cellular response to interleukin-1; GO:0071356|cellular response to tumor necrosis factor; GO:0071773|c…	GO:0031012|extracellular matrix	GO:0004222|metalloendopeptidase activity; GO:0008270|zinc ion binding	ko:K08626|ADAMTS12		--	4743	XP_003643023.2	XP_003643023.2 A disintegrin and metalloproteinase with thrombospondin motifs 12 isoform X1 [Gallus gallus]	sp|P58397|ATS12_HUMAN	sp|P58397|ATS12_HUMAN A disintegrin and metalloproteinase with thrombospondin motifs 12 OS=Homo sapiens GN=ADAMTS12 PE=1 SV=2	59729.ENSTGUP00000002001	A disintegrin and metalloproteinase with thrombospondin motifs 12 Precursor (ADAMTS-12)(ADAM [...]	_	KOG3538	_	PF05986.11|ADAM_spacer1|ADAM-TS Spacer 1|ENSGALT00000101261|m.10629:709-818;PF01562.16|Pep_M12B_propep|Reprolysin family propeptide|ENSGALT00000101261|m.10629:49-191;PF00090.16|TSP_1|Thrombospondin type 1 domain|ENSGALT00000101261|m.10629:553-602;PF00090.16|TSP_1|Thrombospondin type 1 domain|ENSGALT00000101261|m.10629:838-889;PF00090.16|TSP_1|Thrombospondin type 1 domain|ENSGALT00000101261|m.1062…
ENSGALG00000003336	1.121790797	2.313874764	-1.037925011	5.40E-05	0.000167088	down	yes	1.139844094	0.882283979	1.343244317	2.17559979	2.56071749	2.205307011	10	4326596	4365657	+	DAPK2	protein_coding	GO:0006468|protein phosphorylation; GO:0006915|apoptotic process; GO:0010506|regulation of autophagy; GO:0018105|peptidyl-serine phosphorylation; GO:0018107|peptidyl-threonine phosphorylation; GO:0035556|intracellular signal transduction; GO:0042981|regulation of apoptotic process; GO:0043276|anoikis; GO:0046777|protein autophosphorylation; GO:0090023|positive regulation of neutrophil chemotaxis;…	GO:0005737|cytoplasm; GO:0005794|Golgi apparatus; GO:0031410|cytoplasmic vesicle; GO:0034423|autophagosome lumen; GO:0043231|intracellular membrane-bounded organelle	GO:0004674|protein serine/threonine kinase activity; GO:0005516|calmodulin binding; GO:0005524|ATP binding; GO:0042802|identical protein binding	ko:K08803|DAPK		ko04140|Autophagy - animal; ko05200|Pathways in cancer; ko05219|Bladder cancer	1071	XP_015134437.1	XP_015134437.1 death-associated protein kinase 2 isoform X2 [Gallus gallus]	sp|Q9UIK4|DAPK2_HUMAN	sp|Q9UIK4|DAPK2_HUMAN Death-associated protein kinase 2 OS=Homo sapiens GN=DAPK2 PE=1 SV=1	9031.ENSGALP00000005268	annotation not avaliable	COG0515	KOG0032	_	PF00069.22|Pkinase|Protein kinase domain|ENSGALT00000005279|m.5330:18-280;PF07714.14|Pkinase_Tyr|Protein tyrosine kinase|ENSGALT00000005279|m.5330:19-273
ENSGALG00000003383	46.08200736	17.68928202	1.380825762	3.18E-95	6.50E-93	up	yes	44.83179729	46.08899814	47.32522665	18.08732939	18.38705993	16.59345673	23	5323393	5339496	-	KPNA6	protein_coding	GO:0006607|NLS-bearing protein import into nucleus	GO:0005643|nuclear pore; GO:0005654|nucleoplasm; GO:0005829|cytosol	GO:0008139|nuclear localization sequence binding	--		--	3035	NP_001012859.2	NP_001012859.2 importin subunit alpha-7 [Gallus gallus]	sp|Q0V7M0|IMA7_BOVIN	sp|Q0V7M0|IMA7_BOVIN Importin subunit alpha-7 OS=Bos taurus GN=KPNA6 PE=2 SV=1	_	_	_	_	_	PF00514.20|Arm|Armadillo/beta-catenin-like repeat|ENSGALT00000005346|m.5745:148-189;PF00514.20|Arm|Armadillo/beta-catenin-like repeat|ENSGALT00000005346|m.5745:192-230;PF00514.20|Arm|Armadillo/beta-catenin-like repeat|ENSGALT00000005346|m.5745:233-274;PF00514.20|Arm|Armadillo/beta-catenin-like repeat|ENSGALT00000005346|m.5745:287-315;PF00514.20|Arm|Armadillo/beta-catenin-like repeat|ENSGALT000000…
ENSGALG00000003433	3.385884899	0.381378261	3.117152032	3.00E-33	8.26E-32	up	yes	3.064308825	3.955683001	3.137662871	0.456859712	0.490276244	0.196998826	11	3459157	3474477	+	DPEP2	protein_coding	--	GO:0031225|anchored component of membrane	GO:0008235|metalloexopeptidase activity; GO:0008238|exopeptidase activity; GO:0008239|dipeptidyl-peptidase activity; GO:0016805|dipeptidase activity; GO:0046872|metal ion binding	ko:K01273|DPEP		--	3116	XP_015147853.1	XP_015147853.1 dipeptidase 2 isoform X1 [Gallus gallus]	sp|Q5M872|DPEP2_RAT	sp|Q5M872|DPEP2_RAT Dipeptidase 2 OS=Rattus norvegicus GN=Dpep2 PE=2 SV=1	9031.ENSGALP00000005425	dipeptidase 2	COG2355	KOG4127	_	PF01244.18|Peptidase_M19|Membrane dipeptidase (Peptidase family M19)|ENSGALT00000005435|m.6445:35-356
ENSGALG00000003443	1.231389489	0.354938754	1.766229569	1.22E-06	4.78E-06	up	yes	1.458281389	1.283657749	0.952229329	0.487656857	0.273945148	0.303214256	8	5849184	5851743	+	LRRC52	protein_coding	GO:0006813|potassium ion transport; GO:0022414|reproductive process; GO:0071805|potassium ion transmembrane transport; GO:1903818|positive regulation of voltage-gated potassium channel activity	GO:0008076|voltage-gated potassium channel complex	GO:0005249|voltage-gated potassium channel activity; GO:0005267|potassium channel activity; GO:0044325|ion channel binding; GO:0099104|potassium channel activator activity	--		--	1434	XP_003208619.1	XP_003208619.1 PREDICTED: leucine-rich repeat-containing protein 52 [Meleagris gallopavo]	sp|Q5M8M9|LRC52_MOUSE	sp|Q5M8M9|LRC52_MOUSE Leucine-rich repeat-containing protein 52 OS=Mus musculus GN=Lrrc52 PE=1 SV=1	9031.ENSGALP00000005441	leucine rich repeat containing 52	_	KOG0619	_	PF13855.3|LRR_8|Leucine rich repeat|ENSGALT00000005451|m.7117:103-160;PF13855.3|LRR_8|Leucine rich repeat|ENSGALT00000005451|m.7117:128-185
ENSGALG00000003529	1.663319898	3.346826688	-1.004384773	2.22E-12	1.62E-11	down	yes	1.794176369	1.59807393	1.597709394	3.11813891	3.351557346	3.570783808	23	5383539	5388690	-	SYNC	protein_coding	GO:0045103|intermediate filament-based process	GO:0005737|cytoplasm; GO:0005829|cytosol; GO:0005882|intermediate filament; GO:0030018|Z disc; GO:0031594|neuromuscular junction; GO:0042383|sarcolemma; GO:0048471|perinuclear region of cytoplasm	GO:0005198|structural molecule activity	ko:K10377|SYNC1		--	2463	XP_015153336.1	XP_015153336.1 syncoilin isoform X2 [Gallus gallus]	sp|Q9EPM5|SYNCI_MOUSE	sp|Q9EPM5|SYNCI_MOUSE Syncoilin OS=Mus musculus GN=Sync PE=1 SV=1	_	_	_	_	_	PF00038.18|Filament|Intermediate filament protein|ENSGALT00000098269|m.5775:371-656
ENSGALG00000003548	12.62790925	30.97372098	-1.293752603	3.17E-35	9.33E-34	down	yes	12.2450095	13.47149354	12.16722472	29.88751533	28.07798067	34.95566695	14	1552022	1586667	-	BAIAP2L1	protein_coding	GO:0007009|plasma membrane organization; GO:0008286|insulin receptor signaling pathway; GO:0009617|response to bacterium; GO:0030838|positive regulation of actin filament polymerization; GO:0046626|regulation of insulin receptor signaling pathway; GO:0051017|actin filament bundle assembly; GO:0051764|actin crosslink formation; GO:2000251|positive regulation of actin cytoskeleton reorganization	GO:0005654|nucleoplasm; GO:0005829|cytosol; GO:0005886|plasma membrane; GO:0005913|cell-cell adherens junction; GO:0015629|actin cytoskeleton; GO:0070062|extracellular exosome	GO:0003779|actin binding; GO:0070064|proline-rich region binding; GO:0098641|cadherin binding involved in cell-cell adhesion	ko:K20127|BAIAP2L		--	2059	NP_001264458.1	NP_001264458.1 brain-specific angiogenesis inhibitor 1-associated protein 2-like protein 1 [Gallus gallus]	sp|Q9DBJ3|BI2L1_MOUSE	sp|Q9DBJ3|BI2L1_MOUSE Brain-specific angiogenesis inhibitor 1-associated protein 2-like protein 1 OS=Mus musculus GN=Baiap2l1 PE=1 SV=1	9031.ENSGALP00000005601	BAI1-associated protein 2-like 1	_	_	NOG39326	PF08397.8|IMD|IRSp53/MIM homology domain|ENSGALT00000005611|m.9219:29-249;PF14604.3|SH3_9|Variant SH3 domain|ENSGALT00000005611|m.9219:361-411;PF07653.14|SH3_2|Variant SH3 domain|ENSGALT00000005611|m.9219:358-412;PF00018.25|SH3_1|SH3 domain|ENSGALT00000005611|m.9219:373-408
ENSGALG00000003550	0.238173126	0.54235017	-1.154236277	0.000167477	0.000472801	down	yes	0.18210527	0.262497713	0.269916395	0.677643291	0.470061777	0.479345443	20	3697349	3734407	-	ARHGAP40	protein_coding	GO:0007165|signal transduction; GO:0051056|regulation of small GTPase mediated signal transduction	GO:0005829|cytosol	GO:0005096|GTPase activator activity	ko:K20639|ARHGAP18_28_40		--	3467	XP_015151840.1	XP_015151840.1 rho GTPase-activating protein 40 isoform X3 [Gallus gallus]	sp|Q5TG30|RHG40_HUMAN	sp|Q5TG30|RHG40_HUMAN Rho GTPase-activating protein 40 OS=Homo sapiens GN=ARHGAP40 PE=3 SV=3	9031.ENSGALP00000005606	chromosome 20 open reading frame 95	_	KOG2200	_	PF00620.24|RhoGAP|RhoGAP domain|ENSGALT00000106950|m.2947:533-680
ENSGALG00000003570	79.64434754	174.0231716	-1.127537306	7.43E-27	1.50E-25	down	yes	80.76233043	74.77288187	83.39783033	191.0445039	185.5543411	145.4706699	7	4368941	4386891	+	PURH	protein_coding	GO:0006189|'de novo' IMP biosynthetic process	GO:0005829|cytosol	GO:0003937|IMP cyclohydrolase activity; GO:0004643|phosphoribosylaminoimidazolecarboxamide formyltransferase activity; GO:0042803|protein homodimerization activity	ko:K00602|purH		ko00230|Purine metabolism; ko00670|One carbon pool by folate; ko01100|Metabolic pathways; ko01110|Biosynthesis of secondary metabolites; ko01130|Biosynthesis of antibiotics; ko01523|Antifolate resistance	2282	AAU93564.1	AAU93564.1 aminoimidazole-4-carboxamide ribonucleotidetransformylase/IMP cyclohydrolase [Gallus gallus]	sp|P31335|PUR9_CHICK	sp|P31335|PUR9_CHICK Bifunctional purine biosynthesis protein PURH OS=Gallus gallus GN=ATIC PE=1 SV=1	9031.ENSGALP00000005643	Bifunctional purine biosynthesis protein PURH [Includes Phosphoribosylaminoimidazolecarboxam [...]	COG0138	KOG2555	_	PF01808.15|AICARFT_IMPCHas|AICARFT/IMPCHase bienzyme|ENSGALT00000089877|m.5665:149-475;PF02142.19|MGS|MGS-like domain|ENSGALT00000089877|m.5665:30-143
ENSGALG00000003574	5.834101033	2.516142735	1.210044962	7.36E-29	1.65E-27	up	yes	5.74338048	5.678621239	6.080301379	2.233584157	2.557895929	2.756948117	11	3655780	3683801	-	LPCAT2	protein_coding	GO:0006663|platelet activating factor biosynthetic process; GO:0036151|phosphatidylcholine acyl-chain remodeling; GO:0061024|membrane organization	GO:0000139|Golgi membrane; GO:0005783|endoplasmic reticulum; GO:0005789|endoplasmic reticulum membrane; GO:0005795|Golgi stack; GO:0005811|lipid droplet; GO:0016021|integral component of membrane	GO:0003841|1-acylglycerol-3-phosphate O-acyltransferase activity; GO:0005509|calcium ion binding; GO:0047144|2-acylglycerol-3-phosphate O-acyltransferase activity; GO:0047184|1-acylglycerophosphocholine O-acyltransferase activity; GO:0047192|1-alkylglycerophosphocholine O-acetyltransferase activity	ko:K13510|LPCAT1_2		ko00564|Glycerophospholipid metabolism; ko00565|Ether lipid metabolism; ko01100|Metabolic pathways	3122	NP_001025739.2	NP_001025739.2 lysophosphatidylcholine acyltransferase 2 [Gallus gallus]	sp|Q7L5N7|PCAT2_HUMAN	sp|Q7L5N7|PCAT2_HUMAN Lysophosphatidylcholine acyltransferase 2 OS=Homo sapiens GN=LPCAT2 PE=1 SV=1	9031.ENSGALP00000005649	acyltransferase like 1	COG0204;COG5126	KOG4666	_	PF13405.3|EF-hand_6|EF-hand domain|ENSGALT00000005659|m.6453:452-477;PF13833.3|EF-hand_8|EF-hand domain pair|ENSGALT00000005659|m.6453:414-436;PF13833.3|EF-hand_8|EF-hand domain pair|ENSGALT00000005659|m.6453:448-472;PF13833.3|EF-hand_8|EF-hand domain pair|ENSGALT00000005659|m.6453:465-511;PF13499.3|EF-hand_7|EF-hand domain pair|ENSGALT00000005659|m.6453:450-510;PF01553.18|Acyltransferase|Acyltra…
ENSGALG00000003642	30.36296347	85.61471531	-1.495239608	9.49E-49	4.91E-47	down	yes	26.76010627	31.13344967	33.19533448	81.43010843	80.95752886	94.45650864	14	2394173	2416757	-	PDGFA	protein_coding	GO:0001525|angiogenesis; GO:0001666|response to hypoxia; GO:0001942|hair follicle development; GO:0002053|positive regulation of mesenchymal cell proliferation; GO:0007596|blood coagulation; GO:0008284|positive regulation of cell population proliferation; GO:0008584|male gonad development; GO:0009611|response to wounding; GO:0009887|animal organ morphogenesis; GO:0010033|response to organic subst…	GO:0005615|extracellular space; GO:0005902|microvillus; GO:0009986|cell surface; GO:0016020|membrane	GO:0005161|platelet-derived growth factor receptor binding; GO:0005518|collagen binding; GO:0008083|growth factor activity; GO:0042803|protein homodimerization activity; GO:0046982|protein heterodimerization activity; GO:0048407|platelet-derived growth factor binding	ko:K04359|PDGFA		ko01521|EGFR tyrosine kinase inhibitor resistance; ko04010|MAPK signaling pathway; ko04014|Ras signaling pathway; ko04015|Rap1 signaling pathway; ko04060|Cytokine-cytokine receptor interaction; ko04072|Phospholipase D signaling pathway; ko04151|PI3K-Akt signaling pathway; ko04510|Focal adhesion; ko04540|Gap junction; ko04810|Regulation of actin cytoskeleton; ko05166|HTLV-I infection; ko05200|Path…	2134	XP_015732364.1	XP_015732364.1 PREDICTED: platelet-derived growth factor subunit A isoform X7 [Coturnix japonica]	sp|P28576|PDGFA_RAT	sp|P28576|PDGFA_RAT Platelet-derived growth factor subunit A OS=Rattus norvegicus GN=Pdgfa PE=2 SV=2	_	_	_	_	_	PF04692.10|PDGF_N|Platelet-derived growth factor, N terminal region|ENSGALT00000091558|m.9228:21-95;PF00341.14|PDGF|PDGF/VEGF domain|ENSGALT00000091558|m.9228:96-179
ENSGALG00000003670	12.46335695	37.89980672	-1.603721312	2.47E-50	1.35E-48	down	yes	12.96097033	12.6463226	11.78277792	36.59543987	33.6423594	43.46162091	20	4690689	4693338	-	MAFB	protein_coding	GO:0006351|transcription, DNA-templated; GO:0006355|regulation of transcription, DNA-templated; GO:0007399|nervous system development	GO:0005634|nucleus	GO:0003677|DNA binding; GO:0003700|DNA-binding transcription factor activity	ko:K09036|MAFB		--	2650	XP_009273802.2	XP_009273802.2 PREDICTED: transcription factor MafB [Aptenodytes forsteri]	sp|Q90888|MAFB_CHICK	sp|Q90888|MAFB_CHICK Transcription factor MafB OS=Gallus gallus GN=MAFB PE=1 SV=1	_	_	_	_	_	PF03131.14|bZIP_Maf|bZIP Maf transcription factor|ENSGALT00000005816|m.2959:199-289;PF08383.8|Maf_N|Maf N-terminal region|ENSGALT00000005816|m.2959:81-113
ENSGALG00000003713	0.775741159	0.360058176	1.086302043	0.016750142	0.031047094	up	yes	0.85970951	0.896817014	0.570696954	0.572821046	0.233593391	0.273760092	21	4318060	4322084	+	ENSGALG00000003713	protein_coding	GO:0006821|chloride transport	GO:0005886|plasma membrane; GO:0034707|chloride channel complex	GO:0005247|voltage-gated chloride channel activity; GO:0005254|chloride channel activity; GO:0046872|metal ion binding	ko:K05018|CLCNKB		ko04966|Collecting duct acid secretion	1308	XP_425749.3	XP_425749.3 chloride channel protein ClC-Ka isoform X2 [Gallus gallus]	sp|Q9W701|CLCKB_XENLA	sp|Q9W701|CLCKB_XENLA Chloride channel protein ClC-Kb OS=Xenopus laevis GN=clcnkb PE=1 SV=1	9031.ENSGALP00000005883	chloride channel Kb	COG0038	KOG0476	_	PF00654.17|Voltage_CLC|Voltage gated chloride channel|ENSGALT00000005893|m.4097:102-183;PF00654.17|Voltage_CLC|Voltage gated chloride channel|ENSGALT00000005893|m.4097:196-356
ENSGALG00000003733	9.292076433	23.24616342	-1.321988415	1.32E-64	1.24E-62	down	yes	9.605224516	8.820972921	9.450031862	24.83759811	22.01363157	22.88726058	Z	12007437	12057034	-	LIFR	protein_coding	GO:0001959|regulation of cytokine-mediated signaling pathway; GO:0007166|cell surface receptor signaling pathway; GO:0008284|positive regulation of cell population proliferation; GO:0019221|cytokine-mediated signaling pathway; GO:0034097|response to cytokine; GO:0038165|oncostatin-M-mediated signaling pathway; GO:0048861|leukemia inhibitory factor signaling pathway; GO:0070120|ciliary neurotrophi…	GO:0005886|plasma membrane; GO:0005887|integral component of plasma membrane; GO:0043235|receptor complex; GO:0070062|extracellular exosome	GO:0004923|leukemia inhibitory factor receptor activity; GO:0005127|ciliary neurotrophic factor receptor binding; GO:0019838|growth factor binding	ko:K05058|LIFR,CD118		ko04060|Cytokine-cytokine receptor interaction; ko04550|Signaling pathways regulating pluripotency of stem cells; ko04630|Jak-STAT signaling pathway	4101	NP_989906.1	NP_989906.1 leukemia inhibitory factor receptor precursor [Gallus gallus]	sp|P42702|LIFR_HUMAN	sp|P42702|LIFR_HUMAN Leukemia inhibitory factor receptor OS=Homo sapiens GN=LIFR PE=1 SV=1	9031.ENSGALP00000005914	leukemia inhibitory factor receptor	_	KOG4228	_	_
ENSGALG00000003736	3.356890145	7.036152597	-1.06541907	4.82E-18	5.58E-17	down	yes	3.103480536	3.452815898	3.514374001	7.709119155	7.135580031	6.263758605	15	5511096	5523595	+	ABCB9	protein_coding	GO:0015031|protein transport; GO:0015833|peptide transport; GO:0055085|transmembrane transport	GO:0005764|lysosome; GO:0005765|lysosomal membrane; GO:0016021|integral component of membrane; GO:0030176|integral component of endoplasmic reticulum membrane; GO:0043231|intracellular membrane-bounded organelle	GO:0005524|ATP binding; GO:0015421|ATPase-coupled oligopeptide transmembrane transporter activity; GO:0015440|ATPase-coupled peptide transmembrane transporter activity; GO:0022857|transmembrane transporter activity; GO:0042803|protein homodimerization activity	ko:K05656|ABCB9,TAPL		ko02010|ABC transporters; ko04142|Lysosome	2352	XP_415125.2	XP_415125.2 ATP-binding cassette sub-family B member 9 [Gallus gallus]	sp|Q9NP78|ABCB9_HUMAN	sp|Q9NP78|ABCB9_HUMAN ATP-binding cassette sub-family B member 9 OS=Homo sapiens GN=ABCB9 PE=1 SV=1	_	_	_	_	_	PF00664.20|ABC_membrane|ABC transporter transmembrane region|ENSGALT00000005928|m.10499:191-455;PF00005.24|ABC_tran|ABC transporter|ENSGALT00000005928|m.10499:524-673
ENSGALG00000003803	1.274284037	3.652780457	-1.51197492	5.06E-14	4.29E-13	down	yes	1.341114695	1.562312969	0.919424448	3.714372561	3.106510615	4.137458196	Z	12347586	12371157	-	DAB2	protein_coding	GO:0001934|positive regulation of protein phosphorylation; GO:0006915|apoptotic process; GO:0007275|multicellular organism development; GO:0008283|cell population proliferation; GO:0010718|positive regulation of epithelial to mesenchymal transition; GO:0010862|positive regulation of pathway-restricted SMAD protein phosphorylation; GO:0015031|protein transport; GO:0016055|Wnt signaling pathway; GO…	GO:0001650|fibrillar center; GO:0005730|nucleolus; GO:0005765|lysosomal membrane; GO:0005829|cytosol; GO:0005886|plasma membrane; GO:0005905|clathrin-coated pit; GO:0005925|focal adhesion; GO:0030136|clathrin-coated vesicle; GO:0030665|clathrin-coated vesicle membrane; GO:0043231|intracellular membrane-bounded organelle; GO:0070062|extracellular exosome	GO:0008022|protein C-terminus binding; GO:0035615|clathrin adaptor activity; GO:0038024|cargo receptor activity; GO:0046332|SMAD binding	ko:K12475|DAB2		ko04144|Endocytosis	3449	XP_015133023.1	XP_015133023.1 disabled homolog 2 isoform X1 [Gallus gallus]	sp|P98082|DAB2_HUMAN	sp|P98082|DAB2_HUMAN Disabled homolog 2 OS=Homo sapiens GN=DAB2 PE=1 SV=3	_	_	_	_	_	PF00640.20|PID|Phosphotyrosine interaction domain (PTB/PID)|ENSGALT00000097380|m.10698:54-176
ENSGALG00000003914	2.148787671	0.639677403	1.732425921	1.77E-15	1.69E-14	up	yes	2.150576516	2.006953667	2.288832829	0.526945004	0.796227092	0.595860113	28	4437755	4441529	+	CALR3	protein_coding	GO:0006457|protein folding; GO:0007283|spermatogenesis; GO:0030154|cell differentiation	GO:0005788|endoplasmic reticulum lumen	GO:0005509|calcium ion binding; GO:0030246|carbohydrate binding; GO:0051082|unfolded protein binding	ko:K12472|EPS15		ko04144|Endocytosis	1832	XP_015741648.1	XP_015741648.1 PREDICTED: calreticulin-3 isoform X2 [Coturnix japonica]	sp|Q2TBR8|CALR3_BOVIN	sp|Q2TBR8|CALR3_BOVIN Calreticulin-3 OS=Bos taurus GN=CALR3 PE=2 SV=1	9031.ENSGALP00000006222	calreticulin 3	_	KOG0674	_	_
ENSGALG00000003923	0.16096221	0.006673745	3.358027349	3.41E-15	3.15E-14	up	yes	0.136055661	0.157649488	0.18918148	0.004593103	0.006020496	0.009407637	7	4846504	4899768	+	COL6A3	protein_coding	GO:0007155|cell adhesion	GO:0005581|collagen trimer; GO:0031012|extracellular matrix	GO:0004867|serine-type endopeptidase inhibitor activity	ko:K06238|COL6A		ko04151|PI3K-Akt signaling pathway; ko04510|Focal adhesion; ko04512|ECM-receptor interaction; ko04974|Protein digestion and absorption	10552	NP_990865.2	NP_990865.2 collagen alpha-3(VI) chain precursor [Gallus gallus]	sp|P15989|CO6A3_CHICK	sp|P15989|CO6A3_CHICK Collagen alpha-3(VI) chain OS=Gallus gallus GN=COL6A3 PE=2 SV=2	9031.ENSGALP00000006240	Collagen alpha-3(VI) chain Precursor ; Collagen VI acts as a cell-binding protein	_	KOG3544	_	PF00092.25|VWA|von Willebrand factor type A domain|ENSGALT00000006250|m.5721:38-209;PF00092.25|VWA|von Willebrand factor type A domain|ENSGALT00000006250|m.5721:241-409;PF00092.25|VWA|von Willebrand factor type A domain|ENSGALT00000006250|m.5721:444-610;PF00092.25|VWA|von Willebrand factor type A domain|ENSGALT00000006250|m.5721:644-813;PF00092.25|VWA|von Willebrand factor type A domain|ENSGALT00…
ENSGALG00000003948	92.05670707	679.8079504	-2.884397004	5.58E-274	1.65E-270	down	yes	92.32006496	89.7740659	94.07599035	742.4164909	691.0926279	605.9147324	12	3345428	3352328	+	ALAS2	protein_coding	GO:0006782|protoporphyrinogen IX biosynthetic process; GO:0006783|heme biosynthetic process	GO:0005759|mitochondrial matrix; GO:0005829|cytosol	GO:0003870|5-aminolevulinate synthase activity; GO:0030170|pyridoxal phosphate binding	ko:K00643|E2.3.1.37,ALAS		ko00260|Glycine, serine and threonine metabolism; ko00860|Porphyrin and chlorophyll metabolism; ko01100|Metabolic pathways; ko01110|Biosynthesis of secondary metabolites	2160	NP_001018012.1	NP_001018012.1 5-aminolevulinate synthase, nonspecific, mitochondrial precursor [Gallus gallus]	sp|P07997|HEM1_CHICK	sp|P07997|HEM1_CHICK 5-aminolevulinate synthase, nonspecific, mitochondrial OS=Gallus gallus GN=ALAS1 PE=2 SV=2	_	_	_	_	_	PF00155.18|Aminotran_1_2|Aminotransferase class I and II|ENSGALT00000061450|m.7332:240-585;PF09029.7|Preseq_ALAS|5-aminolevulinate synthase presequence|ENSGALT00000061450|m.7332:2-131;PF01053.17|Cys_Met_Meta_PP|Cys/Met metabolism PLP-dependent enzyme|ENSGALT00000061450|m.7332:287-412;PF00266.16|Aminotran_5|Aminotransferase class-V|ENSGALT00000061450|m.7332:354-412
ENSGALG00000004057	17.69476969	40.09845522	-1.179768325	3.71E-28	8.01E-27	down	yes	17.91054734	16.74728951	18.42647222	42.38824502	44.1170937	33.79002695	23	5743506	5747633	-	HMGCL	protein_coding	GO:0046951|ketone body biosynthetic process	GO:0005759|mitochondrial matrix; GO:0005777|peroxisome	GO:0004419|hydroxymethylglutaryl-CoA lyase activity; GO:0046872|metal ion binding	ko:K01640|E4.1.3.4,HMGCL,hmgL		ko00072|Synthesis and degradation of ketone bodies; ko00280|Valine, leucine and isoleucine degradation; ko00281|Geraniol degradation; ko00650|Butanoate metabolism; ko01100|Metabolic pathways; ko04146|Peroxisome	2236	XP_024998731.1	XP_024998731.1 hydroxymethylglutaryl-CoA lyase, mitochondrial isoform X1 [Gallus gallus]	sp|P35915|HMGCL_CHICK	sp|P35915|HMGCL_CHICK Hydroxymethylglutaryl-CoA lyase, mitochondrial OS=Gallus gallus GN=HMGCL PE=1 SV=1	9031.ENSGALP00000034301	Hydroxymethylglutaryl-CoA lyase (HMG-CoA lyase)(HL)(EC 4.1.3.4)(3-hydroxy-3-methylglutarate- [...]	COG0119	KOG2368	_	PF00682.16|HMGL-like|HMGL-like|ENSGALT00000034945|m.5866:74-329
ENSGALG00000004058	5.137625141	20.24468977	-1.976277085	1.97E-155	1.16E-152	down	yes	5.297017193	5.115996136	4.999862095	20.7590347	20.61628526	19.35874936	14	2703952	2736640	+	GPR146	protein_coding	--	GO:0005886|plasma membrane; GO:0016021|integral component of membrane	GO:0004930|G protein-coupled receptor activity	ko:K08431|GPR146		--	2477	XP_015149640.1	XP_015149640.1 probable G-protein coupled receptor 146 isoform X1 [Gallus gallus]	sp|Q6P7G9|GP146_XENLA	sp|Q6P7G9|GP146_XENLA Probable G-protein coupled receptor 146 OS=Xenopus laevis GN=gpr146 PE=2 SV=1	9031.ENSGALP00000006446	G protein-coupled receptor 146	_	_	NOG46917	PF00001.18|7tm_1|7 transmembrane receptor (rhodopsin family)|ENSGALT00000060524|m.9257:45-296
ENSGALG00000004078	6.961828573	16.5087427	-1.244494881	6.29E-33	1.71E-31	down	yes	7.537800356	6.603125982	6.744559381	15.34395095	18.08014871	16.10212844	13	13001201	13010129	+	ENSGALG00000004078	protein_coding	GO:0000209|protein polyubiquitination; GO:0032436|positive regulation of proteasomal ubiquitin-dependent protein catabolic process	GO:0005622|intracellular	GO:0004842|ubiquitin-protein transferase activity; GO:0031624|ubiquitin conjugating enzyme binding; GO:0046872|metal ion binding; GO:0061630|ubiquitin protein ligase activity	--		--	1976	XP_414581.2	XP_414581.2 LON peptidase N-terminal domain and RING finger protein 1 [Gallus gallus]	sp|D3YY23|LONF1_MOUSE	sp|D3YY23|LONF1_MOUSE LON peptidase N-terminal domain and RING finger protein 1 OS=Mus musculus GN=Lonrf1 PE=1 SV=2	9031.ENSGALP00000006474	annotation not avaliable	_	KOG4159	_	PF02190.13|LON_substr_bdg|ATP-dependent protease La (LON) substrate-binding domain|ENSGALT00000006484|m.8834:446-639;PF13923.3|zf-C3HC4_2|Zinc finger, C3HC4 type (RING finger)|ENSGALT00000006484|m.8834:357-395;PF13920.3|zf-C3HC4_3|Zinc finger, C3HC4 type (RING finger)|ENSGALT00000006484|m.8834:355-400;PF00097.22|zf-C3HC4|Zinc finger, C3HC4 type (RING finger)|ENSGALT00000006484|m.8834:358-395;PF13…
ENSGALG00000004106	43.92636154	98.83242865	-1.169715057	3.01E-91	5.83E-89	down	yes	43.22150717	43.91857059	44.63900686	103.0617496	96.75184769	96.6836886	5	1895074	1901741	+	DHCR7	protein_coding	GO:0001568|blood vessel development; GO:0006695|cholesterol biosynthetic process; GO:0009791|post-embryonic development; GO:0016126|sterol biosynthetic process; GO:0016132|brassinosteroid biosynthetic process; GO:0030154|cell differentiation; GO:0030324|lung development; GO:0035264|multicellular organism growth; GO:0042127|regulation of cell population proliferation; GO:0045540|regulation of chol…	GO:0005640|nuclear outer membrane; GO:0005783|endoplasmic reticulum; GO:0005829|cytosol; GO:0016020|membrane; GO:0030176|integral component of endoplasmic reticulum membrane	GO:0009918|sterol delta7 reductase activity; GO:0047598|7-dehydrocholesterol reductase activity; GO:0050661|NADP binding	ko:K00213|DHCR7		ko00100|Steroid biosynthesis; ko01100|Metabolic pathways; ko01110|Biosynthesis of secondary metabolites	2583	NP_001186419.1	NP_001186419.1 7-dehydrocholesterol reductase [Gallus gallus]	sp|O88455|DHCR7_MOUSE	sp|O88455|DHCR7_MOUSE 7-dehydrocholesterol reductase OS=Mus musculus GN=Dhcr7 PE=1 SV=1	9031.ENSGALP00000006521	7-dehydrocholesterol reductase	_	KOG1435	_	PF01222.14|ERG4_ERG24|Ergosterol biosynthesis ERG4/ERG24 family|ENSGALT00000006531|m.2248:82-474
ENSGALG00000004128	3.783414763	0.757655917	2.304965414	1.22E-34	3.52E-33	up	yes	4.061661649	3.660045481	3.628537159	0.668777372	0.66105201	0.943138368	4	1346530	1359078	-	CYSLTR1	protein_coding	GO:0002437|inflammatory response to antigenic stimulus; GO:0003013|circulatory system process; GO:0006816|calcium ion transport; GO:0006935|chemotaxis; GO:0007166|cell surface receptor signaling pathway; GO:0007200|phospholipase C-activating G protein-coupled receptor signaling pathway; GO:0007218|neuropeptide signaling pathway	GO:0005887|integral component of plasma membrane	GO:0004974|leukotriene receptor activity; GO:0008528|G protein-coupled peptide receptor activity	ko:K04322|CYSLTR1		ko04020|Calcium signaling pathway; ko04080|Neuroactive ligand-receptor interaction	2278	XP_025005925.1	XP_025005925.1 cysteinyl leukotriene receptor 1 isoform X2 [Gallus gallus]	sp|Q99JA4|CLTR1_MOUSE	sp|Q99JA4|CLTR1_MOUSE Cysteinyl leukotriene receptor 1 OS=Mus musculus GN=Cysltr1 PE=1 SV=1	9031.ENSGALP00000006561	cysteinyl leukotriene receptor 1	_	KOG3656	_	PF00001.18|7tm_1|7 transmembrane receptor (rhodopsin family)|ENSGALT00000006571|m.15959:116-370;PF10328.6|7TM_GPCR_Srx|Serpentine type 7TM GPCR chemoreceptor Srx|ENSGALT00000006571|m.15959:108-311;PF10324.6|7TM_GPCR_Srw|Serpentine type 7TM GPCR chemoreceptor Srw|ENSGALT00000006571|m.15959:108-378;PF10323.6|7TM_GPCR_Srv|Serpentine type 7TM GPCR chemoreceptor Srv|ENSGALT00000006571|m.15959:132-322
ENSGALG00000004140	8.486805774	17.29860811	-1.026497222	1.02E-28	2.27E-27	down	yes	8.26602762	8.484139161	8.710250542	15.79593112	19.1103946	16.98949862	7	5812663	5825176	+	SH3BP4	protein_coding	GO:0006897|endocytosis; GO:0008285|negative regulation of cell population proliferation; GO:0010508|positive regulation of autophagy; GO:0030308|negative regulation of cell growth; GO:0032007|negative regulation of TOR signaling; GO:0034260|negative regulation of GTPase activity; GO:0050790|regulation of catalytic activity; GO:0061462|protein localization to lysosome; GO:0071230|cellular response…	GO:0005634|nucleus; GO:0005737|cytoplasm; GO:0005905|clathrin-coated pit; GO:0030136|clathrin-coated vesicle; GO:0070062|extracellular exosome	GO:0005092|GDP-dissociation inhibitor activity; GO:0017016|Ras GTPase binding; GO:0042802|identical protein binding	ko:K20066|SH3BP4		--	2895	XP_421882.3	XP_421882.3 SH3 domain-binding protein 4 [Gallus gallus]	sp|Q9JJS5|SH3B4_RAT	sp|Q9JJS5|SH3B4_RAT SH3 domain-binding protein 4 OS=Rattus norvegicus GN=Sh3bp4 PE=1 SV=2	_	_	_	_	_	PF07653.14|SH3_2|Variant SH3 domain|ENSGALT00000006583|m.5752:60-112;PF07653.14|SH3_2|Variant SH3 domain|ENSGALT00000006583|m.5752:659-722;PF14604.3|SH3_9|Variant SH3 domain|ENSGALT00000006583|m.5752:62-110;PF00018.25|SH3_1|SH3 domain|ENSGALT00000006583|m.5752:61-106;PF00791.17|ZU5|ZU5 domain|ENSGALT00000006583|m.5752:323-408
ENSGALG00000004141	0.868159964	3.642044132	-2.056148532	2.04E-09	1.11E-08	down	yes	0.918513421	1.059422703	0.626543768	3.791750647	3.97608646	3.158295289	23	5776686	5779203	-	LBFABP	protein_coding	--	GO:0005737|cytoplasm	GO:0005215|transporter activity; GO:0008289|lipid binding	--		--	494	XP_003212677.2	XP_003212677.2 PREDICTED: fatty acid-binding protein, liver [Meleagris gallopavo]	sp|P80226|FABPL_CHICK	sp|P80226|FABPL_CHICK Fatty acid-binding protein, liver OS=Gallus gallus GN=FABP1 PE=1 SV=2	9031.ENSGALP00000006574	Fatty acid-binding protein, liver (L-FABP)(Liver basic FABP)(LB-FABP)(Liver bile acid-bindin [...]	_	KOG4015	_	PF14651.3|Lipocalin_7|Lipocalin / cytosolic fatty-acid binding protein family|ENSGALT00000006584|m.5878:19-144;PF00061.20|Lipocalin|Lipocalin / cytosolic fatty-acid binding protein family|ENSGALT00000006584|m.5878:22-143
ENSGALG00000004173	0.566958209	1.263440841	-1.142193211	4.54E-06	1.65E-05	down	yes	0.476559994	0.491302516	0.733012117	1.3885639	1.146445039	1.255313585	8	6534561	6542774	-	ENSGALG00000004173	protein_coding	--	--	--	--		--	2608	XP_025008809.1	XP_025008809.1 axonemal dynein light chain domain-containing protein 1 [Gallus gallus]	sp|Q95LP5|AXDN1_MACFA	sp|Q95LP5|AXDN1_MACFA Axonemal dynein light chain domain-containing protein 1 OS=Macaca fascicularis GN=AXDND1 PE=2 SV=2	_	_	_	_	_	PF10211.6|Ax_dynein_light|Axonemal dynein light chain|ENSGALT00000006634|m.7197:29-191
ENSGALG00000004221	0.602066686	2.256211327	-1.888521649	9.51E-15	8.51E-14	down	yes	0.803554009	0.427540695	0.575105355	2.470510984	2.267695012	2.030427985	23	5809698	5818061	-	IL22RA1	protein_coding	GO:0019221|cytokine-mediated signaling pathway; GO:0050829|defense response to Gram-negative bacterium	GO:0005886|plasma membrane; GO:0016021|integral component of membrane	GO:0004896|cytokine receptor activity; GO:0042015|interleukin-20 binding	ko:K05138|IL22RA1		ko04060|Cytokine-cytokine receptor interaction; ko04630|Jak-STAT signaling pathway	2406	XP_003212689.1	XP_003212689.1 PREDICTED: interleukin-22 receptor subunit alpha-1 isoform X1 [Meleagris gallopavo]	sp|Q80XZ4|I22R1_MOUSE	sp|Q80XZ4|I22R1_MOUSE Interleukin-22 receptor subunit alpha-1 OS=Mus musculus GN=Il22ra1 PE=2 SV=1	9031.ENSGALP00000006701	interleukin 22 receptor, alpha 1	_	_	NOG26150	PF01108.14|Tissue_fac|Tissue factor|ENSGALT00000006712|m.5880:5-107;PF09294.7|Interfer-bind|Interferon-alpha/beta receptor, fibronectin type III|ENSGALT00000006712|m.5880:119-207
ENSGALG00000004230	0.646975959	1.388120838	-1.089576574	0.000447673	0.001163654	down	yes	0.532344769	0.845044721	0.563538386	1.30821416	1.333707026	1.522441328	10	7430735	7445902	-	LIPC	protein_coding	GO:0006633|fatty acid biosynthetic process; GO:0008203|cholesterol metabolic process; GO:0019433|triglyceride catabolic process; GO:0034372|very-low-density lipoprotein particle remodeling; GO:0034373|intermediate-density lipoprotein particle remodeling; GO:0034374|low-density lipoprotein particle remodeling; GO:0034375|high-density lipoprotein particle remodeling; GO:0034382|chylomicron remnant …	GO:0005576|extracellular region; GO:0005615|extracellular space; GO:0005788|endoplasmic reticulum lumen; GO:0034364|high-density lipoprotein particle	GO:0004620|phospholipase activity; GO:0004806|triglyceride lipase activity; GO:0008201|heparin binding; GO:0030169|low-density lipoprotein particle binding; GO:0034185|apolipoprotein binding	ko:K01046|E3.1.1.3		ko00561|Glycerolipid metabolism; ko01100|Metabolic pathways	1260	XP_025009786.1	XP_025009786.1 hepatic triacylglycerol lipase [Gallus gallus]	sp|P11150|LIPC_HUMAN	sp|P11150|LIPC_HUMAN Hepatic triacylglycerol lipase OS=Homo sapiens GN=LIPC PE=1 SV=3	_	_	_	_	_	PF00151.16|Lipase|Lipase|ENSGALT00000006735|m.5433:14-74;PF00151.16|Lipase|Lipase|ENSGALT00000006735|m.5433:74-270;PF01477.20|PLAT|PLAT/LH2 domain|ENSGALT00000006735|m.5433:275-403
ENSGALG00000004244	10.93057284	22.98337407	-1.071529905	2.79E-50	1.51E-48	down	yes	10.63596528	11.58312009	10.57263315	22.83174524	22.24156881	23.87680815	20	5403489	5411063	-	TTPAL	protein_coding	--	GO:0005622|intracellular; GO:0016020|membrane	GO:0005215|transporter activity	--		--	4498	XP_024997961.1	XP_024997961.1 alpha-tocopherol transfer protein-like isoform X1 [Gallus gallus]	sp|Q9BTX7|TTPAL_HUMAN	sp|Q9BTX7|TTPAL_HUMAN Alpha-tocopherol transfer protein-like OS=Homo sapiens GN=TTPAL PE=1 SV=2	_	_	_	_	_	PF00650.17|CRAL_TRIO|CRAL/TRIO domain|ENSGALT00000006749|m.3042:144-295;PF03765.12|CRAL_TRIO_N|CRAL/TRIO, N-terminal domain|ENSGALT00000006749|m.3042:95-119;PF13716.3|CRAL_TRIO_2|Divergent CRAL/TRIO domain|ENSGALT00000006749|m.3042:158-295
ENSGALG00000004257	1.076365484	0.302353365	1.798258572	2.55E-07	1.10E-06	up	yes	1.068858329	1.117443824	1.042794298	0.154643948	0.3828824	0.369533746	6	11622065	11633629	+	TSPAN15	protein_coding	GO:0007166|cell surface receptor signaling pathway; GO:0051604|protein maturation; GO:0072659|protein localization to plasma membrane	GO:0005887|integral component of plasma membrane; GO:0009986|cell surface; GO:0031902|late endosome membrane; GO:0070062|extracellular exosome; GO:0097197|tetraspanin-enriched microdomain	GO:0019899|enzyme binding	ko:K17297|TSPAN15		--	1938	NP_001006499.1	NP_001006499.1 tetraspanin-15 [Gallus gallus]	sp|Q1JQA4|TSN15_BOVIN	sp|Q1JQA4|TSN15_BOVIN Tetraspanin-15 OS=Bos taurus GN=TSPAN15 PE=1 SV=1	9031.ENSGALP00000006760	tetraspanin 15	_	KOG3882	_	PF00335.17|Tetraspannin|Tetraspanin family|ENSGALT00000006771|m.4555:41-277
ENSGALG00000004267	20.65736675	42.9785291	-1.056597163	3.98E-44	1.68E-42	down	yes	21.34354739	20.13128982	20.49726304	43.19157664	45.67243022	40.07158044	5	1777020	1781819	+	SIGIRR	protein_coding	GO:0001960|negative regulation of cytokine-mediated signaling pathway; GO:0006953|acute-phase response; GO:0007165|signal transduction; GO:0043433|negative regulation of DNA-binding transcription factor activity; GO:0045079|negative regulation of chemokine biosynthetic process	GO:0016020|membrane; GO:0016021|integral component of membrane	--	ko:K05169|SIGIRR		--	1844	NP_001186471.1	NP_001186471.1 single Ig IL-1-related receptor [Gallus gallus]	sp|Q9JLZ8|SIGIR_MOUSE	sp|Q9JLZ8|SIGIR_MOUSE Single Ig IL-1-related receptor OS=Mus musculus GN=Sigirr PE=1 SV=2	9031.ENSGALP00000006773	single immunoglobulin and toll-interleukin 1 receptor (TIR) domain	_	_	NOG39004	PF01582.17|TIR|TIR domain|ENSGALT00000006784|m.2229:160-302;PF13676.3|TIR_2|TIR domain|ENSGALT00000006784|m.2229:164-256
ENSGALG00000004285	25.02253298	89.32715791	-1.835456078	1.46E-152	8.22E-150	down	yes	24.39882494	26.07506842	24.59370558	85.33349177	94.95338642	87.69459553	20	5418333	5446344	-	HNF4A	protein_coding	GO:0006355|regulation of transcription, DNA-templated; GO:0006357|regulation of transcription by RNA polymerase II; GO:0006591|ornithine metabolic process; GO:0006629|lipid metabolic process; GO:0006637|acyl-CoA metabolic process; GO:0006805|xenobiotic metabolic process; GO:0007164|establishment of tissue polarity; GO:0007548|sex differentiation; GO:0007568|aging; GO:0007596|blood coagulation; GO…	GO:0005634|nucleus; GO:0005667|transcription factor complex; GO:0005737|cytoplasm	GO:0000062|fatty-acyl-CoA binding; GO:0000979|RNA polymerase II core promoter sequence-specific DNA binding; GO:0000981|DNA-binding transcription factor activity, RNA polymerase II-specific; GO:0000987|proximal promoter sequence-specific DNA binding; GO:0001102|RNA polymerase II activating transcription factor binding; GO:0001228|DNA-binding transcription activator activity, RNA polymerase II-spe…	ko:K07292|NR2A1,HNF4A		ko04152|AMPK signaling pathway; ko04950|Maturity onset diabetes of the young	1801	XP_015736953.1	XP_015736953.1 PREDICTED: hepatocyte nuclear factor 4-alpha isoform X2 [Coturnix japonica]	sp|P22449|HNF4A_RAT	sp|P22449|HNF4A_RAT Hepatocyte nuclear factor 4-alpha OS=Rattus norvegicus GN=Hnf4a PE=1 SV=3	9031.ENSGALP00000006799	hepatocyte nuclear factor 4 alpha	_	KOG4215	_	PF00104.27|Hormone_recep|Ligand-binding domain of nuclear hormone receptor|ENSGALT00000006810|m.3044:181-363;PF00105.15|zf-C4|Zinc finger, C4 type (two domains)|ENSGALT00000006810|m.3044:61-129
ENSGALG00000004322	1.881668621	5.091531315	-1.43127098	4.82E-23	7.86E-22	down	yes	2.030730611	1.633243542	1.981031712	5.719662661	4.598556492	4.956374793	7	6622423	6635326	+	AHR1B	protein_coding	GO:0006351|transcription, DNA-templated; GO:0007049|cell cycle; GO:0009410|response to xenobiotic stimulus; GO:0032922|circadian regulation of gene expression; GO:0045892|negative regulation of transcription, DNA-templated; GO:0045893|positive regulation of transcription, DNA-templated	GO:0005634|nucleus; GO:0005737|cytoplasm; GO:0034751|aryl hydrocarbon receptor complex	GO:0003700|DNA-binding transcription factor activity; GO:0046983|protein dimerization activity; GO:0070888|E-box binding	ko:K09093|AHR		ko04659|Th17 cell differentiation	2895	NP_001305922.1	NP_001305922.1 aryl hydrocarbon receptor 1 beta [Gallus gallus]	sp|Q95LD9|AHR_DELLE	sp|Q95LD9|AHR_DELLE Aryl hydrocarbon receptor OS=Delphinapterus leucas GN=AHR PE=2 SV=1	9031.ENSGALP00000006877	annotation not avaliable	_	KOG3560	_	PF08447.9|PAS_3|PAS fold|ENSGALT00000006888|m.5763:289-372;PF14598.3|PAS_11|PAS domain|ENSGALT00000006888|m.5763:277-374;PF00989.22|PAS|PAS fold|ENSGALT00000006888|m.5763:106-173
ENSGALG00000004346	5.989429403	24.52006121	-2.031653634	3.94E-40	1.41E-38	down	yes	5.878873855	5.983106119	6.106308233	20.62314759	21.51300189	31.42403415	4	1223375	1228842	-	P2RY4	protein_coding	GO:0030321|transepithelial chloride transport	GO:0005886|plasma membrane; GO:0016021|integral component of membrane	GO:0045028|G protein-coupled purinergic nucleotide receptor activity	ko:K04271|P2RY4		ko04080|Neuroactive ligand-receptor interaction; ko04742|Taste transduction	2594	XP_003641185.2	XP_003641185.2 P2Y purinoceptor 4 isoform X1 [Gallus gallus]	sp|P79928|P2RY4_XENLA	sp|P79928|P2RY4_XENLA P2Y purinoceptor 4 OS=Xenopus laevis GN=p2ry4 PE=2 SV=1	_	_	_	_	_	PF00001.18|7tm_1|7 transmembrane receptor (rhodopsin family)|ENSGALT00000006933|m.15928:133-389
ENSGALG00000004348	12.11765041	5.283555529	1.195991102	2.43E-47	1.18E-45	up	yes	11.61949937	12.16496617	12.56848568	5.300131904	5.294241489	5.256293194	14	3740254	3748302	+	BRAT1	protein_coding	GO:0001934|positive regulation of protein phosphorylation; GO:0006006|glucose metabolic process; GO:0006915|apoptotic process; GO:0006974|cellular response to DNA damage stimulus; GO:0008283|cell population proliferation; GO:0010212|response to ionizing radiation; GO:0016049|cell growth; GO:0016477|cell migration; GO:0051646|mitochondrion localization	GO:0005634|nucleus; GO:0005654|nucleoplasm; GO:0005737|cytoplasm; GO:0016020|membrane	--	--		--	2832	XP_001233206.3	XP_001233206.3 BRCA1-associated ATM activator 1 isoform X1 [Gallus gallus]	sp|D2I4M3|BRAT1_AILME	sp|D2I4M3|BRAT1_AILME BRCA1-associated ATM activator 1 OS=Ailuropoda melanoleuca GN=BRAT1 PE=3 SV=1	9031.ENSGALP00000006927	chromosome 7 open reading frame 27	_	_	NOG27983	_
ENSGALG00000004350	3.705235473	1.638601954	1.172210542	1.00E-10	6.30E-10	up	yes	3.435746467	3.839869765	3.840090187	1.576587297	2.066541286	1.272677281	Z	23183991	23205580	+	WDR41	protein_coding	GO:0006914|autophagy; GO:0010506|regulation of autophagy; GO:0065009|regulation of molecular function	GO:0005737|cytoplasm; GO:0005765|lysosomal membrane; GO:0032045|guanyl-nucleotide exchange factor complex	--	--		--	2548	XP_003643005.1	XP_003643005.1 WD repeat-containing protein 41 [Gallus gallus]	sp|Q9HAD4|WDR41_HUMAN	sp|Q9HAD4|WDR41_HUMAN WD repeat-containing protein 41 OS=Homo sapiens GN=WDR41 PE=1 SV=3	9031.ENSGALP00000006929	WD repeat domain 41	_	KOG0274	_	PF00400.29|WD40|WD domain, G-beta repeat|ENSGALT00000053529|m.10968:7-39
ENSGALG00000004365	5.882499947	2.073291741	1.500014954	1.16E-25	2.21E-24	up	yes	6.284024041	5.443817247	5.919658552	1.888018167	1.88209532	2.449761737	15	5996365	6006391	+	ENSGALG00000004365	protein_coding	GO:0003341|cilium movement	GO:0005737|cytoplasm; GO:0005930|axoneme; GO:0031514|motile cilium	--	--		--	2725	XP_025011449.1	XP_025011449.1 cilia- and flagella-associated protein 251 [Gallus gallus]	sp|Q8TBY9|CF251_HUMAN	sp|Q8TBY9|CF251_HUMAN Cilia- and flagella-associated protein 251 OS=Homo sapiens GN=WDR66 PE=2 SV=2	9031.ENSGALP00000006952	WD repeat domain 66	_	KOG2106	NOG129377	_
ENSGALG00000004400	1.118272815	2.743047933	-1.286913776	3.25E-19	4.12E-18	down	yes	1.03750044	1.058221946	1.25909606	2.745082565	2.565201332	2.918859902	19	6503224	6550631	+	ENSGALG00000004400	protein_coding	--	GO:0005634|nucleus; GO:0016020|membrane	--	--		--	3803	XP_004946709.1	XP_004946709.1 cytospin-B isoform X3 [Gallus gallus]	sp|Q5M775|CYTSB_HUMAN	sp|Q5M775|CYTSB_HUMAN Cytospin-B OS=Homo sapiens GN=SPECC1 PE=1 SV=1	_	_	_	_	_	_
ENSGALG00000004437	1.200564364	0.50743114	1.226241002	0.003261714	0.007078206	up	yes	1.266738219	1.501374063	0.833580811	0.348618057	0.316823962	0.8568514	Z	22593889	22715686	+	LHFPL2	protein_coding	GO:0002576|platelet degranulation; GO:0007338|single fertilization; GO:0046545|development of primary female sexual characteristics; GO:0046546|development of primary male sexual characteristics; GO:1905516|positive regulation of fertilization	GO:0005886|plasma membrane; GO:0016021|integral component of membrane; GO:0031092|platelet alpha granule membrane	--	--		--	1729	XP_025000869.1	XP_025000869.1 LHFPL tetraspan subfamily member 2 protein [Gallus gallus]	sp|Q6ZUX7|LHPL2_HUMAN	sp|Q6ZUX7|LHPL2_HUMAN LHFPL tetraspan subfamily member 2 protein OS=Homo sapiens GN=LHFPL2 PE=2 SV=2	9031.ENSGALP00000007049	lipoma HMGIC fusion partner-like 2	_	KOG4026	_	PF10242.6|L_HMGIC_fpl|Lipoma HMGIC fusion partner-like protein|ENSGALT00000007061|m.10951:9-204
ENSGALG00000004489	1.529947982	0.733487999	1.050500259	0.011308453	0.021820744	up	yes	2.558671009	1.148427494	0.882745444	0.756818109	0.529073862	0.914572027	11	8419633	8446981	-	ENSGALG00000004489	protein_coding	GO:0008152|metabolic process	GO:0005739|mitochondrion	GO:0003824|catalytic activity	ko:K06971|K06971		--	1650	XP_021263895.1	XP_021263895.1 uncharacterized protein F13E9.13, mitochondrial-like isoform X1 [Numida meleagris]	sp|Q1NZ26|YSMU_CAEEL	sp|Q1NZ26|YSMU_CAEEL Uncharacterized protein F13E9.13, mitochondrial OS=Caenorhabditis elegans GN=F13E9.13 PE=3 SV=1	9031.ENSGALP00000007137	hypothetical LOC415758	COG0434	_	_	PF03437.12|BtpA|BtpA family|ENSGALT00000007149|m.6591:38-245
ENSGALG00000004491	0.637099578	0.140607581	2.103193341	2.78E-08	1.33E-07	up	yes	0.567609564	0.69896915	0.644720022	0.092124668	0.112703857	0.216994219	Z	22452215	22497335	+	DMGDH	protein_coding	GO:0006579|amino-acid betaine catabolic process; GO:0019695|choline metabolic process; GO:0042426|choline catabolic process	GO:0005739|mitochondrion; GO:0005759|mitochondrial matrix	GO:0003723|RNA binding; GO:0009055|electron transfer activity; GO:0047865|dimethylglycine dehydrogenase activity	ko:K00315|DMGDH		ko00260|Glycine, serine and threonine metabolism; ko01100|Metabolic pathways	2711	XP_003643002.1	XP_003643002.1 dimethylglycine dehydrogenase, mitochondrial [Gallus gallus]	sp|Q9UI17|M2GD_HUMAN	sp|Q9UI17|M2GD_HUMAN Dimethylglycine dehydrogenase, mitochondrial OS=Homo sapiens GN=DMGDH PE=1 SV=2	9031.ENSGALP00000007139	annotation not avaliable	COG0404;COG0665	KOG2844	_	PF01571.18|GCV_T|Aminomethyltransferase folate-binding domain|ENSGALT00000007151|m.10947:481-746;PF01266.21|DAO|FAD dependent oxidoreductase|ENSGALT00000007151|m.10947:53-416;PF08669.8|GCV_T_C|Glycine cleavage T-protein C-terminal barrel domain|ENSGALT00000007151|m.10947:755-846;PF16350.2|FAO_M|FAD dependent oxidoreductase central domain|ENSGALT00000007151|m.10947:419-472;PF04268.9|SoxG|Sarcosine…
ENSGALG00000004494	1.132358794	0.224085996	2.286905314	5.15E-19	6.42E-18	up	yes	1.201577305	1.158908721	1.036590355	0.223212491	0.195053298	0.253992198	11	8447460	8459801	+	CCNE1	protein_coding	GO:0000082|G1/S transition of mitotic cell cycle; GO:0051301|cell division; GO:0051726|regulation of cell cycle	GO:0005634|nucleus	--	ko:K06626|CCNE		ko04110|Cell cycle; ko04114|Oocyte meiosis; ko04115|p53 signaling pathway; ko04151|PI3K-Akt signaling pathway; ko04391|Hippo signaling pathway - fly; ko05161|Hepatitis B; ko05162|Measles; ko05200|Pathways in cancer; ko05203|Viral carcinogenesis; ko05206|MicroRNAs in cancer; ko05215|Prostate cancer; ko05222|Small cell lung cancer	2602	NP_001026529.1	NP_001026529.1 G1/S-specific cyclin-E1 [Gallus gallus]	sp|P49707|CCNE1_CHICK	sp|P49707|CCNE1_CHICK G1/S-specific cyclin-E1 OS=Gallus gallus GN=CCNE1 PE=2 SV=1	9031.ENSGALP00000007147	G1/S-specific cyclin-E1 ; Essential for the control of the cell cycle at the G1/S (start) tr [...]	COG5024	KOG0655	_	PF00134.20|Cyclin_N|Cyclin, N-terminal domain|ENSGALT00000098156|m.6596:122-249;PF02984.16|Cyclin_C|Cyclin, C-terminal domain|ENSGALT00000098156|m.6596:252-372
ENSGALG00000004519	1.411191438	3.674565913	-1.374393759	3.77E-26	7.37E-25	down	yes	1.376271056	1.242301199	1.615002059	3.542307351	3.770980365	3.710410021	19	6739040	6751542	+	TRPV2	protein_coding	GO:0009266|response to temperature stimulus; GO:0009408|response to heat; GO:0045773|positive regulation of axon extension; GO:0090280|positive regulation of calcium ion import	GO:0005622|intracellular; GO:0005886|plasma membrane; GO:0005887|integral component of plasma membrane; GO:0009986|cell surface; GO:0030424|axon; GO:0032584|growth cone membrane; GO:0042470|melanosome; GO:0044295|axonal growth cone; GO:0044297|cell body	GO:0005261|cation channel activity; GO:0005262|calcium channel activity	ko:K04971|TRPV2		ko04621|NOD-like receptor signaling pathway; ko04750|Inflammatory mediator regulation of TRP channels	3397	XP_004946743.1	XP_004946743.1 transient receptor potential cation channel subfamily V member 2 isoform X2 [Gallus gallus]	sp|Q9WTR1|TRPV2_MOUSE	sp|Q9WTR1|TRPV2_MOUSE Transient receptor potential cation channel subfamily V member 2 OS=Mus musculus GN=Trpv2 PE=1 SV=2	_	_	_	_	_	PF12796.4|Ank_2|Ankyrin repeats (3 copies)|ENSGALT00000099452|m.14041:94-206;PF13606.3|Ank_3|Ankyrin repeat|ENSGALT00000099452|m.14041:177-205;PF00023.27|Ank|Ankyrin repeat|ENSGALT00000099452|m.14041:177-206
ENSGALG00000004526	0.349516114	0.010027197	4.166024007	2.70E-14	2.33E-13	up	yes	0.389477708	0.345032842	0.314037792	0.010380298	0.00907078	0.010630513	8	7387437	7436311	+	TNR	protein_coding	GO:0007155|cell adhesion; GO:0050767|regulation of neurogenesis	GO:0031012|extracellular matrix	--	ko:K06252|TN		ko04151|PI3K-Akt signaling pathway; ko04510|Focal adhesion; ko04512|ECM-receptor interaction; ko05206|MicroRNAs in cancer	4812	NP_990607.2	NP_990607.2 tenascin-R precursor [Gallus gallus]	sp|Q00546|TENR_CHICK	sp|Q00546|TENR_CHICK Tenascin-R OS=Gallus gallus GN=TNR PE=1 SV=1	9031.ENSGALP00000007195	Tenascin-R Precursor (TN-R)(Restrictin); Neural extracellular matrix (ECM) protein involved [...]	_	KOG1225;KOG2579	_	PF00041.18|fn3|Fibronectin type III domain|ENSGALT00000084303|m.7249:327-399;PF00041.18|fn3|Fibronectin type III domain|ENSGALT00000084303|m.7249:416-493;PF00041.18|fn3|Fibronectin type III domain|ENSGALT00000084303|m.7249:506-583;PF00041.18|fn3|Fibronectin type III domain|ENSGALT00000084303|m.7249:594-670;PF00041.18|fn3|Fibronectin type III domain|ENSGALT00000084303|m.7249:687-759;PF00041.18|fn3…
ENSGALG00000004528	0.749747301	0.316383127	1.218953167	4.36E-05	0.000136842	up	yes	0.832645145	0.803737818	0.612858939	0.194005678	0.384270373	0.37087333	11	9225471	9286162	-	TSHZ3	protein_coding	GO:0002087|regulation of respiratory gaseous exchange by nervous system process; GO:0006351|transcription, DNA-templated; GO:0006357|regulation of transcription by RNA polymerase II; GO:0007275|multicellular organism development; GO:0045892|negative regulation of transcription, DNA-templated; GO:0051968|positive regulation of synaptic transmission, glutamatergic; GO:0060291|long-term synaptic pot…	GO:0005634|nucleus; GO:0005654|nucleoplasm; GO:0030426|growth cone	GO:0001227|DNA-binding transcription repressor activity, RNA polymerase II-specific; GO:0003677|DNA binding; GO:0003682|chromatin binding; GO:0046872|metal ion binding	ko:K09236|TSHZ		ko04391|Hippo signaling pathway - fly	3862	XP_015147969.1	XP_015147969.1 teashirt homolog 3 [Gallus gallus]	sp|Q63HK5|TSH3_HUMAN	sp|Q63HK5|TSH3_HUMAN Teashirt homolog 3 OS=Homo sapiens GN=TSHZ3 PE=1 SV=2	_	_	_	_	_	_
ENSGALG00000004530	1.808472918	0.85606987	1.070172118	0.000230777	0.000635146	up	yes	1.901290649	1.962640393	1.561487713	1.082029073	0.694672577	0.791507958	14	4435969	4445512	-	MMD2	protein_coding	GO:0019835|cytolysis; GO:0032880|regulation of protein localization; GO:0045666|positive regulation of neuron differentiation; GO:0045860|positive regulation of protein kinase activity; GO:0046579|positive regulation of Ras protein signal transduction	GO:0000139|Golgi membrane; GO:0016021|integral component of membrane; GO:0048471|perinuclear region of cytoplasm	GO:0004672|protein kinase activity	ko:K11064|MMD		--	1131	XP_015732343.1	XP_015732343.1 PREDICTED: monocyte to macrophage differentiation factor 2 isoform X1 [Coturnix japonica]	sp|Q8R189|PAQRA_MOUSE	sp|Q8R189|PAQRA_MOUSE Monocyte to macrophage differentiation factor 2 OS=Mus musculus GN=Mmd2 PE=2 SV=1	9031.ENSGALP00000007203	monocyte to macrophage differentiation-associated 2	COG1272	KOG4243	_	PF03006.17|HlyIII|Haemolysin-III related|ENSGALT00000007215|m.9335:37-177
ENSGALG00000004702	4.291832103	2.034229568	1.073393997	2.11E-09	1.15E-08	up	yes	3.97634044	3.744921276	5.154234591	2.230931988	2.149438301	1.722318416	17	5557660	5565731	-	WDR34	protein_coding	GO:0042073|intraciliary transport; GO:0060271|cilium assembly	GO:0005814|centriole; GO:0005829|cytosol; GO:0005868|cytoplasmic dynein complex; GO:0005930|axoneme; GO:0036064|ciliary basal body	GO:0045503|dynein light chain binding; GO:0045504|dynein heavy chain binding	--		--	1908	XP_415494.2	XP_415494.2 WD repeat-containing protein 34 [Gallus gallus]	sp|Q5U4F6|WDR34_MOUSE	sp|Q5U4F6|WDR34_MOUSE WD repeat-containing protein 34 OS=Mus musculus GN=Wdr34 PE=1 SV=2	9031.ENSGALP00000007477	WD repeat domain 34	_	KOG1587	_	_
ENSGALG00000004704	0.688165468	0.291009494	1.213760009	6.27E-06	2.24E-05	up	yes	0.687532249	0.643016992	0.733947163	0.344258744	0.329209158	0.19956058	11	9912504	9940866	+	ENSGALG00000004704	protein_coding	GO:0007140|male meiotic nuclear division; GO:0007275|multicellular organism development; GO:0007283|spermatogenesis; GO:0009566|fertilization; GO:0030154|cell differentiation; GO:0031047|gene silencing by RNA; GO:0034587|piRNA metabolic process; GO:0043046|DNA methylation involved in gamete generation; GO:1903955|positive regulation of protein targeting to mitochondrion	GO:1990923|PET complex	GO:0003676|nucleic acid binding; GO:0004386|helicase activity; GO:0005524|ATP binding	ko:K18409|TDRD12		--	3845	XP_025010049.1	XP_025010049.1 putative ATP-dependent RNA helicase TDRD12 isoform X3 [Gallus gallus]	sp|Q587J7|TDR12_HUMAN	sp|Q587J7|TDR12_HUMAN Putative ATP-dependent RNA helicase TDRD12 OS=Homo sapiens GN=TDRD12 PE=2 SV=2	_	_	_	_	_	PF00567.21|TUDOR|Tudor domain|ENSGALT00000007492|m.6620:34-159;PF00567.21|TUDOR|Tudor domain|ENSGALT00000007492|m.6620:745-857;PF00271.28|Helicase_C|Helicase conserved C-terminal domain|ENSGALT00000007492|m.6620:595-687;PF00270.26|DEAD|DEAD/DEAH box helicase|ENSGALT00000007492|m.6620:410-506
ENSGALG00000004812	10.02710182	2.402208645	2.056916152	2.54E-33	7.00E-32	up	yes	10.14456176	9.980982401	9.955761295	2.165462219	1.841819267	3.199344448	8	8332878	8393131	-	FAM129A	protein_coding	GO:0001933|negative regulation of protein phosphorylation; GO:0001934|positive regulation of protein phosphorylation; GO:0034976|response to endoplasmic reticulum stress; GO:0045727|positive regulation of translation	GO:0005737|cytoplasm; GO:0005829|cytosol; GO:0005886|plasma membrane; GO:0016020|membrane; GO:0070062|extracellular exosome	--	--		--	4173	XP_015145793.1	XP_015145793.1 protein Niban isoform X1 [Gallus gallus]	sp|Q9BZQ8|NIBAN_HUMAN	sp|Q9BZQ8|NIBAN_HUMAN Protein Niban OS=Homo sapiens GN=FAM129A PE=1 SV=1	9031.ENSGALP00000007671	hypothetical protein LOC424451	_	_	NOG46977	_
ENSGALG00000004832	1.500840929	0.737836984	1.014556046	5.68E-05	0.000175022	up	yes	1.314583172	1.449878081	1.738061534	0.684569877	0.598208513	0.930732562	4	1893812	1898775	-	RBM41	protein_coding	GO:0000398|mRNA splicing, via spliceosome; GO:0032502|developmental process	GO:0005689|U12-type spliceosomal complex	GO:0030626|U12 snRNA binding; GO:0097157|pre-mRNA intronic binding	--		--	2116	XP_426256.3	XP_426256.3 RNA-binding protein 41 isoform X1 [Gallus gallus]	sp|Q96IZ5|RBM41_HUMAN	sp|Q96IZ5|RBM41_HUMAN RNA-binding protein 41 OS=Homo sapiens GN=RBM41 PE=1 SV=2	9031.ENSGALP00000007706	RNA binding motif protein 41	_	KOG4206	_	PF00076.19|RRM_1|RNA recognition motif. (a.k.a. RRM, RBD, or RNP domain)|ENSGALT00000007718|m.16079:300-368
ENSGALG00000004917	3.139176594	1.2203626	1.355891106	1.46E-17	1.64E-16	up	yes	3.386761888	2.77693284	3.253835055	1.194577193	1.319006443	1.147504164	19	7178655	7196511	+	DOC2B	protein_coding	GO:0006906|vesicle fusion; GO:0008104|protein localization; GO:0017158|regulation of calcium ion-dependent exocytosis; GO:0031340|positive regulation of vesicle fusion; GO:0032024|positive regulation of insulin secretion; GO:0045956|positive regulation of calcium ion-dependent exocytosis; GO:0048791|calcium ion-regulated exocytosis of neurotransmitter	GO:0005737|cytoplasm; GO:0005886|plasma membrane; GO:0070382|exocytic vesicle; GO:0098793|presynapse	GO:0005509|calcium ion binding; GO:0005544|calcium-dependent phospholipid binding; GO:0019905|syntaxin binding; GO:0030276|clathrin binding	ko:K19917|DOC2B		--	2697	XP_415868.2	XP_415868.2 double C2-like domain-containing protein beta isoform X2 [Gallus gallus]	sp|Q14184|DOC2B_HUMAN	sp|Q14184|DOC2B_HUMAN Double C2-like domain-containing protein beta OS=Homo sapiens GN=DOC2B PE=1 SV=1	13616.ENSMODP00000012714	double C2-like domains, beta	_	KOG1013	_	PF00168.27|C2|C2 domain|ENSGALT00000007864|m.14087:128-231;PF00168.27|C2|C2 domain|ENSGALT00000007864|m.14087:269-372
ENSGALG00000004945	0.812141415	1.945953638	-1.250413699	4.15E-16	4.16E-15	down	yes	0.796549309	0.81632087	0.823554066	1.986475218	1.941262587	1.910123108	10	10537715	10583316	+	SLC12A1	protein_coding	GO:0006810|transport; GO:0006811|ion transport; GO:0006813|potassium ion transport; GO:0006814|sodium ion transport; GO:0034220|ion transmembrane transport	GO:0005886|plasma membrane; GO:0016020|membrane; GO:0016021|integral component of membrane; GO:0016324|apical plasma membrane; GO:0070062|extracellular exosome	GO:0008511|sodium:potassium:chloride symporter activity	ko:K14425|SLC12A1,NKCC2		--	3294	XP_004943856.3	XP_004943856.3 solute carrier family 12 member 1 isoform X2 [Gallus gallus]	sp|Q13621|S12A1_HUMAN	sp|Q13621|S12A1_HUMAN Solute carrier family 12 member 1 OS=Homo sapiens GN=SLC12A1 PE=1 SV=2	_	_	_	_	_	PF00324.18|AA_permease|Amino acid permease|ENSGALT00000007915|m.5524:180-683;PF03522.12|SLC12|Solute carrier family 12|ENSGALT00000007915|m.5524:692-1097;PF08403.7|AA_permease_N|Amino acid permease N-terminal|ENSGALT00000007915|m.5524:87-153;PF13520.3|AA_permease_2|Amino acid permease|ENSGALT00000007915|m.5524:206-625
ENSGALG00000004958	0.418653723	0.159287319	1.340338764	0.002170625	0.004877625	up	yes	0.426201458	0.403094025	0.426665685	0.073160008	0.151835093	0.252866857	4	2028580	2039548	+	BTK	protein_coding	GO:0002250|adaptive immune response; GO:0006351|transcription, DNA-templated; GO:0006355|regulation of transcription, DNA-templated; GO:0007169|transmembrane receptor protein tyrosine kinase signaling pathway; GO:0030154|cell differentiation; GO:0035556|intracellular signal transduction; GO:0038083|peptidyl-tyrosine autophosphorylation; GO:0042127|regulation of cell population proliferation; GO:0…	GO:0005634|nucleus; GO:0005737|cytoplasm; GO:0031234|extrinsic component of cytoplasmic side of plasma membrane	GO:0004715|non-membrane spanning protein tyrosine kinase activity; GO:0005102|signaling receptor binding; GO:0005524|ATP binding; GO:0008289|lipid binding; GO:0046872|metal ion binding	ko:K07370|BTK		ko04064|NF-kappa B signaling pathway; ko04380|Osteoclast differentiation; ko04611|Platelet activation; ko04662|B cell receptor signaling pathway; ko04664|Fc epsilon RI signaling pathway; ko05340|Primary immunodeficiency	2436	XP_015133650.1	XP_015133650.1 tyrosine-protein kinase BTK isoform X2 [Gallus gallus]	sp|Q8JH64|BTK_CHICK	sp|Q8JH64|BTK_CHICK Tyrosine-protein kinase BTK OS=Gallus gallus GN=BTK PE=1 SV=1	9031.ENSGALP00000007936	Tyrosine-protein kinase BTK (EC 2.7.10.2)(Bruton tyrosine kinase); Plays a crucial role in B [...]	COG0515	KOG0197	_	PF07714.14|Pkinase_Tyr|Protein tyrosine kinase|ENSGALT00000060296|m.16097:399-639;PF00069.22|Pkinase|Protein kinase domain|ENSGALT00000060296|m.16097:401-638;PF00017.21|SH2|SH2 domain|ENSGALT00000060296|m.16097:277-359;PF00169.26|PH|PH domain|ENSGALT00000060296|m.16097:7-131;PF00018.25|SH3_1|SH3 domain|ENSGALT00000060296|m.16097:216-262;PF00779.16|BTK|BTK motif|ENSGALT00000060296|m.16097:139-165;…
ENSGALG00000004959	8.838370067	21.22597644	-1.263026816	1.38E-41	5.29E-40	down	yes	9.39830348	7.969740781	9.14706594	20.83721173	22.90409661	19.93662099	9	9398655	9402191	-	IRS1	protein_coding	GO:0048009|insulin-like growth factor receptor signaling pathway	GO:0005634|nucleus; GO:0005737|cytoplasm; GO:0043231|intracellular membrane-bounded organelle	GO:0005158|insulin receptor binding; GO:0005159|insulin-like growth factor receptor binding; GO:0042169|SH2 domain binding; GO:0043548|phosphatidylinositol 3-kinase binding	ko:K16172|IRS1		ko04022|cGMP-PKG signaling pathway; ko04068|FoxO signaling pathway; ko04140|Autophagy - animal; ko04150|mTOR signaling pathway; ko04151|PI3K-Akt signaling pathway; ko04152|AMPK signaling pathway; ko04211|Longevity regulating pathway; ko04212|Longevity regulating pathway - worm; ko04213|Longevity regulating pathway - multiple species; ko04722|Neurotrophin signaling pathway; ko04910|Insulin signali…	3537	XP_015132490.1	XP_015132490.1 insulin receptor substrate 1 [Gallus gallus]	sp|Q28224|IRS1_CHLAE	sp|Q28224|IRS1_CHLAE Insulin receptor substrate 1 OS=Chlorocebus aethiops GN=IRS1 PE=2 SV=1	28377.ENSACAP00000003729	insulin receptor substrate 1	_	_	NOG81285	PF02174.14|IRS|PTB domain (IRS-1 type)|ENSGALT00000007951|m.8696:162-262;PF00169.26|PH|PH domain|ENSGALT00000007951|m.8696:23-112
ENSGALG00000004966	0.61753961	1.579574827	-1.340862502	1.12E-09	6.28E-09	down	yes	0.60294514	0.645726763	0.603946927	1.871030382	1.285217627	1.582476472	9	8894774	9020869	+	NYAP2	protein_coding	GO:0014065|phosphatidylinositol 3-kinase signaling; GO:0048812|neuron projection morphogenesis	GO:0005622|intracellular	--	--		--	2683	OPJ79147.1	OPJ79147.1 neuronal tyrosine-phosphorylated phosphoinositide-3-kinase adapter 2 [Patagioenas fasciata monilis]	sp|Q9P242|NYAP2_HUMAN	sp|Q9P242|NYAP2_HUMAN Neuronal tyrosine-phosphorylated phosphoinositide-3-kinase adapter 2 OS=Homo sapiens GN=NYAP2 PE=1 SV=3	9031.ENSGALP00000007951	similar to KIAA1486 protein	_	_	NOG42531	PF15439.3|NYAP_N|Neuronal tyrosine-phosphorylated phosphoinositide-3-kinase adapter|ENSGALT00000007965|m.8695:51-425;PF15452.3|NYAP_C|Neuronal tyrosine-phosphorylated phosphoinositide-3-kinase adapter|ENSGALT00000007965|m.8695:461-715
ENSGALG00000005011	20.71547362	9.095319939	1.186623455	1.98E-52	1.21E-50	up	yes	20.75721718	21.05323868	20.33596499	8.888871672	8.777462236	9.61962591	10	10820876	10835698	-	ENSGALG00000005011	protein_coding	GO:0006915|apoptotic process; GO:0007169|transmembrane receptor protein tyrosine kinase signaling pathway; GO:0008284|positive regulation of cell population proliferation; GO:0010468|regulation of gene expression; GO:0035556|intracellular signal transduction; GO:0048863|stem cell differentiation	GO:0005622|intracellular; GO:0005886|plasma membrane; GO:0030054|cell junction; GO:0045211|postsynaptic membrane	GO:0019904|protein domain specific binding; GO:0030971|receptor tyrosine kinase binding	ko:K17449|SHC4		ko01521|EGFR tyrosine kinase inhibitor resistance; ko01522|Endocrine resistance; ko04012|ErbB signaling pathway; ko04014|Ras signaling pathway; ko04062|Chemokine signaling pathway; ko04072|Phospholipase D signaling pathway; ko04510|Focal adhesion; ko04650|Natural killer cell mediated cytotoxicity; ko04722|Neurotrophin signaling pathway; ko04910|Insulin signaling pathway; ko04915|Estrogen signalin…	2377	XP_424123.6	XP_424123.6 SHC-transforming protein 4 isoform X1 [Gallus gallus]	sp|Q6S5L8|SHC4_HUMAN	sp|Q6S5L8|SHC4_HUMAN SHC-transforming protein 4 OS=Homo sapiens GN=SHC4 PE=1 SV=1	9031.ENSGALP00000008011	SHC (Src homology 2 domain containing) family, member 4	_	KOG3697	_	PF00640.20|PID|Phosphotyrosine interaction domain (PTB/PID)|ENSGALT00000008025|m.5535:1-61;PF00017.21|SH2|SH2 domain|ENSGALT00000008025|m.5535:244-314
ENSGALG00000005074	11.04254758	26.48679503	-1.261438922	1.44E-51	8.47E-50	down	yes	10.95929048	11.29538331	10.87296895	28.55016807	24.33703612	26.5731809	17	5201839	5237283	+	FAM102A	protein_coding	--	--	--	--		--	2645	XP_015134979.1	XP_015134979.1 protein FAM102A isoform X1 [Gallus gallus]	sp|Q5T9C2|F102A_HUMAN	sp|Q5T9C2|F102A_HUMAN Protein FAM102A OS=Homo sapiens GN=FAM102A PE=1 SV=2	9031.ENSGALP00000008118	family with sequence similarity 102, member A	_	_	NOG78588	PF10358.6|NT-C2|N-terminal C2 in EEIG1 and EHBP1 proteins|ENSGALT00000067532|m.11918:6-152
ENSGALG00000005180	0.456490867	0.18215719	1.279561879	0.000875633	0.002129287	up	yes	0.369855097	0.439833766	0.559783739	0.149831257	0.147295591	0.249344721	8	11693571	11741165	+	ENSGALG00000005180	protein_coding	GO:0001502|cartilage condensation; GO:0001503|ossification; GO:0002063|chondrocyte development; GO:0003007|heart morphogenesis; GO:0006029|proteoglycan metabolic process; GO:0007601|visual perception; GO:0007605|sensory perception of sound; GO:0030199|collagen fibril organization; GO:0035987|endodermal cell differentiation; GO:0035989|tendon development; GO:0042472|inner ear morphogenesis; GO:004…	GO:0005581|collagen trimer; GO:0005592|collagen type XI trimer; GO:0005615|extracellular space; GO:0031012|extracellular matrix	GO:0005201|extracellular matrix structural constituent; GO:0046872|metal ion binding	ko:K19721|COL5AS		ko04974|Protein digestion and absorption	2667	XP_422303.3	XP_422303.3 collagen alpha-1(XI) chain isoform X1 [Gallus gallus]	sp|Q61245|COBA1_MOUSE	sp|Q61245|COBA1_MOUSE Collagen alpha-1(XI) chain OS=Mus musculus GN=Col11a1 PE=1 SV=2	9031.ENSGALP00000008307	Alpha-1 type XI collagen Fragment	_	KOG3544	_	PF01410.15|COLFI|Fibrillar collagen C-terminal domain|ENSGALT00000083237|m.7375:658-886;PF01391.15|Collagen|Collagen triple helix repeat (20 copies)|ENSGALT00000083237|m.7375:1-59;PF01391.15|Collagen|Collagen triple helix repeat (20 copies)|ENSGALT00000083237|m.7375:43-101;PF01391.15|Collagen|Collagen triple helix repeat (20 copies)|ENSGALT00000083237|m.7375:91-149;PF01391.15|Collagen|Collagen tr…
ENSGALG00000005259	5.335721048	10.87186396	-1.025469236	5.97E-16	5.91E-15	down	yes	4.793736846	5.288015704	5.925410593	11.08016661	9.76634282	11.76908245	2	1815087	1919770	+	VIPR1	protein_coding	GO:0007166|cell surface receptor signaling pathway	GO:0005886|plasma membrane; GO:0016021|integral component of membrane	GO:0004999|vasoactive intestinal polypeptide receptor activity	ko:K04589|VIPR1		ko04080|Neuroactive ligand-receptor interaction	1818	NP_001090992.1	NP_001090992.1 vasoactive intestinal polypeptide receptor 1 precursor [Gallus gallus]	sp|Q91085|VIPR_MELGA	sp|Q91085|VIPR_MELGA Vasoactive intestinal polypeptide receptor OS=Meleagris gallopavo GN=VIPR1 PE=2 SV=2	9031.ENSGALP00000008429	Vasoactive intestinal peptide receptor Fragment	_	KOG4564	_	PF00002.21|7tm_2|7 transmembrane receptor (Secretin family)|ENSGALT00000008443|m.14526:129-373;PF02793.19|HRM|Hormone receptor domain|ENSGALT00000008443|m.14526:51-114
ENSGALG00000005319	0.122995604	0.328372738	-1.347234779	0.001631675	0.003757835	down	yes	0.172652358	0.055742758	0.140591697	0.32142854	0.275261401	0.388428274	11	12824211	12973016	+	CDH8	protein_coding	GO:0007155|cell adhesion; GO:0007156|homophilic cell adhesion via plasma membrane adhesion molecules; GO:0009409|response to cold; GO:0034332|adherens junction organization; GO:0035249|synaptic transmission, glutamatergic	GO:0005886|plasma membrane; GO:0016021|integral component of membrane; GO:0043083|synaptic cleft; GO:0043679|axon terminus	GO:0005509|calcium ion binding; GO:0042802|identical protein binding	ko:K06800|CDH8		--	3650	XP_015147997.2	XP_015147997.2 cadherin-8 isoform X1 [Gallus gallus]	sp|P55286|CADH8_HUMAN	sp|P55286|CADH8_HUMAN Cadherin-8 OS=Homo sapiens GN=CDH8 PE=2 SV=2	_	_	_	_	_	PF00028.14|Cadherin|Cadherin domain|ENSGALT00000008525|m.6715:75-158;PF00028.14|Cadherin|Cadherin domain|ENSGALT00000008525|m.6715:172-266;PF00028.14|Cadherin|Cadherin domain|ENSGALT00000008525|m.6715:281-382;PF00028.14|Cadherin|Cadherin domain|ENSGALT00000008525|m.6715:397-487;PF00028.14|Cadherin|Cadherin domain|ENSGALT00000008525|m.6715:502-597;PF01049.14|Cadherin_C|Cadherin cytoplasmic region|…
ENSGALG00000005351	3.122113646	8.266192674	-1.401830672	5.22E-19	6.50E-18	down	yes	3.58796408	3.334605606	2.443771251	8.054110206	8.065225311	8.679242506	Z	81605055	81673923	+	PRDM6	protein_coding	GO:0006351|transcription, DNA-templated; GO:0022008|neurogenesis; GO:0045892|negative regulation of transcription, DNA-templated; GO:0051151|negative regulation of smooth muscle cell differentiation	GO:0005634|nucleus	GO:0003676|nucleic acid binding; GO:0018024|histone-lysine N-methyltransferase activity; GO:0042803|protein homodimerization activity; GO:0046872|metal ion binding	ko:K20795|PRDM6		ko00310|Lysine degradation	1721	XP_015136321.1	XP_015136321.1 putative histone-lysine N-methyltransferase PRDM6 [Gallus gallus]	sp|Q9NQX0|PRDM6_HUMAN	sp|Q9NQX0|PRDM6_HUMAN Putative histone-lysine N-methyltransferase PRDM6 OS=Homo sapiens GN=PRDM6 PE=1 SV=2	59729.ENSTGUP00000001146	PR domain zinc finger protein 6 Fragment (PR domain-containing protein 6) [Taeniopygia guttata]	_	KOG2461	_	PF00096.23|zf-C2H2|Zinc finger, C2H2 type|ENSGALT00000008588|m.12096:506-528;PF13894.3|zf-C2H2_4|C2H2-type zinc finger|ENSGALT00000008588|m.12096:478-500;PF13894.3|zf-C2H2_4|C2H2-type zinc finger|ENSGALT00000008588|m.12096:506-528;PF00856.25|SET|SET domain|ENSGALT00000008588|m.12096:237-342
ENSGALG00000005352	8.949000528	19.54045127	-1.125792211	2.99E-36	9.28E-35	down	yes	8.259485669	9.615291223	8.972224691	19.48715812	20.2413078	18.8928879	20	8019682	8030097	-	GATA5	protein_coding	GO:0030154|cell differentiation	GO:0005634|nucleus; GO:0005667|transcription factor complex	GO:0000977|RNA polymerase II regulatory region sequence-specific DNA binding; GO:0001085|RNA polymerase II transcription factor binding; GO:0001158|enhancer sequence-specific DNA binding; GO:0001228|DNA-binding transcription activator activity, RNA polymerase II-specific; GO:0003682|chromatin binding; GO:0008270|zinc ion binding	ko:K17896|GATA5		--	1875	NP_990752.2	NP_990752.2 transcription factor GATA-5 [Gallus gallus]	sp|P43692|GATA5_CHICK	sp|P43692|GATA5_CHICK Transcription factor GATA-5 OS=Gallus gallus GN=GATA5 PE=1 SV=1	9031.ENSGALP00000008569	Transcription factor GATA-5 (GATA-binding factor 5)	COG5641	KOG1601	_	PF05349.9|GATA-N|GATA-type transcription activator, N-terminal|ENSGALT00000008583|m.3161:1-172;PF00320.24|GATA|GATA zinc finger|ENSGALT00000008583|m.3161:186-218;PF00320.24|GATA|GATA zinc finger|ENSGALT00000008583|m.3161:239-272
ENSGALG00000005401	0.56996292	1.198934111	-1.059703049	0.000429786	0.001123078	down	yes	0.660806271	0.483590488	0.565492	1.521010816	1.063303132	1.012488386	2	2665702	2717022	+	WNT9A	protein_coding	GO:0016055|Wnt signaling pathway; GO:0030182|neuron differentiation; GO:0032331|negative regulation of chondrocyte differentiation; GO:0045165|cell fate commitment; GO:0061072|iris morphogenesis; GO:0061303|cornea development in camera-type eye; GO:0072498|embryonic skeletal joint development; GO:1902764|positive regulation of embryonic skeletal joint development	GO:0005615|extracellular space; GO:0031012|extracellular matrix	GO:0005109|frizzled binding	ko:K01064|WNT9		ko04150|mTOR signaling pathway; ko04310|Wnt signaling pathway; ko04390|Hippo signaling pathway; ko04550|Signaling pathways regulating pluripotency of stem cells; ko04916|Melanogenesis; ko05166|HTLV-I infection; ko05200|Pathways in cancer; ko05205|Proteoglycans in cancer; ko05217|Basal cell carcinoma; ko05224|Breast cancer	1642	NP_990312.2	NP_990312.2 protein Wnt-9a precursor [Gallus gallus]	sp|O42280|WNT9A_CHICK	sp|O42280|WNT9A_CHICK Protein Wnt-9a OS=Gallus gallus GN=WNT9A PE=2 SV=1	9031.ENSGALP00000008661	Protein Wnt-9a Precursor (Wnt-14); Ligand for members of the frizzled family of seven transm [...]	_	KOG3913	_	PF00110.16|wnt|wnt family|ENSGALT00000008675|m.14565:204-502
ENSGALG00000005409	1.080069409	0.223664315	2.221910673	7.27E-10	4.15E-09	up	yes	1.188123394	0.943541167	1.108543666	0.214874235	0.202210559	0.25390815	19	8536207	8539366	+	LHX1	protein_coding	GO:0001655|urogenital system development; GO:0001657|ureteric bud development; GO:0001702|gastrulation with mouth forming second; GO:0001705|ectoderm formation; GO:0001706|endoderm formation; GO:0001822|kidney development; GO:0006366|transcription by RNA polymerase II; GO:0007267|cell-cell signaling; GO:0007389|pattern specification process; GO:0008045|motor neuron axon guidance; GO:0009653|anato…	GO:0005634|nucleus; GO:0032991|protein-containing complex	GO:0003700|DNA-binding transcription factor activity; GO:0003714|transcription corepressor activity; GO:0043565|sequence-specific DNA binding; GO:0046872|metal ion binding	ko:K09372|LHX1		--	1511	XP_015151168.1	XP_015151168.1 LIM/homeobox protein Lhx1 isoform X1 [Gallus gallus]	sp|P53411|LHX1_CHICK	sp|P53411|LHX1_CHICK LIM/homeobox protein Lhx1 OS=Gallus gallus GN=LHX1 PE=2 SV=1	_	_	_	_	_	PF00412.19|LIM|LIM domain|ENSGALT00000008686|m.14157:4-58;PF00412.19|LIM|LIM domain|ENSGALT00000008686|m.14157:63-121;PF00046.26|Homeobox|Homeobox domain|ENSGALT00000008686|m.14157:181-237;PF05920.8|Homeobox_KN|Homeobox KN domain|ENSGALT00000008686|m.14157:203-232
ENSGALG00000005430	5.191617972	12.05415868	-1.213694959	4.90E-51	2.80E-49	down	yes	5.02915683	5.07311493	5.472582157	12.75580674	11.72298843	11.68368089	2	3313209	3355141	-	ALS2CL	protein_coding	--	GO:0005737|cytoplasm	GO:0005096|GTPase activator activity	--		--	3675	XP_004939151.1	XP_004939151.1 ALS2 C-terminal-like protein isoform X1 [Gallus gallus]	sp|A6QP75|AL2CL_BOVIN	sp|A6QP75|AL2CL_BOVIN ALS2 C-terminal-like protein OS=Bos taurus GN=ALS2CL PE=2 SV=1	_	_	_	_	_	PF02204.15|VPS9|Vacuolar sorting protein 9 (VPS9) domain|ENSGALT00000099765|m.14574:865-966;PF02493.17|MORN|MORN repeat|ENSGALT00000099765|m.14574:390-410;PF02493.17|MORN|MORN repeat|ENSGALT00000099765|m.14574:414-428;PF02493.17|MORN|MORN repeat|ENSGALT00000099765|m.14574:444-460;PF02493.17|MORN|MORN repeat|ENSGALT00000099765|m.14574:464-479;PF02493.17|MORN|MORN repeat|ENSGALT00000099765|m.14574:…
ENSGALG00000005442	0.403621691	0.947237347	-1.210564839	0.000248598	0.000680082	down	yes	0.459340157	0.441740554	0.309784362	0.648604415	0.788280571	1.404827054	8	12531463	12557002	-	PALMD	protein_coding	GO:0008360|regulation of cell shape	GO:0005737|cytoplasm; GO:0016020|membrane; GO:0043197|dendritic spine	--	ko:K16519|AKAP2		--	3350	NP_001264481.1	NP_001264481.1 palmdelphin [Gallus gallus]	sp|Q3MHH7|PALMD_BOVIN	sp|Q3MHH7|PALMD_BOVIN Palmdelphin OS=Bos taurus GN=PALMD PE=2 SV=1	9031.ENSGALP00000008724	palmdelphin	_	_	NOG76459	PF03285.12|Paralemmin|Paralemmin|ENSGALT00000008738|m.7416:67-487
ENSGALG00000005458	2.705630983	0.487343446	2.448973081	2.61E-13	2.08E-12	up	yes	2.054440483	3.086611038	2.975841429	0.327258589	0.376280979	0.758490769	14	6528969	6536325	-	RPL3L	protein_coding	GO:0000027|ribosomal large subunit assembly; GO:0006412|translation	GO:0016020|membrane; GO:0022625|cytosolic large ribosomal subunit	GO:0003723|RNA binding; GO:0003735|structural constituent of ribosome	ko:K02925|RP-L3e,RPL3		ko03010|Ribosome	1428	XP_015149688.1	XP_015149688.1 60S ribosomal protein L3-like isoform X1 [Gallus gallus]	sp|Q3SZ10|RL3L_BOVIN	sp|Q3SZ10|RL3L_BOVIN 60S ribosomal protein L3-like OS=Bos taurus GN=RPL3L PE=2 SV=3	9031.ENSGALP00000008744	ribosomal protein L3-like	COG0087	KOG0746	_	PF00297.19|Ribosomal_L3|Ribosomal protein L3|ENSGALT00000057236|m.9517:50-423
ENSGALG00000005473	2.64541746	5.416731438	-1.031144828	3.85E-18	4.48E-17	down	yes	2.477139797	2.769582455	2.689530127	5.780015856	5.212039694	5.258138763	11	15783046	15786682	+	PNAT3	protein_coding	GO:0008152|metabolic process	--	GO:0004060|arylamine N-acetyltransferase activity	ko:K00622|nat		ko00232|Caffeine metabolism; ko00633|Nitrotoluene degradation; ko00983|Drug metabolism - other enzymes; ko01100|Metabolic pathways; ko01110|Biosynthesis of secondary metabolites; ko01120|Microbial metabolism in diverse environments; ko05204|Chemical carcinogenesis	2275	XP_025009950.1	XP_025009950.1 arylamine N-acetyltransferase, pineal gland isozyme NAT-3 isoform X2 [Gallus gallus]	sp|P13914|ARY2_CHICK	sp|P13914|ARY2_CHICK Arylamine N-acetyltransferase, pineal gland isozyme NAT-3 OS=Gallus gallus PE=2 SV=1	9031.ENSGALP00000008779	Arylamine N-acetyltransferase, pineal gland isozyme NAT-3 (Arylamine acetylase)(EC 2.3.1.5)	COG2162	_	_	PF00797.14|Acetyltransf_2|N-acetyltransferase|ENSGALT00000096418|m.6752:43-302
ENSGALG00000005476	11.79937663	45.45642874	-1.944868876	1.42E-166	8.83E-164	down	yes	12.18756378	11.7403925	11.47017361	44.06699575	47.11623185	45.1860586	2	3652705	3758795	+	PTH1R	protein_coding	GO:0007166|cell surface receptor signaling pathway; GO:0007188|adenylate cyclase-modulating G protein-coupled receptor signaling pathway	GO:0005887|integral component of plasma membrane	GO:0004991|parathyroid hormone receptor activity; GO:0017046|peptide hormone binding; GO:0043621|protein self-association	ko:K04585|PTHR1		ko04080|Neuroactive ligand-receptor interaction; ko04961|Endocrine and other factor-regulated calcium reabsorption	1760	NP_001171046.1	NP_001171046.1 parathyroid hormone/parathyroid hormone-related peptide receptor precursor [Gallus gallus]	sp|P25107|PTH1R_DIDVI	sp|P25107|PTH1R_DIDVI Parathyroid hormone/parathyroid hormone-related peptide receptor OS=Didelphis virginiana GN=PTH1R PE=1 SV=2	_	_	_	_	_	PF00002.21|7tm_2|7 transmembrane receptor (Secretin family)|ENSGALT00000008796|m.14583:142-408;PF02793.19|HRM|Hormone receptor domain|ENSGALT00000008796|m.14583:63-128
ENSGALG00000005481	3.16863466	6.552243335	-1.045781883	4.48E-22	6.87E-21	down	yes	3.439288156	3.150658012	2.915957811	7.136600904	6.388260961	6.13186814	12	8830149	8941812	-	ARHGEF3	protein_coding	GO:0035023|regulation of Rho protein signal transduction; GO:0035556|intracellular signal transduction	GO:0005737|cytoplasm	GO:0005089|Rho guanyl-nucleotide exchange factor activity	ko:K20683|ARHGEF3_8		--	3729	NP_001025766.1	NP_001025766.1 rho guanine nucleotide exchange factor 3 [Gallus gallus]	sp|Q5ZLX4|ARHG3_CHICK	sp|Q5ZLX4|ARHG3_CHICK Rho guanine nucleotide exchange factor 3 OS=Gallus gallus GN=Arhgef3 PE=2 SV=1	9031.ENSGALP00000008791	Rho guanine nucleotide exchange factor 3 ; Acts as guanine nucleotide exchange factor (GEF) [...]	COG5422	KOG4305	_	PF00621.17|RhoGEF|RhoGEF domain|ENSGALT00000008805|m.7618:187-362
ENSGALG00000005504	2.536266617	8.992895844	-1.822005639	3.99E-50	2.14E-48	down	yes	2.657603531	2.544180135	2.407016183	8.637969092	8.997736397	9.342982042	19	8792517	8809163	-	HNF1B	protein_coding	GO:0000122|negative regulation of transcription by RNA polymerase II; GO:0001714|endodermal cell fate specification; GO:0001822|kidney development; GO:0001826|inner cell mass cell differentiation; GO:0006351|transcription, DNA-templated; GO:0007219|Notch signaling pathway; GO:0009749|response to glucose; GO:0009952|anterior/posterior pattern specification; GO:0030073|insulin secretion; GO:0030111…	GO:0005634|nucleus; GO:0005654|nucleoplasm; GO:0005667|transcription factor complex	GO:0000981|DNA-binding transcription factor activity, RNA polymerase II-specific; GO:0003700|DNA-binding transcription factor activity; GO:0042803|protein homodimerization activity; GO:0044212|transcription regulatory region DNA binding; GO:0046982|protein heterodimerization activity	ko:K08034|TCF2,HNF1B		ko04950|Maturity onset diabetes of the young	1596	XP_003642462.1	XP_003642462.1 hepatocyte nuclear factor 1-beta isoform X2 [Gallus gallus]	sp|Q5RER5|HNF1B_PONAB	sp|Q5RER5|HNF1B_PONAB Hepatocyte nuclear factor 1-beta OS=Pongo abelii GN=HNF1B PE=2 SV=1	9031.ENSGALP00000008820	PREDICTED: Gallus gallus hypothetical LOC427838 (LOC427838), mRNA	_	_	NOG79356	PF04812.10|HNF-1B_C|Hepatocyte nuclear factor 1 (HNF-1), beta isoform C terminus|ENSGALT00000008834|m.14182:286-524;PF04814.10|HNF-1_N|Hepatocyte nuclear factor 1 (HNF-1), N terminus|ENSGALT00000008834|m.14182:8-172;PF00046.26|Homeobox|Homeobox domain|ENSGALT00000008834|m.14182:204-277
ENSGALG00000005505	24.54908732	50.67969706	-1.045435595	3.36E-58	2.49E-56	down	yes	23.94333505	24.48912394	25.21480296	53.7602511	48.81623612	49.46260394	9	5767466	5850702	-	PIK3CB	protein_coding	GO:0000187|activation of MAPK activity; GO:0001935|endothelial cell proliferation; GO:0001952|regulation of cell-matrix adhesion; GO:0002250|adaptive immune response; GO:0006661|phosphatidylinositol biosynthetic process; GO:0006874|cellular calcium ion homeostasis; GO:0006914|autophagy; GO:0006935|chemotaxis; GO:0006954|inflammatory response; GO:0007156|homophilic cell adhesion via plasma membran…	GO:0005634|nucleus; GO:0005730|nucleolus; GO:0005737|cytoplasm; GO:0005829|cytosol; GO:0005886|plasma membrane; GO:0005942|phosphatidylinositol 3-kinase complex; GO:0030496|midbody	GO:0005524|ATP binding; GO:0016301|kinase activity; GO:0016303|1-phosphatidylinositol-3-kinase activity; GO:0035004|phosphatidylinositol 3-kinase activity; GO:0035005|1-phosphatidylinositol-4-phosphate 3-kinase activity; GO:0043560|insulin receptor substrate binding; GO:0046934|phosphatidylinositol-4,5-bisphosphate 3-kinase activity	ko:K00922|PIK3CA_B_D		ko00562|Inositol phosphate metabolism; ko01521|EGFR tyrosine kinase inhibitor resistance; ko01522|Endocrine resistance; ko01524|Platinum drug resistance; ko04012|ErbB signaling pathway; ko04014|Ras signaling pathway; ko04015|Rap1 signaling pathway; ko04024|cAMP signaling pathway; ko04062|Chemokine signaling pathway; ko04066|HIF-1 signaling pathway; ko04068|FoxO signaling pathway; ko04070|Phosphat…	4975	NP_001026482.1	NP_001026482.1 phosphatidylinositol 4,5-bisphosphate 3-kinase catalytic subunit beta isoform [Gallus gallus]	sp|P42338|PK3CB_HUMAN	sp|P42338|PK3CB_HUMAN Phosphatidylinositol 4,5-bisphosphate 3-kinase catalytic subunit beta isoform OS=Homo sapiens GN=PIK3CB PE=1 SV=1	9031.ENSGALP00000008740	phosphoinositide-3-kinase, catalytic, beta polypeptide	COG5032	KOG0904	_	PF00613.17|PI3Ka|Phosphoinositide 3-kinase family, accessory domain (PIK domain)|ENSGALT00000008754|m.8644:533-705;PF00454.24|PI3_PI4_kinase|Phosphatidylinositol 3- and 4-kinase|ENSGALT00000008754|m.8644:796-1012;PF02192.13|PI3K_p85B|PI3-kinase family, p85-binding domain|ENSGALT00000008754|m.8644:36-110;PF00794.15|PI3K_rbd|PI3-kinase family, ras-binding domain|ENSGALT00000008754|m.8644:176-282;PF…
ENSGALG00000005524	1.039619405	2.528597934	-1.274165621	2.15E-06	8.18E-06	down	yes	0.795824515	1.034525222	1.288508477	2.209394691	2.208686795	3.167712316	20	8227321	8272370	+	NTSR1	protein_coding	GO:0001659|temperature homeostasis; GO:0003085|negative regulation of systemic arterial blood pressure; GO:0003254|regulation of membrane depolarization; GO:0007186|G protein-coupled receptor signaling pathway; GO:0007218|neuropeptide signaling pathway; GO:0007268|chemical synaptic transmission; GO:0007612|learning; GO:0008344|adult locomotory behavior; GO:0014049|positive regulation of glutamate…	GO:0005739|mitochondrion; GO:0005783|endoplasmic reticulum; GO:0005794|Golgi apparatus; GO:0005886|plasma membrane; GO:0005887|integral component of plasma membrane; GO:0009898|cytoplasmic side of plasma membrane; GO:0009986|cell surface; GO:0032280|symmetric synapse; GO:0043195|terminal bouton; GO:0043197|dendritic spine; GO:0043198|dendritic shaft; GO:0043204|perikaryon; GO:0045121|membrane raft	GO:0004930|G protein-coupled receptor activity; GO:0016492|G protein-coupled neurotensin receptor activity; GO:0042802|identical protein binding; GO:0042803|protein homodimerization activity; GO:0046982|protein heterodimerization activity; GO:0047485|protein N-terminus binding	ko:K04211|NTSR1		ko04020|Calcium signaling pathway; ko04080|Neuroactive ligand-receptor interaction	1413	XP_021272551.1	XP_021272551.1 neurotensin receptor type 1 [Numida meleagris]	sp|P30989|NTR1_HUMAN	sp|P30989|NTR1_HUMAN Neurotensin receptor type 1 OS=Homo sapiens GN=NTSR1 PE=1 SV=2	_	_	_	_	_	PF00001.18|7tm_1|7 transmembrane receptor (rhodopsin family)|ENSGALT00000008861|m.3165:88-370
ENSGALG00000005537	4.426885418	0.837182631	2.38880238	3.01E-46	1.40E-44	up	yes	4.296698311	4.434656459	4.549301484	0.891502759	0.812907071	0.807138061	12	9038049	9047098	-	ASB14	protein_coding	GO:0035556|intracellular signal transduction	GO:0000151|ubiquitin ligase complex; GO:0005634|nucleus; GO:0005737|cytoplasm	GO:0004842|ubiquitin-protein transferase activity; GO:0031625|ubiquitin protein ligase binding	ko:K10336|ASB14		--	1933	XP_414345.3	XP_414345.3 ankyrin repeat and SOCS box protein 14 [Gallus gallus]	sp|P0C927|ASB14_RAT	sp|P0C927|ASB14_RAT Ankyrin repeat and SOCS box protein 14 OS=Rattus norvegicus GN=Asb14 PE=3 SV=1	_	_	_	_	_	PF12796.4|Ank_2|Ankyrin repeats (3 copies)|ENSGALT00000008882|m.7625:56-149;PF12796.4|Ank_2|Ankyrin repeats (3 copies)|ENSGALT00000008882|m.7625:123-212;PF12796.4|Ank_2|Ankyrin repeats (3 copies)|ENSGALT00000008882|m.7625:186-245;PF12796.4|Ank_2|Ankyrin repeats (3 copies)|ENSGALT00000008882|m.7625:255-343;PF12796.4|Ank_2|Ankyrin repeats (3 copies)|ENSGALT00000008882|m.7625:357-415;PF13637.3|Ank_4…
ENSGALG00000005540	8.437029106	18.64359311	-1.142937626	1.51E-34	4.34E-33	down	yes	8.418199639	7.923470165	8.969417515	19.28753829	16.71781721	19.92542382	5	8242174	8358807	-	MICAL2	protein_coding	GO:0001947|heart looping; GO:0007010|cytoskeleton organization; GO:0007507|heart development; GO:0010735|positive regulation of transcription via serum response element binding; GO:0019417|sulfur oxidation; GO:0030042|actin filament depolymerization; GO:0055114|oxidation-reduction process	GO:0005634|nucleus	GO:0003779|actin binding; GO:0016491|oxidoreductase activity; GO:0016709|oxidoreductase activity, acting on paired donors, with incorporation or reduction of molecular oxygen, NAD(P)H as one donor, and incorporation of one atom of oxygen; GO:0043914|NADPH:sulfur oxidoreductase activity; GO:0046872|metal ion binding; GO:0071949|FAD binding	ko:K19947|MICAL		--	5227	XP_015141918.1	XP_015141918.1 F-actin-monooxygenase MICAL2 isoform X5 [Gallus gallus]	sp|Q8BML1|MICA2_MOUSE	sp|Q8BML1|MICA2_MOUSE [F-actin]-monooxygenase MICAL2 OS=Mus musculus GN=Mical2 PE=1 SV=1	9031.ENSGALP00000008874	annotation not avaliable	COG5069	KOG1700	_	PF12130.5|DUF3585|Protein of unknown function (DUF3585)|ENSGALT00000100707|m.2426:1534-1667;PF00307.28|CH|Calponin homology (CH) domain|ENSGALT00000100707|m.2426:520-622;PF11971.5|CAMSAP_CH|CAMSAP CH domain|ENSGALT00000100707|m.2426:527-593;PF00412.19|LIM|LIM domain|ENSGALT00000100707|m.2426:758-814;PF01494.16|FAD_binding_3|FAD binding domain|ENSGALT00000100707|m.2426:87-124
ENSGALG00000005541	11.61183273	29.1093816	-1.325142123	6.03E-36	1.85E-34	down	yes	10.95799649	13.00103712	10.87646457	28.48965243	28.08886661	30.74962577	4	2316360	2318850	-	GJB1	protein_coding	GO:0007154|cell communication; GO:0015868|purine ribonucleotide transport; GO:0051259|protein complex oligomerization; GO:1905867|epididymis development	GO:0005737|cytoplasm; GO:0005783|endoplasmic reticulum; GO:0005886|plasma membrane; GO:0005921|gap junction; GO:0005922|connexin complex; GO:0016021|integral component of membrane; GO:0016328|lateral plasma membrane	GO:0005243|gap junction channel activity; GO:0042803|protein homodimerization activity	ko:K07620|GJB1,CX32		--	1073	NP_989702.1	NP_989702.1 gap junction beta-1 protein [Gallus gallus]	sp|P28230|CXB1_MOUSE	sp|P28230|CXB1_MOUSE Gap junction beta-1 protein OS=Mus musculus GN=Gjb1 PE=1 SV=3	_	_	_	_	_	PF00029.16|Connexin|Connexin|ENSGALT00000008890|m.16151:2-213
ENSGALG00000005550	11.1222695	25.0654162	-1.171525906	1.90E-22	2.99E-21	down	yes	10.85898144	10.20931231	12.29851475	22.96478383	29.65124786	22.58021691	9	5412062	5444046	+	ST6GAL1	protein_coding	GO:0006054|N-acetylneuraminate metabolic process; GO:0009311|oligosaccharide metabolic process; GO:0018279|protein N-linked glycosylation via asparagine; GO:0097503|sialylation	GO:0000139|Golgi membrane; GO:0005576|extracellular region; GO:0016021|integral component of membrane; GO:0032580|Golgi cisterna membrane	GO:0003835|beta-galactoside alpha-2,6-sialyltransferase activity	ko:K00778|SIAT1,ST6GAL1		ko00510|N-Glycan biosynthesis; ko00514|Other types of O-glycan biosynthesis; ko01100|Metabolic pathways	3082	XP_015132310.1	XP_015132310.1 beta-galactoside alpha-2,6-sialyltransferase 1 isoform X1 [Gallus gallus]	sp|Q92182|SIAT1_CHICK	sp|Q92182|SIAT1_CHICK Beta-galactoside alpha-2,6-sialyltransferase 1 OS=Gallus gallus GN=ST6GAL1 PE=2 SV=1	9031.ENSGALP00000008889	Beta-galactoside alpha-2,6-sialyltransferase 1 (EC 2.4.99.1)(CMP-N-acetylneuraminate-beta-ga [...]	_	KOG2692	_	PF00777.15|Glyco_transf_29|Glycosyltransferase family 29 (sialyltransferase)|ENSGALT00000100005|m.8618:182-391
ENSGALG00000005572	0.734343284	0.077804525	3.083600934	4.64E-08	2.18E-07	up	yes	0.637471678	0.659871483	0.905686692	0.084948971	0.148464604	0	14	6553214	6557431	-	ENSGALG00000005572	protein_coding	GO:0006801|superoxide metabolic process; GO:0010310|regulation of hydrogen peroxide metabolic process; GO:0022617|extracellular matrix disassembly; GO:0055114|oxidation-reduction process; GO:0060263|regulation of respiratory burst	GO:0005622|intracellular; GO:0005886|plasma membrane; GO:0043020|NADPH oxidase complex	GO:0005543|phospholipid binding; GO:0016176|superoxide-generating NADPH oxidase activator activity; GO:0019899|enzyme binding; GO:0035091|phosphatidylinositol binding; GO:0042802|identical protein binding	ko:K17934|NOXO1,SNX28		--	2352	XP_414847.4	XP_414847.4 NADPH oxidase organizer 1 [Gallus gallus]	sp|Q8NFA2|NOXO1_HUMAN	sp|Q8NFA2|NOXO1_HUMAN NADPH oxidase organizer 1 OS=Homo sapiens GN=NOXO1 PE=1 SV=1	_	_	_	_	_	PF00018.25|SH3_1|SH3 domain|ENSGALT00000008938|m.9524:255-296;PF14604.3|SH3_9|Variant SH3 domain|ENSGALT00000008938|m.9524:252-300;PF07653.14|SH3_2|Variant SH3 domain|ENSGALT00000008938|m.9524:252-300;PF00787.21|PX|PX domain|ENSGALT00000008938|m.9524:29-130
ENSGALG00000005589	3.35882784	0.996153366	1.743396474	0.00037367	0.000987115	up	yes	4.510904771	4.06899946	1.496579287	1.178270509	1.010676552	0.799513038	14	6572269	6596578	+	SYNGR3	protein_coding	GO:0021762|substantia nigra development; GO:0032411|positive regulation of transporter activity; GO:0045055|regulated exocytosis	GO:0008021|synaptic vesicle; GO:0016021|integral component of membrane; GO:0030054|cell junction; GO:0030672|synaptic vesicle membrane; GO:0031594|neuromuscular junction; GO:0045202|synapse	GO:0042169|SH2 domain binding; GO:0047485|protein N-terminus binding	--		--	3194	NP_001007835.1	NP_001007835.1 synaptogyrin-3 [Gallus gallus]	sp|Q8R191|SNG3_MOUSE	sp|Q8R191|SNG3_MOUSE Synaptogyrin-3 OS=Mus musculus GN=Syngr3 PE=1 SV=1	9031.ENSGALP00000008955	synaptogyrin 3	_	KOG4016	_	PF01284.20|MARVEL|Membrane-associating domain|ENSGALT00000008969|m.9529:39-184
ENSGALG00000005601	7.817903758	1.775297436	2.132461567	4.62E-202	5.47E-199	up	yes	7.941774519	7.591043239	7.920893515	1.843407814	1.768236484	1.714248011	12	9048747	9114490	-	ENSGALG00000005601	protein_coding	GO:0007018|microtubule-based movement	GO:0005737|cytoplasm; GO:0005874|microtubule; GO:0005929|cilium; GO:0030286|dynein complex	GO:0003777|microtubule motor activity; GO:0005524|ATP binding; GO:0016887|ATPase activity	ko:K10408|DNAH		ko05016|Huntington's disease	11787	XP_015148869.1	XP_015148869.1 dynein heavy chain 12, axonemal isoform X1 [Gallus gallus]	sp|Q6ZR08|DYH12_HUMAN	sp|Q6ZR08|DYH12_HUMAN Dynein heavy chain 12, axonemal OS=Homo sapiens GN=DNAH12 PE=2 SV=2	9031.ENSGALP00000008972	dynein, axonemal, heavy chain 12	COG5245	KOG3595	_	PF03028.12|Dynein_heavy|Dynein heavy chain and region D6 of dynein motor|ENSGALT00000008986|m.7628:3231-3924;PF08393.10|DHC_N2|Dynein heavy chain, N-terminal region 2|ENSGALT00000008986|m.7628:644-1087;PF12774.4|AAA_6|Hydrolytic ATP binding site of dynein motor region D1|ENSGALT00000008986|m.7628:1216-1443;PF12781.4|AAA_9|ATP-binding dynein motor region D5|ENSGALT00000008986|m.7628:2868-3092;PF12…
ENSGALG00000005608	34.48960153	72.7627897	-1.076819418	1.31E-54	8.64E-53	down	yes	32.74173884	35.78522686	34.94183889	72.63999757	69.39314375	76.25522776	14	6632320	6660242	+	SLC9A3R2	protein_coding	GO:0007605|sensory perception of sound; GO:0014067|negative regulation of phosphatidylinositol 3-kinase signaling	GO:0005634|nucleus; GO:0005737|cytoplasm; GO:0005886|plasma membrane; GO:0005925|focal adhesion; GO:0012505|endomembrane system; GO:0016324|apical plasma membrane; GO:0032420|stereocilium; GO:0032421|stereocilium bundle; GO:0070062|extracellular exosome	GO:0005102|signaling receptor binding; GO:0008013|beta-catenin binding; GO:0008022|protein C-terminus binding; GO:0019902|phosphatase binding; GO:0045296|cadherin binding; GO:0060090|molecular adaptor activity	ko:K13358|SLC9A3R2,NHERF2		ko04960|Aldosterone-regulated sodium reabsorption	2811	XP_414851.3	XP_414851.3 Na(+)/H(+) exchange regulatory cofactor NHE-RF2 isoform X1 [Gallus gallus]	sp|Q9JHL1|NHRF2_MOUSE	sp|Q9JHL1|NHRF2_MOUSE Na(+)/H(+) exchange regulatory cofactor NHE-RF2 OS=Mus musculus GN=Slc9a3r2 PE=1 SV=2	9031.ENSGALP00000008988	Solute carrier family 9 isoform A3 reglatory factor 2 Fragment	_	KOG3528	_	PF09007.8|EBP50_C|EBP50, C-terminal|ENSGALT00000098829|m.9536:127-172;PF09007.8|EBP50_C|EBP50, C-terminal|ENSGALT00000098829|m.9536:165-232;PF00595.21|PDZ|PDZ domain (Also known as DHR or GLGF)|ENSGALT00000098829|m.9536:48-122;PF13180.3|PDZ_2|PDZ domain|ENSGALT00000098829|m.9536:62-106
ENSGALG00000005619	0.745632977	0.313348935	1.224593806	0.000842398	0.002058192	up	yes	0.43722893	1.034393452	0.765276548	0.324474558	0.341916763	0.273655484	8	13932222	13939362	+	F3	protein_coding	GO:0007596|blood coagulation	GO:0016021|integral component of membrane	--	ko:K03901|F3,CD142		ko04610|Complement and coagulation cascades; ko04933|AGE-RAGE signaling pathway in diabetic complications	2617	XP_426640.2	XP_426640.2 tissue factor [Gallus gallus]	sp|Q9JLU8|TF_CAVPO	sp|Q9JLU8|TF_CAVPO Tissue factor OS=Cavia porcellus GN=F3 PE=2 SV=1	9031.ENSGALP00000009003	coagulation factor III (thromboplastin, tissue factor)	_	_	NOG43483	PF01108.14|Tissue_fac|Tissue factor|ENSGALT00000009017|m.7445:23-111;PF09294.7|Interfer-bind|Interferon-alpha/beta receptor, fibronectin type III|ENSGALT00000009017|m.7445:136-242
ENSGALG00000005626	8.306284682	19.72332925	-1.246623327	1.52E-43	6.18E-42	down	yes	8.013540277	8.488034008	8.417279761	20.65009154	18.301615	20.21828122	15	7454492	7464825	-	TPST2	protein_coding	GO:0006478|peptidyl-tyrosine sulfation	GO:0000139|Golgi membrane; GO:0005794|Golgi apparatus; GO:0016021|integral component of membrane	GO:0008476|protein-tyrosine sulfotransferase activity	ko:K01021|TPST		--	1871	XP_015130796.1	XP_015130796.1 protein-tyrosine sulfotransferase 2 isoform X1 [Gallus gallus]	sp|Q5ZJI0|TPST2_CHICK	sp|Q5ZJI0|TPST2_CHICK Protein-tyrosine sulfotransferase 2 OS=Gallus gallus GN=TPST2 PE=2 SV=1	9031.ENSGALP00000009013	Protein-tyrosine sulfotransferase 2 (EC 2.8.2.20)(Tyrosylprotein sulfotransferase-2)(TPST-2) [...]	_	KOG3988	_	PF13469.3|Sulfotransfer_3|Sulfotransferase family|ENSGALT00000009027|m.10727:67-260;PF00685.24|Sulfotransfer_1|Sulfotransferase domain|ENSGALT00000009027|m.10727:69-262
ENSGALG00000005648	1.799654615	4.478641371	-1.310564458	2.67E-32	7.13E-31	down	yes	1.759882974	1.724177055	1.914903818	4.579666409	4.602811493	4.253446211	4	2395597	2401986	+	ENSGALG00000005648	protein_coding	GO:0032868|response to insulin; GO:0034198|cellular response to amino acid starvation; GO:0038203|TORC2 signaling; GO:0042149|cellular response to glucose starvation; GO:0042593|glucose homeostasis; GO:0046626|regulation of insulin receptor signaling pathway; GO:0051896|regulation of protein kinase B signaling; GO:0071230|cellular response to amino acid stimulus; GO:1901031|regulation of response…	GO:0005634|nucleus; GO:0005737|cytoplasm; GO:0061700|GATOR2 complex	GO:0016491|oxidoreductase activity	ko:K10141|SESN1_3		ko04115|p53 signaling pathway; ko04211|Longevity regulating pathway	3632	XP_420203.3	XP_420203.3 sestrin-3 [Gallus gallus]	sp|Q9CYP7|SESN3_MOUSE	sp|Q9CYP7|SESN3_MOUSE Sestrin-3 OS=Mus musculus GN=Sesn3 PE=1 SV=1	9031.ENSGALP00000009047	hypothetical LOC422211	_	KOG3746	_	PF04636.10|PA26|PA26 p53-induced protein (sestrin)|ENSGALT00000009061|m.16178:34-448
ENSGALG00000005762	1.606691116	0.482848098	1.713829101	4.08E-13	3.19E-12	up	yes	1.390912627	1.755548626	1.673612095	0.479216821	0.535625312	0.433702161	20	8719016	8728781	+	BIRC7	protein_coding	GO:0007275|multicellular organism development; GO:0043066|negative regulation of apoptotic process; GO:0043154|negative regulation of cysteine-type endopeptidase activity involved in apoptotic process; GO:0051865|protein autoubiquitination	GO:0005737|cytoplasm	GO:0016740|transferase activity; GO:0043027|cysteine-type endopeptidase inhibitor activity involved in apoptotic process; GO:0046872|metal ion binding	ko:K16061|BIRC7_8		ko04120|Ubiquitin mediated proteolysis; ko04215|Apoptosis - multiple species; ko05145|Toxoplasmosis; ko05200|Pathways in cancer; ko05222|Small cell lung cancer	2241	XP_015152128.1	XP_015152128.1 baculoviral IAP repeat-containing protein 7 isoform X1 [Gallus gallus]	sp|Q8JHV9|BIR7A_XENLA	sp|Q8JHV9|BIR7A_XENLA Baculoviral IAP repeat-containing protein 7-A OS=Xenopus laevis GN=birc7-a PE=1 SV=1	_	_	_	_	_	PF00653.18|BIR|Inhibitor of Apoptosis domain|ENSGALT00000009253|m.3190:30-94;PF00653.18|BIR|Inhibitor of Apoptosis domain|ENSGALT00000009253|m.3190:146-210;PF13920.3|zf-C3HC4_3|Zinc finger, C3HC4 type (RING finger)|ENSGALT00000009253|m.3190:358-401
ENSGALG00000005795	17.52552675	103.2376677	-2.55775652	9.87E-209	1.30E-205	down	yes	17.51779626	18.73182464	16.32695935	102.8137401	96.83521318	110.06405	6	18406321	18414396	-	CYP2C23b	protein_coding	GO:0019373|epoxygenase P450 pathway	GO:0005623|cell; GO:0005789|endoplasmic reticulum membrane; GO:0031090|organelle membrane	GO:0005506|iron ion binding; GO:0008392|arachidonic acid epoxygenase activity; GO:0008395|steroid hydroxylase activity; GO:0020037|heme binding; GO:0070330|aromatase activity	ko:K17853|CYP2H		--	2160	NP_001001757.1	NP_001001757.1 cytochrome P450 2H2 precursor [Gallus gallus]	sp|P20678|CP2H2_CHICK	sp|P20678|CP2H2_CHICK Cytochrome P450 2H2 OS=Gallus gallus GN=CYP2H2 PE=1 SV=1	_	_	_	_	_	PF00067.19|p450|Cytochrome P450|ENSGALT00000009308|m.4799:33-487
ENSGALG00000005805	18.90630137	40.23579518	-1.089208029	6.38E-19	7.93E-18	down	yes	20.69754705	16.44663176	19.57472529	44.88486307	42.21860846	33.60391401	2	4687442	4736540	-	PLCD1	protein_coding	GO:0001525|angiogenesis; GO:0016042|lipid catabolic process; GO:0035556|intracellular signal transduction; GO:0042127|regulation of cell population proliferation; GO:0060716|labyrinthine layer blood vessel development	GO:0005829|cytosol; GO:0070062|extracellular exosome	GO:0001786|phosphatidylserine binding; GO:0004435|phosphatidylinositol phospholipase C activity; GO:0005509|calcium ion binding; GO:0005546|phosphatidylinositol-4,5-bisphosphate binding; GO:0032794|GTPase activating protein binding; GO:0070300|phosphatidic acid binding	ko:K05857|PLCD		ko00562|Inositol phosphate metabolism; ko01100|Metabolic pathways; ko04020|Calcium signaling pathway; ko04070|Phosphatidylinositol signaling system; ko04919|Thyroid hormone signaling pathway; ko04933|AGE-RAGE signaling pathway in diabetic complications	3617	XP_004939176.1	XP_004939176.1 1-phosphatidylinositol 4,5-bisphosphate phosphodiesterase delta-1 isoform X4 [Gallus gallus]	sp|P10895|PLCD1_BOVIN	sp|P10895|PLCD1_BOVIN 1-phosphatidylinositol 4,5-bisphosphate phosphodiesterase delta-1 OS=Bos taurus GN=PLCD1 PE=2 SV=2	9031.ENSGALP00000009307	phospholipase C, delta 1	_	KOG0169	_	PF00388.16|PI-PLC-X|Phosphatidylinositol-specific phospholipase C, X domain|ENSGALT00000100948|m.14676:297-440;PF00387.16|PI-PLC-Y|Phosphatidylinositol-specific phospholipase C, Y domain|ENSGALT00000100948|m.14676:494-609;PF09279.8|EF-hand_like|Phosphoinositide-specific phospholipase C, efhand-like|ENSGALT00000100948|m.14676:204-287;PF14788.3|EF-hand_10|EF hand|ENSGALT00000100948|m.14676:159-208;…
ENSGALG00000005814	4.388747493	10.19784301	-1.214513355	2.16E-16	2.21E-15	down	yes	4.038588881	3.809567323	5.318086275	9.440720739	11.2710654	9.881742885	Z	7654557	7656593	-	ENSGALG00000005814	protein_coding	GO:0005975|carbohydrate metabolic process; GO:0043568|positive regulation of insulin-like growth factor receptor signaling pathway; GO:0048741|skeletal muscle fiber development; GO:0051897|positive regulation of protein kinase B signaling	GO:0005789|endoplasmic reticulum membrane; GO:0016021|integral component of membrane; GO:0031965|nuclear membrane	GO:0004553|hydrolase activity, hydrolyzing O-glycosyl compounds	--		--	2037	XP_424975.2	XP_424975.2 myogenesis-regulating glycosidase [Gallus gallus]	sp|Q6NSJ0|MYORG_HUMAN	sp|Q6NSJ0|MYORG_HUMAN Myogenesis-regulating glycosidase OS=Homo sapiens GN=MYORG PE=1 SV=2	9031.ENSGALP00000009321	KIAA1161	COG1501	KOG1065	_	PF01055.23|Glyco_hydro_31|Glycosyl hydrolases family 31|ENSGALT00000009335|m.10409:282-656
ENSGALG00000005840	51.0863288	24.46079595	1.062158611	3.50E-48	1.78E-46	up	yes	49.71511471	52.25204339	51.29182829	24.45716518	22.78132029	26.14390237	5	9681277	9737308	+	DENND5A	protein_coding	GO:0010977|negative regulation of neuron projection development; GO:0042147|retrograde transport, endosome to Golgi; GO:0050982|detection of mechanical stimulus; GO:0061024|membrane organization	GO:0000139|Golgi membrane; GO:0005802|trans-Golgi network; GO:0005829|cytosol	GO:0005262|calcium channel activity; GO:0017112|Rab guanyl-nucleotide exchange factor activity	ko:K20164|DENND5		--	4142	XP_015141954.1	XP_015141954.1 DENN domain-containing protein 5A isoform X1 [Gallus gallus]	sp|Q6IQ26|DEN5A_HUMAN	sp|Q6IQ26|DEN5A_HUMAN DENN domain-containing protein 5A OS=Homo sapiens GN=DENND5A PE=1 SV=2	_	_	_	_	_	PF02141.18|DENN|DENN (AEX-3) domain|ENSGALT00000087857|m.2466:259-446;PF02759.16|RUN|RUN domain|ENSGALT00000087857|m.2466:852-1034;PF02759.16|RUN|RUN domain|ENSGALT00000087857|m.2466:1235-1371;PF03455.16|dDENN|dDENN domain|ENSGALT00000087857|m.2466:612-664;PF03456.15|uDENN|uDENN domain|ENSGALT00000087857|m.2466:132-193;PF01477.20|PLAT|PLAT/LH2 domain|ENSGALT00000087857|m.2466:1048-1154
ENSGALG00000005842	1.159788985	0.244775112	2.198952054	3.34E-10	1.99E-09	up	yes	1.170998436	1.19765934	1.110709179	0.350020576	0.27887601	0.105428748	4	2531208	2539175	-	GDPD2	protein_coding	GO:0006629|lipid metabolic process; GO:0045669|positive regulation of osteoblast differentiation; GO:0090527|actin filament reorganization	GO:0005737|cytoplasm; GO:0005884|actin filament; GO:0005886|plasma membrane; GO:0016021|integral component of membrane; GO:0030027|lamellipodium	GO:0008889|glycerophosphodiester phosphodiesterase activity; GO:0046872|metal ion binding; GO:0047394|glycerophosphoinositol inositolphosphodiesterase activity	ko:K01124|GDPD2		--	2426	XP_420208.5	XP_420208.5 glycerophosphoinositol inositolphosphodiesterase GDPD2 [Gallus gallus]	sp|Q9HCC8|GDPD2_HUMAN	sp|Q9HCC8|GDPD2_HUMAN Glycerophosphoinositol inositolphosphodiesterase GDPD2 OS=Homo sapiens GN=GDPD2 PE=2 SV=1	9031.ENSGALP00000009370	glycerophosphodiester phosphodiesterase domain containing 2	COG0584	KOG2258	_	PF03009.14|GDPD|Glycerophosphoryl diester phosphodiesterase family|ENSGALT00000050305|m.16204:232-373
ENSGALG00000005909	2.889759486	6.663412705	-1.202491483	0.003485197	0.007501314	down	yes	3.489756661	1.56671897	3.612802828	5.469394055	6.139864176	8.380979883	12	9596109	9612130	+	GATA2	protein_coding	GO:0000122|negative regulation of transcription by RNA polymerase II; GO:0001655|urogenital system development; GO:0001709|cell fate determination; GO:0010725|regulation of primitive erythrocyte differentiation; GO:0021514|ventral spinal cord interneuron differentiation; GO:0021533|cell differentiation in hindbrain; GO:0021902|commitment of neuronal cell to specific neuron type in forebrain; GO:0…	GO:0005634|nucleus; GO:0005654|nucleoplasm; GO:0005667|transcription factor complex	GO:0000977|RNA polymerase II regulatory region sequence-specific DNA binding; GO:0000979|RNA polymerase II core promoter sequence-specific DNA binding; GO:0000980|RNA polymerase II distal enhancer sequence-specific DNA binding; GO:0001085|RNA polymerase II transcription factor binding; GO:0001228|DNA-binding transcription activator activity, RNA polymerase II-specific; GO:0003682|chromatin bindin…	ko:K17894|GATA2		--	2808	NP_001003797.1	NP_001003797.1 GATA-binding factor 2 [Gallus gallus]	sp|P23824|GATA2_CHICK	sp|P23824|GATA2_CHICK GATA-binding factor 2 OS=Gallus gallus GN=GATA2 PE=2 SV=1	_	_	_	_	_	PF00320.24|GATA|GATA zinc finger|ENSGALT00000030746|m.7678:417-450;PF00320.24|GATA|GATA zinc finger|ENSGALT00000030746|m.7678:471-504
ENSGALG00000005936	1.055557145	0.208541845	2.285626518	5.43E-12	3.83E-11	up	yes	0.948924993	1.36408093	0.853665511	0.16151979	0.247000934	0.21710481	4	2997857	3013197	+	AGTR2	protein_coding	GO:0001974|blood vessel remodeling; GO:0001991|regulation of systemic arterial blood pressure by circulatory renin-angiotensin; GO:0002018|renin-angiotensin regulation of aldosterone production; GO:0002033|angiotensin-mediated vasodilation involved in regulation of systemic arterial blood pressure; GO:0002035|brain renin-angiotensin system; GO:0006883|cellular sodium ion homeostasis; GO:0006954|i…	GO:0005576|extracellular region; GO:0005886|plasma membrane; GO:0005887|integral component of plasma membrane; GO:0048471|perinuclear region of cytoplasm	GO:0004945|angiotensin type II receptor activity; GO:0008134|transcription factor binding; GO:0017046|peptide hormone binding; GO:0048019|receptor antagonist activity	ko:K04167|AGTR2		ko04080|Neuroactive ligand-receptor interaction; ko04261|Adrenergic signaling in cardiomyocytes; ko04614|Renin-angiotensin system	2224	XP_004940717.1	XP_004940717.1 type-2 angiotensin II receptor [Gallus gallus]	sp|P50052|AGTR2_HUMAN	sp|P50052|AGTR2_HUMAN Type-2 angiotensin II receptor OS=Homo sapiens GN=AGTR2 PE=1 SV=1	9031.ENSGALP00000009540	angiotensin II receptor, type 2	_	KOG3656	_	PF00001.18|7tm_1|7 transmembrane receptor (rhodopsin family)|ENSGALT00000099352|m.16225:61-318;PF10320.6|7TM_GPCR_Srsx|Serpentine type 7TM GPCR chemoreceptor Srsx|ENSGALT00000099352|m.16225:56-332;PF10323.6|7TM_GPCR_Srv|Serpentine type 7TM GPCR chemoreceptor Srv|ENSGALT00000099352|m.16225:94-280
ENSGALG00000005956	0.369737541	0.9056066	-1.269725232	0.000125056	0.000361843	down	yes	0.36604819	0.4053462	0.337818233	0.987780667	1.129577861	0.599461273	6	18712501	18725961	-	ENSGALG00000005956	protein_coding	GO:0007596|blood coagulation	--	GO:0005509|calcium ion binding; GO:0005544|calcium-dependent phospholipid binding	ko:K17096|ANXA8		--	2048	XP_421646.1	XP_421646.1 annexin A8 [Gallus gallus]	sp|Q95L54|ANXA8_BOVIN	sp|Q95L54|ANXA8_BOVIN Annexin A8 OS=Bos taurus GN=ANXA8 PE=2 SV=1	9031.ENSGALP00000009563	annexin A8	_	KOG0819	_	PF00191.17|Annexin|Annexin|ENSGALT00000009577|m.4815:27-91;PF00191.17|Annexin|Annexin|ENSGALT00000009577|m.4815:98-163;PF00191.17|Annexin|Annexin|ENSGALT00000009577|m.4815:182-248;PF00191.17|Annexin|Annexin|ENSGALT00000009577|m.4815:258-323
ENSGALG00000005957	1.271038084	0.424134493	1.561099409	2.14E-09	1.16E-08	up	yes	1.236935368	1.131515779	1.444663107	0.495430345	0.487045943	0.28992719	4	3042069	3056203	+	ENSGALG00000005957	protein_coding	GO:0006520|cellular amino acid metabolic process; GO:0006810|transport; GO:0006865|amino acid transport; GO:0009636|response to toxic substance	GO:0005887|integral component of plasma membrane; GO:0031526|brush border membrane; GO:0031982|vesicle; GO:0070062|extracellular exosome	GO:0005215|transporter activity; GO:0005275|amine transmembrane transporter activity; GO:0005328|neurotransmitter:sodium symporter activity	ko:K05038|SLC6A5S		--	2823	XP_003641183.1	XP_003641183.1 sodium- and chloride-dependent neutral and basic amino acid transporter B(0+) isoform X1 [Gallus gallus]	sp|Q9JMA9|S6A14_MOUSE	sp|Q9JMA9|S6A14_MOUSE Sodium- and chloride-dependent neutral and basic amino acid transporter B(0+) OS=Mus musculus GN=Slc6a14 PE=1 SV=1	9031.ENSGALP00000009566	annotation not avaliable	COG0733	KOG3660	_	PF00209.15|SNF|Sodium:neurotransmitter symporter family|ENSGALT00000009580|m.16226:37-584
ENSGALG00000005971	5.596991328	2.347415423	1.250020826	1.01E-15	9.76E-15	up	yes	5.970085461	5.788019405	5.032869119	2.89073687	2.01802421	2.133485189	5	10431294	10445037	+	RIC3	protein_coding	GO:0007204|positive regulation of cytosolic calcium ion concentration; GO:0007271|synaptic transmission, cholinergic; GO:0034394|protein localization to cell surface; GO:0034622|cellular protein-containing complex assembly	GO:0000139|Golgi membrane; GO:0005789|endoplasmic reticulum membrane; GO:0016021|integral component of membrane; GO:0043005|neuron projection; GO:0043025|neuronal cell body; GO:0043231|intracellular membrane-bounded organelle	GO:0033130|acetylcholine receptor binding; GO:0044183|protein folding chaperone	--		--	3093	XP_420991.3	XP_420991.3 protein RIC-3 isoform X1 [Gallus gallus]	sp|Q7Z5B4|RIC3_HUMAN	sp|Q7Z5B4|RIC3_HUMAN Protein RIC-3 OS=Homo sapiens GN=RIC3 PE=1 SV=1	9031.ENSGALP00000009586	resistance to inhibitors of cholinesterase 3 homolog (C. elegans)	_	_	NOG46432	PF15361.3|RIC3|Resistance to inhibitors of cholinesterase homologue 3|ENSGALT00000009600|m.2493:15-173
ENSGALG00000006019	2.978573161	0.962113707	1.620259882	3.38E-12	2.43E-11	up	yes	2.604764788	3.237349927	3.093604767	1.280055587	0.851086783	0.755198751	8	14672386	14688883	-	EPHX4	protein_coding	--	GO:0016021|integral component of membrane	GO:0016787|hydrolase activity	--		--	1795	XP_422345.4	XP_422345.4 epoxide hydrolase 4 [Gallus gallus]	sp|Q8IUS5|EPHX4_HUMAN	sp|Q8IUS5|EPHX4_HUMAN Epoxide hydrolase 4 OS=Homo sapiens GN=EPHX4 PE=2 SV=2	9031.ENSGALP00000009676	abhydrolase domain containing 7	COG0596	KOG4178	_	PF00561.17|Abhydrolase_1|alpha/beta hydrolase fold|ENSGALT00000009690|m.7498:98-205;PF12697.4|Abhydrolase_6|Alpha/beta hydrolase family|ENSGALT00000009690|m.7498:101-351;PF12146.5|Hydrolase_4|Serine aminopeptidase, S33|ENSGALT00000009690|m.7498:98-196
ENSGALG00000006031	1.027028401	0.126723016	2.923127377	2.05E-15	1.94E-14	up	yes	0.94978952	1.114240567	1.017055114	0.091786099	0.072186208	0.21619674	8	14698872	14714760	-	BRDT	protein_coding	GO:0001207|histone displacement; GO:0006338|chromatin remodeling; GO:0006351|transcription, DNA-templated; GO:0006397|mRNA processing; GO:0007140|male meiotic nuclear division; GO:0007141|male meiosis I; GO:0007283|spermatogenesis; GO:0008380|RNA splicing; GO:0016569|covalent chromatin modification; GO:0030154|cell differentiation; GO:0043484|regulation of RNA splicing; GO:0051039|positive regula…	GO:0005634|nucleus	GO:0042393|histone binding; GO:0070577|lysine-acetylated histone binding	ko:K11724|BRDT		--	2721	XP_015146127.1	XP_015146127.1 bromodomain testis-specific protein [Gallus gallus]	sp|Q4R8Y1|BRDT_MACFA	sp|Q4R8Y1|BRDT_MACFA Bromodomain testis-specific protein OS=Macaca fascicularis GN=BRDT PE=2 SV=3	9031.ENSGALP00000009694	annotation not avaliable	COG5076	KOG1474	_	PF00439.22|Bromodomain|Bromodomain|ENSGALT00000009708|m.7499:39-120;PF00439.22|Bromodomain|Bromodomain|ENSGALT00000009708|m.7499:287-375;PF17035.2|BET|Bromodomain extra-terminal - transcription regulation|ENSGALT00000009708|m.7499:524-587
ENSGALG00000006034	1.600615782	0.767400321	1.050882767	3.44E-07	1.45E-06	up	yes	1.445570061	1.748063502	1.608213782	0.889949726	0.558614372	0.853636864	19	9974434	10024381	+	PITPNM3	protein_coding	GO:0006661|phosphatidylinositol biosynthetic process; GO:0046488|phosphatidylinositol metabolic process	GO:0005829|cytosol; GO:0012505|endomembrane system; GO:0016021|integral component of membrane	GO:0005509|calcium ion binding; GO:0008289|lipid binding; GO:0008526|phosphatidylinositol transfer activity; GO:0030971|receptor tyrosine kinase binding	--		--	3275	XP_015151691.1	XP_015151691.1 membrane-associated phosphatidylinositol transfer protein 3 isoform X2 [Gallus gallus]	sp|Q9BZ71|PITM3_HUMAN	sp|Q9BZ71|PITM3_HUMAN Membrane-associated phosphatidylinositol transfer protein 3 OS=Homo sapiens GN=PITPNM3 PE=1 SV=2	9031.ENSGALP00000009702	PITPNM family member 3	COG5083	KOG3668	_	PF02862.14|DDHD|DDHD domain|ENSGALT00000090534|m.14266:429-629
ENSGALG00000006069	2.288834731	1.084604526	1.070493024	2.16E-09	1.17E-08	up	yes	2.070022729	2.483915274	2.312566189	1.198884761	1.066182724	0.988746092	19	10057630	10079751	-	SMTNL2	protein_coding	--	--	--	--		--	2324	XP_415932.3	XP_415932.3 smoothelin-like protein 2 isoform X2 [Gallus gallus]	sp|Q2KI85|SMTL2_BOVIN	sp|Q2KI85|SMTL2_BOVIN Smoothelin-like protein 2 OS=Bos taurus GN=SMTNL2 PE=2 SV=1	9031.ENSGALP00000009778	smoothelin-like 2	COG5069	KOG4678	_	PF00307.28|CH|Calponin homology (CH) domain|ENSGALT00000009792|m.14277:351-454
ENSGALG00000006083	6.949838603	2.593985932	1.418332196	7.80E-20	1.04E-18	up	yes	7.362585557	6.818764476	6.668165774	2.558866235	2.104521898	3.118569662	10	11903990	11918958	-	ENSGALG00000006083	protein_coding	--	GO:0005637|nuclear inner membrane; GO:0005882|intermediate filament	GO:0005198|structural molecule activity	ko:K07611|LMNB		ko04210|Apoptosis; ko04214|Apoptosis - fly	2157	XP_015147516.1	XP_015147516.1 lamin-L(III) isoform X1 [Gallus gallus]	sp|P10999|LAML3_XENLA	sp|P10999|LAML3_XENLA Lamin-L(III) OS=Xenopus laevis PE=2 SV=2	9031.ENSGALP00000009801	similar to Lamin-L(III) (Lamin-B3)	_	KOG0977	_	PF00038.18|Filament|Intermediate filament protein|ENSGALT00000009815|m.5592:2-296;PF00932.16|LTD|Lamin Tail Domain|ENSGALT00000009815|m.5592:344-448
ENSGALG00000006091	1.095224035	0.520438907	1.059080336	0.000196381	0.000546451	up	yes	1.194413731	1.19447234	0.896786033	0.6150846	0.526291405	0.419940717	8	14942815	14955149	+	ENSGALG00000006091	protein_coding	GO:0010501|RNA secondary structure unwinding; GO:0051321|meiotic cell cycle	GO:0005730|nucleolus; GO:0005737|cytoplasm	GO:0003676|nucleic acid binding; GO:0003724|RNA helicase activity; GO:0005524|ATP binding	ko:K15271|HFM1,MER3		--	1949	XP_019473991.1	XP_019473991.1 PREDICTED: probable ATP-dependent DNA helicase HFM1 isoform X6 [Meleagris gallopavo]	sp|A2RUV5|HFM1_XENTR	sp|A2RUV5|HFM1_XENTR Probable ATP-dependent DNA helicase HFM1 OS=Xenopus tropicalis GN=hfm1 PE=2 SV=1	_	_	_	_	_	PF02889.13|Sec63|Sec63 Brl domain|ENSGALT00000009827|m.7506:160-207
ENSGALG00000006172	0.808414203	1.634782532	-1.006993761	4.98E-13	3.87E-12	down	yes	0.78732789	0.824715597	0.813199122	1.683591649	1.538892723	1.681863223	5	12070315	12134884	-	ABCC8	protein_coding	GO:0001678|cellular glucose homeostasis; GO:0007565|female pregnancy; GO:0007613|memory; GO:0008542|visual learning; GO:0009268|response to pH; GO:0010043|response to zinc ion; GO:0010989|negative regulation of low-density lipoprotein particle clearance; GO:0016525|negative regulation of angiogenesis; GO:0032496|response to lipopolysaccharide; GO:0032760|positive regulation of tumor necrosis fact…	GO:0005886|plasma membrane; GO:0008076|voltage-gated potassium channel complex; GO:0008282|inward rectifying potassium channel; GO:0030672|synaptic vesicle membrane; GO:0042383|sarcolemma	GO:0005267|potassium channel activity; GO:0005524|ATP binding; GO:0008281|sulfonylurea receptor activity; GO:0019905|syntaxin binding; GO:0042626|ATPase-coupled transmembrane transporter activity; GO:0044325|ion channel binding	ko:K05032|ABCC8,SUR1		ko02010|ABC transporters; ko04911|Insulin secretion; ko04930|Type II diabetes mellitus	4836	XP_421005.2	XP_421005.2 ATP-binding cassette sub-family C member 8 [Gallus gallus]	sp|Q09429|ABCC8_RAT	sp|Q09429|ABCC8_RAT ATP-binding cassette sub-family C member 8 OS=Rattus norvegicus GN=Abcc8 PE=1 SV=4	9031.ENSGALP00000009950	ATP-binding cassette, sub-family C (CFTR/MRP), member 8	COG1132	KOG0054	_	PF00664.20|ABC_membrane|ABC transporter transmembrane region|ENSGALT00000009964|m.2521:319-606;PF00664.20|ABC_membrane|ABC transporter transmembrane region|ENSGALT00000009964|m.2521:1028-1306;PF00005.24|ABC_tran|ABC transporter|ENSGALT00000009964|m.2521:709-870;PF00005.24|ABC_tran|ABC transporter|ENSGALT00000009964|m.2521:1375-1523
ENSGALG00000006192	3.558251346	8.457047157	-1.246641682	4.98E-40	1.77E-38	down	yes	3.526805965	3.587993508	3.559954566	9.011681681	8.097151193	8.262308597	5	12148432	12193954	-	USH1C	protein_coding	GO:0000086|G2/M transition of mitotic cell cycle; GO:0007605|sensory perception of sound; GO:0030046|parallel actin filament bundle assembly; GO:0032532|regulation of microvillus length; GO:0034622|cellular protein-containing complex assembly; GO:0042472|inner ear morphogenesis; GO:0042491|inner ear auditory receptor cell differentiation; GO:0045494|photoreceptor cell maintenance; GO:0050953|sens…	GO:0001750|photoreceptor outer segment; GO:0001917|photoreceptor inner segment; GO:0005737|cytoplasm; GO:0005829|cytosol; GO:0005856|cytoskeleton; GO:0005886|plasma membrane; GO:0005902|microvillus; GO:0005903|brush border; GO:0032420|stereocilium; GO:0045177|apical part of cell; GO:0045202|synapse	GO:0030507|spectrin binding; GO:0051015|actin filament binding	--		--	3043	XP_025006782.1	XP_025006782.1 harmonin isoform X10 [Gallus gallus]	sp|Q9Y6N9|USH1C_HUMAN	sp|Q9Y6N9|USH1C_HUMAN Harmonin OS=Homo sapiens GN=USH1C PE=1 SV=3	9031.ENSGALP00000038711	Usher syndrome 1C (autosomal recessive, severe)	_	KOG3528	_	PF00595.21|PDZ|PDZ domain (Also known as DHR or GLGF)|ENSGALT00000009990|m.2524:92-166;PF00595.21|PDZ|PDZ domain (Also known as DHR or GLGF)|ENSGALT00000009990|m.2524:223-291;PF00595.21|PDZ|PDZ domain (Also known as DHR or GLGF)|ENSGALT00000009990|m.2524:466-530
ENSGALG00000006211	5.408873316	19.32669272	-1.835276238	5.83E-123	2.09E-120	down	yes	5.451564793	5.401628742	5.373426412	20.40630958	19.40805862	18.16570995	20	10015064	10033228	-	BCL2L1	protein_coding	GO:0000910|cytokinesis; GO:0001541|ovarian follicle development; GO:0001836|release of cytochrome c from mitochondria; GO:0007093|mitotic cell cycle checkpoint; GO:0007281|germ cell development; GO:0007283|spermatogenesis; GO:0008283|cell population proliferation; GO:0008284|positive regulation of cell population proliferation; GO:0008584|male gonad development; GO:0008630|intrinsic apoptotic sig…	GO:0005741|mitochondrial outer membrane; GO:0005759|mitochondrial matrix; GO:0005783|endoplasmic reticulum; GO:0005813|centrosome; GO:0005829|cytosol; GO:0016021|integral component of membrane; GO:0030054|cell junction; GO:0030672|synaptic vesicle membrane; GO:0031965|nuclear membrane; GO:0097136|Bcl-2 family protein complex	GO:0019901|protein kinase binding; GO:0042803|protein homodimerization activity; GO:0046982|protein heterodimerization activity; GO:0051434|BH3 domain binding	ko:K04570|BCL2L1,bcl-xL		ko01521|EGFR tyrosine kinase inhibitor resistance; ko01524|Platinum drug resistance; ko04014|Ras signaling pathway; ko04064|NF-kappa B signaling pathway; ko04137|Mitophagy - animal; ko04140|Autophagy - animal; ko04151|PI3K-Akt signaling pathway; ko04210|Apoptosis; ko04215|Apoptosis - multiple species; ko04621|NOD-like receptor signaling pathway; ko04630|Jak-STAT signaling pathway; ko05014|Amyotro…	2416	NP_001020475.1	NP_001020475.1 bcl-2-like protein 1 [Gallus gallus]	sp|Q07816|B2CL1_CHICK	sp|Q07816|B2CL1_CHICK Bcl-2-like protein 1 OS=Gallus gallus GN=BCL2L1 PE=2 SV=2	9031.ENSGALP00000010059	Bcl-2-like protein 1 (Bcl2-L-1)(Apoptosis regulator Bcl-X); Dominant regulator of apoptotic [...]	_	KOG4728	_	PF00452.16|Bcl-2|Apoptosis regulator proteins, Bcl-2 family|ENSGALT00000078202|m.3402:86-184;PF02180.14|BH4|Bcl-2 homology region 4|ENSGALT00000078202|m.3402:1-25
ENSGALG00000006220	0.671256378	3.102140333	-2.191637379	2.32E-26	4.57E-25	down	yes	0.794345931	0.64701415	0.572409053	3.388775184	2.997379979	2.920265836	5	12414763	12510791	+	KCNC1	protein_coding	GO:0009636|response to toxic substance; GO:0009642|response to light intensity; GO:0010996|response to auditory stimulus; GO:0014075|response to amine; GO:0021549|cerebellum development; GO:0021759|globus pallidus development; GO:0035690|cellular response to drug; GO:0035864|response to potassium ion; GO:0051260|protein homooligomerization; GO:0051262|protein tetramerization; GO:0071774|response …	GO:0008076|voltage-gated potassium channel complex; GO:0009986|cell surface; GO:0016021|integral component of membrane; GO:0030673|axolemma; GO:0032590|dendrite membrane; GO:0032809|neuronal cell body membrane	GO:0005249|voltage-gated potassium channel activity; GO:0005251|delayed rectifier potassium channel activity; GO:0019894|kinesin binding; GO:0044325|ion channel binding	ko:K04887|KCNC1		--	1813	PKU49174.1	PKU49174.1 potassium voltage-gated channel subfamily c member 1 isoform x2 [Limosa lapponica baueri]	sp|P15388|KCNC1_MOUSE	sp|P15388|KCNC1_MOUSE Potassium voltage-gated channel subfamily C member 1 OS=Mus musculus GN=Kcnc1 PE=1 SV=1	9031.ENSGALP00000010023	potassium voltage-gated channel, Shaw-related subfamily, member 1	_	KOG3713	_	PF00520.28|Ion_trans|Ion transport protein|ENSGALT00000010037|m.2533:190-444;PF02214.19|BTB_2|BTB/POZ domain|ENSGALT00000010037|m.2533:10-104;PF07885.13|Ion_trans_2|Ion channel|ENSGALT00000010037|m.2533:353-437
ENSGALG00000006301	11.59006113	5.513770939	1.070407008	1.44E-19	1.86E-18	up	yes	11.81398596	11.51278664	11.44341079	6.094550462	5.59435269	4.852409665	14	7676431	7681914	+	KDM8	protein_coding	GO:0000086|G2/M transition of mitotic cell cycle; GO:0006351|transcription, DNA-templated; GO:0045893|positive regulation of transcription, DNA-templated; GO:0070544|histone H3-K36 demethylation	GO:0005634|nucleus; GO:0005654|nucleoplasm; GO:0005829|cytosol	GO:0003682|chromatin binding; GO:0032452|histone demethylase activity; GO:0046872|metal ion binding; GO:0051864|histone demethylase activity (H3-K36 specific)	ko:K10277|KDM8,JMJD5		--	1381	XP_414883.3	XP_414883.3 jmjC domain-containing protein 5 isoform X1 [Gallus gallus]	sp|Q8N371|KDM8_HUMAN	sp|Q8N371|KDM8_HUMAN Lysine-specific demethylase 8 OS=Homo sapiens GN=KDM8 PE=1 SV=1	9031.ENSGALP00000010168	jumonji domain containing 5	_	KOG2132	_	PF13621.3|Cupin_8|Cupin-like domain|ENSGALT00000010182|m.9640:187-407;PF08007.9|Cupin_4|Cupin superfamily protein|ENSGALT00000010182|m.9640:299-404
ENSGALG00000006318	0.961552324	0.184852018	2.317912822	1.77E-13	1.42E-12	up	yes	0.932343301	0.809880503	1.142433167	0.198371704	0.173346281	0.182838069	14	7710463	7723251	+	IL21R	protein_coding	GO:0030101|natural killer cell activation	GO:0016021|integral component of membrane	GO:0001532|interleukin-21 receptor activity	ko:K05075|IL21R,CD360		ko04060|Cytokine-cytokine receptor interaction; ko04630|Jak-STAT signaling pathway; ko04659|Th17 cell differentiation; ko05321|Inflammatory bowel disease (IBD)	2456	XP_025010868.1	XP_025010868.1 interleukin-21 receptor isoform X1 [Gallus gallus]	sp|Q9HBE5|IL21R_HUMAN	sp|Q9HBE5|IL21R_HUMAN Interleukin-21 receptor OS=Homo sapiens GN=IL21R PE=1 SV=1	9031.ENSGALP00000010200	interleukin 21 receptor	_	_	NOG40447	_
ENSGALG00000006331	6.555766031	2.921549551	1.163299898	1.90E-18	2.25E-17	up	yes	5.987428915	6.702536123	6.977333055	2.980555268	3.165870214	2.618223172	6	20042684	20062218	+	STAMBPL1	protein_coding	GO:0016579|protein deubiquitination	GO:0005829|cytosol; GO:0016020|membrane	GO:0008237|metallopeptidase activity; GO:0046872|metal ion binding; GO:0061578|Lys63-specific deubiquitinase activity	ko:K11867|STAMBPL1		--	1944	XP_015143899.1	XP_015143899.1 AMSH-like protease [Gallus gallus]	sp|Q96FJ0|STALP_HUMAN	sp|Q96FJ0|STALP_HUMAN AMSH-like protease OS=Homo sapiens GN=STAMBPL1 PE=1 SV=2	9031.ENSGALP00000010221	annotation not avaliable	COG1310	KOG2880	_	PF08969.8|USP8_dimer|USP8 dimerisation domain|ENSGALT00000010235|m.4860:46-149;PF01398.18|JAB|JAB1/Mov34/MPN/PAD-1 ubiquitin protease|ENSGALT00000010235|m.4860:283-389;PF14464.3|Prok-JAB|Prokaryotic homologs of the JAB domain|ENSGALT00000010235|m.4860:300-396
ENSGALG00000006344	8.060108062	21.08948615	-1.386547968	1.28E-52	7.93E-51	down	yes	8.363571653	8.31552377	7.501228763	20.92039362	22.90360206	19.44446278	15	8395951	8406821	+	GSTT1	protein_coding	GO:0006749|glutathione metabolic process	GO:0005737|cytoplasm	GO:0004364|glutathione transferase activity	ko:K00799|GST,gst		ko00480|Glutathione metabolism; ko00980|Metabolism of xenobiotics by cytochrome P450; ko00982|Drug metabolism - cytochrome P450; ko01524|Platinum drug resistance; ko05204|Chemical carcinogenesis; ko05418|Fluid shear stress and atherosclerosis	2875	OXB64677.1	OXB64677.1 hypothetical protein ASZ78_008753 [Callipepla squamata]	sp|P20135|GSTT1_CHICK	sp|P20135|GSTT1_CHICK Glutathione S-transferase theta-1 OS=Gallus gallus GN=GSTT1 PE=1 SV=3	9031.ENSGALP00000010240	Glutathione S-transferase theta-1 (EC 2.5.1.18)(GST-CL1)(GST class-theta); Conjugation of re [...]	_	KOG0867	_	PF00043.22|GST_C|Glutathione S-transferase, C-terminal domain|ENSGALT00000080710|m.10806:131-210;PF13417.3|GST_N_3|Glutathione S-transferase, N-terminal domain|ENSGALT00000080710|m.10806:16-92;PF02798.17|GST_N|Glutathione S-transferase, N-terminal domain|ENSGALT00000080710|m.10806:30-87;PF14497.3|GST_C_3|Glutathione S-transferase, C-terminal domain|ENSGALT00000080710|m.10806:142-211
ENSGALG00000006376	0.371868341	0.117663144	1.580733239	1.98E-05	6.56E-05	up	yes	0.41569245	0.385545916	0.314366656	0.153489889	0.102191615	0.097307927	10	12525266	12542521	+	TMC3	protein_coding	GO:0006811|ion transport	GO:0016021|integral component of membrane	--	--		--	3417	NP_001005820.1	NP_001005820.1 transmembrane channel-like protein 3 [Gallus gallus]	sp|Q5YCC7|TMC3_CHICK	sp|Q5YCC7|TMC3_CHICK Transmembrane channel-like protein 3 OS=Gallus gallus GN=Tmc3 PE=2 SV=1	9031.ENSGALP00000010288	transmembrane channel-like 3	_	_	NOG78939	PF07810.10|TMC|TMC domain|ENSGALT00000010302|m.5603:499-614
ENSGALG00000006401	0.127926926	0.284428196	-1.09401171	0.000816305	0.002001045	down	yes	0.121120278	0.128525249	0.134135251	0.282134059	0.294778076	0.276372453	5	13094418	13254458	+	OSBPL5	protein_coding	GO:0006893|Golgi to plasma membrane transport; GO:0008203|cholesterol metabolic process; GO:0015914|phospholipid transport; GO:0030301|cholesterol transport; GO:0036150|phosphatidylserine acyl-chain remodeling	GO:0005789|endoplasmic reticulum membrane; GO:0005829|cytosol; GO:0016020|membrane; GO:0016021|integral component of membrane; GO:0043231|intracellular membrane-bounded organelle	GO:0001786|phosphatidylserine binding; GO:0005548|phospholipid transporter activity; GO:0008142|oxysterol binding; GO:0015485|cholesterol binding; GO:0070273|phosphatidylinositol-4-phosphate binding	ko:K20464|OSBPL5_8,ORP5_8		--	4057	XP_015142158.1	XP_015142158.1 oxysterol-binding protein-related protein 5 isoform X2 [Gallus gallus]	sp|Q9H0X9|OSBL5_HUMAN	sp|Q9H0X9|OSBL5_HUMAN Oxysterol-binding protein-related protein 5 OS=Homo sapiens GN=OSBPL5 PE=1 SV=1	_	_	_	_	_	PF01237.15|Oxysterol_BP|Oxysterol-binding protein|ENSGALT00000094440|m.2555:379-714;PF00169.26|PH|PH domain|ENSGALT00000094440|m.2555:129-239
ENSGALG00000006402	0.351268328	0.155531162	1.125967946	0.005752995	0.011827655	up	yes	0.298228111	0.293400717	0.462176157	0.121099532	0.11204716	0.233446793	9	4855404	4859977	-	NRROS	protein_coding	GO:0006801|superoxide metabolic process; GO:0006954|inflammatory response; GO:0006955|immune response; GO:0045087|innate immune response	GO:0005783|endoplasmic reticulum; GO:0005789|endoplasmic reticulum membrane; GO:0005886|plasma membrane; GO:0016021|integral component of membrane	--	--		--	3486	XP_015132614.1	XP_015132614.1 negative regulator of reactive oxygen species isoform X1 [Gallus gallus]	sp|Q86YC3|NRROS_HUMAN	sp|Q86YC3|NRROS_HUMAN Negative regulator of reactive oxygen species OS=Homo sapiens GN=NRROS PE=1 SV=1	_	_	_	_	_	PF13855.3|LRR_8|Leucine rich repeat|ENSGALT00000090549|m.8474:60-117;PF13855.3|LRR_8|Leucine rich repeat|ENSGALT00000090549|m.8474:157-215;PF13855.3|LRR_8|Leucine rich repeat|ENSGALT00000090549|m.8474:327-387;PF13855.3|LRR_8|Leucine rich repeat|ENSGALT00000090549|m.8474:509-565;PF00560.30|LRR_1|Leucine Rich Repeat|ENSGALT00000090549|m.8474:554-569
ENSGALG00000006425	9.483463983	24.04159563	-1.341126108	7.03E-61	5.55E-59	down	yes	9.171454222	9.407331599	9.87160613	24.08935938	22.56725158	25.46817595	12	11318269	11407020	+	SLC6A6	protein_coding	GO:0003333|amino acid transmembrane transport; GO:0015734|taurine transport	GO:0005887|integral component of plasma membrane	GO:0005328|neurotransmitter:sodium symporter activity; GO:0005369|taurine:sodium symporter activity	ko:K05039|SLC6A6S		--	2416	XP_015148577.1	XP_015148577.1 sodium- and chloride-dependent taurine transporter isoform X3 [Gallus gallus]	sp|Q00589|SC6A6_CANLF	sp|Q00589|SC6A6_CANLF Sodium- and chloride-dependent taurine transporter OS=Canis lupus familiaris GN=SLC6A6 PE=1 SV=2	_	_	_	_	_	PF00209.15|SNF|Sodium:neurotransmitter symporter family|ENSGALT00000010371|m.7740:86-612
ENSGALG00000006431	50.72928411	119.5849253	-1.236981105	2.52E-62	2.15E-60	down	yes	51.30233036	52.95746274	47.92805923	124.6580713	111.4219527	122.674752	6	20227632	20253500	-	PANK1	protein_coding	GO:0009108|coenzyme biosynthetic process; GO:0015937|coenzyme A biosynthetic process	GO:0005634|nucleus; GO:0005829|cytosol; GO:0030118|clathrin coat; GO:0055037|recycling endosome; GO:0071944|cell periphery	GO:0004594|pantothenate kinase activity; GO:0005524|ATP binding	ko:K09680|coaW		ko00770|Pantothenate and CoA biosynthesis; ko01100|Metabolic pathways	2533	XP_421664.4	XP_421664.4 pantothenate kinase 1 isoform X2 [Gallus gallus]	sp|Q8TE04|PANK1_HUMAN	sp|Q8TE04|PANK1_HUMAN Pantothenate kinase 1 OS=Homo sapiens GN=PANK1 PE=1 SV=2	9031.ENSGALP00000010368	pantothenate kinase 1	COG5146	KOG2201	_	PF03630.11|Fumble|Fumble|ENSGALT00000010382|m.4877:27-378
ENSGALG00000006471	6.659305911	14.47790141	-1.119240104	1.31E-18	1.57E-17	down	yes	6.960119083	5.659495966	7.358302684	16.15395767	14.29572714	12.98401941	9	4734672	4758168	+	SLCO2A1	protein_coding	GO:0015732|prostaglandin transport; GO:0043252|sodium-independent organic anion transport	GO:0005887|integral component of plasma membrane	GO:0015132|prostaglandin transmembrane transporter activity; GO:0015347|sodium-independent organic anion transmembrane transporter activity	ko:K14345|SLCO2A		--	2551	XP_025009125.1	XP_025009125.1 solute carrier organic anion transporter family member 2A1 isoform X1 [Gallus gallus]	sp|Q00910|SO2A1_RAT	sp|Q00910|SO2A1_RAT Solute carrier organic anion transporter family member 2A1 OS=Rattus norvegicus GN=Slco2a1 PE=1 SV=3	9031.ENSGALP00000010438	solute carrier organic anion transporter family, member 2A1	_	KOG3626	_	PF03137.17|OATP|Organic Anion Transporter Polypeptide (OATP) family|ENSGALT00000010452|m.8453:56-621;PF07690.13|MFS_1|Major Facilitator Superfamily|ENSGALT00000010452|m.8453:72-438;PF07648.12|Kazal_2|Kazal-type serine protease inhibitor domain|ENSGALT00000010452|m.8453:467-511
ENSGALG00000006473	8.704398145	18.62245719	-1.096345011	4.04E-77	5.50E-75	down	yes	8.661814739	8.836835757	8.614543939	18.04234054	19.27568764	18.54934339	1	2887148	3334587	+	PLXNA4	protein_coding	GO:0021612|facial nerve structural organization; GO:0021615|glossopharyngeal nerve morphogenesis; GO:0021637|trigeminal nerve structural organization; GO:0021644|vagus nerve morphogenesis; GO:0021784|postganglionic parasympathetic fiber development; GO:0021785|branchiomotor neuron axon guidance; GO:0021793|chemorepulsion of branchiomotor axon; GO:0021960|anterior commissure morphogenesis; GO:0048…	GO:0002116|semaphorin receptor complex; GO:0005886|plasma membrane; GO:0016021|integral component of membrane	GO:0017154|semaphorin receptor activity	ko:K06820|PLXNA		ko04360|Axon guidance	7450	XP_003201876.2	XP_003201876.2 PREDICTED: plexin-A4 isoform X1 [Meleagris gallopavo]	sp|Q9HCM2|PLXA4_HUMAN	sp|Q9HCM2|PLXA4_HUMAN Plexin-A4 OS=Homo sapiens GN=PLXNA4 PE=1 SV=4	9606.ENSP00000323194	plexin A4; Forms a receptor complex with neuropilin-1 and can propagate semaphorin-3A elicit [...]	_	KOG3610	_	PF08337.9|Plexin_cytopl|Plexin cytoplasmic RasGAP domain|ENSGALT00000010457|m.263:1309-1862;PF01403.16|Sema|Sema domain|ENSGALT00000010457|m.263:50-485;PF01833.21|TIG|IPT/TIG domain|ENSGALT00000010457|m.263:855-932;PF01833.21|TIG|IPT/TIG domain|ENSGALT00000010457|m.263:952-1034;PF01833.21|TIG|IPT/TIG domain|ENSGALT00000010457|m.263:1038-1136;PF01833.21|TIG|IPT/TIG domain|ENSGALT00000010457|m.263:…
ENSGALG00000006505	41.31753924	88.47620648	-1.098349117	5.57E-50	2.98E-48	down	yes	40.97019864	41.73303482	41.24938426	96.4682237	85.34142528	83.61897048	10	13022106	13071558	-	ZFAND6	protein_coding	GO:0006625|protein targeting to peroxisome; GO:0006915|apoptotic process; GO:0043066|negative regulation of apoptotic process; GO:0043122|regulation of I-kappaB kinase/NF-kappaB signaling; GO:0071356|cellular response to tumor necrosis factor	GO:0005737|cytoplasm	GO:0003677|DNA binding; GO:0008270|zinc ion binding; GO:0031593|polyubiquitin modification-dependent protein binding	--		--	1769	XP_026711706.1	XP_026711706.1 AN1-type zinc finger protein 6 isoform X1 [Athene cunicularia]	sp|Q5R7S6|ZFAN6_PONAB	sp|Q5R7S6|ZFAN6_PONAB AN1-type zinc finger protein 6 OS=Pongo abelii GN=ZFAND6 PE=2 SV=1	9031.ENSGALP00000010498	zinc finger, AN1-type domain 6	_	KOG3173	_	PF01754.13|zf-A20|A20-like zinc finger|ENSGALT00000058193|m.5622:12-35;PF01428.13|zf-AN1|AN1-like Zinc finger|ENSGALT00000058193|m.5622:149-186
ENSGALG00000006521	1.104187502	0.141063011	2.882769684	9.62E-25	1.75E-23	up	yes	1.095022734	1.136334661	1.081205112	0.141606969	0.182357598	0.099224466	5	13772652	13806760	+	TRPM5	protein_coding	GO:0050909|sensory perception of taste; GO:0070588|calcium ion transmembrane transport	GO:0005886|plasma membrane; GO:0016021|integral component of membrane; GO:0030425|dendrite; GO:0043025|neuronal cell body	GO:0005216|ion channel activity; GO:0005227|calcium activated cation channel activity; GO:0005244|voltage-gated ion channel activity; GO:0005267|potassium channel activity; GO:0005272|sodium channel activity	ko:K04980|TRPM5		ko04742|Taste transduction	3351	XP_003641369.2	XP_003641369.2 transient receptor potential cation channel subfamily M member 5 [Gallus gallus]	sp|Q9NZQ8|TRPM5_HUMAN	sp|Q9NZQ8|TRPM5_HUMAN Transient receptor potential cation channel subfamily M member 5 OS=Homo sapiens GN=TRPM5 PE=2 SV=1	9031.ENSGALP00000010522	annotation not avaliable	_	KOG3614	_	PF00520.28|Ion_trans|Ion transport protein|ENSGALT00000010536|m.2574:717-963
ENSGALG00000006522	2.24534377	1.098882995	1.024240207	2.46E-07	1.06E-06	up	yes	2.161489605	2.392391761	2.182149943	1.028026535	1.12292084	1.145701609	20	10105874	10112326	+	HCK	protein_coding	GO:0002522|leukocyte migration involved in immune response; GO:0002758|innate immune response-activating signal transduction; GO:0006468|protein phosphorylation; GO:0006954|inflammatory response; GO:0007155|cell adhesion; GO:0007169|transmembrane receptor protein tyrosine kinase signaling pathway; GO:0007229|integrin-mediated signaling pathway; GO:0007498|mesoderm development; GO:0008284|positive…	GO:0005654|nucleoplasm; GO:0005764|lysosome; GO:0005794|Golgi apparatus; GO:0005829|cytosol; GO:0005856|cytoskeleton; GO:0005886|plasma membrane; GO:0005901|caveola; GO:0005925|focal adhesion; GO:0030133|transport vesicle; GO:0031234|extrinsic component of cytoplasmic side of plasma membrane; GO:0042995|cell projection	GO:0001784|phosphotyrosine residue binding; GO:0004713|protein tyrosine kinase activity; GO:0004715|non-membrane spanning protein tyrosine kinase activity; GO:0005102|signaling receptor binding; GO:0005524|ATP binding	ko:K08893|HCK		ko04062|Chemokine signaling pathway; ko04666|Fc gamma R-mediated phagocytosis	1545	XP_019477882.1	XP_019477882.1 PREDICTED: tyrosine-protein kinase HCK isoform X1 [Meleagris gallopavo]	sp|P08631|HCK_HUMAN	sp|P08631|HCK_HUMAN Tyrosine-protein kinase HCK OS=Homo sapiens GN=HCK PE=1 SV=5	9031.ENSGALP00000010524	hypothetical LOC431409	COG0515	KOG0197	_	PF07714.14|Pkinase_Tyr|Protein tyrosine kinase|ENSGALT00000098249|m.3440:249-498;PF00069.22|Pkinase|Protein kinase domain|ENSGALT00000098249|m.3440:251-495;PF00017.21|SH2|SH2 domain|ENSGALT00000098249|m.3440:132-214;PF00018.25|SH3_1|SH3 domain|ENSGALT00000098249|m.3440:73-118;PF14604.3|SH3_9|Variant SH3 domain|ENSGALT00000098249|m.3440:73-122;PF07653.14|SH3_2|Variant SH3 domain|ENSGALT00000098249…
ENSGALG00000006546	30.85405277	65.03293978	-1.07546495	9.23E-58	6.70E-56	down	yes	31.12313158	30.81796187	30.62106487	69.51639457	64.05354288	61.52888188	5	13821201	13843461	-	CD81	protein_coding	GO:0000187|activation of MAPK activity; GO:0008104|protein localization; GO:0008284|positive regulation of cell population proliferation; GO:0031623|receptor internalization; GO:0043128|positive regulation of 1-phosphatidylinositol 4-kinase activity; GO:0050731|positive regulation of peptidyl-tyrosine phosphorylation; GO:0071404|cellular response to low-density lipoprotein particle stimulus	GO:0005887|integral component of plasma membrane; GO:0016020|membrane; GO:0016323|basolateral plasma membrane	--	ko:K06508|CD81,TAPA1,TSPAN28		ko04662|B cell receptor signaling pathway; ko05144|Malaria; ko05160|Hepatitis C	2983	NP_001025510.2	NP_001025510.2 CD81 antigen [Gallus gallus]	sp|O97703|CD81_CHLAE	sp|O97703|CD81_CHLAE CD81 antigen OS=Chlorocebus aethiops GN=CD81 PE=2 SV=1	9031.ENSGALP00000038498	CD81 antigen	_	KOG3882	_	PF00335.17|Tetraspannin|Tetraspanin family|ENSGALT00000010574|m.2580:20-239
ENSGALG00000006565	11.08119793	23.00208634	-1.052976593	5.12E-20	6.87E-19	down	yes	11.06159672	12.05352302	10.12847405	20.47324794	22.13428004	26.39873103	15	8663295	8688492	-	ENSGALG00000006565	protein_coding	GO:0002682|regulation of immune system process; GO:0006508|proteolysis; GO:0006520|cellular amino acid metabolic process; GO:0006536|glutamate metabolic process; GO:0006631|fatty acid metabolic process; GO:0006691|leukotriene metabolic process; GO:0006750|glutathione biosynthetic process; GO:0006751|glutathione catabolic process; GO:0006805|xenobiotic metabolic process; GO:0007283|spermatogenesis…	GO:0005615|extracellular space; GO:0005886|plasma membrane; GO:0016021|integral component of membrane; GO:0070062|extracellular exosome	GO:0000048|peptidyltransferase activity; GO:0002951|leukotriene-C(4) hydrolase; GO:0036374|glutathione hydrolase activity; GO:0102953|hypoglycin A gamma-glutamyl transpeptidase activity	ko:K18592|GGT1_5,CD224		ko00430|Taurine and hypotaurine metabolism; ko00460|Cyanoamino acid metabolism; ko00480|Glutathione metabolism; ko00590|Arachidonic acid metabolism; ko01100|Metabolic pathways	2550	XP_004934400.2	XP_004934400.2 glutathione hydrolase 1 proenzyme isoform X1 [Gallus gallus]	sp|P19440|GGT1_HUMAN	sp|P19440|GGT1_HUMAN Glutathione hydrolase 1 proenzyme OS=Homo sapiens GN=GGT1 PE=1 SV=2	9031.ENSGALP00000010584	Gamma-glutamyltransferase Fragment (EC 2.3.2.2)	COG0405	KOG2410	_	PF01019.18|G_glu_transpept|Gamma-glutamyltranspeptidase|ENSGALT00000010598|m.10826:55-563
ENSGALG00000006609	12.47038985	26.25089091	-1.07325286	2.03E-48	1.04E-46	down	yes	13.04980303	12.02929309	12.33207343	26.60898373	24.65312344	27.49056556	9	3883599	3930088	+	EPHB1	protein_coding	GO:0007411|axon guidance; GO:0030010|establishment of cell polarity; GO:0031589|cell-substrate adhesion; GO:0046328|regulation of JNK cascade; GO:0046777|protein autophosphorylation; GO:0048013|ephrin receptor signaling pathway; GO:0051965|positive regulation of synapse assembly; GO:0060326|cell chemotaxis; GO:0060996|dendritic spine development; GO:0060997|dendritic spine morphogenesis; GO:00703…	GO:0005887|integral component of plasma membrane; GO:0030425|dendrite; GO:0031901|early endosome membrane	GO:0005005|transmembrane-ephrin receptor activity; GO:0005524|ATP binding	ko:K05110|EPHB1,ELK,NET		ko04360|Axon guidance	6496	XP_015132631.2	XP_015132631.2 ephrin type-B receptor 1 [Gallus gallus]	sp|Q07494|EPHB1_CHICK	sp|Q07494|EPHB1_CHICK Ephrin type-B receptor 1 (Fragment) OS=Gallus gallus GN=EPHB1 PE=2 SV=2	9031.ENSGALP00000010654	EPH receptor B1; Receptor for members of the ephrin-B family. Binds to ephrin-B1, -B2 and -B [...]	COG0515	KOG0196	_	PF07714.14|Pkinase_Tyr|Protein tyrosine kinase|ENSGALT00000010668|m.8400:639-897;PF01404.16|Ephrin_lbd|Ephrin receptor ligand binding domain|ENSGALT00000010668|m.8400:20-196;PF00069.22|Pkinase|Protein kinase domain|ENSGALT00000010668|m.8400:640-895;PF00041.18|fn3|Fibronectin type III domain|ENSGALT00000010668|m.8400:326-413;PF00041.18|fn3|Fibronectin type III domain|ENSGALT00000010668|m.8400:442-…
ENSGALG00000006644	1.205115061	2.958601282	-1.288690404	4.07E-19	5.09E-18	down	yes	1.253850465	1.107437909	1.25405681	2.963532902	2.733161777	3.179109167	13	17366433	17385594	-	ENSGALG00000006644	protein_coding	GO:0001676|long-chain fatty acid metabolic process; GO:0006637|acyl-CoA metabolic process; GO:0035338|long-chain fatty-acyl-CoA biosynthetic process	GO:0005741|mitochondrial outer membrane; GO:0005778|peroxisomal membrane; GO:0005789|endoplasmic reticulum membrane; GO:0005886|plasma membrane; GO:0016020|membrane; GO:0016021|integral component of membrane	GO:0004467|long-chain fatty acid-CoA ligase activity; GO:0005524|ATP binding; GO:0019899|enzyme binding; GO:0042803|protein homodimerization activity; GO:0102391|decanoate-CoA ligase activity	ko:K01897|ACSL,fadD		ko00061|Fatty acid biosynthesis; ko00071|Fatty acid degradation; ko01100|Metabolic pathways; ko01212|Fatty acid metabolism; ko02024|Quorum sensing; ko03320|PPAR signaling pathway; ko04146|Peroxisome; ko04216|Ferroptosis; ko04920|Adipocytokine signaling pathway	3194	XP_015149562.1	XP_015149562.1 long-chain-fatty-acid--CoA ligase 6 isoform X3 [Gallus gallus]	sp|Q9UKU0|ACSL6_HUMAN	sp|Q9UKU0|ACSL6_HUMAN Long-chain-fatty-acid--CoA ligase 6 OS=Homo sapiens GN=ACSL6 PE=2 SV=4	9031.ENSGALP00000010722	Fatty acid Coenzyme A ligase, long chain 6 Fragment	COG1022	KOG1256	_	PF00501.25|AMP-binding|AMP-binding enzyme|ENSGALT00000010736|m.9055:124-570
ENSGALG00000006647	2.912595981	6.227192133	-1.093646296	1.32E-15	1.27E-14	down	yes	3.155726314	2.484376076	3.097685554	6.367837486	6.474294541	5.839444371	5	14360355	14381768	+	DUSP8	protein_coding	GO:0000188|inactivation of MAPK activity; GO:0016311|dephosphorylation	GO:0005634|nucleus; GO:0005737|cytoplasm	GO:0004725|protein tyrosine phosphatase activity; GO:0016791|phosphatase activity; GO:0017017|MAP kinase tyrosine/serine/threonine phosphatase activity	ko:K04459|DUSP,MKP		ko04010|MAPK signaling pathway	2063	XP_001232893.1	XP_001232893.1 dual specificity protein phosphatase 8 isoform X1 [Gallus gallus]	sp|Q13202|DUS8_HUMAN	sp|Q13202|DUS8_HUMAN Dual specificity protein phosphatase 8 OS=Homo sapiens GN=DUSP8 PE=1 SV=2	9031.ENSGALP00000010737	dual specificity phosphatase 8	COG2453	KOG1716	_	PF00782.17|DSPc|Dual specificity phosphatase, catalytic domain|ENSGALT00000010751|m.2604:168-298;PF00581.17|Rhodanese|Rhodanese-like domain|ENSGALT00000010751|m.2604:14-131
ENSGALG00000006662	11.02114834	27.54174851	-1.320560896	3.59E-41	1.33E-39	down	yes	11.28035824	10.66814629	11.11494048	29.43845185	24.3800953	28.80669839	20	10288014	10296054	+	BPIFB3	protein_coding	--	--	--	--		--	1964	XP_024997994.1	XP_024997994.1 BPI fold containing family B member 3 isoform X1 [Gallus gallus]	_	_	9031.ENSGALP00000010763	hypothetical protein LOC419289	_	KOG4160	_	PF01273.22|LBP_BPI_CETP|LBP / BPI / CETP family, N-terminal domain|ENSGALT00000010777|m.3472:87-234;PF02886.14|LBP_BPI_CETP_C|LBP / BPI / CETP family, C-terminal domain|ENSGALT00000010777|m.3472:361-500
ENSGALG00000006673	0.262695857	1.122029119	-2.053546383	5.77E-09	3.00E-08	down	yes	0.154010962	0.241517412	0.392559196	0.835594715	1.208855101	1.321637542	24	3823482	3859717	-	POU2F3	protein_coding	GO:0006357|regulation of transcription by RNA polymerase II; GO:0008544|epidermis development; GO:0043922|negative regulation by host of viral transcription; GO:0045944|positive regulation of transcription by RNA polymerase II	GO:0005634|nucleus	GO:0000978|RNA polymerase II proximal promoter sequence-specific DNA binding; GO:0001228|DNA-binding transcription activator activity, RNA polymerase II-specific; GO:0043565|sequence-specific DNA binding	ko:K09364|POU2F,OTF		--	2690	XP_013042669.1	XP_013042669.1 PREDICTED: POU domain, class 2, transcription factor 3 isoform X2 [Anser cygnoides domesticus]	sp|Q9UKI9|PO2F3_HUMAN	sp|Q9UKI9|PO2F3_HUMAN POU domain, class 2, transcription factor 3 OS=Homo sapiens GN=POU2F3 PE=2 SV=3	59729.ENSTGUP00000000425	POU domain, class 2, transcription factor 3 (Octamer-binding transcription factor 11)(Oct-11 [...]	_	KOG3802	_	PF00157.14|Pou|Pou domain - N-terminal to homeobox domain|ENSGALT00000010793|m.6221:285-355;PF00046.26|Homeobox|Homeobox domain|ENSGALT00000010793|m.6221:380-436
ENSGALG00000006681	1.351641002	0.569983725	1.231262064	2.61E-08	1.25E-07	up	yes	1.475186553	1.281055775	1.298680679	0.490549574	0.699400276	0.520001325	5	14526605	14822859	-	BRSK2	protein_coding	GO:0000086|G2/M transition of mitotic cell cycle; GO:0006468|protein phosphorylation; GO:0006887|exocytosis; GO:0007409|axonogenesis; GO:0018105|peptidyl-serine phosphorylation; GO:0030010|establishment of cell polarity; GO:0030182|neuron differentiation; GO:0031532|actin cytoskeleton reorganization; GO:0035556|intracellular signal transduction; GO:0036503|ERAD pathway; GO:0048812|neuron projecti…	GO:0005634|nucleus; GO:0005737|cytoplasm; GO:0005783|endoplasmic reticulum; GO:0005813|centrosome; GO:0048471|perinuclear region of cytoplasm	GO:0000287|magnesium ion binding; GO:0004674|protein serine/threonine kinase activity; GO:0005524|ATP binding; GO:0019901|protein kinase binding; GO:0050321|tau-protein kinase activity; GO:0051117|ATPase binding	ko:K08796|BRSK		--	2432	XP_026706022.1	XP_026706022.1 serine/threonine-protein kinase BRSK2 isoform X19 [Athene cunicularia]	sp|Q69Z98|BRSK2_MOUSE	sp|Q69Z98|BRSK2_MOUSE Serine/threonine-protein kinase BRSK2 OS=Mus musculus GN=Brsk2 PE=1 SV=2	_	_	_	_	_	PF00069.22|Pkinase|Protein kinase domain|ENSGALT00000010803|m.2610:13-263;PF07714.14|Pkinase_Tyr|Protein tyrosine kinase|ENSGALT00000010803|m.2610:15-261
ENSGALG00000006705	4.263113479	9.022595876	-1.079853033	5.59E-39	1.91E-37	down	yes	4.33867209	4.492850076	3.95781827	8.982116717	8.775656268	9.310014642	6	21390657	21454748	+	ENSGALG00000006705	protein_coding	GO:0001778|plasma membrane repair; GO:0007520|myoblast fusion; GO:0030947|regulation of vascular endothelial growth factor receptor signaling pathway; GO:0034605|cellular response to heat	GO:0005886|plasma membrane; GO:0005901|caveola; GO:0016021|integral component of membrane; GO:0030659|cytoplasmic vesicle membrane; GO:0031410|cytoplasmic vesicle; GO:0031965|nuclear membrane; GO:0043231|intracellular membrane-bounded organelle; GO:0070062|extracellular exosome	GO:0005543|phospholipid binding	--		--	5511	XP_025007649.1	XP_025007649.1 myoferlin isoform X1 [Gallus gallus]	sp|Q69ZN7|MYOF_MOUSE	sp|Q69ZN7|MYOF_MOUSE Myoferlin OS=Mus musculus GN=Myof PE=1 SV=2	9031.ENSGALP00000038965	fer-1-like 3, myoferlin (C. elegans)	_	KOG1326	_	PF00168.27|C2|C2 domain|ENSGALT00000039756|m.4919:2-98;PF00168.27|C2|C2 domain|ENSGALT00000039756|m.4919:198-284;PF00168.27|C2|C2 domain|ENSGALT00000039756|m.4919:359-472;PF00168.27|C2|C2 domain|ENSGALT00000039756|m.4919:1138-1231;PF00168.27|C2|C2 domain|ENSGALT00000039756|m.4919:1323-1396;PF00168.27|C2|C2 domain|ENSGALT00000039756|m.4919:1571-1660;PF08150.9|FerB|FerB (NUC096) domain|ENSGALT00000…
ENSGALG00000006708	4.3527864	18.48525242	-2.083833243	2.41E-68	2.44E-66	down	yes	4.629084951	4.458747383	3.970526867	17.66692376	17.36605535	20.42277816	13	14943967	14982567	+	ENSGALG00000006708	protein_coding	--	--	--	--		--	1449	XP_009876657.1	XP_009876657.1 PREDICTED: LOW QUALITY PROTEIN: collagen alpha-1(XXIII) chain-like [Apaloderma vittatum]	_	_	_	_	_	_	_	PF01391.15|Collagen|Collagen triple helix repeat (20 copies)|ENSGALT00000010851|m.8938:50-106;PF01391.15|Collagen|Collagen triple helix repeat (20 copies)|ENSGALT00000010851|m.8938:72-127;PF01391.15|Collagen|Collagen triple helix repeat (20 copies)|ENSGALT00000010851|m.8938:140-198;PF01391.15|Collagen|Collagen triple helix repeat (20 copies)|ENSGALT00000010851|m.8938:191-248;PF01391.15|Collagen|C…
ENSGALG00000006715	35.73186398	84.53700669	-1.242138804	3.56E-69	3.80E-67	down	yes	35.94099237	35.45720059	35.79739898	88.60829303	87.36996949	77.63275757	24	3862361	3873263	-	OAF	protein_coding	--	GO:0070062|extracellular exosome	--	--		--	2099	NP_989831.1	NP_989831.1 out at first protein homolog precursor [Gallus gallus]	sp|Q71SY6|OAF_CHICK	sp|Q71SY6|OAF_CHICK Out at first protein homolog OS=Gallus gallus GN=oaf PE=2 SV=1	9031.ENSGALP00000010848	Out at first protein homolog Precursor (Protein V/NheI 1)	_	_	NOG84335	PF14941.3|OAF|Transcriptional regulator, Out at first|ENSGALT00000010862|m.6224:27-268
ENSGALG00000006719	18.21658905	7.429217762	1.292821765	7.18E-53	4.52E-51	up	yes	18.65809751	18.44334892	17.54832073	7.056034414	7.225768594	8.005850277	15	8986343	9013471	-	GNAZ	protein_coding	GO:0006457|protein folding; GO:0007186|G protein-coupled receptor signaling pathway; GO:0007188|adenylate cyclase-modulating G protein-coupled receptor signaling pathway; GO:0007193|adenylate cyclase-inhibiting G protein-coupled receptor signaling pathway	GO:0005635|nuclear envelope; GO:0005783|endoplasmic reticulum; GO:0005829|cytosol; GO:0005834|heterotrimeric G-protein complex; GO:0005886|plasma membrane; GO:0030425|dendrite; GO:0044297|cell body; GO:0070062|extracellular exosome	GO:0001664|G protein-coupled receptor binding; GO:0003924|GTPase activity; GO:0005525|GTP binding; GO:0031683|G-protein beta/gamma-subunit complex binding; GO:0031821|G protein-coupled serotonin receptor binding; GO:0046872|metal ion binding	ko:K04535|GNAZ		ko04730|Long-term depression	2821	KFM08016.1	KFM08016.1 Guanine nucleotide-binding protein G(z) subunit alpha, partial [Aptenodytes forsteri]	sp|P19086|GNAZ_HUMAN	sp|P19086|GNAZ_HUMAN Guanine nucleotide-binding protein G(z) subunit alpha OS=Homo sapiens GN=GNAZ PE=2 SV=3	9031.ENSGALP00000010857	guanine nucleotide binding protein (G protein), alpha z polypeptide	_	KOG0082	_	PF00503.17|G-alpha|G-protein alpha subunit|ENSGALT00000010871|m.10849:19-349;PF00025.18|Arf|ADP-ribosylation factor family|ENSGALT00000010871|m.10849:187-280
ENSGALG00000006755	1.559272759	3.521821741	-1.170316397	6.94E-20	9.23E-19	down	yes	1.599414389	1.672885014	1.405518873	3.543397572	3.67532867	3.34673898	24	4209130	4218970	+	USP2	protein_coding	GO:0006511|ubiquitin-dependent protein catabolic process; GO:0016579|protein deubiquitination; GO:0048511|rhythmic process	GO:0048471|perinuclear region of cytoplasm	GO:0004843|thiol-dependent ubiquitin-specific protease activity; GO:0046872|metal ion binding	ko:K11833|USP2_21		--	3355	XP_015153680.1	XP_015153680.1 ubiquitin carboxyl-terminal hydrolase 2 isoform X1 [Gallus gallus]	sp|O57429|UBP2_CHICK	sp|O57429|UBP2_CHICK Ubiquitin carboxyl-terminal hydrolase 2 OS=Gallus gallus GN=USP2 PE=2 SV=1	_	_	_	_	_	PF00443.26|UCH|Ubiquitin carboxyl-terminal hydrolase|ENSGALT00000084322|m.6237:212-541;PF13423.3|UCH_1|Ubiquitin carboxyl-terminal hydrolase|ENSGALT00000084322|m.6237:213-523
ENSGALG00000006775	1.274402421	2.71107824	-1.08308115	2.01E-08	9.80E-08	down	yes	0.981425299	1.496303203	1.34547876	2.394862783	3.036834377	2.70153756	20	10367592	10377566	+	TGM2	protein_coding	GO:0018149|peptide cross-linking	--	GO:0003810|protein-glutamine gamma-glutamyltransferase activity; GO:0046872|metal ion binding	ko:K05625|TGM2		ko05016|Huntington's disease	2774	NP_990779.1	NP_990779.1 protein-glutamine gamma-glutamyltransferase 2 [Gallus gallus]	sp|Q01841|TGM2_CHICK	sp|Q01841|TGM2_CHICK Protein-glutamine gamma-glutamyltransferase 2 OS=Gallus gallus GN=TGL2 PE=1 SV=3	_	_	_	_	_	PF00927.19|Transglut_C|Transglutaminase family, C-terminal ig like domain|ENSGALT00000039224|m.3495:481-578;PF00927.19|Transglut_C|Transglutaminase family, C-terminal ig like domain|ENSGALT00000039224|m.3495:595-693;PF00868.17|Transglut_N|Transglutaminase family|ENSGALT00000039224|m.3495:13-129;PF01841.16|Transglut_core|Transglutaminase-like superfamily|ENSGALT00000039224|m.3495:282-368
ENSGALG00000006786	2.666543159	5.647913497	-1.079899204	2.73E-16	2.77E-15	down	yes	2.50113719	2.904955993	2.593536293	5.941345581	5.16073115	5.841663761	4	5163565	5169836	+	SYTL4	protein_coding	GO:0002576|platelet degranulation; GO:0006886|intracellular protein transport; GO:0006906|vesicle fusion; GO:0017158|regulation of calcium ion-dependent exocytosis; GO:0045921|positive regulation of exocytosis; GO:0046676|negative regulation of insulin secretion; GO:0048791|calcium ion-regulated exocytosis of neurotransmitter; GO:0050714|positive regulation of protein secretion; GO:0071985|multiv…	GO:0005654|nucleoplasm; GO:0005768|endosome; GO:0005815|microtubule organizing center; GO:0005829|cytosol; GO:0005886|plasma membrane; GO:0019898|extrinsic component of membrane; GO:0030658|transport vesicle membrane; GO:0031092|platelet alpha granule membrane; GO:0070382|exocytic vesicle; GO:0098793|presynapse	GO:0005509|calcium ion binding; GO:0005543|phospholipid binding; GO:0005544|calcium-dependent phospholipid binding; GO:0017137|Rab GTPase binding; GO:0019905|syntaxin binding; GO:0030276|clathrin binding; GO:0042043|neurexin family protein binding	ko:K17598|SYTL		--	2106	XP_003641124.1	XP_003641124.1 synaptotagmin-like protein 4 [Gallus gallus]	sp|Q96C24|SYTL4_HUMAN	sp|Q96C24|SYTL4_HUMAN Synaptotagmin-like protein 4 OS=Homo sapiens GN=SYTL4 PE=1 SV=2	9031.ENSGALP00000010962	PREDICTED: Gallus gallus similar to granuphilin A (LOC422260), mRNA	_	KOG1028	_	PF00168.27|C2|C2 domain|ENSGALT00000091512|m.16326:405-506;PF00168.27|C2|C2 domain|ENSGALT00000091512|m.16326:558-666;PF02318.13|FYVE_2|FYVE-type zinc finger|ENSGALT00000091512|m.16326:20-133
ENSGALG00000006796	1.151075879	0.281611769	1.993341408	1.04E-08	5.22E-08	up	yes	1.217340126	1.244601225	0.991286286	0.392831178	0.250853986	0.201150143	4	5171035	5178153	-	SRPX2	protein_coding	GO:0001525|angiogenesis; GO:0042325|regulation of phosphorylation; GO:0048870|cell motility; GO:0051965|positive regulation of synapse assembly; GO:0090050|positive regulation of cell migration involved in sprouting angiogenesis; GO:0098609|cell-cell adhesion	GO:0005615|extracellular space; GO:0005737|cytoplasm; GO:0009986|cell surface; GO:0015630|microtubule cytoskeleton; GO:0030054|cell junction; GO:0060076|excitatory synapse; GO:0097060|synaptic membrane	GO:0005102|signaling receptor binding; GO:0036458|hepatocyte growth factor binding; GO:0042802|identical protein binding	ko:K19408|SRPX2		--	1416	XP_015133979.1	XP_015133979.1 sushi repeat-containing protein SRPX2 [Gallus gallus]	sp|Q5EA25|SRPX2_BOVIN	sp|Q5EA25|SRPX2_BOVIN Sushi repeat-containing protein SRPX2 OS=Bos taurus GN=SRPX2 PE=2 SV=1	9031.ENSGALP00000010977	sushi-repeat-containing protein, X-linked 2	_	KOG4297	_	PF13778.3|DUF4174|Domain of unknown function (DUF4174)|ENSGALT00000107253|m.16327:341-459;PF02494.13|HYR|HYR domain|ENSGALT00000107253|m.16327:183-265;PF00084.17|Sushi|Sushi repeat (SCR repeat)|ENSGALT00000107253|m.16327:87-119;PF00084.17|Sushi|Sushi repeat (SCR repeat)|ENSGALT00000107253|m.16327:128-182;PF00084.17|Sushi|Sushi repeat (SCR repeat)|ENSGALT00000107253|m.16327:270-325
ENSGALG00000006804	1.019427881	2.320147289	-1.178578388	2.29E-08	1.11E-07	down	yes	1.203033746	0.915803588	0.939446311	2.130063761	2.038175266	2.792202841	8	16385301	16404071	+	ODF2L	protein_coding	--	GO:0005813|centrosome	--	--		--	2253	XP_025008738.1	XP_025008738.1 outer dense fiber protein 2-like isoform X4 [Gallus gallus]	sp|Q9ULJ1|ODF2L_HUMAN	sp|Q9ULJ1|ODF2L_HUMAN Outer dense fiber protein 2-like OS=Homo sapiens GN=ODF2L PE=2 SV=2	9031.ENSGALP00000038048	outer dense fiber of sperm tails 2-like	_	_	NOG146747	_
ENSGALG00000006840	50.75913072	102.7167056	-1.016787821	4.20E-47	2.00E-45	down	yes	50.73001013	51.03439826	50.51298377	96.39717714	101.0580588	110.6948808	10	14421016	14484749	-	ENSGALG00000006840	protein_coding	GO:0007186|G protein-coupled receptor signaling pathway; GO:0007507|heart development; GO:0010611|regulation of cardiac muscle hypertrophy; GO:0035025|positive regulation of Rho protein signal transduction; GO:0035556|intracellular signal transduction; GO:0043065|positive regulation of apoptotic process; GO:0043123|positive regulation of I-kappaB kinase/NF-kappaB signaling; GO:0051056|regulation …	GO:0005634|nucleus; GO:0005829|cytosol; GO:0005884|actin filament; GO:0005938|cell cortex; GO:0016020|membrane; GO:0048471|perinuclear region of cytoplasm	GO:0004691|cAMP-dependent protein kinase activity; GO:0005078|MAP-kinase scaffold activity; GO:0005085|guanyl-nucleotide exchange factor activity; GO:0005089|Rho guanyl-nucleotide exchange factor activity; GO:0017048|Rho GTPase binding; GO:0046872|metal ion binding; GO:0051018|protein kinase A binding; GO:0060090|molecular adaptor activity	ko:K16529|ARHGEF13		--	4026	XP_025009844.1	XP_025009844.1 A-kinase anchor protein 13 isoform X2 [Gallus gallus]	sp|Q12802|AKP13_HUMAN	sp|Q12802|AKP13_HUMAN A-kinase anchor protein 13 OS=Homo sapiens GN=AKAP13 PE=1 SV=2	_	_	_	_	_	PF00621.17|RhoGEF|RhoGEF domain|ENSGALT00000011071|m.5687:549-740
ENSGALG00000006855	21.79715173	44.13233842	-1.017361708	2.86E-39	9.89E-38	down	yes	22.50382336	21.92745599	20.96017583	43.34168622	41.48543344	47.56989559	9	12619518	12636112	-	MELTF	protein_coding	GO:0006501|C-terminal protein lipidation; GO:0006826|iron ion transport; GO:0010756|positive regulation of plasminogen activation; GO:0043687|post-translational protein modification; GO:0044267|cellular protein metabolic process; GO:0055072|iron ion homeostasis; GO:0090091|positive regulation of extracellular matrix disassembly; GO:1900025|negative regulation of substrate adhesion-dependent cell …	GO:0005576|extracellular region; GO:0005788|endoplasmic reticulum lumen; GO:0005886|plasma membrane; GO:0005887|integral component of plasma membrane; GO:0009986|cell surface; GO:0046658|anchored component of plasma membrane; GO:0070062|extracellular exosome	GO:0005506|iron ion binding	ko:K06569|MFI2,CD228		--	3511	NP_990538.2	NP_990538.2 melanotransferrin precursor [Gallus gallus]	sp|P08582|TRFM_HUMAN	sp|P08582|TRFM_HUMAN Melanotransferrin OS=Homo sapiens GN=MELTF PE=1 SV=2	9031.ENSGALP00000032783	melanotransferrin/EOS47	_	_	NOG87503	PF00405.14|Transferrin|Transferrin|ENSGALT00000033424|m.8802:22-355;PF00405.14|Transferrin|Transferrin|ENSGALT00000033424|m.8802:366-704;PF12974.4|Phosphonate-bd|ABC transporter, phosphonate, periplasmic substrate-binding protein|ENSGALT00000033424|m.8802:393-511
ENSGALG00000006968	9.110875543	23.43482442	-1.362025249	1.37E-37	4.48E-36	down	yes	8.859683393	9.718538291	8.754404946	20.66262867	23.42119656	26.22064804	15	9390984	9405373	-	HNF1A	protein_coding	GO:0006351|transcription, DNA-templated; GO:0006357|regulation of transcription by RNA polymerase II; GO:0042593|glucose homeostasis; GO:0045893|positive regulation of transcription, DNA-templated	GO:0005634|nucleus; GO:0032991|protein-containing complex	GO:0000977|RNA polymerase II regulatory region sequence-specific DNA binding; GO:0003700|DNA-binding transcription factor activity; GO:0044212|transcription regulatory region DNA binding	ko:K08036|TCF1,HNF1A		ko04550|Signaling pathways regulating pluripotency of stem cells; ko04950|Maturity onset diabetes of the young	2583	NP_001025839.2	NP_001025839.2 hepatocyte nuclear factor 1-alpha [Gallus gallus]	sp|Q90867|HNF1A_CHICK	sp|Q90867|HNF1A_CHICK Hepatocyte nuclear factor 1-alpha OS=Gallus gallus GN=HNF1A PE=2 SV=1	9031.ENSGALP00000037563	Hepatocyte nuclear factor 1-alpha (HNF-1-alpha)(HNF-1A); Could activate expression of liver [...]	_	_	NOG79356	PF04812.10|HNF-1B_C|Hepatocyte nuclear factor 1 (HNF-1), beta isoform C terminus|ENSGALT00000084400|m.10878:285-544;PF04814.10|HNF-1_N|Hepatocyte nuclear factor 1 (HNF-1), N terminus|ENSGALT00000084400|m.10878:8-171;PF04813.9|HNF-1A_C|Hepatocyte nuclear factor 1 (HNF-1), alpha isoform C terminus|ENSGALT00000084400|m.10878:547-633;PF00046.26|Homeobox|Homeobox domain|ENSGALT00000084400|m.10878:203-…
ENSGALG00000006976	1.331059119	0.603381685	1.128515844	0.000878243	0.002135195	up	yes	1.690977503	1.622485863	0.679713992	0.551828518	0.615237319	0.643079217	9	12801542	12825362	+	ENSGALG00000006976	protein_coding	GO:0001889|liver development; GO:0007420|brain development; GO:0007584|response to nutrient; GO:0009636|response to toxic substance; GO:0009725|response to hormone; GO:0032355|response to estradiol; GO:0032868|response to insulin; GO:0042493|response to drug; GO:0042594|response to starvation; GO:0045471|response to ethanol; GO:0046686|response to cadmium ion; GO:0051412|response to corticosteron…	GO:0005739|mitochondrion; GO:0005743|mitochondrial inner membrane; GO:0005759|mitochondrial matrix; GO:0099617|matrix side of mitochondrial inner membrane	GO:0003858|3-hydroxybutyrate dehydrogenase activity; GO:0005543|phospholipid binding	ko:K00019|E1.1.1.30,bdh		ko00072|Synthesis and degradation of ketone bodies; ko00650|Butanoate metabolism; ko01100|Metabolic pathways	2595	XP_422703.2	XP_422703.2 D-beta-hydroxybutyrate dehydrogenase, mitochondrial isoform X1 [Gallus gallus]	sp|P29147|BDH_RAT	sp|P29147|BDH_RAT D-beta-hydroxybutyrate dehydrogenase, mitochondrial OS=Rattus norvegicus GN=Bdh1 PE=1 SV=2	_	_	_	_	_	PF00106.22|adh_short|short chain dehydrogenase|ENSGALT00000052521|m.8821:33-219;PF13561.3|adh_short_C2|Enoyl-(Acyl carrier protein) reductase|ENSGALT00000052521|m.8821:41-232;PF08659.7|KR|KR domain|ENSGALT00000052521|m.8821:35-189
ENSGALG00000006997	3.392339477	0.552367609	2.59694169	7.51E-36	2.29E-34	up	yes	3.412154652	3.465281296	3.299582484	0.368203848	0.580725625	0.708173355	17	4358151	4436723	-	BRINP1	protein_coding	GO:0001662|behavioral fear response; GO:0007050|cell cycle arrest; GO:0007614|short-term memory; GO:0008219|cell death; GO:0035176|social behavior; GO:0035640|exploration behavior; GO:0042711|maternal behavior; GO:0045666|positive regulation of neuron differentiation; GO:0045786|negative regulation of cell cycle; GO:0045930|negative regulation of mitotic cell cycle; GO:0050768|negative regulation…	GO:0005737|cytoplasm; GO:0005783|endoplasmic reticulum; GO:0030425|dendrite; GO:0043025|neuronal cell body	--	--		--	2781	NP_989780.1	NP_989780.1 BMP/retinoic acid-inducible neural-specific protein 1 precursor [Gallus gallus]	sp|Q7ZZR3|BRNP1_CHICK	sp|Q7ZZR3|BRNP1_CHICK BMP/retinoic acid-inducible neural-specific protein 1 OS=Gallus gallus GN=BRINP1 PE=2 SV=1	9031.ENSGALP00000011314	Deleted in bladder cancer protein 1 homolog Precursor (Protein FAM5A)(BMP/retinoic acid-indu [...]	_	_	NOG38997	PF01823.16|MACPF|MAC/Perforin domain|ENSGALT00000011328|m.11899:70-159
ENSGALG00000007015	0.595795711	0.185072268	1.634822668	0.00251694	0.005595301	up	yes	0.495413439	0.695972075	0.596001618	0.033598651	0.234880324	0.286737829	20	10622623	10626251	+	CD40	protein_coding	GO:0002768|immune response-regulating cell surface receptor signaling pathway; GO:0006874|cellular calcium ion homeostasis; GO:0006954|inflammatory response; GO:0006955|immune response; GO:0007275|multicellular organism development; GO:0030890|positive regulation of B cell proliferation; GO:0032496|response to lipopolysaccharide; GO:0032735|positive regulation of interleukin-12 production; GO:004…	GO:0005887|integral component of plasma membrane; GO:0009897|external side of plasma membrane; GO:0035631|CD40 receptor complex; GO:0043231|intracellular membrane-bounded organelle; GO:0070062|extracellular exosome	GO:0005031|tumor necrosis factor-activated receptor activity; GO:0031625|ubiquitin protein ligase binding	ko:K03160|TNFRSF5,CD40		ko04060|Cytokine-cytokine receptor interaction; ko04064|NF-kappa B signaling pathway; ko04514|Cell adhesion molecules (CAMs); ko04620|Toll-like receptor signaling pathway; ko04672|Intestinal immune network for IgA production; ko05144|Malaria; ko05145|Toxoplasmosis; ko05166|HTLV-I infection; ko05169|Epstein-Barr virus infection; ko05202|Transcriptional misregulation in cancer; ko05310|Asthma; ko05…	1981	XP_021272167.1	XP_021272167.1 tumor necrosis factor receptor superfamily member 5 isoform X1 [Numida meleagris]	sp|Q8SQ34|TNR5_PIG	sp|Q8SQ34|TNR5_PIG Tumor necrosis factor receptor superfamily member 5 OS=Sus scrofa GN=CD40 PE=2 SV=1	9031.ENSGALP00000011336	CD40 antigen	_	_	NOG28193	PF00020.15|TNFR_c6|TNFR/NGFR cysteine-rich region|ENSGALT00000097114|m.3556:83-124;PF00020.15|TNFR_c6|TNFR/NGFR cysteine-rich region|ENSGALT00000097114|m.3556:168-208
ENSGALG00000007028	1.687299816	0.220064833	2.88312905	1.25E-39	4.35E-38	up	yes	1.46781902	1.889592276	1.704488154	0.209201754	0.198940375	0.252052371	4	8732666	8906442	-	ENSGALG00000007028	protein_coding	GO:0009966|regulation of signal transduction	GO:0005737|cytoplasm; GO:0014069|postsynaptic density; GO:0043005|neuron projection; GO:0043025|neuronal cell body; GO:0045211|postsynaptic membrane; GO:0070062|extracellular exosome	GO:0042802|identical protein binding	ko:K17536|CNKSR2,KSR2		ko04013|MAPK signaling pathway - fly	3366	XP_015133995.1	XP_015133995.1 connector enhancer of kinase suppressor of ras 2-like [Gallus gallus]	sp|Q9Z1T4|CNKR2_RAT	sp|Q9Z1T4|CNKR2_RAT Connector enhancer of kinase suppressor of ras 2 OS=Rattus norvegicus GN=Cnksr2 PE=1 SV=1	9031.ENSGALP00000011357	annotation not avaliable	_	KOG1738	_	PF06663.10|DUF1170|Protein of unknown function (DUF1170)|ENSGALT00000011371|m.16365:398-575;PF10534.6|CRIC_ras_sig|Connector enhancer of kinase suppressor of ras|ENSGALT00000011371|m.16365:143-235;PF00536.27|SAM_1|SAM domain (Sterile alpha motif)|ENSGALT00000011371|m.16365:68-130;PF00169.26|PH|PH domain|ENSGALT00000011371|m.16365:671-762;PF07647.14|SAM_2|SAM domain (Sterile alpha motif)|ENSGALT00…
ENSGALG00000007078	1.578595011	0.721326367	1.119164096	3.05E-05	9.81E-05	up	yes	1.762916341	1.476066697	1.496801995	0.39909584	0.807627468	0.957255792	6	22955041	22993260	+	ENTPD1	protein_coding	GO:0007155|cell adhesion; GO:0007596|blood coagulation; GO:0034656|nucleobase-containing small molecule catabolic process	GO:0005886|plasma membrane; GO:0005887|integral component of plasma membrane; GO:0016020|membrane; GO:0070062|extracellular exosome	GO:0005524|ATP binding; GO:0017110|nucleoside-diphosphatase activity; GO:0017111|nucleoside-triphosphatase activity; GO:0102485|dATP phosphohydrolase activity; GO:0102486|dCTP phosphohydrolase activity; GO:0102487|dUTP phosphohydrolase activity; GO:0102488|dTTP phosphohydrolase activity; GO:0102489|GTP phosphohydrolase activity; GO:0102490|8-oxo-dGTP phosphohydrolase activity; GO:0102491|dGTP pho…	ko:K01510|ENTPD1_3_8,CD39		ko00230|Purine metabolism; ko00240|Pyrimidine metabolism; ko05169|Epstein-Barr virus infection	4354	NP_001292388.1	NP_001292388.1 ectonucleoside triphosphate diphosphohydrolase 1 [Gallus gallus]	sp|P49961|ENTP1_HUMAN	sp|P49961|ENTP1_HUMAN Ectonucleoside triphosphate diphosphohydrolase 1 OS=Homo sapiens GN=ENTPD1 PE=1 SV=1	9031.ENSGALP00000011453	ectonucleoside triphosphate diphosphohydrolase 1	COG5371	KOG1386	_	PF01150.14|GDA1_CD39|GDA1/CD39 (nucleoside phosphatase) family|ENSGALT00000072242|m.4979:44-468
ENSGALG00000007109	0.870167353	2.328592747	-1.40979088	9.44E-10	5.34E-09	down	yes	0.905880805	0.815522231	0.889099023	2.584875844	2.05199292	2.348909477	24	5136775	5138258	-	APOA4	protein_coding	--	--	--	ko:K08760|APOA4		ko04975|Fat digestion and absorption; ko04977|Vitamin digestion and absorption	1310	XP_003212771.2	XP_003212771.2 PREDICTED: apolipoprotein A-IV [Meleagris gallopavo]	_	_	9031.ENSGALP00000011502	apolipoprotein A-IV	_	_	NOG42418	PF01442.15|Apolipoprotein|Apolipoprotein A1/A4/E domain|ENSGALT00000107225|m.6328:135-321;PF01442.15|Apolipoprotein|Apolipoprotein A1/A4/E domain|ENSGALT00000107225|m.6328:313-429
ENSGALG00000007139	1.622599198	4.110567616	-1.335672431	5.08E-07	2.10E-06	down	yes	1.424409449	2.063102512	1.380285633	3.215793914	4.622233737	4.493675197	12	12255792	12269886	-	FAM107A	protein_coding	GO:0001558|regulation of cell growth	GO:0005634|nucleus; GO:0016607|nuclear speck; GO:0043005|neuron projection	--	--		--	831	XP_004944702.1	XP_004944702.1 protein FAM107A isoform X1 [Gallus gallus]	sp|O95990|F107A_HUMAN	sp|O95990|F107A_HUMAN Protein FAM107A OS=Homo sapiens GN=FAM107A PE=1 SV=1	9031.ENSGALP00000011549	family with sequence similarity 107, member A	_	_	NOG79877	PF06625.8|DUF1151|Protein of unknown function (DUF1151)|ENSGALT00000011563|m.7939:55-164
ENSGALG00000007140	18.99528637	38.13289366	-1.005013532	2.52E-34	7.25E-33	down	yes	18.32125984	19.49609879	19.16850048	42.00367399	35.36559821	37.02940877	2	13897935	14004606	+	NRP1	protein_coding	GO:0001525|angiogenesis; GO:0007155|cell adhesion; GO:0007411|axon guidance; GO:0009887|animal organ morphogenesis; GO:0022035|rhombomere cell migration; GO:0035767|endothelial cell chemotaxis; GO:0048010|vascular endothelial growth factor receptor signaling pathway; GO:0048729|tissue morphogenesis; GO:0051491|positive regulation of filopodium assembly; GO:0098743|cell aggregation	GO:0005623|cell; GO:0005886|plasma membrane; GO:0016021|integral component of membrane; GO:0030424|axon; GO:0032584|growth cone membrane; GO:0043679|axon terminus; GO:0044295|axonal growth cone; GO:0070852|cell body fiber	GO:0005021|vascular endothelial growth factor-activated receptor activity; GO:0008201|heparin binding; GO:0017154|semaphorin receptor activity; GO:0019838|growth factor binding; GO:0046872|metal ion binding	ko:K06724|NRP1,CD304		ko04360|Axon guidance; ko05166|HTLV-I infection	4221	NP_990113.1	NP_990113.1 neuropilin-1 precursor [Gallus gallus]	sp|P79795|NRP1_CHICK	sp|P79795|NRP1_CHICK Neuropilin-1 OS=Gallus gallus GN=NRP1 PE=2 SV=1	9031.ENSGALP00000011550	Neuropilin-1 Precursor (A5 protein); Receptor involved in the development of the cardiovascu [...]	_	KOG1094;KOG2649;KOG3714	_	PF00431.17|CUB|CUB domain|ENSGALT00000086700|m.14853:25-136;PF00431.17|CUB|CUB domain|ENSGALT00000086700|m.14853:145-260;PF00754.22|F5_F8_type_C|F5/8 type C domain|ENSGALT00000086700|m.14853:288-419;PF00754.22|F5_F8_type_C|F5/8 type C domain|ENSGALT00000086700|m.14853:444-578;PF11980.5|DUF3481|C-terminal domain of neuropilin glycoprotein|ENSGALT00000086700|m.14853:836-914;PF00629.20|MAM|MAM domai…
ENSGALG00000007141	6.873380116	14.36541909	-1.062414929	9.61E-51	5.31E-49	down	yes	6.906110857	6.729284589	6.984744903	13.49691852	14.88505249	14.71428626	10	17915117	17979890	+	LRRK1	protein_coding	GO:0035556|intracellular signal transduction; GO:0036035|osteoclast development; GO:0045453|bone resorption; GO:0050731|positive regulation of peptidyl-tyrosine phosphorylation; GO:0050732|negative regulation of peptidyl-tyrosine phosphorylation; GO:0090263|positive regulation of canonical Wnt signaling pathway; GO:1902533|positive regulation of intracellular signal transduction	GO:0005737|cytoplasm; GO:0005739|mitochondrion; GO:0005829|cytosol	GO:0004674|protein serine/threonine kinase activity; GO:0005524|ATP binding; GO:0005525|GTP binding; GO:0042802|identical protein binding; GO:0046872|metal ion binding	ko:K08843|LRRK1		--	6136	XP_015728902.1	XP_015728902.1 PREDICTED: leucine-rich repeat serine/threonine-protein kinase 1 isoform X1 [Coturnix japonica]	sp|Q38SD2|LRRK1_HUMAN	sp|Q38SD2|LRRK1_HUMAN Leucine-rich repeat serine/threonine-protein kinase 1 OS=Homo sapiens GN=LRRK1 PE=1 SV=3	_	_	_	_	_	PF00069.22|Pkinase|Protein kinase domain|ENSGALT00000011565|m.5753:1234-1505;PF07714.14|Pkinase_Tyr|Protein tyrosine kinase|ENSGALT00000011565|m.5753:1235-1502;PF13855.3|LRR_8|Leucine rich repeat|ENSGALT00000011565|m.5753:441-499;PF13855.3|LRR_8|Leucine rich repeat|ENSGALT00000011565|m.5753:539-593;PF16095.2|COR|C-terminal of Roc, COR, domain|ENSGALT00000011565|m.5753:834-1026;PF08477.10|Roc|Ras …
ENSGALG00000007168	0.667571303	0.191286447	1.751122739	2.56E-05	8.35E-05	up	yes	0.886010291	0.775513235	0.341190384	0.14525039	0.246801418	0.181807533	12	12285419	12348377	-	C3orf67	protein_coding	--	--	--	--		--	2867	XP_414408.4	XP_414408.4 uncharacterized protein C3orf67 homolog isoform X1 [Gallus gallus]	sp|Q6P2K3|CC067_MOUSE	sp|Q6P2K3|CC067_MOUSE Uncharacterized protein C3orf67 homolog OS=Mus musculus PE=2 SV=2	9031.ENSGALP00000011595	uncharacterized protein C3orf67 homolog	_	KOG3213	_	PF05018.10|DUF667|Protein of unknown function (DUF667)|ENSGALT00000070642|m.7944:1-183
ENSGALG00000007178	47.69116072	139.9509688	-1.552928279	3.72E-59	2.85E-57	down	yes	47.68539312	48.65527629	46.73281276	129.8992799	129.1484203	160.8052062	5	16940926	16958072	+	FADS2	protein_coding	GO:0006636|unsaturated fatty acid biosynthetic process	GO:0005789|endoplasmic reticulum membrane; GO:0016021|integral component of membrane	GO:0004768|stearoyl-CoA 9-desaturase activity	ko:K10226|FADS2		ko00592|alpha-Linolenic acid metabolism; ko01040|Biosynthesis of unsaturated fatty acids; ko01110|Biosynthesis of secondary metabolites; ko01212|Fatty acid metabolism; ko03320|PPAR signaling pathway	3286	NP_001153900.1	NP_001153900.1 fatty acid desaturase 2 [Gallus gallus]	sp|A4FV48|FADS2_BOVIN	sp|A4FV48|FADS2_BOVIN Fatty acid desaturase 2 OS=Bos taurus GN=FADS2 PE=2 SV=1	9031.ENSGALP00000011607	Delta-6 fatty acid desaturase Fragment	COG5274	KOG4232	_	PF00487.21|FA_desaturase|Fatty acid desaturase|ENSGALT00000098036|m.2689:158-416;PF00173.25|Cyt-b5|Cytochrome b5-like Heme/Steroid binding domain|ENSGALT00000098036|m.2689:22-95
ENSGALG00000007186	2.070271559	4.769830034	-1.200187448	7.69E-17	8.17E-16	down	yes	1.75984084	2.397285391	2.053688445	5.190343714	4.465022582	4.654123805	17	2882867	2987652	+	TMEM268	protein_coding	--	GO:0016021|integral component of membrane	--	--		--	2687	XP_004945853.2	XP_004945853.2 transmembrane protein 268 isoform X1 [Gallus gallus]	sp|Q5EA48|TM268_BOVIN	sp|Q5EA48|TM268_BOVIN Transmembrane protein 268 OS=Bos taurus GN=TMEM268 PE=2 SV=1	9031.ENSGALP00000011624	chromosome 9 open reading frame 91	_	_	NOG46732	PF14800.3|DUF4481|Domain of unknown function (DUF4481)|ENSGALT00000011638|m.11868:38-281
ENSGALG00000007242	1.551501687	4.303816386	-1.466030642	2.81E-27	5.78E-26	down	yes	1.713843125	1.540152339	1.400509598	4.463575919	4.209508451	4.238364789	4	9901515	9904127	+	SLITRK4	protein_coding	GO:0007409|axonogenesis; GO:0051965|positive regulation of synapse assembly	GO:0005886|plasma membrane; GO:0016021|integral component of membrane	--	--		--	2613	XP_004940782.2	XP_004940782.2 SLIT and NTRK-like protein 4 isoform X1 [Gallus gallus]	sp|Q8IW52|SLIK4_HUMAN	sp|Q8IW52|SLIK4_HUMAN SLIT and NTRK-like protein 4 OS=Homo sapiens GN=SLITRK4 PE=1 SV=1	9031.ENSGALP00000011703	SLIT and NTRK-like family, member 4	_	KOG0619	_	PF13855.3|LRR_8|Leucine rich repeat|ENSGALT00000011717|m.16399:119-176;PF13855.3|LRR_8|Leucine rich repeat|ENSGALT00000011717|m.16399:173-223;PF13855.3|LRR_8|Leucine rich repeat|ENSGALT00000011717|m.16399:413-470;PF13855.3|LRR_8|Leucine rich repeat|ENSGALT00000011717|m.16399:458-518;PF13855.3|LRR_8|Leucine rich repeat|ENSGALT00000011717|m.16399:506-565;PF12799.4|LRR_4|Leucine Rich repeats (2 copi…
ENSGALG00000007324	0.484498081	0.110195692	2.040579731	2.27E-09	1.23E-08	up	yes	0.456223645	0.492023464	0.505247134	0.060796002	0.132815828	0.136975247	9	14201848	14296035	-	TP63	protein_coding	GO:0000122|negative regulation of transcription by RNA polymerase II; GO:0001302|replicative cell aging; GO:0001501|skeletal system development; GO:0001736|establishment of planar polarity; GO:0002053|positive regulation of mesenchymal cell proliferation; GO:0002064|epithelial cell development; GO:0006338|chromatin remodeling; GO:0006915|apoptotic process; GO:0006974|cellular response to DNA dama…	GO:0000790|nuclear chromatin; GO:0005634|nucleus; GO:0005654|nucleoplasm; GO:0005667|transcription factor complex; GO:0005737|cytoplasm; GO:0005739|mitochondrion; GO:0005791|rough endoplasmic reticulum; GO:0005794|Golgi apparatus; GO:0005829|cytosol; GO:0030425|dendrite	GO:0001228|DNA-binding transcription activator activity, RNA polymerase II-specific; GO:0002039|p53 binding; GO:0003677|DNA binding; GO:0003682|chromatin binding; GO:0003684|damaged DNA binding; GO:0003690|double-stranded DNA binding; GO:0003700|DNA-binding transcription factor activity; GO:0042802|identical protein binding; GO:0043565|sequence-specific DNA binding; GO:0044212|transcription regul…	ko:K10149|TP63		ko04214|Apoptosis - fly; ko04391|Hippo signaling pathway - fly; ko05206|MicroRNAs in cancer	2675	XP_015146847.1	XP_015146847.1 tumor protein 63 isoform X1 [Gallus gallus]	sp|Q9H3D4|P63_HUMAN	sp|Q9H3D4|P63_HUMAN Tumor protein 63 OS=Homo sapiens GN=TP63 PE=1 SV=1	59729.ENSTGUP00000009686	Tumor protein 63 (p63)(Transformation-related protein 63)(TP63)(Tumor protein p73-like)(p73L [...]	_	_	NOG80479	PF00870.15|P53|P53 DNA-binding domain|ENSGALT00000087959|m.8906:164-358;PF07710.8|P53_tetramer|P53 tetramerisation motif|ENSGALT00000087959|m.8906:391-430;PF07647.14|SAM_2|SAM domain (Sterile alpha motif)|ENSGALT00000087959|m.8906:542-603
ENSGALG00000007334	55.48075245	132.6325804	-1.257224708	6.63E-112	1.87E-109	down	yes	55.83139431	56.16025817	54.45060486	136.4662103	128.267455	133.164076	14	10466461	10508368	-	ABAT	protein_coding	GO:0001666|response to hypoxia; GO:0007568|aging; GO:0007620|copulation; GO:0007626|locomotory behavior; GO:0009449|gamma-aminobutyric acid biosynthetic process; GO:0009450|gamma-aminobutyric acid catabolic process; GO:0010039|response to iron ion; GO:0014053|negative regulation of gamma-aminobutyric acid secretion; GO:0021549|cerebellum development; GO:0031652|positive regulation of heat generat…	GO:0005739|mitochondrion; GO:0005759|mitochondrial matrix; GO:0032144|4-aminobutyrate transaminase complex; GO:0043005|neuron projection; GO:0070062|extracellular exosome	GO:0003867|4-aminobutyrate transaminase activity; GO:0030170|pyridoxal phosphate binding; GO:0032145|succinate-semialdehyde dehydrogenase binding; GO:0034386|4-aminobutyrate:2-oxoglutarate transaminase activity; GO:0042803|protein homodimerization activity; GO:0046872|metal ion binding; GO:0047298|(S)-3-amino-2-methylpropionate transaminase activity; GO:0051536|iron-sulfur cluster binding	ko:K13524|ABAT		ko00250|Alanine, aspartate and glutamate metabolism; ko00280|Valine, leucine and isoleucine degradation; ko00410|beta-Alanine metabolism; ko00640|Propanoate metabolism; ko00650|Butanoate metabolism; ko01100|Metabolic pathways; ko01120|Microbial metabolism in diverse environments; ko04727|GABAergic synapse	2279	XP_414940.2	XP_414940.2 4-aminobutyrate aminotransferase, mitochondrial [Gallus gallus]	sp|P80404|GABT_HUMAN	sp|P80404|GABT_HUMAN 4-aminobutyrate aminotransferase, mitochondrial OS=Homo sapiens GN=ABAT PE=1 SV=3	9031.ENSGALP00000011853	4-aminobutyrate aminotransferase	COG0160	KOG1405	_	PF00202.18|Aminotran_3|Aminotransferase class-III|ENSGALT00000094273|m.9761:67-496
ENSGALG00000007383	19.02070339	8.458717906	1.168113407	5.50E-10	3.18E-09	up	yes	20.3258912	18.89740479	17.83881418	7.862499242	6.57668203	10.93697245	15	10006078	10008129	-	HSPB8	protein_coding	GO:1900034|regulation of cellular response to heat	GO:0005622|intracellular; GO:0005634|nucleus; GO:0005654|nucleoplasm; GO:0005737|cytoplasm; GO:0005829|cytosol	GO:0042802|identical protein binding	ko:K08879|HSPB8		--	594	XP_004934466.1	XP_004934466.1 heat shock protein beta-8 [Gallus gallus]	sp|Q9UJY1|HSPB8_HUMAN	sp|Q9UJY1|HSPB8_HUMAN Heat shock protein beta-8 OS=Homo sapiens GN=HSPB8 PE=1 SV=1	9031.ENSGALP00000011924	heat shock 22kDa protein 8	_	KOG3591	_	PF00011.18|HSP20|Hsp20/alpha crystallin family|ENSGALT00000011938|m.10964:94-175
ENSGALG00000007418	1.419950165	0.623094398	1.175472334	0.000389763	0.001025282	up	yes	1.082735124	1.310899595	1.866215776	0.645036257	0.563662225	0.660584712	24	5487325	5489870	-	CD3D	protein_coding	GO:0002250|adaptive immune response; GO:0007166|cell surface receptor signaling pathway; GO:0045059|positive thymic T cell selection; GO:0045944|positive regulation of transcription by RNA polymerase II; GO:0051260|protein homooligomerization	GO:0016021|integral component of membrane; GO:0042105|alpha-beta T cell receptor complex	GO:0003713|transcription coactivator activity; GO:0004888|transmembrane signaling receptor activity; GO:0042803|protein homodimerization activity; GO:0046982|protein heterodimerization activity	ko:K06450|CD3D		ko04640|Hematopoietic cell lineage; ko04658|Th1 and Th2 cell differentiation; ko04659|Th17 cell differentiation; ko04660|T cell receptor signaling pathway; ko05142|Chagas disease (American trypanosomiasis); ko05162|Measles; ko05166|HTLV-I infection; ko05340|Primary immunodeficiency	1148	AAS89835.1	AAS89835.1 CD3 glycoprotein precursor [Gallus gallus]	sp|Q764N2|CD3D_PIG	sp|Q764N2|CD3D_PIG T-cell surface glycoprotein CD3 delta chain OS=Sus scrofa GN=CD3D PE=2 SV=1	9031.ENSGALP00000011984	CD3D antigen, delta polypeptide (TiT3 complex)	_	_	NOG43749	PF16680.2|Ig_4|T-cell surface glycoprotein CD3 delta chain|ENSGALT00000094259|m.6391:35-109;PF16681.2|Ig_5|Ig-like domain on T-cell surface glycoprotein CD3 epsilon chain|ENSGALT00000094259|m.6391:34-106
ENSGALG00000007426	19.12018703	3.571756601	2.417111772	3.64E-85	6.24E-83	up	yes	18.8244951	19.2291681	19.3068979	4.06717518	2.970992057	3.677102565	2	15687491	15728548	+	MKX	protein_coding	GO:0006355|regulation of transcription, DNA-templated; GO:0007517|muscle organ development	GO:0005634|nucleus	GO:0043565|sequence-specific DNA binding	--		--	1572	XP_015137550.2	XP_015137550.2 homeobox protein Mohawk isoform X1 [Gallus gallus]	sp|Q8IYA7|MKX_HUMAN	sp|Q8IYA7|MKX_HUMAN Homeobox protein Mohawk OS=Homo sapiens GN=MKX PE=2 SV=2	9031.ENSGALP00000012003	mohawk homeobox	_	KOG0773	_	PF05920.8|Homeobox_KN|Homeobox KN domain|ENSGALT00000087293|m.14914:259-298;PF00046.26|Homeobox|Homeobox domain|ENSGALT00000087293|m.14914:264-300
ENSGALG00000007434	26.10071756	59.6706883	-1.192622069	6.60E-51	3.72E-49	down	yes	26.3303723	26.53222075	25.43955963	57.48490954	56.24316779	65.28398756	14	12387740	12420305	-	RHBDF1	protein_coding	GO:0006508|proteolysis; GO:0008283|cell population proliferation; GO:0016477|cell migration; GO:0042058|regulation of epidermal growth factor receptor signaling pathway; GO:0050708|regulation of protein secretion; GO:0050709|negative regulation of protein secretion; GO:0061136|regulation of proteasomal protein catabolic process	GO:0000139|Golgi membrane; GO:0005789|endoplasmic reticulum membrane; GO:0016021|integral component of membrane	--	--		--	2980	XP_004945413.1	XP_004945413.1 inactive rhomboid protein 1 isoform X2 [Gallus gallus]	sp|Q6PIX5|RHDF1_MOUSE	sp|Q6PIX5|RHDF1_MOUSE Inactive rhomboid protein 1 OS=Mus musculus GN=Rhbdf1 PE=1 SV=2	59729.ENSTGUP00000004627	Rhomboid family member 1 (p100hRho)(Rhomboid 5 homolog 1) [Taeniopygia guttata]	COG0705	KOG2290	_	PF12595.5|Rhomboid_SP|Rhomboid serine protease|ENSGALT00000098367|m.9785:125-342;PF01694.19|Rhomboid|Rhomboid family|ENSGALT00000098367|m.9785:683-821
ENSGALG00000007511	0.310578459	0.119217657	1.310874269	0.00237188	0.005301691	up	yes	0.453646049	0.207491707	0.27059762	0.147076542	0.110161902	0.100414526	7	7177686	7189495	-	ITGB2	protein_coding	GO:0006909|phagocytosis; GO:0007160|cell-matrix adhesion; GO:0007229|integrin-mediated signaling pathway; GO:0031623|receptor internalization; GO:0071404|cellular response to low-density lipoprotein particle stimulus	GO:0008305|integrin complex; GO:0016020|membrane	GO:0038023|signaling receptor activity; GO:0046872|metal ion binding	ko:K06464|ITGB2,CD18		ko04015|Rap1 signaling pathway; ko04145|Phagosome; ko04390|Hippo signaling pathway; ko04514|Cell adhesion molecules (CAMs); ko04610|Complement and coagulation cascades; ko04650|Natural killer cell mediated cytotoxicity; ko04670|Leukocyte transendothelial migration; ko04810|Regulation of actin cytoskeleton; ko05133|Pertussis; ko05134|Legionellosis; ko05140|Leishmaniasis; ko05144|Malaria; ko05146|A…	3566	XP_015144621.1	XP_015144621.1 integrin beta-2 isoform X2 [Gallus gallus]	sp|Q5VI41|ITB2_CAPHI	sp|Q5VI41|ITB2_CAPHI Integrin beta-2 OS=Capra hircus GN=ITGB2 PE=2 SV=1	9031.ENSGALP00000012130	integrin, beta 2	_	KOG1226	_	PF00362.15|Integrin_beta|Integrin, beta chain|ENSGALT00000012144|m.5798:34-450;PF08725.8|Integrin_b_cyt|Integrin beta cytoplasmic domain|ENSGALT00000012144|m.5798:727-770;PF07965.9|Integrin_B_tail|Integrin beta tail domain|ENSGALT00000012144|m.5798:624-703
ENSGALG00000007546	0.301051284	0.686823053	-1.16363989	0.000106505	0.000312246	down	yes	0.30934965	0.353731104	0.240073099	0.836653519	0.622218013	0.601597628	4	11345577	11367340	-	ENSGALG00000007546	protein_coding	GO:0006887|exocytosis; GO:0006893|Golgi to plasma membrane transport; GO:0015031|protein transport; GO:0048015|phosphatidylinositol-mediated signaling; GO:0050714|positive regulation of protein secretion; GO:0051601|exocyst localization; GO:0061024|membrane organization	GO:0000145|exocyst; GO:0005737|cytoplasm; GO:0005886|plasma membrane; GO:0016020|membrane; GO:0030496|midbody; GO:0098592|cytoplasmic side of apical plasma membrane	GO:0005546|phosphatidylinositol-4,5-bisphosphate binding; GO:0017049|GTP-Rho binding	ko:K19983|EXOC1,SEC3		--	2806	XP_025006027.1	XP_025006027.1 exocyst complex component 1 [Gallus gallus]	sp|Q8R3S6|EXOC1_MOUSE	sp|Q8R3S6|EXOC1_MOUSE Exocyst complex component 1 OS=Mus musculus GN=Exoc1 PE=1 SV=4	9031.ENSGALP00000012186	similar to Sec3	_	KOG2148	_	PF09763.6|Sec3_C|Exocyst complex component Sec3|ENSGALT00000039549|m.16451:188-836;PF15277.3|Sec3-PIP2_bind|Exocyst complex component SEC3 N-terminal PIP2 binding PH|ENSGALT00000039549|m.16451:32-120
ENSGALG00000007570	1.077588157	2.749467738	-1.343257672	1.81E-11	1.22E-10	down	yes	1.181499966	1.171628883	0.879635621	2.388147732	2.899654934	2.960600549	4	11440335	11449639	-	ENSGALG00000007570	protein_coding	GO:0000122|negative regulation of transcription by RNA polymerase II; GO:0001525|angiogenesis; GO:0006366|transcription by RNA polymerase II; GO:0008284|positive regulation of cell population proliferation; GO:0030033|microvillus assembly; GO:0032534|regulation of microvillus assembly; GO:0035914|skeletal muscle cell differentiation; GO:0045600|positive regulation of fat cell differentiation; GO:…	GO:0005654|nucleoplasm; GO:0005794|Golgi apparatus; GO:0043231|intracellular membrane-bounded organelle	GO:0000978|RNA polymerase II proximal promoter sequence-specific DNA binding; GO:0001228|DNA-binding transcription activator activity, RNA polymerase II-specific; GO:0008134|transcription factor binding; GO:0046872|metal ion binding	ko:K09206|KLF5		--	1987	XP_004940833.2	XP_004940833.2 Krueppel-like factor 5 isoform X4 [Gallus gallus]	sp|Q13887|KLF5_HUMAN	sp|Q13887|KLF5_HUMAN Krueppel-like factor 5 OS=Homo sapiens GN=KLF5 PE=1 SV=2	9031.ENSGALP00000012227	similar to Zinc finger protein 534	COG5048	KOG1721	_	_
ENSGALG00000007636	0.333818504	1.903371274	-2.476397746	2.32E-29	5.38E-28	down	yes	0.371419147	0.313628694	0.316407672	2.143039258	1.927997255	1.639077311	20	11554555	11562277	-	PCK1	protein_coding	GO:0006089|lactate metabolic process; GO:0006090|pyruvate metabolic process; GO:0006094|gluconeogenesis; GO:0006111|regulation of gluconeogenesis; GO:0006522|alanine metabolic process; GO:0006531|aspartate metabolic process; GO:0006536|glutamate metabolic process; GO:0006541|glutamine metabolic process; GO:0006544|glycine metabolic process; GO:0006560|proline metabolic process; GO:0006735|NADH re…	GO:0005829|cytosol	GO:0003729|mRNA binding; GO:0004550|nucleoside diphosphate kinase activity; GO:0004613|phosphoenolpyruvate carboxykinase (GTP) activity; GO:0005525|GTP binding; GO:0008906|inosine kinase activity; GO:0019157|malate oxidase activity; GO:0030145|manganese ion binding; GO:0043565|sequence-specific DNA binding; GO:0047134|protein-disulfide reductase activity; GO:0050692|DBD domain binding; GO:0051379…	ko:K01596|E4.1.1.32,pckA,PCK		ko00010|Glycolysis / Gluconeogenesis; ko00020|Citrate cycle (TCA cycle); ko00620|Pyruvate metabolism; ko01100|Metabolic pathways; ko01110|Biosynthesis of secondary metabolites; ko01120|Microbial metabolism in diverse environments; ko01130|Biosynthesis of antibiotics; ko03320|PPAR signaling pathway; ko04068|FoxO signaling pathway; ko04151|PI3K-Akt signaling pathway; ko04152|AMPK signaling pathway;…	2762	POI33385.1	POI33385.1 hypothetical protein CIB84_002863 [Bambusicola thoracicus]	sp|P05153|PCKGC_CHICK	sp|P05153|PCKGC_CHICK Phosphoenolpyruvate carboxykinase, cytosolic [GTP] OS=Gallus gallus GN=PCK1 PE=2 SV=1	9031.ENSGALP00000012342	Phosphoenolpyruvate carboxykinase, cytosolic [GTP] (PEPCK-C)(EC 4.1.1.32)(Phosphoenolpyruvat [...]	COG1274	KOG3749	_	PF00821.15|PEPCK|Phosphoenolpyruvate carboxykinase|ENSGALT00000012356|m.3597:29-619
ENSGALG00000007669	38.40496231	297.0959372	-2.951237193	5.05E-262	1.20E-258	down	yes	37.36028229	41.11165764	36.74294699	273.7299937	292.1996695	325.3581486	13	18949948	18952753	+	EGR1	protein_coding	GO:0000122|negative regulation of transcription by RNA polymerase II; GO:0001666|response to hypoxia; GO:0002931|response to ischemia; GO:0006366|transcription by RNA polymerase II; GO:0009749|response to glucose; GO:0030217|T cell differentiation; GO:0030509|BMP signaling pathway; GO:0032868|response to insulin; GO:0033233|regulation of protein sumoylation; GO:0035914|skeletal muscle cell differ…	GO:0005634|nucleus; GO:0005654|nucleoplasm; GO:0005737|cytoplasm	GO:0000976|transcription regulatory region sequence-specific DNA binding; GO:0000977|RNA polymerase II regulatory region sequence-specific DNA binding; GO:0001228|DNA-binding transcription activator activity, RNA polymerase II-specific; GO:0003677|DNA binding; GO:0003700|DNA-binding transcription factor activity; GO:0008270|zinc ion binding; GO:0010385|double-stranded methylated DNA binding; GO:0…	ko:K09203|EGR1		ko04371|Apelin signaling pathway; ko04933|AGE-RAGE signaling pathway in diabetic complications; ko05020|Prion diseases; ko05166|HTLV-I infection	2485	XP_021266338.1	XP_021266338.1 early growth response protein 1 [Numida meleagris]	sp|P18146|EGR1_HUMAN	sp|P18146|EGR1_HUMAN Early growth response protein 1 OS=Homo sapiens GN=EGR1 PE=1 SV=1	9031.ENSGALP00000012417	Early growth response protein 1 Fragment (EGR-1)(Zinc finger protein ZENK); Transcriptional [...]	COG5048	KOG1721	_	PF11914.5|DUF3432|Domain of unknown function (DUF3432)|ENSGALT00000012431|m.9161:468-563;PF11928.5|DUF3446|Domain of unknown function (DUF3446)|ENSGALT00000012431|m.9161:177-257
ENSGALG00000007675	0.692551052	0.130369948	2.32336896	3.68E-08	1.75E-07	up	yes	0.499789911	0.806325022	0.771538222	0.092031313	0.110579118	0.188499414	24	5596881	5602957	+	CXCR5	protein_coding	GO:0006955|immune response; GO:0030595|leukocyte chemotaxis; GO:0032467|positive regulation of cytokinesis; GO:0042113|B cell activation; GO:0048535|lymph node development	GO:0009897|external side of plasma membrane; GO:0016021|integral component of membrane	GO:0016494|C-X-C chemokine receptor activity	ko:K04190|CXCR5,BLR1,CD185		ko04060|Cytokine-cytokine receptor interaction; ko04062|Chemokine signaling pathway	2171	NP_001292143.1	NP_001292143.1 C-X-C chemokine receptor type 5 [Gallus gallus]	sp|Q04683|CXCR5_MOUSE	sp|Q04683|CXCR5_MOUSE C-X-C chemokine receptor type 5 OS=Mus musculus GN=Cxcr5 PE=1 SV=2	59729.ENSTGUP00000000021	C-X-C chemokine receptor type 5 (CXC-R5)(CXCR-5)(Burkitt lymphoma receptor 1)(Monocyte-deriv [...]	_	KOG3656	_	PF00001.18|7tm_1|7 transmembrane receptor (rhodopsin family)|ENSGALT00000012443|m.6412:70-321;PF10320.6|7TM_GPCR_Srsx|Serpentine type 7TM GPCR chemoreceptor Srsx|ENSGALT00000012443|m.6412:64-333
ENSGALG00000007690	3.478476668	1.661387762	1.061550707	1.64E-08	8.08E-08	up	yes	3.412502236	3.684370738	3.338557031	1.427672468	1.733630109	1.822860708	20	11939844	11947261	-	TFAP2C	protein_coding	GO:0000122|negative regulation of transcription by RNA polymerase II; GO:0006357|regulation of transcription by RNA polymerase II; GO:0007267|cell-cell signaling; GO:0008584|male gonad development; GO:0040029|regulation of gene expression, epigenetic; GO:0042127|regulation of cell population proliferation; GO:0045944|positive regulation of transcription by RNA polymerase II	GO:0005634|nucleus; GO:0005654|nucleoplasm; GO:0005739|mitochondrion; GO:0005829|cytosol	GO:0000977|RNA polymerase II regulatory region sequence-specific DNA binding; GO:0001047|core promoter binding; GO:0001227|DNA-binding transcription repressor activity, RNA polymerase II-specific; GO:0001228|DNA-binding transcription activator activity, RNA polymerase II-specific; GO:0003677|DNA binding; GO:0003700|DNA-binding transcription factor activity; GO:0046983|protein dimerization activity	ko:K09177|TFAP2C		--	1347	XP_417497.2	XP_417497.2 transcription factor AP-2 gamma [Gallus gallus]	sp|Q92754|AP2C_HUMAN	sp|Q92754|AP2C_HUMAN Transcription factor AP-2 gamma OS=Homo sapiens GN=TFAP2C PE=1 SV=1	9031.ENSGALP00000012451	transcription factor AP-2 gamma (activating enhancer binding protein 2 gamma)	_	KOG3811	_	PF03299.11|TF_AP-2|Transcription factor AP-2|ENSGALT00000012465|m.3609:223-417
ENSGALG00000007701	1.627341887	3.293430076	-1.012609211	1.93E-07	8.46E-07	down	yes	1.584203357	1.535890873	1.76193143	3.034025102	3.87954212	2.966723004	9	15424639	15428284	+	B3GNT7	protein_coding	GO:0016266|O-glycan processing; GO:0018146|keratan sulfate biosynthetic process	GO:0000139|Golgi membrane; GO:0016021|integral component of membrane	GO:0008499|UDP-galactose:beta-N-acetylglucosamine beta-1,3-galactosyltransferase activity; GO:0008532|N-acetyllactosaminide beta-1,3-N-acetylglucosaminyltransferase activity	ko:K09664|B3GNT7		ko00533|Glycosaminoglycan biosynthesis - keratan sulfate	1457	XP_422738.1	XP_422738.1 UDP-GlcNAc:betaGal beta-1,3-N-acetylglucosaminyltransferase 7 isoform X1 [Gallus gallus]	sp|Q8NFL0|B3GN7_HUMAN	sp|Q8NFL0|B3GN7_HUMAN UDP-GlcNAc:betaGal beta-1,3-N-acetylglucosaminyltransferase 7 OS=Homo sapiens GN=B3GNT7 PE=2 SV=1	9031.ENSGALP00000012464	UDP-GlcNAc:betaGal beta-1,3-N-acetylglucosaminyltransferase 7	_	KOG2287	_	PF01762.18|Galactosyl_T|Galactosyltransferase|ENSGALT00000012478|m.9024:180-371;PF02434.13|Fringe|Fringe-like|ENSGALT00000012478|m.9024:261-375
ENSGALG00000007720	2.995902101	1.311087074	1.186072464	2.98E-13	2.36E-12	up	yes	3.445416632	2.959789704	2.582499969	1.262034453	1.146356015	1.524870755	15	10329429	10349666	+	AIFM3	protein_coding	GO:0097194|execution phase of apoptosis	GO:0005739|mitochondrion; GO:0005743|mitochondrial inner membrane; GO:0005783|endoplasmic reticulum; GO:0005829|cytosol	GO:0016491|oxidoreductase activity; GO:0046872|metal ion binding; GO:0050660|flavin adenine dinucleotide binding; GO:0051537|2 iron, 2 sulfur cluster binding	--		--	4297	XP_003642264.1	XP_003642264.1 apoptosis-inducing factor 3 isoform X5 [Gallus gallus]	sp|Q96NN9|AIFM3_HUMAN	sp|Q96NN9|AIFM3_HUMAN Apoptosis-inducing factor 3 OS=Homo sapiens GN=AIFM3 PE=1 SV=1	_	_	_	_	_	PF07992.11|Pyr_redox_2|Pyridine nucleotide-disulphide oxidoreductase|ENSGALT00000104108|m.11014:236-533;PF00070.24|Pyr_redox|Pyridine nucleotide-disulphide oxidoreductase|ENSGALT00000104108|m.11014:374-454;PF00355.23|Rieske|Rieske [2Fe-2S] domain|ENSGALT00000104108|m.11014:111-194;PF13738.3|Pyr_redox_3|Pyridine nucleotide-disulphide oxidoreductase|ENSGALT00000104108|m.11014:295-506;PF14759.3|Redu…
ENSGALG00000007748	2.309703267	8.203008918	-1.823970595	1.36E-49	7.15E-48	down	yes	2.086547455	2.504296023	2.338266323	9.016818216	7.914019354	7.678189185	4	12310289	12331702	+	SLC16A2	protein_coding	GO:0006810|transport; GO:0015718|monocarboxylic acid transport; GO:0043252|sodium-independent organic anion transport; GO:0070327|thyroid hormone transport	GO:0005886|plasma membrane; GO:0005887|integral component of plasma membrane	GO:0005215|transporter activity; GO:0008028|monocarboxylic acid transmembrane transporter activity; GO:0015293|symporter activity; GO:0015349|thyroid hormone transmembrane transporter activity	ko:K08231|SLC16A2		ko04919|Thyroid hormone signaling pathway	2515	NP_001308666.1	NP_001308666.1 monocarboxylate transporter 8 [Gallus gallus]	sp|P36021|MOT8_HUMAN	sp|P36021|MOT8_HUMAN Monocarboxylate transporter 8 OS=Homo sapiens GN=SLC16A2 PE=1 SV=2	9031.ENSGALP00000012547	solute carrier family 16, member 2 (monocarboxylic acid transporter 8)	_	KOG2504	_	PF07690.13|MFS_1|Major Facilitator Superfamily|ENSGALT00000012561|m.16505:105-439
ENSGALG00000007750	69.20609452	34.11084391	1.020454211	5.08E-63	4.46E-61	up	yes	69.91403359	69.31672538	68.38752458	35.64511097	32.74463135	33.94278943	4	12342843	12356401	-	RLIM	protein_coding	GO:0000578|embryonic axis specification; GO:0006511|ubiquitin-dependent protein catabolic process; GO:0016567|protein ubiquitination	GO:0005634|nucleus	GO:0004842|ubiquitin-protein transferase activity; GO:0008134|transcription factor binding; GO:0042802|identical protein binding; GO:0046872|metal ion binding	ko:K16271|RLIM,RNF12		--	2547	XP_010713654.1	XP_010713654.1 PREDICTED: E3 ubiquitin-protein ligase RLIM isoform X1 [Meleagris gallopavo]	sp|Q641J8|RF12A_XENLA	sp|Q641J8|RF12A_XENLA E3 ubiquitin-protein ligase RNF12-A OS=Xenopus laevis GN=rnf12-a PE=1 SV=1	9031.ENSGALP00000012555	ring finger protein 12	COG5540	KOG0800	_	PF13639.3|zf-RING_2|Ring finger domain|ENSGALT00000092737|m.16508:538-580;PF12678.4|zf-rbx1|RING-H2 zinc finger domain|ENSGALT00000092737|m.16508:538-580;PF17123.2|zf-RING_11|RING-like zinc finger|ENSGALT00000092737|m.16508:539-566;PF13923.3|zf-C3HC4_2|Zinc finger, C3HC4 type (RING finger)|ENSGALT00000092737|m.16508:539-579;PF00097.22|zf-C3HC4|Zinc finger, C3HC4 type (RING finger)|ENSGALT00000092…
ENSGALG00000007766	14.5078904	33.94867482	-1.225948332	3.06E-58	2.28E-56	down	yes	14.54639352	14.68602325	14.29125441	31.47201339	33.62902454	36.74498652	2	16935030	17269638	-	KIAA1217	protein_coding	GO:0048706|embryonic skeletal system development	GO:0005737|cytoplasm	--	--		--	5896	XP_015137514.1	XP_015137514.1 sickle tail protein homolog isoform X6 [Gallus gallus]	sp|Q5T5P2|SKT_HUMAN	sp|Q5T5P2|SKT_HUMAN Sickle tail protein homolog OS=Homo sapiens GN=KIAA1217 PE=1 SV=2	_	_	_	_	_	PF03915.10|AIP3|Actin interacting protein 3|ENSGALT00000063076|m.14962:196-272
ENSGALG00000007769	40.63551724	93.29564257	-1.198868082	3.69E-23	6.07E-22	down	yes	40.15949035	42.95903467	38.7880267	83.07987243	84.02354265	112.7835126	12	16307942	16503337	-	FOXP3	protein_coding	GO:0006351|transcription, DNA-templated; GO:0008045|motor neuron axon guidance; GO:0009653|anatomical structure morphogenesis; GO:0021517|ventral spinal cord development; GO:0030154|cell differentiation; GO:0045893|positive regulation of transcription, DNA-templated	GO:0005634|nucleus	GO:0000981|DNA-binding transcription factor activity, RNA polymerase II-specific; GO:0043565|sequence-specific DNA binding; GO:0046872|metal ion binding	ko:K09409|FOXP		--	2236	NP_001019998.1	NP_001019998.1 forkhead box protein P1 [Gallus gallus]	sp|Q58NQ4|FOXP1_CHICK	sp|Q58NQ4|FOXP1_CHICK Forkhead box protein P1 OS=Gallus gallus GN=FOXP1 PE=2 SV=1	9031.ENSGALP00000012591	Forkhead box protein P1 ; Transcriptional repressor (By similarity)	COG5025	KOG4385	_	PF16159.2|FOXP-CC|FOXP coiled-coil domain|ENSGALT00000075651|m.8031:311-379;PF00250.15|Forkhead|Forkhead domain|ENSGALT00000075651|m.8031:474-550
ENSGALG00000007817	6.191481052	23.04311134	-1.894276766	2.84E-53	1.81E-51	down	yes	6.036200787	6.844040182	5.694202186	22.84009278	20.5213537	25.76788755	5	18995653	19029466	+	EHF	protein_coding	GO:0006357|regulation of transcription by RNA polymerase II; GO:0030154|cell differentiation; GO:0030855|epithelial cell differentiation; GO:0050673|epithelial cell proliferation	GO:0005634|nucleus; GO:0005654|nucleoplasm; GO:0005794|Golgi apparatus	GO:0000978|RNA polymerase II proximal promoter sequence-specific DNA binding; GO:0000981|DNA-binding transcription factor activity, RNA polymerase II-specific; GO:0001228|DNA-binding transcription activator activity, RNA polymerase II-specific	ko:K17102|EHF		--	1474	POI33678.1	POI33678.1 hypothetical protein CIB84_002570, partial [Bambusicola thoracicus]	sp|Q32LN0|EHF_BOVIN	sp|Q32LN0|EHF_BOVIN ETS homologous factor OS=Bos taurus GN=EHF PE=2 SV=1	_	_	_	_	_	PF00178.19|Ets|Ets-domain|ENSGALT00000012687|m.2872:206-286;PF02198.13|SAM_PNT|Sterile alpha motif (SAM)/Pointed domain|ENSGALT00000012687|m.2872:39-114
ENSGALG00000007920	0.415893093	0.180832438	1.158184906	0.000453211	0.001175984	up	yes	0.510450511	0.343795874	0.393432893	0.177530549	0.161339698	0.203627069	5	19671101	19710796	+	PRR5L	protein_coding	GO:0001933|negative regulation of protein phosphorylation; GO:0009968|negative regulation of signal transduction; GO:0010762|regulation of fibroblast migration; GO:0034599|cellular response to oxidative stress; GO:0038203|TORC2 signaling; GO:0061014|positive regulation of mRNA catabolic process; GO:0090316|positive regulation of intracellular protein transport	GO:0031932|TORC2 complex	--	--		--	3517	XP_004941606.2	XP_004941606.2 proline-rich protein 5-like [Gallus gallus]	sp|Q5E9R0|PRR5L_BOVIN	sp|Q5E9R0|PRR5L_BOVIN Proline-rich protein 5-like OS=Bos taurus GN=PRR5L PE=2 SV=1	9031.ENSGALP00000012846	proline rich 5 like	_	_	NOG84751	PF08539.8|HbrB|HbrB-like|ENSGALT00000012861|m.2890:51-150
ENSGALG00000007976	2.393879361	1.098931174	1.116194669	3.48E-09	1.85E-08	up	yes	2.314094389	2.063569837	2.803973858	1.117025209	1.06819343	1.111574883	4	13151658	13165563	-	ENSGALG00000007976	protein_coding	GO:0006488|dolichol-linked oligosaccharide biosynthetic process	GO:0005789|endoplasmic reticulum membrane; GO:0043541|UDP-N-acetylglucosamine transferase complex	GO:0003723|RNA binding; GO:0004577|N-acetylglucosaminyldiphosphodolichol N-acetylglucosaminyltransferase activity; GO:0036459|thiol-dependent ubiquitinyl hydrolase activity	ko:K07432|ALG13		ko00510|N-Glycan biosynthesis; ko00513|Various types of N-glycan biosynthesis; ko01100|Metabolic pathways	2370	XP_015134150.1	XP_015134150.1 putative bifunctional UDP-N-acetylglucosamine transferase and deubiquitinase ALG13 [Gallus gallus]	sp|Q9NP73|ALG13_HUMAN	sp|Q9NP73|ALG13_HUMAN Putative bifunctional UDP-N-acetylglucosamine transferase and deubiquitinase ALG13 OS=Homo sapiens GN=ALG13 PE=1 SV=2	_	_	_	_	_	_
ENSGALG00000008006	3.346846317	1.312480617	1.343859912	1.04E-12	7.82E-12	up	yes	3.296114354	3.424340235	3.320084361	1.575554308	1.366035334	0.995852208	4	13332487	13379286	+	CAPN6	protein_coding	GO:0006508|proteolysis	GO:0005737|cytoplasm; GO:0005925|focal adhesion; GO:0009986|cell surface; GO:0070062|extracellular exosome	GO:0004198|calcium-dependent cysteine-type endopeptidase activity	ko:K08575|CAPN6		--	2029	XP_420313.2	XP_420313.2 calpain-6 [Gallus gallus]	sp|O08688|CAN5_MOUSE	sp|O08688|CAN5_MOUSE Calpain-5 OS=Mus musculus GN=Capn5 PE=1 SV=1	9031.ENSGALP00000012981	calpain 6	_	KOG0045	_	PF00648.18|Peptidase_C2|Calpain family cysteine protease|ENSGALT00000012996|m.16532:27-341;PF01067.19|Calpain_III|Calpain large subunit, domain III|ENSGALT00000012996|m.16532:361-493;PF00168.27|C2|C2 domain|ENSGALT00000012996|m.16532:522-611
ENSGALG00000008107	25.28851436	53.27710613	-1.074733821	7.93E-81	1.20E-78	down	yes	24.51145243	26.22645439	25.12763625	54.66274302	53.17803825	51.99053712	4	13876602	13898001	+	IRS4	protein_coding	--	--	GO:0005158|insulin receptor binding	ko:K07187|IRS2		ko04022|cGMP-PKG signaling pathway; ko04068|FoxO signaling pathway; ko04140|Autophagy - animal; ko04152|AMPK signaling pathway; ko04211|Longevity regulating pathway; ko04213|Longevity regulating pathway - multiple species; ko04910|Insulin signaling pathway; ko04920|Adipocytokine signaling pathway; ko04923|Regulation of lipolysis in adipocytes; ko04930|Type II diabetes mellitus; ko04931|Insulin re…	5840	XP_003641132.3	XP_003641132.3 insulin receptor substrate 4 [Gallus gallus]	sp|Q5RJW5|IRS2B_XENLA	sp|Q5RJW5|IRS2B_XENLA Insulin receptor substrate 2-B OS=Xenopus laevis GN=irs2-b PE=2 SV=1	9031.ENSGALP00000038506	annotation not avaliable	_	_	NOG81285	PF02174.14|IRS|PTB domain (IRS-1 type)|ENSGALT00000013162|m.16547:262-362;PF00169.26|PH|PH domain|ENSGALT00000013162|m.16547:115-226
ENSGALG00000008113	1.373959756	0.477489708	1.505358326	2.78E-09	1.50E-08	up	yes	1.632929831	1.244800872	1.244148565	0.416650585	0.630152939	0.385665599	7	10323371	10366305	-	PLCL1	protein_coding	GO:0006629|lipid metabolic process; GO:0007214|gamma-aminobutyric acid signaling pathway; GO:0032228|regulation of synaptic transmission, GABAergic; GO:0033135|regulation of peptidyl-serine phosphorylation; GO:0035556|intracellular signal transduction; GO:1900122|positive regulation of receptor binding	GO:0005737|cytoplasm; GO:0005886|plasma membrane	GO:0004435|phosphatidylinositol phospholipase C activity; GO:0004629|phospholipase C activity; GO:0050811|GABA receptor binding; GO:0070679|inositol 1,4,5 trisphosphate binding	ko:K15375|PLCL1,PRIP		ko04727|GABAergic synapse	3117	XP_421916.3	XP_421916.3 inactive phospholipase C-like protein 1 [Gallus gallus]	sp|Q15111|PLCL1_HUMAN	sp|Q15111|PLCL1_HUMAN Inactive phospholipase C-like protein 1 OS=Homo sapiens GN=PLCL1 PE=1 SV=3	9031.ENSGALP00000013154	phospholipase C-like 1	_	KOG0169	_	PF00388.16|PI-PLC-X|Phosphatidylinositol-specific phospholipase C, X domain|ENSGALT00000013169|m.5839:348-491;PF00387.16|PI-PLC-Y|Phosphatidylinositol-specific phospholipase C, Y domain|ENSGALT00000013169|m.5839:533-648;PF16457.2|PH_12|Pleckstrin homology domain|ENSGALT00000013169|m.5839:57-170;PF00168.27|C2|C2 domain|ENSGALT00000013169|m.5839:670-770;PF09279.8|EF-hand_like|Phosphoinositide-speci…
ENSGALG00000008165	7.572304929	2.999741386	1.332996949	9.95E-25	1.81E-23	up	yes	7.886330005	7.303823699	7.526761081	2.976536026	3.291933036	2.730755096	3	3016904	3018514	+	GPR75	protein_coding	GO:0007186|G protein-coupled receptor signaling pathway; GO:0070098|chemokine-mediated signaling pathway; GO:1901214|regulation of neuron death	GO:0005887|integral component of plasma membrane	GO:0004930|G protein-coupled receptor activity; GO:0016493|C-C chemokine receptor activity	ko:K08417|GPR75		--	1611	POI31879.1	POI31879.1 hypothetical protein CIB84_004370 [Bambusicola thoracicus]	sp|O95800|GPR75_HUMAN	sp|O95800|GPR75_HUMAN Probable G-protein coupled receptor 75 OS=Homo sapiens GN=GPR75 PE=1 SV=1	9031.ENSGALP00000013259	PREDICTED: Gallus gallus similar to MGC83489 protein (LOC428544), mRNA	_	_	NOG46071	PF00001.18|7tm_1|7 transmembrane receptor (rhodopsin family)|ENSGALT00000013274|m.10598:59-371
ENSGALG00000008182	3.263034207	1.335829135	1.282133422	1.89E-20	2.61E-19	up	yes	3.436834228	3.032271691	3.319996703	1.415060105	1.343142981	1.24928432	3	3044379	3055276	-	CHAC2	protein_coding	GO:0006751|glutathione catabolic process	GO:0005737|cytoplasm; GO:0005829|cytosol	GO:0003839|gamma-glutamylcyclotransferase activity; GO:0016829|lyase activity	--		--	3071	NP_001026203.2	NP_001026203.2 putative glutathione-specific gamma-glutamylcyclotransferase 2 [Gallus gallus]	sp|Q5ZI66|CHAC2_CHICK	sp|Q5ZI66|CHAC2_CHICK Putative glutathione-specific gamma-glutamylcyclotransferase 2 OS=Gallus gallus GN=chac2 PE=2 SV=1	_	_	_	_	_	PF04752.9|ChaC|ChaC-like protein|ENSGALT00000013322|m.10606:19-191
ENSGALG00000008281	1.064603486	2.217511988	-1.051628773	4.02E-12	2.86E-11	down	yes	1.026283585	1.112294168	1.055232706	2.351335651	2.363219019	1.937981293	6	24677212	24753757	+	NEURL1	protein_coding	GO:0006513|protein monoubiquitination; GO:0007219|Notch signaling pathway; GO:0007288|sperm axoneme assembly; GO:0007399|nervous system development; GO:0007420|brain development; GO:0007519|skeletal muscle tissue development; GO:0007595|lactation; GO:0008285|negative regulation of cell population proliferation; GO:0043065|positive regulation of apoptotic process; GO:0045741|positive regulation of…	GO:0005886|plasma membrane; GO:0014069|postsynaptic density; GO:0030054|cell junction; GO:0043197|dendritic spine; GO:0043204|perikaryon; GO:0045211|postsynaptic membrane; GO:0048471|perinuclear region of cytoplasm; GO:0097440|apical dendrite	GO:0004842|ubiquitin-protein transferase activity; GO:0045183|translation factor activity, non-nucleic acid binding; GO:0046872|metal ion binding; GO:0061630|ubiquitin protein ligase activity	ko:K01931|NEUR		--	3537	XP_015144134.1	XP_015144134.1 E3 ubiquitin-protein ligase NEURL1 isoform X3 [Gallus gallus]	sp|O76050|NEUL1_HUMAN	sp|O76050|NEUL1_HUMAN E3 ubiquitin-protein ligase NEURL1 OS=Homo sapiens GN=NEURL1 PE=2 SV=1	9031.ENSGALP00000013459	neuralized-like	_	KOG4172;KOG4625	_	PF07177.9|Neuralized|Neuralized|ENSGALT00000013474|m.5224:48-113;PF07177.9|Neuralized|Neuralized|ENSGALT00000013474|m.5224:277-342;PF13920.3|zf-C3HC4_3|Zinc finger, C3HC4 type (RING finger)|ENSGALT00000013474|m.5224:500-547
ENSGALG00000008306	1.344843608	0.207339632	2.64010315	1.14E-24	2.07E-23	up	yes	1.395795286	1.390839903	1.247895634	0.260320569	0.151653357	0.210044969	1	12915252	12921296	+	FGL2	protein_coding	GO:0043312|neutrophil degranulation	GO:0005576|extracellular region; GO:0005577|fibrinogen complex; GO:0070062|extracellular exosome; GO:1904813|ficolin-1-rich granule lumen	GO:0008233|peptidase activity	--		--	3166	POI30650.1	POI30650.1 hypothetical protein CIB84_005599 [Bambusicola thoracicus]	sp|Q14314|FGL2_HUMAN	sp|Q14314|FGL2_HUMAN Fibroleukin OS=Homo sapiens GN=FGL2 PE=1 SV=1	9031.ENSGALP00000013507	Putative uncharacterized protein	_	KOG2579	_	PF00147.15|Fibrinogen_C|Fibrinogen beta and gamma chains, C-terminal globular domain|ENSGALT00000013522|m.422:234-459
ENSGALG00000008308	11.43443899	33.97171254	-1.570111817	1.42E-104	3.44E-102	down	yes	12.13101426	11.28654661	10.88575611	34.01408467	33.31700466	34.5840483	12	18986975	18991321	+	BHLHE40	protein_coding	GO:0006351|transcription, DNA-templated; GO:0045892|negative regulation of transcription, DNA-templated; GO:0048511|rhythmic process	GO:0005634|nucleus; GO:0005737|cytoplasm	GO:0003714|transcription corepressor activity; GO:0046983|protein dimerization activity; GO:0070888|E-box binding	ko:K03729|BHLHB2,DEC1		ko04710|Circadian rhythm	2763	NP_001264073.1	NP_001264073.1 class E basic helix-loop-helix protein 40 [Gallus gallus]	sp|B3F209|BHE40_SHEEP	sp|B3F209|BHE40_SHEEP Class E basic helix-loop-helix protein 40 OS=Ovis aries GN=BHLHE40 PE=2 SV=1	9031.ENSGALP00000013509	basic helix-loop-helix domain containing, class B, 2	_	KOG4304	_	PF00010.23|HLH|Helix-loop-helix DNA-binding domain|ENSGALT00000073347|m.8085:57-107;PF07527.10|Hairy_orange|Hairy Orange|ENSGALT00000073347|m.8085:141-178
ENSGALG00000008326	1.921446024	0.482401918	1.971773073	8.93E-17	9.38E-16	up	yes	1.904253945	1.918837231	1.941246895	0.400549412	0.362982067	0.683674276	4	14162384	14186992	+	ENSGALG00000008326	protein_coding	GO:0006886|intracellular protein transport; GO:0006887|exocytosis; GO:0006904|vesicle docking involved in exocytosis; GO:0006906|vesicle fusion; GO:0010923|negative regulation of phosphatase activity; GO:0016192|vesicle-mediated transport; GO:0070257|positive regulation of mucus secretion; GO:0072659|protein localization to plasma membrane	GO:0005737|cytoplasm; GO:0005886|plasma membrane; GO:0016020|membrane; GO:0019897|extrinsic component of plasma membrane; GO:0042470|melanosome; GO:0070382|exocytic vesicle	GO:0001786|phosphatidylserine binding; GO:0005509|calcium ion binding; GO:0005544|calcium-dependent phospholipid binding; GO:0005546|phosphatidylinositol-4,5-bisphosphate binding; GO:0017137|Rab GTPase binding; GO:0019902|phosphatase binding; GO:0019905|syntaxin binding; GO:0030276|clathrin binding; GO:0042043|neurexin family protein binding	ko:K17598|SYTL		--	3367	XP_004940873.1	XP_004940873.1 synaptotagmin-like protein 2 [Gallus gallus]	sp|Q9HCH5|SYTL2_HUMAN	sp|Q9HCH5|SYTL2_HUMAN Synaptotagmin-like protein 2 OS=Homo sapiens GN=SYTL2 PE=1 SV=3	_	_	_	_	_	PF00168.27|C2|C2 domain|ENSGALT00000052692|m.16560:682-789;PF00168.27|C2|C2 domain|ENSGALT00000052692|m.16560:827-930;PF02318.13|FYVE_2|FYVE-type zinc finger|ENSGALT00000052692|m.16560:6-52
ENSGALG00000008425	5.099079679	2.036427216	1.319956079	1.32E-37	4.32E-36	up	yes	5.247812678	4.777125369	5.272300992	1.803708247	2.047049714	2.258523688	10	20638234	20655060	-	MAP1A	protein_coding	GO:0000226|microtubule cytoskeleton organization; GO:0007026|negative regulation of microtubule depolymerization; GO:0007605|sensory perception of sound; GO:0045494|photoreceptor cell maintenance	GO:0001750|photoreceptor outer segment; GO:0005829|cytosol; GO:0005874|microtubule; GO:0005875|microtubule associated complex; GO:0014069|postsynaptic density; GO:0030424|axon; GO:0030425|dendrite	GO:0003779|actin binding; GO:0005518|collagen binding; GO:0008017|microtubule binding	ko:K10429|MAP1		--	9637	XP_015147624.1	XP_015147624.1 microtubule-associated protein 1A isoform X1 [Gallus gallus]	sp|P34926|MAP1A_RAT	sp|P34926|MAP1A_RAT Microtubule-associated protein 1A OS=Rattus norvegicus GN=Map1a PE=1 SV=1	_	_	_	_	_	_
ENSGALG00000008437	41.20566696	120.8994519	-1.552662283	1.06E-118	3.39E-116	down	yes	40.78842704	42.66759699	40.16097686	118.9312629	115.7325453	128.0345476	1	1772740	1784158	-	NET1	protein_coding	GO:0001558|regulation of cell growth; GO:0007165|signal transduction; GO:0035023|regulation of Rho protein signal transduction; GO:0035556|intracellular signal transduction; GO:0043065|positive regulation of apoptotic process; GO:0043547|positive regulation of GTPase activity; GO:0051056|regulation of small GTPase mediated signal transduction; GO:0051451|myoblast migration; GO:0070301|cellular re…	GO:0005634|nucleus; GO:0005829|cytosol; GO:0005886|plasma membrane	GO:0005085|guanyl-nucleotide exchange factor activity; GO:0005089|Rho guanyl-nucleotide exchange factor activity; GO:0017049|GTP-Rho binding	ko:K20683|ARHGEF3_8		--	3080	NP_001025819.1	NP_001025819.1 neuroepithelial cell-transforming gene 1 protein [Gallus gallus]	sp|Q7Z628|ARHG8_HUMAN	sp|Q7Z628|ARHG8_HUMAN Neuroepithelial cell-transforming gene 1 protein OS=Homo sapiens GN=NET1 PE=1 SV=1	9031.ENSGALP00000013732	neuroepithelial cell transforming gene 1	COG5422	KOG4305	_	PF00621.17|RhoGEF|RhoGEF domain|ENSGALT00000013746|m.249:125-300;PF16652.2|PH_13|Pleckstrin homology domain|ENSGALT00000013746|m.249:329-455;PF15405.3|PH_5|Pleckstrin homology domain|ENSGALT00000013746|m.249:337-393;PF00169.26|PH|PH domain|ENSGALT00000013746|m.249:342-446
ENSGALG00000008501	2.597854844	1.172722701	1.140751709	2.28E-09	1.24E-08	up	yes	2.650551811	2.45606218	2.686950542	1.130090389	0.919157644	1.46892007	7	12266170	12321029	+	KLF7	protein_coding	GO:0007409|axonogenesis; GO:0007411|axon guidance; GO:0045893|positive regulation of transcription, DNA-templated; GO:0045944|positive regulation of transcription by RNA polymerase II; GO:0048813|dendrite morphogenesis	GO:0005634|nucleus	GO:0000978|RNA polymerase II proximal promoter sequence-specific DNA binding; GO:0001228|DNA-binding transcription activator activity, RNA polymerase II-specific; GO:0003677|DNA binding; GO:0003700|DNA-binding transcription factor activity; GO:0046872|metal ion binding	ko:K09207|KLF6_7		--	2873	NP_001305919.1	NP_001305919.1 Krueppel-like factor 7 [Gallus gallus]	sp|Q99JB0|KLF7_MOUSE	sp|Q99JB0|KLF7_MOUSE Krueppel-like factor 7 OS=Mus musculus GN=Klf7 PE=2 SV=1	59729.ENSTGUP00000010334	Krueppel-like factor 7 (Ubiquitous krueppel-like factor) [Taeniopygia guttata]	COG5048	KOG1721	_	_
ENSGALG00000008514	0.792788173	1.809405254	-1.180375657	7.10E-09	3.65E-08	down	yes	0.868182894	0.794190763	0.715990862	1.940940824	1.655213521	1.832061418	5	24634300	24643252	+	DLL4	protein_coding	GO:0000122|negative regulation of transcription by RNA polymerase II; GO:0001525|angiogenesis; GO:0001569|branching involved in blood vessel morphogenesis; GO:0001974|blood vessel remodeling; GO:0003208|cardiac ventricle morphogenesis; GO:0003209|cardiac atrium morphogenesis; GO:0003222|ventricular trabecula myocardium morphogenesis; GO:0003344|pericardium morphogenesis; GO:0007165|signal transdu…	GO:0005886|plasma membrane; GO:0016021|integral component of membrane	GO:0005112|Notch binding; GO:0005509|calcium ion binding	ko:K06051|DLL		ko01522|Endocrine resistance; ko04330|Notch signaling pathway; ko04658|Th1 and Th2 cell differentiation; ko05224|Breast cancer	2130	XP_004941673.1	XP_004941673.1 delta-like protein 4 isoform X2 [Gallus gallus]	sp|Q9NR61|DLL4_HUMAN	sp|Q9NR61|DLL4_HUMAN Delta-like protein 4 OS=Homo sapiens GN=DLL4 PE=1 SV=1	9031.ENSGALP00000013851	delta-like 4 (Drosophila)	_	KOG1217	_	PF00008.24|EGF|EGF-like domain|ENSGALT00000013867|m.3060:288-314;PF00008.24|EGF|EGF-like domain|ENSGALT00000013867|m.3060:324-354;PF00008.24|EGF|EGF-like domain|ENSGALT00000013867|m.3060:364-394;PF00008.24|EGF|EGF-like domain|ENSGALT00000013867|m.3060:440-470;PF01414.16|DSL|Delta serrate ligand|ENSGALT00000013867|m.3060:151-213;PF12661.4|hEGF|Human growth factor-like EGF|ENSGALT00000013867|m.3060…
ENSGALG00000008518	5.767606551	18.54301054	-1.683109441	8.47E-64	7.66E-62	down	yes	6.372678883	5.430955925	5.499184845	19.30701084	18.41387383	17.90814696	17	2287820	2308533	+	ENSGALG00000008518	protein_coding	GO:0006542|glutamine biosynthetic process	GO:0005739|mitochondrion	GO:0004351|glutamate decarboxylase activity; GO:0004356|glutamate-ammonia ligase activity; GO:0005524|ATP binding	ko:K01915|glnA,GLUL		ko00220|Arginine biosynthesis; ko00250|Alanine, aspartate and glutamate metabolism; ko00630|Glyoxylate and dicarboxylate metabolism; ko00910|Nitrogen metabolism; ko01100|Metabolic pathways; ko01120|Microbial metabolism in diverse environments; ko01230|Biosynthesis of amino acids; ko02020|Two-component system; ko04724|Glutamatergic synapse; ko04727|GABAergic synapse	1727	XP_010719070.1	XP_010719070.1 PREDICTED: glutamine synthetase isoform X1 [Meleagris gallopavo]	sp|P51121|GLNA_XENLA	sp|P51121|GLNA_XENLA Glutamine synthetase OS=Xenopus laevis GN=glul PE=2 SV=1	9031.ENSGALP00000013857	PREDICTED: Gallus gallus similar to glutamine synthetase (LOC417253), mRNA	COG0174	KOG0683	_	PF00120.21|Gln-synt_C|Glutamine synthetase, catalytic domain|ENSGALT00000089357|m.11801:176-322;PF03951.16|Gln-synt_N|Glutamine synthetase, beta-Grasp domain|ENSGALT00000089357|m.11801:89-165
ENSGALG00000008538	7.005599659	3.456152871	1.017231139	2.32E-10	1.41E-09	up	yes	7.07990904	7.544263196	6.392626741	3.294471069	3.873759761	3.200227784	3	16497527	16500460	+	GINS1	protein_coding	GO:0001833|inner cell mass cell proliferation; GO:1902983|DNA strand elongation involved in mitotic DNA replication	GO:0000811|GINS complex; GO:0005737|cytoplasm	GO:0043138|3'-5' DNA helicase activity	ko:K10732|GINS1,PSF1		--	1031	NP_001012621.1	NP_001012621.1 DNA replication complex GINS protein PSF1 [Gallus gallus]	sp|A4IFH4|PSF1_BOVIN	sp|A4IFH4|PSF1_BOVIN DNA replication complex GINS protein PSF1 OS=Bos taurus GN=GINS1 PE=2 SV=1	9031.ENSGALP00000013897	DNA replication complex GINS protein PSF1	COG5230	KOG3303	_	PF05916.8|Sld5|GINS complex protein|ENSGALT00000010139|m.11021:27-115
ENSGALG00000008542	56.83109065	125.3854292	-1.141478619	1.19E-24	2.15E-23	down	yes	56.02509188	61.55763018	52.9105499	117.1357737	112.0003063	147.0202075	6	26669740	26768280	+	ADD3	protein_coding	GO:0055085|transmembrane transport	GO:0000794|condensed nuclear chromosome; GO:0005654|nucleoplasm; GO:0005829|cytosol; GO:0005856|cytoskeleton; GO:0005886|plasma membrane; GO:0005903|brush border; GO:0005911|cell-cell junction; GO:0005938|cell cortex; GO:0014069|postsynaptic density; GO:0016020|membrane	GO:0003779|actin binding; GO:0005200|structural constituent of cytoskeleton; GO:0005516|calmodulin binding	ko:K18622|ADD		--	4253	XP_015144024.1	XP_015144024.1 gamma-adducin isoform X4 [Gallus gallus]	sp|Q9UEY8|ADDG_HUMAN	sp|Q9UEY8|ADDG_HUMAN Gamma-adducin OS=Homo sapiens GN=ADD3 PE=1 SV=1	9031.ENSGALP00000013902	adducin 3 (gamma)	COG0235	KOG3699	_	PF00596.18|Aldolase_II|Class II Aldolase and Adducin N-terminal domain|ENSGALT00000043456|m.5262:139-321
ENSGALG00000008623	2.724576769	7.591178801	-1.474905607	1.75E-35	5.22E-34	down	yes	2.77183461	2.393607376	3.00828832	7.654382926	7.874409071	7.244744404	17	2166268	2170923	+	TOR4A	protein_coding	--	GO:0016021|integral component of membrane	GO:0005524|ATP binding	--		--	2589	XP_415532.3	XP_415532.3 torsin-4A [Gallus gallus]	sp|Q0IHC5|TO4AA_XENLA	sp|Q0IHC5|TO4AA_XENLA Torsin-4A-A OS=Xenopus laevis GN=tor4a-a PE=2 SV=1	9031.ENSGALP00000014035	chromosome 9 open reading frame 167	_	KOG2170	_	PF06309.8|Torsin|Torsin|ENSGALT00000103889|m.11787:267-371
ENSGALG00000008646	34.5877708	82.4777354	-1.253500544	4.25E-36	1.31E-34	down	yes	33.64350394	36.84164107	33.2781674	75.1804032	77.74227116	94.51053185	9	16312852	16324176	+	ENSGALG00000008646	protein_coding	GO:0001525|angiogenesis; GO:0002839|positive regulation of immune response to tumor cell; GO:0006935|chemotaxis; GO:0007162|negative regulation of cell adhesion; GO:0008285|negative regulation of cell population proliferation; GO:0010468|regulation of gene expression; GO:0010543|regulation of platelet activation; GO:0010593|negative regulation of lamellipodium assembly; GO:0014070|response to org…	GO:0031982|vesicle; GO:0036019|endolysosome; GO:0061474|phagolysosome membrane; GO:0072562|blood microparticle	GO:0004867|serine-type endopeptidase inhibitor activity; GO:0004869|cysteine-type endopeptidase inhibitor activity; GO:0005102|signaling receptor binding; GO:0008201|heparin binding; GO:0008270|zinc ion binding; GO:0019865|immunoglobulin binding; GO:0020037|heme binding; GO:0043395|heparan sulfate proteoglycan binding; GO:0046872|metal ion binding	--		--	3264	XP_001233925.3	XP_001233925.3 extensin [Gallus gallus]	sp|Q9ESB3|HRG_MOUSE	sp|Q9ESB3|HRG_MOUSE Histidine-rich glycoprotein OS=Mus musculus GN=Hrg PE=1 SV=2	9031.ENSGALP00000014070	histidine-rich glycoprotein	_	_	NOG75740	PF00031.18|Cystatin|Cystatin domain|ENSGALT00000014086|m.9154:155-242;PF00666.14|Cathelicidins|Cathelicidin|ENSGALT00000014086|m.9154:158-253
ENSGALG00000008661	2.083611652	5.422382518	-1.375591211	1.72E-17	1.91E-16	down	yes	2.046117167	1.831696811	2.373020978	4.903576898	6.100635376	5.262935278	8	16587842	16590293	-	CYR61	protein_coding	GO:0001558|regulation of cell growth; GO:0001649|osteoblast differentiation; GO:0002041|intussusceptive angiogenesis; GO:0003181|atrioventricular valve morphogenesis; GO:0003278|apoptotic process involved in heart morphogenesis; GO:0003281|ventricular septum development; GO:0007155|cell adhesion; GO:0007165|signal transduction; GO:0007267|cell-cell signaling; GO:0010518|positive regulation of pho…	GO:0005615|extracellular space; GO:0031012|extracellular matrix	GO:0005178|integrin binding; GO:0005520|insulin-like growth factor binding; GO:0008201|heparin binding; GO:0050840|extracellular matrix binding	ko:K06829|CYR61		--	1803	NP_001026734.1	NP_001026734.1 protein CYR61 precursor [Gallus gallus]	sp|P19336|CYR61_CHICK	sp|P19336|CYR61_CHICK Protein CYR61 OS=Gallus gallus GN=CYR61 PE=2 SV=1	_	_	_	_	_	PF00007.19|Cys_knot|Cystine-knot domain|ENSGALT00000014106|m.7562:279-367;PF00093.15|VWC|von Willebrand factor type C domain|ENSGALT00000014106|m.7562:100-163;PF00219.15|IGFBP|Insulin-like growth factor binding protein|ENSGALT00000014106|m.7562:26-78;PF00090.16|TSP_1|Thrombospondin type 1 domain|ENSGALT00000014106|m.7562:228-267
ENSGALG00000008671	1.298012523	0.473406304	1.436068161	2.07E-10	1.27E-09	up	yes	1.28411146	1.329816476	1.280109633	0.498426418	0.576263287	0.345529208	2	19733122	19771927	+	ST8SIA6	protein_coding	GO:0001574|ganglioside biosynthetic process; GO:0006493|protein O-linked glycosylation; GO:0009100|glycoprotein metabolic process; GO:0009247|glycolipid biosynthetic process; GO:0009311|oligosaccharide metabolic process; GO:0016051|carbohydrate biosynthetic process	GO:0000139|Golgi membrane; GO:0016021|integral component of membrane	GO:0003828|alpha-N-acetylneuraminate alpha-2,8-sialyltransferase activity; GO:0008373|sialyltransferase activity	ko:K06615|SIAT8F		--	2358	XP_021243526.1	XP_021243526.1 alpha-2,8-sialyltransferase 8F [Numida meleagris]	sp|P61647|SIA8F_HUMAN	sp|P61647|SIA8F_HUMAN Alpha-2,8-sialyltransferase 8F OS=Homo sapiens GN=ST8SIA6 PE=2 SV=1	9031.ENSGALP00000014101	ST8 alpha-N-acetyl-neuraminide alpha-2,8-sialyltransferase 6	_	KOG2692	_	PF00777.15|Glyco_transf_29|Glycosyltransferase family 29 (sialyltransferase)|ENSGALT00000100745|m.15028:139-391
ENSGALG00000008709	0.540726148	2.095164447	-1.934525921	1.46E-19	1.89E-18	down	yes	0.528249065	0.687671017	0.406258363	2.151982285	2.105261723	2.028249332	8	16765732	16781321	+	MCOLN3	protein_coding	GO:0007626|locomotory behavior; GO:0042491|inner ear auditory receptor cell differentiation; GO:0070588|calcium ion transmembrane transport	GO:0000421|autophagosome membrane; GO:0005765|lysosomal membrane; GO:0005886|plasma membrane; GO:0016021|integral component of membrane; GO:0031901|early endosome membrane; GO:0031902|late endosome membrane	GO:0005262|calcium channel activity	ko:K04994|MCOLN3		--	2402	XP_019474215.1	XP_019474215.1 PREDICTED: mucolipin-3 [Meleagris gallopavo]	sp|Q8TDD5|MCLN3_HUMAN	sp|Q8TDD5|MCLN3_HUMAN Mucolipin-3 OS=Homo sapiens GN=MCOLN3 PE=1 SV=1	_	_	_	_	_	PF08016.9|PKD_channel|Polycystin cation channel|ENSGALT00000014171|m.7580:371-508
ENSGALG00000008722	0.308610702	1.501648399	-2.246255984	1.52E-18	1.81E-17	down	yes	0.328321179	0.358299798	0.239211128	1.516729781	1.166086515	1.822128902	8	16782846	16802543	+	MCOLN2	protein_coding	GO:0002250|adaptive immune response; GO:0035926|chemokine (C-C motif) ligand 2 secretion; GO:0045087|innate immune response; GO:0051259|protein complex oligomerization; GO:0070588|calcium ion transmembrane transport; GO:0071639|positive regulation of monocyte chemotactic protein-1 production; GO:0071642|positive regulation of macrophage inflammatory protein 1 alpha production; GO:0071651|positive…	GO:0005765|lysosomal membrane; GO:0005886|plasma membrane; GO:0016021|integral component of membrane; GO:0031902|late endosome membrane; GO:0055038|recycling endosome membrane	GO:0005262|calcium channel activity	ko:K04993|MCOLN2		--	2521	XP_422368.2	XP_422368.2 mucolipin-2 isoform X1 [Gallus gallus]	sp|Q8IZK6|MCLN2_HUMAN	sp|Q8IZK6|MCLN2_HUMAN Mucolipin-2 OS=Homo sapiens GN=MCOLN2 PE=1 SV=2	9031.ENSGALP00000014175	mucolipin 2	_	KOG3733	_	PF08016.9|PKD_channel|Polycystin cation channel|ENSGALT00000060976|m.7581:367-503
ENSGALG00000008744	1.349134151	0.659575657	1.021368879	3.40E-15	3.15E-14	up	yes	1.372253464	1.337577492	1.337571496	0.595339919	0.673747341	0.709639709	9	16375392	16527556	+	MCF2L2	protein_coding	GO:0007266|Rho protein signal transduction; GO:0035025|positive regulation of Rho protein signal transduction; GO:0045944|positive regulation of transcription by RNA polymerase II	GO:0005615|extracellular space; GO:0005737|cytoplasm; GO:0012505|endomembrane system; GO:0016020|membrane; GO:0019898|extrinsic component of membrane; GO:0030027|lamellipodium; GO:0031234|extrinsic component of cytoplasmic side of plasma membrane	GO:0005089|Rho guanyl-nucleotide exchange factor activity; GO:0005545|1-phosphatidylinositol binding; GO:0035091|phosphatidylinositol binding	ko:K20685|MCF2,ARHGEF14_21_22		--	7574	XP_025009203.1	XP_025009203.1 probable guanine nucleotide exchange factor MCF2L2 isoform X6 [Gallus gallus]	sp|Q64096|MCF2L_MOUSE	sp|Q64096|MCF2L_MOUSE Guanine nucleotide exchange factor DBS OS=Mus musculus GN=Mcf2l PE=1 SV=2	13616.ENSMODP00000026612	MCF.2 cell line derived transforming sequence-like 2	_	KOG4240	_	PF00621.17|RhoGEF|RhoGEF domain|ENSGALT00000061761|m.9163:613-787;PF00169.26|PH|PH domain|ENSGALT00000061761|m.9163:821-922;PF13716.3|CRAL_TRIO_2|Divergent CRAL/TRIO domain|ENSGALT00000061761|m.9163:62-181
ENSGALG00000008784	0.924984056	0.410401251	1.153174801	0.006384973	0.012964858	up	yes	0.978574944	1.11001637	0.686360855	0.4459821	0.303115233	0.48210642	8	16953648	16965095	-	ENSGALG00000008784	protein_coding	--	--	--	--		--	1008	XP_422374.2	XP_422374.2 spermatogenesis-associated protein 1 isoform X4 [Gallus gallus]	sp|Q5VX52|SPAT1_HUMAN	sp|Q5VX52|SPAT1_HUMAN Spermatogenesis-associated protein 1 OS=Homo sapiens GN=SPATA1 PE=2 SV=3	9031.ENSGALP00000037935	annotation not avaliable	_	_	NOG45184	_
ENSGALG00000008795	20.57808055	48.15131925	-1.226065579	2.50E-56	1.74E-54	down	yes	19.50059013	22.05072114	20.18293037	50.86359351	46.02627045	47.5640938	6	27574464	27600048	-	GPAM	protein_coding	GO:0016024|CDP-diacylglycerol biosynthetic process	GO:0005741|mitochondrial outer membrane; GO:0005886|plasma membrane; GO:0016021|integral component of membrane	GO:0004366|glycerol-3-phosphate O-acyltransferase activity; GO:0102420|sn-1-glycerol-3-phosphate C16:0-DCA-CoA acyl transferase activity	ko:K00629|GPAT1_2		ko00561|Glycerolipid metabolism; ko00564|Glycerophospholipid metabolism; ko01100|Metabolic pathways; ko01110|Biosynthesis of secondary metabolites	2515	XP_015144451.1	XP_015144451.1 glycerol-3-phosphate acyltransferase 1, mitochondrial isoform X1 [Gallus gallus]	sp|F1S5L4|GPAT1_PIG	sp|F1S5L4|GPAT1_PIG Glycerol-3-phosphate acyltransferase 1, mitochondrial OS=Sus scrofa GN=GPAM PE=2 SV=3	9031.ENSGALP00000014283	glycerol-3-phosphate acyltransferase, mitochondrial	COG2937	KOG3729	_	PF01553.18|Acyltransferase|Acyltransferase|ENSGALT00000014299|m.5290:221-355
ENSGALG00000008814	0.688633272	0.041504094	3.76177633	4.11E-11	2.69E-10	up	yes	0.638448895	0.710577344	0.716873575	0.05388349	0.070628792	0	1	22434929	22445383	-	ASB15	protein_coding	GO:0035556|intracellular signal transduction	GO:0000151|ubiquitin ligase complex; GO:0005634|nucleus; GO:0005737|cytoplasm	GO:0004842|ubiquitin-protein transferase activity; GO:0031625|ubiquitin protein ligase binding	ko:K10337|ASB15		--	1854	XP_415996.2	XP_415996.2 ankyrin repeat and SOCS box protein 15 [Gallus gallus]	sp|Q8HXA6|ASB15_BOVIN	sp|Q8HXA6|ASB15_BOVIN Ankyrin repeat and SOCS box protein 15 OS=Bos taurus GN=ASB15 PE=2 SV=2	9031.ENSGALP00000014312	ankyrin repeat and SOCS box-containing 15	COG0666	KOG0504	_	PF12796.4|Ank_2|Ankyrin repeats (3 copies)|ENSGALT00000014328|m.622:105-173;PF12796.4|Ank_2|Ankyrin repeats (3 copies)|ENSGALT00000014328|m.622:144-209;PF12796.4|Ank_2|Ankyrin repeats (3 copies)|ENSGALT00000014328|m.622:176-239;PF12796.4|Ank_2|Ankyrin repeats (3 copies)|ENSGALT00000014328|m.622:217-298;PF12796.4|Ank_2|Ankyrin repeats (3 copies)|ENSGALT00000014328|m.622:249-338;PF12796.4|Ank_2|Ank…
ENSGALG00000008885	4.504821635	9.558161825	-1.083572797	1.24E-08	6.22E-08	down	yes	4.84179788	4.750101524	3.922565501	8.477285768	7.629632212	12.5675675	7	13988323	14095263	+	PDE1A	protein_coding	GO:0006198|cAMP catabolic process; GO:0007165|signal transduction; GO:0034391|regulation of smooth muscle cell apoptotic process; GO:0046069|cGMP catabolic process; GO:0048660|regulation of smooth muscle cell proliferation	GO:0005634|nucleus; GO:0005829|cytosol; GO:0043025|neuronal cell body	GO:0004115|3',5'-cyclic-AMP phosphodiesterase activity; GO:0004117|calmodulin-dependent cyclic-nucleotide phosphodiesterase activity; GO:0005516|calmodulin binding; GO:0030553|cGMP binding; GO:0046872|metal ion binding; GO:0047555|3',5'-cyclic-GMP phosphodiesterase activity; GO:0048101|calcium- and calmodulin-regulated 3',5'-cyclic-GMP phosphodiesterase activity	ko:K13755|PDE1		ko00230|Purine metabolism; ko04020|Calcium signaling pathway; ko04740|Olfactory transduction; ko04742|Taste transduction; ko04924|Renin secretion; ko05032|Morphine addiction	1915	XP_421969.4	XP_421969.4 calcium/calmodulin-dependent 3',5'-cyclic nucleotide phosphodiesterase 1A isoform X3 [Gallus gallus]	sp|P54750|PDE1A_HUMAN	sp|P54750|PDE1A_HUMAN Calcium/calmodulin-dependent 3',5'-cyclic nucleotide phosphodiesterase 1A OS=Homo sapiens GN=PDE1A PE=2 SV=2	_	_	_	_	_	PF00233.16|PDEase_I|3'5'-cyclic nucleotide phosphodiesterase|ENSGALT00000091328|m.6010:203-424;PF08499.9|PDEase_I_N|3'5'-cyclic nucleotide phosphodiesterase N-terminal|ENSGALT00000091328|m.6010:58-118
ENSGALG00000008914	0.841211411	1.908473387	-1.172369355	1.76E-12	1.30E-11	down	yes	1.010822284	0.793072034	0.719739916	1.758937654	1.880466179	2.086016327	6	28407511	28452857	-	NRAP	protein_coding	--	GO:0005916|fascia adherens; GO:0005927|muscle tendon junction	GO:0003779|actin binding; GO:0046872|metal ion binding; GO:0051371|muscle alpha-actinin binding	--		--	5211	XP_003641574.1	XP_003641574.1 nebulin-related-anchoring protein isoform X1 [Gallus gallus]	sp|Q86VF7|NRAP_HUMAN	sp|Q86VF7|NRAP_HUMAN Nebulin-related-anchoring protein OS=Homo sapiens GN=NRAP PE=1 SV=2	_	_	_	_	_	PF00880.15|Nebulin|Nebulin repeat|ENSGALT00000014498|m.5305:210-238;PF00880.15|Nebulin|Nebulin repeat|ENSGALT00000014498|m.5305:247-275;PF00880.15|Nebulin|Nebulin repeat|ENSGALT00000014498|m.5305:317-344;PF00880.15|Nebulin|Nebulin repeat|ENSGALT00000014498|m.5305:495-522;PF00880.15|Nebulin|Nebulin repeat|ENSGALT00000014498|m.5305:529-557;PF00880.15|Nebulin|Nebulin repeat|ENSGALT00000014498|m.5305…
ENSGALG00000008932	1.370109333	0.600987596	1.175567566	0.000571048	0.00144501	up	yes	1.388304404	1.334696742	1.387326854	0.917951503	0.58693761	0.298073676	17	1280371	1289568	-	ENTPD8	protein_coding	--	GO:0005886|plasma membrane; GO:0016021|integral component of membrane	GO:0005524|ATP binding; GO:0046872|metal ion binding; GO:0102485|dATP phosphohydrolase activity; GO:0102486|dCTP phosphohydrolase activity; GO:0102487|dUTP phosphohydrolase activity; GO:0102488|dTTP phosphohydrolase activity; GO:0102489|GTP phosphohydrolase activity; GO:0102490|8-oxo-dGTP phosphohydrolase activity; GO:0102491|dGTP phosphohydrolase activity	ko:K01510|ENTPD1_3_8,CD39		ko00230|Purine metabolism; ko00240|Pyrimidine metabolism; ko05169|Epstein-Barr virus infection	2074	XP_015134740.1	XP_015134740.1 ectonucleoside triphosphate diphosphohydrolase 8 isoform X1 [Gallus gallus]	sp|O93295|ENTP8_CHICK	sp|O93295|ENTP8_CHICK Ectonucleoside triphosphate diphosphohydrolase 8 OS=Gallus gallus GN=ENTPD8 PE=1 SV=1	9031.ENSGALP00000014500	Ectonucleoside triphosphate diphosphohydrolase 8 (E-NTPDase 8)(NTPDase 8)(NTPDase8)(EC 3.6.1 [...]	COG5371	KOG1386	_	PF01150.14|GDA1_CD39|GDA1/CD39 (nucleoside phosphatase) family|ENSGALT00000014516|m.11707:39-453
ENSGALG00000008940	1.160487197	0.456135269	1.328288574	2.42E-23	4.01E-22	up	yes	1.141007604	1.152206567	1.188247419	0.452309671	0.395248907	0.520847228	5	25427166	25520280	-	ENSGALG00000008940	protein_coding	GO:0000165|MAPK cascade; GO:0006888|endoplasmic reticulum to Golgi vesicle-mediated transport; GO:0007030|Golgi organization; GO:0007041|lysosomal transport; GO:0007411|axon guidance; GO:0030036|actin cytoskeleton organization; GO:0051260|protein homooligomerization; GO:0051693|actin filament capping	GO:0005737|cytoplasm; GO:0005829|cytosol; GO:0008091|spectrin; GO:0016020|membrane; GO:0032391|photoreceptor connecting cilium; GO:0070062|extracellular exosome; GO:0097381|photoreceptor disc membrane	GO:0003779|actin binding; GO:0005088|Ras guanyl-nucleotide exchange factor activity; GO:0019894|kinesin binding; GO:0030507|spectrin binding; GO:0032029|myosin tail binding; GO:0034452|dynactin binding; GO:0043621|protein self-association; GO:0045505|dynein intermediate chain binding	ko:K06115|SPTB		--	11982	XP_025007067.1	XP_025007067.1 spectrin beta chain, non-erythrocytic 5, partial [Gallus gallus]	sp|Q9NRC6|SPTN5_HUMAN	sp|Q9NRC6|SPTN5_HUMAN Spectrin beta chain, non-erythrocytic 5 OS=Homo sapiens GN=SPTBN5 PE=1 SV=2	9031.ENSGALP00000014517	similar to beta chain spectrin	COG5069	KOG0517	_	PF00435.18|Spectrin|Spectrin repeat|ENSGALT00000100733|m.3119:393-495;PF00435.18|Spectrin|Spectrin repeat|ENSGALT00000100733|m.3119:502-603;PF00435.18|Spectrin|Spectrin repeat|ENSGALT00000100733|m.3119:606-708;PF00435.18|Spectrin|Spectrin repeat|ENSGALT00000100733|m.3119:713-801;PF00435.18|Spectrin|Spectrin repeat|ENSGALT00000100733|m.3119:860-958;PF00435.18|Spectrin|Spectrin repeat|ENSGALT000001…
ENSGALG00000008999	0.360703833	0.154870743	1.168931625	0.011347353	0.021885106	up	yes	0.433754208	0.240906323	0.407450967	0.088250875	0.205647084	0.170714269	6	28705869	28759542	-	AFAP1L2	protein_coding	GO:0006954|inflammatory response; GO:0007346|regulation of mitotic cell cycle; GO:0032675|regulation of interleukin-6 production; GO:0032757|positive regulation of interleukin-8 production; GO:0045742|positive regulation of epidermal growth factor receptor signaling pathway; GO:0045893|positive regulation of transcription, DNA-templated	GO:0005737|cytoplasm; GO:0005829|cytosol; GO:0005886|plasma membrane	GO:0017124|SH3 domain binding; GO:0030296|protein tyrosine kinase activator activity; GO:0035591|signaling adaptor activity; GO:0042169|SH2 domain binding	--		--	2547	XP_015144425.1	XP_015144425.1 actin filament-associated protein 1-like 2 isoform X4 [Gallus gallus]	sp|Q8N4X5|AF1L2_HUMAN	sp|Q8N4X5|AF1L2_HUMAN Actin filament-associated protein 1-like 2 OS=Homo sapiens GN=AFAP1L2 PE=1 SV=1	_	_	_	_	_	PF00169.26|PH|PH domain|ENSGALT00000093954|m.5319:214-297;PF00169.26|PH|PH domain|ENSGALT00000093954|m.5319:394-467
ENSGALG00000009002	0.202784037	0.772985303	-1.879595301	9.68E-10	5.46E-09	down	yes	0.127915579	0.281896859	0.198539675	0.77287791	0.784722726	0.761355274	1	23415784	23554158	-	CPED1	protein_coding	--	GO:0005783|endoplasmic reticulum	--	--		--	3393	XP_416005.3	XP_416005.3 cadherin-like and PC-esterase domain-containing protein 1 isoform X1 [Gallus gallus]	sp|A4D0V7|CPED1_HUMAN	sp|A4D0V7|CPED1_HUMAN Cadherin-like and PC-esterase domain-containing protein 1 OS=Homo sapiens GN=CPED1 PE=2 SV=1	9031.ENSGALP00000014633	hypothetical LOC417760	_	_	NOG29130	PF12733.4|Cadherin-like|Cadherin-like beta sandwich domain|ENSGALT00000014649|m.654:610-694
ENSGALG00000009017	3.540457197	0.950667051	1.885896402	1.53E-20	2.12E-19	up	yes	3.360203687	3.518089357	3.743078547	1.046856187	0.784106472	1.021038495	2	21667322	21673630	+	STEAP2	protein_coding	GO:0006893|Golgi to plasma membrane transport; GO:0006897|endocytosis; GO:0009725|response to hormone; GO:0015677|copper ion import; GO:0045055|regulated exocytosis; GO:0055072|iron ion homeostasis; GO:0098706|iron ion import across cell outer membrane	GO:0005769|early endosome; GO:0005829|cytosol; GO:0005886|plasma membrane; GO:0005887|integral component of plasma membrane; GO:0010008|endosome membrane; GO:0030140|trans-Golgi network transport vesicle; GO:0030173|integral component of Golgi membrane	GO:0005215|transporter activity; GO:0008823|cupric reductase activity; GO:0046872|metal ion binding; GO:0052851|ferric-chelate reductase (NADPH) activity	ko:K14738|STEAP2		ko04978|Mineral absorption	1503	XP_004939332.1	XP_004939332.1 metalloreductase STEAP2 [Gallus gallus]	sp|Q8NFT2|STEA2_HUMAN	sp|Q8NFT2|STEA2_HUMAN Metalloreductase STEAP2 OS=Homo sapiens GN=STEAP2 PE=1 SV=3	9031.ENSGALP00000014653	six transmembrane epithelial antigen of the prostate 2	COG2085	_	NOG41654	PF03807.14|F420_oxidored|NADP oxidoreductase coenzyme F420-dependent|ENSGALT00000014669|m.15101:32-118;PF01794.16|Ferric_reduct|Ferric reductase like transmembrane component|ENSGALT00000014669|m.15101:260-404
ENSGALG00000009078	0.636273605	2.324541203	-1.852922076	7.97E-11	5.09E-10	down	yes	0.795295276	0.434337371	0.679188169	1.968546742	2.127278027	2.877798842	3	8390484	8454832	+	GALNT14	protein_coding	GO:0016266|O-glycan processing	GO:0000139|Golgi membrane; GO:0016021|integral component of membrane	GO:0004653|polypeptide N-acetylgalactosaminyltransferase activity; GO:0030246|carbohydrate binding; GO:0046872|metal ion binding	ko:K00710|GALNT		ko00512|Mucin type O-glycan biosynthesis; ko01100|Metabolic pathways	1662	XP_004940235.1	XP_004940235.1 polypeptide N-acetylgalactosaminyltransferase 14 isoform X3 [Gallus gallus]	sp|Q96FL9|GLT14_HUMAN	sp|Q96FL9|GLT14_HUMAN Polypeptide N-acetylgalactosaminyltransferase 14 OS=Homo sapiens GN=GALNT14 PE=1 SV=1	9031.ENSGALP00000014754	UDP-N-acetyl-alpha-D-galactosamine:polypeptide N-acetylgalactosaminyltransferase 14 (GalNAc-T14)	_	KOG3738	_	PF00535.23|Glycos_transf_2|Glycosyl transferase family 2|ENSGALT00000014770|m.10752:114-293;PF00652.19|Ricin_B_lectin|Ricin-type beta-trefoil lectin domain|ENSGALT00000014770|m.10752:421-548;PF02709.11|Glyco_transf_7C|N-terminal domain of galactosyltransferase|ENSGALT00000014770|m.10752:276-336;PF13641.3|Glyco_tranf_2_3|Glycosyltransferase like family 2|ENSGALT00000014770|m.10752:111-337
ENSGALG00000009098	5.693216304	12.13246203	-1.09021332	3.51E-15	3.24E-14	down	yes	5.858041055	5.231317538	5.990290318	11.46586117	10.2763022	14.65522273	4	17794159	17870027	-	MAMLD1	protein_coding	GO:0006351|transcription, DNA-templated; GO:0006357|regulation of transcription by RNA polymerase II; GO:0008584|male gonad development	GO:0005654|nucleoplasm; GO:0005794|Golgi apparatus; GO:0005813|centrosome; GO:0016604|nuclear body	--	ko:K19512|MAMLD1		--	3398	XP_003641136.2	XP_003641136.2 mastermind-like domain-containing protein 1 [Gallus gallus]	sp|Q13495|MAMD1_HUMAN	sp|Q13495|MAMD1_HUMAN Mastermind-like domain-containing protein 1 OS=Homo sapiens GN=MAMLD1 PE=1 SV=2	9031.ENSGALP00000014844	PREDICTED: Gallus gallus similar to MGC83004 protein (LOC422389), mRNA	_	_	NOG44898	_
ENSGALG00000009134	1.847465907	0.619746318	1.560493044	3.79E-21	5.47E-20	up	yes	1.833759612	2.110706955	1.597931155	0.585164146	0.674805413	0.599269396	1	24616305	24691437	+	CTTNBP2	protein_coding	--	GO:0005938|cell cortex; GO:0043197|dendritic spine	--	--		--	5207	NP_001092009.1	NP_001092009.1 cortactin-binding protein 2 [Gallus gallus]	sp|Q2QLA2|CTTB2_HORSE	sp|Q2QLA2|CTTB2_HORSE Cortactin-binding protein 2 OS=Equus caballus GN=CTTNBP2 PE=3 SV=1	9031.ENSGALP00000014860	PREDICTED: Gallus gallus similar to cortactin-binding protein 2 (LOC417766), mRNA	COG0666	KOG1103;KOG4177	_	PF09727.6|CortBP2|Cortactin-binding protein-2|ENSGALT00000014876|m.663:29-134;PF12796.4|Ank_2|Ankyrin repeats (3 copies)|ENSGALT00000014876|m.663:713-804;PF12796.4|Ank_2|Ankyrin repeats (3 copies)|ENSGALT00000014876|m.663:801-866;PF13637.3|Ank_4|Ankyrin repeats (many copies)|ENSGALT00000014876|m.663:711-763;PF13637.3|Ank_4|Ankyrin repeats (many copies)|ENSGALT00000014876|m.663:778-829;PF13637.3|A…
ENSGALG00000009179	12.16262568	43.977743	-1.853461183	5.33E-123	1.97E-120	down	yes	13.07422448	12.36039989	11.05325268	43.41068369	44.21680013	44.30574519	9	19447018	19455676	+	TNFSF10	protein_coding	GO:0006915|apoptotic process; GO:0006919|activation of cysteine-type endopeptidase activity involved in apoptotic process; GO:0006955|immune response; GO:0007165|signal transduction; GO:0007166|cell surface receptor signaling pathway; GO:0007267|cell-cell signaling; GO:0008584|male gonad development; GO:0032868|response to insulin; GO:0043065|positive regulation of apoptotic process; GO:0043123|p…	GO:0005576|extracellular region; GO:0005887|integral component of plasma membrane; GO:0070062|extracellular exosome	GO:0005102|signaling receptor binding; GO:0005125|cytokine activity; GO:0005164|tumor necrosis factor receptor binding; GO:0008270|zinc ion binding; GO:0042802|identical protein binding	ko:K04721|TNFSF10,TRAIL,CD253		ko04060|Cytokine-cytokine receptor interaction; ko04068|FoxO signaling pathway; ko04210|Apoptosis; ko04650|Natural killer cell mediated cytotoxicity; ko05162|Measles; ko05164|Influenza A	3380	NP_989710.2	NP_989710.2 tumor necrosis factor ligand superfamily member 10 [Gallus gallus]	sp|P50591|TNF10_HUMAN	sp|P50591|TNF10_HUMAN Tumor necrosis factor ligand superfamily member 10 OS=Homo sapiens GN=TNFSF10 PE=1 SV=1	9031.ENSGALP00000014937	tumor necrosis factor (ligand) superfamily, member 10	_	_	NOG46547	PF00229.15|TNF|TNF(Tumour Necrosis Factor) family|ENSGALT00000089668|m.9234:172-305
ENSGALG00000009240	24.28456026	58.44821751	-1.26677252	2.34E-44	9.98E-43	down	yes	23.09206064	24.36906058	25.39255955	55.75427749	54.20424948	65.38612554	7	15795206	15819376	+	NFE2L2	protein_coding	GO:0006366|transcription by RNA polymerase II; GO:0006954|inflammatory response; GO:0007568|aging; GO:0010499|proteasomal ubiquitin-independent protein catabolic process; GO:0010628|positive regulation of gene expression; GO:0010667|negative regulation of cardiac muscle cell apoptotic process; GO:0010976|positive regulation of neuron projection development; GO:0016567|protein ubiquitination; GO:0…	GO:0000785|chromatin; GO:0005634|nucleus; GO:0005654|nucleoplasm; GO:0005737|cytoplasm; GO:0005794|Golgi apparatus; GO:0005813|centrosome; GO:0005829|cytosol; GO:0005886|plasma membrane; GO:0032993|protein-DNA complex	GO:0000976|transcription regulatory region sequence-specific DNA binding; GO:0000980|RNA polymerase II distal enhancer sequence-specific DNA binding; GO:0001102|RNA polymerase II activating transcription factor binding; GO:0001221|transcription cofactor binding; GO:0001228|DNA-binding transcription activator activity, RNA polymerase II-specific; GO:0003677|DNA binding; GO:0003700|DNA-binding tran…	ko:K05638|NFE2L2,NRF2		ko04141|Protein processing in endoplasmic reticulum; ko04212|Longevity regulating pathway - worm; ko05418|Fluid shear stress and atherosclerosis	3216	XP_015144867.1	XP_015144867.1 nuclear factor erythroid 2-related factor 2 isoform X1 [Gallus gallus]	sp|Q16236|NF2L2_HUMAN	sp|Q16236|NF2L2_HUMAN Nuclear factor erythroid 2-related factor 2 OS=Homo sapiens GN=NFE2L2 PE=1 SV=3	9031.ENSGALP00000015021	nuclear factor (erythroid-derived 2)-like 2	_	KOG3863	_	PF03131.14|bZIP_Maf|bZIP Maf transcription factor|ENSGALT00000033290|m.6062:447-537;PF00170.18|bZIP_1|bZIP transcription factor|ENSGALT00000033290|m.6062:476-535
ENSGALG00000009248	5.783844297	2.189327742	1.397458305	2.93E-22	4.56E-21	up	yes	6.32752872	5.75499018	5.269013991	2.002603494	2.101971442	2.46340829	6	29829102	29879088	-	HSPA12A	protein_coding	--	GO:0070062|extracellular exosome	GO:0005524|ATP binding	--		--	2121	XP_013051061.1	XP_013051061.1 PREDICTED: heat shock 70 kDa protein 12A isoform X1 [Anser cygnoides domesticus]	sp|O43301|HS12A_HUMAN	sp|O43301|HS12A_HUMAN Heat shock 70 kDa protein 12A OS=Homo sapiens GN=HSPA12A PE=1 SV=2	9031.ENSGALP00000015031	heat shock 70kDa protein 12A	_	KOG0101	_	_
ENSGALG00000009266	17.93341948	61.67259695	-1.781408656	1.64E-103	3.89E-101	down	yes	17.73626064	18.89014267	17.17385512	57.40774509	60.71561412	66.89443163	4	20321300	20328290	-	FGA	protein_coding	GO:0007165|signal transduction; GO:0030168|platelet activation; GO:0051258|protein polymerization	GO:0005577|fibrinogen complex	GO:0005102|signaling receptor binding; GO:0030674|protein binding, bridging; GO:0046872|metal ion binding	ko:K03903|FGA		ko04610|Complement and coagulation cascades; ko04611|Platelet activation	2803	NP_001258840.1	NP_001258840.1 fibrinogen alpha chain isoform 1 precursor [Gallus gallus]	sp|P14448|FIBA_CHICK	sp|P14448|FIBA_CHICK Fibrinogen alpha chain OS=Gallus gallus GN=FGA PE=1 SV=4	9031.ENSGALP00000015061	Fibrinogen alpha chain Precursor [Contains Fibrinopeptide A]; Fibrinogen has a double functi [...]	_	KOG2579	_	PF00147.15|Fibrinogen_C|Fibrinogen beta and gamma chains, C-terminal globular domain|ENSGALT00000015077|m.16723:546-779;PF08702.7|Fib_alpha|Fibrinogen alpha/beta chain family|ENSGALT00000015077|m.16723:91-233;PF12160.5|Fibrinogen_aC|Fibrinogen alpha C domain|ENSGALT00000015077|m.16723:341-406
ENSGALG00000009300	40.95311508	87.02585196	-1.08728437	1.26E-37	4.14E-36	down	yes	41.20286922	41.49885477	40.15762125	84.64487836	79.75743992	96.67523759	5	26429499	26522602	+	NUMB	protein_coding	GO:0007399|nervous system development; GO:0007405|neuroblast proliferation; GO:0007409|axonogenesis; GO:0008283|cell population proliferation; GO:0021670|lateral ventricle development; GO:0021849|neuroblast division in subventricular zone; GO:0030154|cell differentiation; GO:0030335|positive regulation of cell migration; GO:0030862|positive regulation of polarized epithelial cell differentiation;…	GO:0005634|nucleus; GO:0005737|cytoplasm; GO:0005769|early endosome; GO:0005925|focal adhesion; GO:0016323|basolateral plasma membrane; GO:0019897|extrinsic component of plasma membrane; GO:0030136|clathrin-coated vesicle; GO:0031410|cytoplasmic vesicle; GO:0045177|apical part of cell	GO:0008013|beta-catenin binding; GO:0045294|alpha-catenin binding; GO:0045296|cadherin binding	ko:K06057|NUMBL		ko04330|Notch signaling pathway	3455	XP_015142429.1	XP_015142429.1 protein numb homolog isoform X6 [Gallus gallus]	sp|Q2LC84|NUMB_RAT	sp|Q2LC84|NUMB_RAT Protein numb homolog OS=Rattus norvegicus GN=Numb PE=1 SV=2	9031.ENSGALP00000015121	numb homolog	_	KOG3537	_	PF00640.20|PID|Phosphotyrosine interaction domain (PTB/PID)|ENSGALT00000015137|m.3157:39-160;PF06311.9|NumbF|NUMB domain|ENSGALT00000015137|m.3157:248-328;PF08416.10|PTB|Phosphotyrosine-binding domain|ENSGALT00000015137|m.3157:40-160;PF14719.3|PID_2|Phosphotyrosine interaction domain (PTB/PID)|ENSGALT00000015137|m.3157:39-166
ENSGALG00000009306	1.505506263	3.424928325	-1.180480181	1.10E-09	6.15E-09	down	yes	1.781723678	1.543262077	1.191533035	3.813808533	3.570729187	2.890247253	9	19861346	19868706	+	SLC2A2	protein_coding	GO:1904659|glucose transmembrane transport	GO:0005886|plasma membrane; GO:0016021|integral component of membrane	GO:0005355|glucose transmembrane transporter activity	ko:K07593|SLC2A2,GLUT2		ko04911|Insulin secretion; ko04917|Prolactin signaling pathway; ko04922|Glucagon signaling pathway; ko04930|Type II diabetes mellitus; ko04931|Insulin resistance; ko04950|Maturity onset diabetes of the young; ko04973|Carbohydrate digestion and absorption; ko05230|Central carbon metabolism in cancer	2292	NP_997061.1	NP_997061.1 solute carrier family 2, facilitated glucose transporter member 2 [Gallus gallus]	sp|Q90592|GTR2_CHICK	sp|Q90592|GTR2_CHICK Solute carrier family 2, facilitated glucose transporter member 2 OS=Gallus gallus GN=SLC2A2 PE=2 SV=1	9031.ENSGALP00000015129	Solute carrier family 2, facilitated glucose transporter member 2 (Glucose transporter type [...]	COG0477	KOG0569	_	PF00083.21|Sugar_tr|Sugar (and other) transporter|ENSGALT00000015145|m.9249:44-533;PF07690.13|MFS_1|Major Facilitator Superfamily|ENSGALT00000015145|m.9249:132-370
ENSGALG00000009365	142.28929	400.6569295	-1.493474973	2.37E-47	1.16E-45	down	yes	139.3699557	154.2402251	133.2576891	387.1035558	356.8708389	457.9963938	2	22493952	22507735	-	CYP51A1	protein_coding	GO:0033488|cholesterol biosynthetic process via 24,25-dihydrolanosterol	GO:0005783|endoplasmic reticulum; GO:0005789|endoplasmic reticulum membrane; GO:0005886|plasma membrane; GO:0016021|integral component of membrane; GO:0031090|organelle membrane	GO:0005506|iron ion binding; GO:0008398|sterol 14-demethylase activity; GO:0020037|heme binding	ko:K05917|CYP51		ko00100|Steroid biosynthesis; ko01100|Metabolic pathways; ko01110|Biosynthesis of secondary metabolites; ko01130|Biosynthesis of antibiotics	2525	XP_015136878.1	XP_015136878.1 lanosterol 14-alpha demethylase isoform X2 [Gallus gallus]	sp|O46420|CP51A_PIG	sp|O46420|CP51A_PIG Lanosterol 14-alpha demethylase OS=Sus scrofa GN=CYP51A1 PE=2 SV=1	_	_	_	_	_	PF00067.19|p450|Cytochrome P450|ENSGALT00000015253|m.15120:93-523
ENSGALG00000009392	0.390512166	0.835349925	-1.077702588	2.36E-05	7.73E-05	down	yes	0.358553492	0.418717349	0.394265656	0.811252822	0.784864502	0.90993245	3	17958137	17960722	+	TLR5	protein_coding	GO:0002755|MyD88-dependent toll-like receptor signaling pathway; GO:0006954|inflammatory response; GO:0008584|male gonad development; GO:0032757|positive regulation of interleukin-8 production; GO:0034123|positive regulation of toll-like receptor signaling pathway; GO:0034146|toll-like receptor 5 signaling pathway; GO:0042742|defense response to bacterium; GO:0045087|innate immune response; GO:00…	GO:0005886|plasma membrane; GO:0016021|integral component of membrane	GO:0004888|transmembrane signaling receptor activity; GO:0005149|interleukin-1 receptor binding	ko:K10168|TLR5		ko04620|Toll-like receptor signaling pathway; ko05130|Pathogenic Escherichia coli infection; ko05132|Salmonella infection; ko05134|Legionellosis; ko05321|Inflammatory bowel disease (IBD)	2586	XP_015139227.1	XP_015139227.1 toll-like receptor 5 isoform X1 [Gallus gallus]	sp|O60602|TLR5_HUMAN	sp|O60602|TLR5_HUMAN Toll-like receptor 5 OS=Homo sapiens GN=TLR5 PE=1 SV=4	9031.ENSGALP00000015286	toll-like receptor 5	_	KOG4641	_	PF13855.3|LRR_8|Leucine rich repeat|ENSGALT00000015302|m.11104:88-133;PF13855.3|LRR_8|Leucine rich repeat|ENSGALT00000015302|m.11104:292-350;PF13855.3|LRR_8|Leucine rich repeat|ENSGALT00000015302|m.11104:314-374;PF13855.3|LRR_8|Leucine rich repeat|ENSGALT00000015302|m.11104:339-398;PF13855.3|LRR_8|Leucine rich repeat|ENSGALT00000015302|m.11104:364-416;PF13855.3|LRR_8|Leucine rich repeat|ENSGALT00…
ENSGALG00000009415	3.954436898	9.811511708	-1.308829136	1.01E-36	3.19E-35	down	yes	4.393779703	3.621036101	3.848494891	9.49140929	10.6890006	9.25412524	5	27925918	28047170	-	SMOC1	protein_coding	GO:0001654|eye development; GO:0007165|signal transduction; GO:0010811|positive regulation of cell-substrate adhesion; GO:0030154|cell differentiation; GO:0030198|extracellular matrix organization; GO:0045667|regulation of osteoblast differentiation; GO:0060173|limb development	GO:0005604|basement membrane	GO:0005509|calcium ion binding; GO:0050840|extracellular matrix binding	--		--	4939	XP_015143068.1	XP_015143068.1 SPARC-related modular calcium-binding protein 1 isoform X3 [Gallus gallus]	sp|Q8BLY1|SMOC1_MOUSE	sp|Q8BLY1|SMOC1_MOUSE SPARC-related modular calcium-binding protein 1 OS=Mus musculus GN=Smoc1 PE=2 SV=2	9031.ENSGALP00000015318	SPARC related modular calcium binding 1	_	KOG4578	_	PF00086.15|Thyroglobulin_1|Thyroglobulin type-1 repeat|ENSGALT00000015334|m.3201:149-212;PF00086.15|Thyroglobulin_1|Thyroglobulin type-1 repeat|ENSGALT00000015334|m.3201:281-346;PF16597.2|Thyroglob_assoc|Thyroglobulin_1 repeat associated disordered domain|ENSGALT00000015334|m.3201:213-270;PF10591.6|SPARC_Ca_bdg|Secreted protein acidic and rich in cysteine Ca binding region|ENSGALT00000015334|m.32…
ENSGALG00000009450	4.119599002	9.017304849	-1.12829363	5.33E-33	1.45E-31	down	yes	4.294829695	4.109979051	3.953988261	9.29716555	8.314566968	9.44018203	3	18423363	18445768	+	DUSP10	protein_coding	GO:0000188|inactivation of MAPK activity; GO:0002819|regulation of adaptive immune response; GO:0006470|protein dephosphorylation; GO:0010633|negative regulation of epithelial cell migration; GO:0016311|dephosphorylation; GO:0030336|negative regulation of cell migration; GO:0032496|response to lipopolysaccharide; GO:0035970|peptidyl-threonine dephosphorylation; GO:0043508|negative regulation of J…	GO:0005634|nucleus; GO:0005654|nucleoplasm; GO:0005737|cytoplasm; GO:0005794|Golgi apparatus; GO:0005829|cytosol; GO:0016607|nuclear speck	GO:0004721|phosphoprotein phosphatase activity; GO:0004725|protein tyrosine phosphatase activity; GO:0008432|JUN kinase binding; GO:0016791|phosphatase activity; GO:0017017|MAP kinase tyrosine/serine/threonine phosphatase activity; GO:0033549|MAP kinase phosphatase activity; GO:0048273|mitogen-activated protein kinase p38 binding	ko:K20216|DUSP10		ko04010|MAPK signaling pathway; ko04013|MAPK signaling pathway - fly; ko04214|Apoptosis - fly	3785	XP_015712761.1	XP_015712761.1 PREDICTED: dual specificity protein phosphatase 10 [Coturnix japonica]	sp|Q9Y6W6|DUS10_HUMAN	sp|Q9Y6W6|DUS10_HUMAN Dual specificity protein phosphatase 10 OS=Homo sapiens GN=DUSP10 PE=1 SV=1	9031.ENSGALP00000015365	dual specificity phosphatase 10	COG2453	KOG1716	_	PF00782.17|DSPc|Dual specificity phosphatase, catalytic domain|ENSGALT00000015381|m.11120:325-456;PF00581.17|Rhodanese|Rhodanese-like domain|ENSGALT00000015381|m.11120:161-273
ENSGALG00000009480	2.526719542	6.475212567	-1.354189838	2.03E-61	1.67E-59	down	yes	2.612799836	2.556060364	2.411298426	6.413969377	6.752540934	6.259127391	1	27163396	27407139	+	DOCK4	protein_coding	GO:0007264|small GTPase mediated signal transduction; GO:0060326|cell chemotaxis; GO:1904694|negative regulation of vascular smooth muscle contraction; GO:1904754|positive regulation of vascular associated smooth muscle cell migration	GO:0005730|nucleolus; GO:0005794|Golgi apparatus; GO:0005829|cytosol; GO:0005886|plasma membrane; GO:0016020|membrane; GO:0032420|stereocilium; GO:0032421|stereocilium bundle	GO:0005085|guanyl-nucleotide exchange factor activity; GO:0005096|GTPase activator activity; GO:0017124|SH3 domain binding; GO:0030165|PDZ domain binding; GO:0030971|receptor tyrosine kinase binding; GO:0048365|Rac GTPase binding	ko:K17697|DOCK4		ko04015|Rap1 signaling pathway	6072	XP_004937601.1	XP_004937601.1 dedicator of cytokinesis protein 4 isoform X1 [Gallus gallus]	sp|P59764|DOCK4_MOUSE	sp|P59764|DOCK4_MOUSE Dedicator of cytokinesis protein 4 OS=Mus musculus GN=Dock4 PE=1 SV=1	9031.ENSGALP00000015416	dedicator of cytokinesis 4	_	KOG1998;KOG3166	_	PF06920.10|DHR-2|Dock homology region 2|ENSGALT00000102245|m.698:1093-1596;PF16172.2|DOCK_N|DOCK N-terminus|ENSGALT00000102245|m.698:70-392;PF14429.3|DOCK-C2|C2 domain in Dock180 and Zizimin proteins|ENSGALT00000102245|m.698:397-581
ENSGALG00000009495	7.392588049	19.6201665	-1.406970759	2.38E-70	2.68E-68	down	yes	7.726885299	7.447350451	7.003528397	19.45899357	19.04374235	20.35776357	6	31834704	31906976	-	FGFR2	protein_coding	GO:0006915|apoptotic process; GO:0008284|positive regulation of cell population proliferation	GO:0005794|Golgi apparatus; GO:0005886|plasma membrane; GO:0016021|integral component of membrane; GO:0031410|cytoplasmic vesicle	GO:0005007|fibroblast growth factor-activated receptor activity; GO:0005524|ATP binding	ko:K05093|FGFR2,CD332		ko01521|EGFR tyrosine kinase inhibitor resistance; ko04010|MAPK signaling pathway; ko04014|Ras signaling pathway; ko04015|Rap1 signaling pathway; ko04144|Endocytosis; ko04151|PI3K-Akt signaling pathway; ko04550|Signaling pathways regulating pluripotency of stem cells; ko04810|Regulation of actin cytoskeleton; ko05200|Pathways in cancer; ko05215|Prostate cancer; ko05230|Central carbon metabolism i…	2709	XP_011574176.1	XP_011574176.1 PREDICTED: fibroblast growth factor receptor 2 isoform X1 [Aquila chrysaetos canadensis]	sp|P18461|FGFR2_CHICK	sp|P18461|FGFR2_CHICK Fibroblast growth factor receptor 2 OS=Gallus gallus GN=FGFR2 PE=2 SV=1	59729.ENSTGUP00000011617	Fibroblast growth factor receptor 2 Precursor (FGFR-2)(EC 2.7.10.1)(Keratinocyte growth fact [...]	COG0515	KOG0200	_	PF07714.14|Pkinase_Tyr|Protein tyrosine kinase|ENSGALT00000038732|m.5406:502-778;PF00069.22|Pkinase|Protein kinase domain|ENSGALT00000038732|m.5406:505-776;PF07679.13|I-set|Immunoglobulin I-set domain|ENSGALT00000038732|m.5406:72-140;PF07679.13|I-set|Immunoglobulin I-set domain|ENSGALT00000038732|m.5406:193-269;PF07679.13|I-set|Immunoglobulin I-set domain|ENSGALT00000038732|m.5406:284-380;PF13927…
ENSGALG00000009507	1.40461824	0.577255677	1.268352109	1.06E-14	9.43E-14	up	yes	1.380726218	1.445047792	1.388080711	0.659887996	0.576640355	0.49523868	5	29011050	29062894	+	PLEKHH1	protein_coding	--	GO:0005856|cytoskeleton	--	--		--	4745	XP_025006908.1	XP_025006908.1 pleckstrin homology domain-containing family H member 1 isoform X1 [Gallus gallus]	sp|Q9ULM0|PKHH1_HUMAN	sp|Q9ULM0|PKHH1_HUMAN Pleckstrin homology domain-containing family H member 1 OS=Homo sapiens GN=PLEKHH1 PE=2 SV=2	9031.ENSGALP00000015460	annotation not avaliable	_	KOG0248	_	PF00784.14|MyTH4|MyTH4 domain|ENSGALT00000048307|m.3249:958-1064;PF00169.26|PH|PH domain|ENSGALT00000048307|m.3249:661-752;PF00373.15|FERM_M|FERM central domain|ENSGALT00000048307|m.3249:1187-1310
ENSGALG00000009512	4.813586073	1.222072924	1.969018461	2.91E-31	7.43E-30	up	yes	5.576142051	4.412757965	4.451858204	1.273748686	1.258693952	1.133776135	2	23301645	23311143	-	TFPI2	protein_coding	GO:0007596|blood coagulation	GO:0031012|extracellular matrix	GO:0004867|serine-type endopeptidase inhibitor activity	--		--	1805	XP_015137423.1	XP_015137423.1 tissue factor pathway inhibitor 2 isoform X1 [Gallus gallus]	sp|Q7YRQ8|TFPI2_BOVIN	sp|Q7YRQ8|TFPI2_BOVIN Tissue factor pathway inhibitor 2 OS=Bos taurus GN=TFPI2 PE=2 SV=1	9031.ENSGALP00000015469	tissue factor pathway inhibitor 2	_	KOG4295	_	PF00014.20|Kunitz_BPTI|Kunitz/Bovine pancreatic trypsin inhibitor domain|ENSGALT00000102159|m.6:71-122;PF00014.20|Kunitz_BPTI|Kunitz/Bovine pancreatic trypsin inhibitor domain|ENSGALT00000102159|m.6:132-182;PF00014.20|Kunitz_BPTI|Kunitz/Bovine pancreatic trypsin inhibitor domain|ENSGALT00000102159|m.6:192-243
ENSGALG00000009514	6.404504072	2.430756629	1.394009281	4.29E-75	5.34E-73	up	yes	6.336849715	6.287332757	6.589329744	2.482838581	2.345081406	2.464349898	1	28704251	28843445	+	NRCAM	protein_coding	GO:0007156|homophilic cell adhesion via plasma membrane adhesion molecules; GO:0007158|neuron cell-cell adhesion; GO:0016338|calcium-independent cell-cell adhesion via plasma membrane cell-adhesion molecules; GO:0016339|calcium-dependent cell-cell adhesion via plasma membrane cell adhesion molecules; GO:0045162|clustering of voltage-gated sodium channels	GO:0005886|plasma membrane; GO:0005887|integral component of plasma membrane; GO:0005911|cell-cell junction	GO:0030246|carbohydrate binding; GO:0030247|polysaccharide binding; GO:0030506|ankyrin binding; GO:0046982|protein heterodimerization activity; GO:0050839|cell adhesion molecule binding	ko:K06756|NRCAM		ko04514|Cell adhesion molecules (CAMs)	7257	XP_021240621.1	XP_021240621.1 neuronal cell adhesion molecule isoform X1 [Numida meleagris]	sp|P35331|NRCAM_CHICK	sp|P35331|NRCAM_CHICK Neuronal cell adhesion molecule OS=Gallus gallus PE=1 SV=1	9031.ENSGALP00000015476	Neuronal cell adhesion molecule Precursor (Nr-CAM)(NgCAM-related cell adhesion molecule)(Ng- [...]	_	KOG3513	_	PF13927.3|Ig_3|Immunoglobulin domain|ENSGALT00000105834|m.721:40-122;PF13927.3|Ig_3|Immunoglobulin domain|ENSGALT00000105834|m.721:149-216;PF13927.3|Ig_3|Immunoglobulin domain|ENSGALT00000105834|m.721:243-320;PF13927.3|Ig_3|Immunoglobulin domain|ENSGALT00000105834|m.721:340-412;PF13927.3|Ig_3|Immunoglobulin domain|ENSGALT00000105834|m.721:429-505;PF13927.3|Ig_3|Immunoglobulin domain|ENSGALT000001…
ENSGALG00000009523	0.206464038	0.093112366	1.06991	0.000818105	0.002004654	up	yes	0.180120169	0.224685231	0.214586713	0.095356067	0.090572281	0.093408751	1	28882582	29120860	+	CNTN1	protein_coding	GO:0007155|cell adhesion; GO:0007411|axon guidance	GO:0005886|plasma membrane; GO:0031225|anchored component of membrane	--	ko:K06759|CNTN1		ko04514|Cell adhesion molecules (CAMs)	4983	NP_001004381.3	NP_001004381.3 contactin-1 preproprotein [Gallus gallus]	sp|P14781|CNTN1_CHICK	sp|P14781|CNTN1_CHICK Contactin-1 OS=Gallus gallus GN=CNTN1 PE=1 SV=1	9031.ENSGALP00000015490	Contactin-1 Precursor (Neural cell recognition molecule F11); Mediates cell surface interact [...]	_	KOG3513	_	PF13927.3|Ig_3|Immunoglobulin domain|ENSGALT00000038834|m.731:37-110;PF13927.3|Ig_3|Immunoglobulin domain|ENSGALT00000038834|m.731:235-305;PF13927.3|Ig_3|Immunoglobulin domain|ENSGALT00000038834|m.731:325-386;PF13927.3|Ig_3|Immunoglobulin domain|ENSGALT00000038834|m.731:403-479;PF13927.3|Ig_3|Immunoglobulin domain|ENSGALT00000038834|m.731:498-577;PF07679.13|I-set|Immunoglobulin I-set domain|ENSGA…
ENSGALG00000009556	1.485250739	0.664277669	1.148972708	8.14E-08	3.72E-07	up	yes	1.449796417	1.567932553	1.438023248	0.514594731	0.801922993	0.676315282	1	29774813	29833578	-	PRICKLE1	protein_coding	GO:0001843|neural tube closure; GO:0006606|protein import into nucleus; GO:0031398|positive regulation of protein ubiquitination; GO:0032436|positive regulation of proteasomal ubiquitin-dependent protein catabolic process; GO:0035904|aorta development; GO:0045892|negative regulation of transcription, DNA-templated; GO:0060071|Wnt signaling pathway, planar cell polarity pathway; GO:0060976|coronar…	GO:0005634|nucleus; GO:0005829|cytosol; GO:0031965|nuclear membrane	GO:0008270|zinc ion binding	ko:K04511|PRICKLE		ko04310|Wnt signaling pathway	2762	XP_416036.2	XP_416036.2 prickle-like protein 1 [Gallus gallus]	sp|Q96MT3|PRIC1_HUMAN	sp|Q96MT3|PRIC1_HUMAN Prickle-like protein 1 OS=Homo sapiens GN=PRICKLE1 PE=1 SV=2	9031.ENSGALP00000015542	prickle homolog 1 (Drosophila)	_	KOG1704	_	PF06297.11|PET|PET Domain|ENSGALT00000015558|m.742:27-111;PF00412.19|LIM|LIM domain|ENSGALT00000015558|m.742:122-181;PF00412.19|LIM|LIM domain|ENSGALT00000015558|m.742:187-241;PF00412.19|LIM|LIM domain|ENSGALT00000015558|m.742:247-300
ENSGALG00000009604	1.493268732	0.241569863	2.579071929	7.20E-14	6.00E-13	up	yes	1.385018674	1.69187979	1.402907731	0.106913517	0.355018527	0.262777544	1	30661406	30681723	-	DBX2	protein_coding	GO:0006355|regulation of transcription, DNA-templated	GO:0005634|nucleus	GO:0043565|sequence-specific DNA binding	--		--	2336	XP_025003506.1	XP_025003506.1 homeobox protein DBX2 isoform X1 [Gallus gallus]	sp|Q6ZNG2|DBX2_HUMAN	sp|Q6ZNG2|DBX2_HUMAN Homeobox protein DBX2 OS=Homo sapiens GN=DBX2 PE=2 SV=2	9031.ENSGALP00000037984	Homeobox protein DBX2 Fragment (Developing brain homeobox protein 2)(Homeobox protein CHox-E [...]	_	KOG0488	_	PF00046.26|Homeobox|Homeobox domain|ENSGALT00000038779|m.763:222-276
ENSGALG00000009612	2.865736619	0.930890537	1.611832754	5.29E-23	8.61E-22	up	yes	2.856514198	2.881475058	2.859220602	1.048818797	1.050163013	0.693689802	3	19449227	19512091	-	TGFB2	protein_coding	GO:0000902|cell morphogenesis; GO:0001654|eye development; GO:0001666|response to hypoxia; GO:0001756|somitogenesis; GO:0001837|epithelial to mesenchymal transition; GO:0003007|heart morphogenesis; GO:0003198|epithelial to mesenchymal transition involved in endocardial cushion formation; GO:0006468|protein phosphorylation; GO:0007050|cell cycle arrest; GO:0007162|negative regulation of cell adhes…	GO:0005576|extracellular region; GO:0005615|extracellular space; GO:0005622|intracellular; GO:0030424|axon; GO:0031012|extracellular matrix; GO:0043025|neuronal cell body	GO:0001540|amyloid-beta binding; GO:0005102|signaling receptor binding; GO:0005114|type II transforming growth factor beta receptor binding; GO:0005125|cytokine activity; GO:0005160|transforming growth factor beta receptor binding; GO:0008083|growth factor activity; GO:0034714|type III transforming growth factor beta receptor binding; GO:0042803|protein homodimerization activity	ko:K13376|TGFB2		ko04010|MAPK signaling pathway; ko04060|Cytokine-cytokine receptor interaction; ko04068|FoxO signaling pathway; ko04110|Cell cycle; ko04144|Endocytosis; ko04350|TGF-beta signaling pathway; ko04380|Osteoclast differentiation; ko04390|Hippo signaling pathway; ko04933|AGE-RAGE signaling pathway in diabetic complications; ko05140|Leishmaniasis; ko05142|Chagas disease (American trypanosomiasis); ko051…	4572	NP_001026216.2	NP_001026216.2 transforming growth factor beta-2 precursor [Gallus gallus]	sp|P30371|TGFB2_CHICK	sp|P30371|TGFB2_CHICK Transforming growth factor beta-2 OS=Gallus gallus GN=TGFB2 PE=3 SV=1	9031.ENSGALP00000015648	Transforming growth factor beta-2 Precursor (TGF-beta-2); TGF-beta 2 has suppressive effects [...]	_	KOG3900	_	PF00688.15|TGFb_propeptide|TGF-beta propeptide|ENSGALT00000031945|m.11156:22-252;PF00019.17|TGF_beta|Transforming growth factor beta like domain|ENSGALT00000031945|m.11156:314-411
ENSGALG00000009628	2.17177755	5.566814763	-1.353937337	7.70E-19	9.44E-18	down	yes	2.03117416	2.146384775	2.337773714	4.906330888	5.694979222	6.09913418	4	11383388	11412143	+	ENSGALG00000009628	protein_coding	GO:0008277|regulation of G protein-coupled receptor signaling pathway; GO:0051260|protein homooligomerization	GO:0030054|cell junction; GO:0042734|presynaptic membrane; GO:0043235|receptor complex; GO:0045211|postsynaptic membrane	--	--		--	1580	POI36029.1	POI36029.1 hypothetical protein CIB84_000216 [Bambusicola thoracicus]	sp|Q6ZWB6|KCTD8_HUMAN	sp|Q6ZWB6|KCTD8_HUMAN BTB/POZ domain-containing protein KCTD8 OS=Homo sapiens GN=KCTD8 PE=2 SV=1	_	_	_	_	_	PF02214.19|BTB_2|BTB/POZ domain|ENSGALT00000102220|m.16453:22-111
ENSGALG00000009640	0.617880798	0.277075803	1.129058955	0.000935396	0.002260223	up	yes	0.551405707	0.712581136	0.58965555	0.288087816	0.338886596	0.204252998	5	30281791	30329607	-	CHRM5	protein_coding	GO:0001696|gastric acid secretion; GO:0007197|adenylate cyclase-inhibiting G protein-coupled acetylcholine receptor signaling pathway; GO:0007207|phospholipase C-activating G protein-coupled acetylcholine receptor signaling pathway; GO:0007271|synaptic transmission, cholinergic	GO:0005887|integral component of plasma membrane; GO:0030054|cell junction; GO:0045202|synapse; GO:0045211|postsynaptic membrane	GO:0016907|G protein-coupled acetylcholine receptor activity	ko:K04133|CHRM5		ko04020|Calcium signaling pathway; ko04080|Neuroactive ligand-receptor interaction; ko04725|Cholinergic synapse; ko04810|Regulation of actin cytoskeleton	2254	NP_001351587.1	NP_001351587.1 muscarinic acetylcholine receptor M5 [Gallus gallus]	sp|Q5IS53|ACM5_PANTR	sp|Q5IS53|ACM5_PANTR Muscarinic acetylcholine receptor M5 OS=Pan troglodytes GN=CHRM5 PE=2 SV=1	9031.ENSGALP00000015685	cholinergic receptor, muscarinic 5	_	KOG4220	_	PF00001.18|7tm_1|7 transmembrane receptor (rhodopsin family)|ENSGALT00000015701|m.3308:47-491;PF10328.6|7TM_GPCR_Srx|Serpentine type 7TM GPCR chemoreceptor Srx|ENSGALT00000015701|m.3308:39-221
ENSGALG00000009654	30.83904026	7.480951961	2.042004631	1.63E-12	1.20E-11	up	yes	30.71319042	30.09162855	31.71230182	7.201029054	5.077353564	10.16447327	9	22621538	22635771	-	MLF1	protein_coding	GO:0002318|myeloid progenitor cell differentiation; GO:0006351|transcription, DNA-templated; GO:0007050|cell cycle arrest	GO:0005634|nucleus; GO:0005737|cytoplasm	GO:0003677|DNA binding; GO:0019904|protein domain specific binding	ko:K15622|MLF1		ko05202|Transcriptional misregulation in cancer	2559	XP_004943599.1	XP_004943599.1 myeloid leukemia factor 1 isoform X2 [Gallus gallus]	sp|Q32KY3|MLF1_BOVIN	sp|Q32KY3|MLF1_BOVIN Myeloid leukemia factor 1 OS=Bos taurus GN=MLF1 PE=2 SV=1	9031.ENSGALP00000038304	myeloid leukemia factor 1	_	KOG4049	_	PF10248.6|Mlf1IP|Myelodysplasia-myeloid leukemia factor 1-interacting protein|ENSGALT00000085585|m.9329:50-233
ENSGALG00000009686	9.707589568	3.911992769	1.309011624	3.49E-17	3.81E-16	up	yes	8.693667369	10.67132335	9.757777984	4.324199794	4.534420603	2.877357911	2	23715866	23846194	+	PPP1R9A	protein_coding	GO:0007015|actin filament organization; GO:0007568|aging; GO:0019722|calcium-mediated signaling; GO:0030833|regulation of actin filament polymerization; GO:0031175|neuron projection development; GO:0045860|positive regulation of protein kinase activity; GO:0051489|regulation of filopodium assembly; GO:0051497|negative regulation of stress fiber assembly; GO:0051823|regulation of synapse structura…	GO:0005829|cytosol; GO:0014069|postsynaptic density; GO:0030054|cell junction; GO:0030175|filopodium; GO:0030864|cortical actin cytoskeleton; GO:0031594|neuromuscular junction; GO:0043025|neuronal cell body; GO:0044326|dendritic spine neck; GO:1990761|growth cone lamellipodium	GO:0008022|protein C-terminus binding; GO:0008157|protein phosphatase 1 binding; GO:0019901|protein kinase binding; GO:0019904|protein domain specific binding; GO:0042803|protein homodimerization activity; GO:0044325|ion channel binding; GO:0051015|actin filament binding; GO:0051020|GTPase binding	ko:K17551|PPP1R9		--	4922	XP_015137405.1	XP_015137405.1 neurabin-1 isoform X1 [Gallus gallus]	sp|Q9ULJ8|NEB1_HUMAN	sp|Q9ULJ8|NEB1_HUMAN Neurabin-1 OS=Homo sapiens GN=PPP1R9A PE=1 SV=2	_	_	_	_	_	PF07647.14|SAM_2|SAM domain (Sterile alpha motif)|ENSGALT00000095167|m.31:1230-1293;PF00595.21|PDZ|PDZ domain (Also known as DHR or GLGF)|ENSGALT00000095167|m.31:529-610;PF00536.27|SAM_1|SAM domain (Sterile alpha motif)|ENSGALT00000095167|m.31:1231-1289
ENSGALG00000009689	0.422606762	0.94443463	-1.141590172	0.010358156	0.020138025	down	yes	0.296384163	0.338905498	0.632530626	1.031830886	0.696738114	1.10473489	2	23853489	23867206	-	PON2	protein_coding	GO:0009636|response to toxic substance	GO:0005576|extracellular region; GO:0016020|membrane	GO:0004063|aryldialkylphosphatase activity; GO:0004064|arylesterase activity; GO:0046872|metal ion binding	ko:K01045|PON		ko00363|Bisphenol degradation; ko00627|Aminobenzoate degradation; ko01100|Metabolic pathways; ko01120|Microbial metabolism in diverse environments	1065	NP_001188397.1	NP_001188397.1 serum paraoxonase/arylesterase 2 precursor [Gallus gallus]	sp|Q90952|PON2_CHICK	sp|Q90952|PON2_CHICK Serum paraoxonase/arylesterase 2 OS=Gallus gallus GN=PON2 PE=2 SV=1	9031.ENSGALP00000037229	Serum paraoxonase/arylesterase 2 (PON 2)(EC 3.1.1.2)(EC 3.1.8.1)(Serum aryldialkylphosphatas [...]	_	_	NOG68009	PF01731.17|Arylesterase|Arylesterase|ENSGALT00000038023|m.48:167-252;PF08450.9|SGL|SMP-30/Gluconolaconase/LRE-like region|ENSGALT00000038023|m.48:157-287
ENSGALG00000009700	19.35493199	136.5210634	-2.817710889	0	0	down	yes	18.5740466	20.33957761	19.15117175	141.910607	132.5574745	135.0951086	2	23905072	23914501	-	PDK4	protein_coding	GO:0006006|glucose metabolic process; GO:0006885|regulation of pH; GO:0008286|insulin receptor signaling pathway; GO:0009267|cellular response to starvation; GO:0010510|regulation of acetyl-CoA biosynthetic process from pyruvate; GO:0010565|regulation of cellular ketone metabolic process; GO:0010906|regulation of glucose metabolic process; GO:0042304|regulation of fatty acid biosynthetic process;…	GO:0005739|mitochondrion; GO:0005743|mitochondrial inner membrane; GO:0005759|mitochondrial matrix	GO:0004672|protein kinase activity; GO:0004712|protein serine/threonine/tyrosine kinase activity; GO:0004740|pyruvate dehydrogenase (acetyl-transferring) kinase activity; GO:0005524|ATP binding	ko:K00898|PDK2_3_4		--	3729	NP_001186838.1	NP_001186838.1 pyruvate dehydrogenase kinase, isozyme 4 [Gallus gallus]	sp|O70571|PDK4_MOUSE	sp|O70571|PDK4_MOUSE [Pyruvate dehydrogenase (acetyl-transferring)] kinase isozyme 4, mitochondrial OS=Mus musculus GN=Pdk4 PE=1 SV=1	_	_	_	_	_	PF10436.6|BCDHK_Adom3|Mitochondrial branched-chain alpha-ketoacid dehydrogenase kinase|ENSGALT00000015790|m.50:66-228;PF02518.23|HATPase_c|Histidine kinase-, DNA gyrase B-, and HSP90-like ATPase|ENSGALT00000015790|m.50:278-398
ENSGALG00000009722	14.78481225	34.30417162	-1.213713139	8.74E-31	2.18E-29	down	yes	14.02914873	15.9037084	14.42157961	32.97141567	30.88371908	39.05738013	2	23942102	24123388	+	DYNC1I1	protein_coding	GO:0006888|endoplasmic reticulum to Golgi vesicle-mediated transport; GO:0007062|sister chromatid cohesion; GO:0019886|antigen processing and presentation of exogenous peptide antigen via MHC class II; GO:0047496|vesicle transport along microtubule; GO:2000582|positive regulation of ATP-dependent microtubule motor activity, plus-end-directed	GO:0000776|kinetochore; GO:0000777|condensed chromosome kinetochore; GO:0000922|spindle pole; GO:0005634|nucleus; GO:0005737|cytoplasm; GO:0005829|cytosol; GO:0005868|cytoplasmic dynein complex; GO:0005874|microtubule; GO:0031982|vesicle; GO:0036464|cytoplasmic ribonucleoprotein granule; GO:0048471|perinuclear region of cytoplasm; GO:0055037|recycling endosome	GO:0003774|motor activity; GO:0003777|microtubule motor activity; GO:0008017|microtubule binding; GO:0030507|spectrin binding; GO:0045503|dynein light chain binding; GO:0045504|dynein heavy chain binding	ko:K10415|DYNC1I,DNCI		ko04145|Phagosome; ko04962|Vasopressin-regulated water reabsorption; ko05132|Salmonella infection	2855	XP_015137397.1	XP_015137397.1 cytoplasmic dynein 1 intermediate chain 1 isoform X4 [Gallus gallus]	sp|O14576|DC1I1_HUMAN	sp|O14576|DC1I1_HUMAN Cytoplasmic dynein 1 intermediate chain 1 OS=Homo sapiens GN=DYNC1I1 PE=1 SV=2	9031.ENSGALP00000015808	dynein, cytoplasmic 1, intermediate chain 1	_	KOG1587	_	PF11540.5|Dynein_IC2|Cytoplasmic dynein 1 intermediate chain 2|ENSGALT00000056996|m.52:115-145;PF00400.29|WD40|WD domain, G-beta repeat|ENSGALT00000056996|m.52:451-489
ENSGALG00000009730	7.689114416	22.25857619	-1.532244902	2.11E-68	2.16E-66	down	yes	7.307779895	7.785700908	7.973862444	22.01752986	20.68795287	24.07024583	1	31222996	31253936	-	SLC38A4	protein_coding	GO:0006814|sodium ion transport; GO:0006865|amino acid transport	GO:0005886|plasma membrane; GO:0016021|integral component of membrane	GO:0015293|symporter activity	ko:K14991|SLC38A4,SNAT4		--	3027	NP_001186478.1	NP_001186478.1 sodium-coupled neutral amino acid transporter 4 [Gallus gallus]	sp|Q5RE87|S38A4_PONAB	sp|Q5RE87|S38A4_PONAB Sodium-coupled neutral amino acid transporter 4 OS=Pongo abelii GN=SLC38A4 PE=2 SV=1	9031.ENSGALP00000015821	solute carrier family 38, member 4	_	KOG1305	_	PF01490.15|Aa_trans|Transmembrane amino acid transporter protein|ENSGALT00000015837|m.781:82-253;PF01490.15|Aa_trans|Transmembrane amino acid transporter protein|ENSGALT00000015837|m.781:333-542
ENSGALG00000009732	2.174850992	4.861406481	-1.156803479	2.01E-24	3.57E-23	down	yes	2.009632819	2.228168086	2.286752072	4.608719556	4.737327357	5.238172529	4	28645569	28654982	-	PCDH18	protein_coding	GO:0007155|cell adhesion; GO:0007156|homophilic cell adhesion via plasma membrane adhesion molecules; GO:0007267|cell-cell signaling; GO:0007399|nervous system development; GO:0007420|brain development	GO:0005887|integral component of plasma membrane	GO:0005509|calcium ion binding	ko:K16499|PCDHD2		--	3750	XP_420404.3	XP_420404.3 protocadherin-18 isoform X2 [Gallus gallus]	sp|A7MB46|PCD18_BOVIN	sp|A7MB46|PCD18_BOVIN Protocadherin-18 OS=Bos taurus GN=PCDH18 PE=2 SV=1	9031.ENSGALP00000015825	Cadherin Fragment	_	KOG3594	_	PF00028.14|Cadherin|Cadherin domain|ENSGALT00000015841|m.16:151-243;PF00028.14|Cadherin|Cadherin domain|ENSGALT00000015841|m.16:259-351;PF00028.14|Cadherin|Cadherin domain|ENSGALT00000015841|m.16:373-462;PF00028.14|Cadherin|Cadherin domain|ENSGALT00000015841|m.16:477-572;PF00028.14|Cadherin|Cadherin domain|ENSGALT00000015841|m.16:594-682;PF08266.9|Cadherin_2|Cadherin-like|ENSGALT00000015841|m.16:…
ENSGALG00000009755	2.017945345	0.508346213	1.968030843	1.60E-16	1.65E-15	up	yes	2.130194203	1.913848111	2.009793721	0.499620342	0.704857983	0.320560314	1	31842742	31886512	-	LRIG3	protein_coding	GO:0032474|otolith morphogenesis	GO:0005615|extracellular space; GO:0005886|plasma membrane; GO:0016021|integral component of membrane; GO:0030659|cytoplasmic vesicle membrane	--	--		--	4073	NP_001186484.1	NP_001186484.1 leucine-rich repeats and immunoglobulin-like domains protein 3 precursor [Gallus gallus]	sp|Q6UXM1|LRIG3_HUMAN	sp|Q6UXM1|LRIG3_HUMAN Leucine-rich repeats and immunoglobulin-like domains protein 3 OS=Homo sapiens GN=LRIG3 PE=2 SV=1	9031.ENSGALP00000015856	leucine-rich repeats and immunoglobulin-like domains 3	COG4886	KOG2408;KOG4194	_	PF13855.3|LRR_8|Leucine rich repeat|ENSGALT00000015872|m.790:100-158;PF13855.3|LRR_8|Leucine rich repeat|ENSGALT00000015872|m.790:124-170;PF13855.3|LRR_8|Leucine rich repeat|ENSGALT00000015872|m.790:147-206;PF13855.3|LRR_8|Leucine rich repeat|ENSGALT00000015872|m.790:172-230;PF13855.3|LRR_8|Leucine rich repeat|ENSGALT00000015872|m.790:194-254;PF13855.3|LRR_8|Leucine rich repeat|ENSGALT00000015872…
ENSGALG00000009826	9.609509976	2.670155559	1.843646666	3.04E-66	2.93E-64	up	yes	9.488872675	9.366547854	9.973109398	2.664308649	2.783711326	2.562446702	4	29630213	29646811	-	CLGN	protein_coding	GO:0007338|single fertilization; GO:0007339|binding of sperm to zona pellucida; GO:0065003|protein-containing complex assembly	GO:0005635|nuclear envelope; GO:0005783|endoplasmic reticulum; GO:0005789|endoplasmic reticulum membrane; GO:0016021|integral component of membrane	GO:0005509|calcium ion binding; GO:0044183|protein folding chaperone; GO:0051082|unfolded protein binding	ko:K09551|CLGN		--	2156	XP_025006185.1	XP_025006185.1 calmegin isoform X1 [Gallus gallus]	sp|O14967|CLGN_HUMAN	sp|O14967|CLGN_HUMAN Calmegin OS=Homo sapiens GN=CLGN PE=1 SV=1	9031.ENSGALP00000015961	calmegin	_	KOG0675	_	PF00262.15|Calreticulin|Calreticulin family|ENSGALT00000015978|m.42:83-451
ENSGALG00000009870	0.568640495	1.960885984	-1.768105123	2.36E-06	8.90E-06	down	yes	0.856282225	0.291819266	0.557819993	2.168042344	1.690222135	2.024393473	4	29989429	30022148	+	IL15	protein_coding	GO:0001779|natural killer cell differentiation; GO:0001866|NK T cell proliferation; GO:0006955|immune response; GO:0007260|tyrosine phosphorylation of STAT protein; GO:0032740|positive regulation of interleukin-17 production; GO:0032819|positive regulation of natural killer cell proliferation; GO:0032825|positive regulation of natural killer cell differentiation; GO:0035723|interleukin-15-mediate…	GO:0005615|extracellular space; GO:0005829|cytosol; GO:0016607|nuclear speck	GO:0005125|cytokine activity; GO:0005126|cytokine receptor binding	ko:K05433|IL15		ko04060|Cytokine-cytokine receptor interaction; ko04630|Jak-STAT signaling pathway; ko04668|TNF signaling pathway; ko04672|Intestinal immune network for IgA production; ko05166|HTLV-I infection; ko05168|Herpes simplex infection; ko05323|Rheumatoid arthritis	1075	AAG02253.1	AAG02253.1 interleukin 15 precursor [Gallus gallus]	sp|Q75SZ9|IL15_CAVPO	sp|Q75SZ9|IL15_CAVPO Interleukin-15 OS=Cavia porcellus GN=IL15 PE=2 SV=1	9031.ENSGALP00000016028	interleukin 15 precursor ; Cytokine that stimulates the proliferation of T- lymphocytes. Sti [...]	_	_	NOG44071	PF02372.12|IL15|Interleukin 15|ENSGALT00000094139|m.55:55-183
ENSGALG00000009877	1.840049406	0.329212305	2.447303387	7.33E-23	1.18E-21	up	yes	1.830882939	1.50061465	2.188650627	0.280006202	0.285462618	0.422168097	3	22428235	22599162	+	ENSGALG00000009877	protein_coding	GO:0006813|potassium ion transport; GO:0007520|myoblast fusion; GO:0042127|regulation of cell population proliferation; GO:0042391|regulation of membrane potential; GO:0048015|phosphatidylinositol-mediated signaling; GO:0071277|cellular response to calcium ion; GO:0071805|potassium ion transmembrane transport	GO:0005637|nuclear inner membrane; GO:0005886|plasma membrane; GO:0005887|integral component of plasma membrane; GO:0008076|voltage-gated potassium channel complex; GO:0014069|postsynaptic density; GO:0030054|cell junction; GO:0030424|axon; GO:0030425|dendrite; GO:0031901|early endosome membrane; GO:0042734|presynaptic membrane; GO:0043204|perikaryon; GO:0043231|intracellular membrane-bounded org…	GO:0000155|phosphorelay sensor kinase activity; GO:0005251|delayed rectifier potassium channel activity; GO:0005516|calmodulin binding; GO:1902936|phosphatidylinositol bisphosphate binding	ko:K04904|KCNH1		--	3159	XP_015139349.1	XP_015139349.1 potassium voltage-gated channel subfamily H member 1 [Gallus gallus]	sp|O95259|KCNH1_HUMAN	sp|O95259|KCNH1_HUMAN Potassium voltage-gated channel subfamily H member 1 OS=Homo sapiens GN=KCNH1 PE=1 SV=1	9031.ENSGALP00000016040	potassium voltage-gated channel, subfamily H (eag-related), member 1	COG2202	KOG0501	_	PF00520.28|Ion_trans|Ion transport protein|ENSGALT00000047149|m.11238:216-480;PF13426.4|PAS_9|PAS domain|ENSGALT00000047149|m.11238:39-133;PF00027.26|cNMP_binding|Cyclic nucleotide-binding domain|ENSGALT00000047149|m.11238:571-653;PF07885.13|Ion_trans_2|Ion channel|ENSGALT00000047149|m.11238:417-474;PF00989.22|PAS|PAS fold|ENSGALT00000047149|m.11238:40-131
ENSGALG00000009911	33.97269599	16.90085998	1.006850284	5.06E-35	1.48E-33	up	yes	33.89569683	34.95755061	33.06484052	16.24870123	15.92094847	18.53293023	3	23186938	23204981	+	BICRAL	protein_coding	--	--	--	--		--	3257	XP_004935402.1	XP_004935402.1 BRD4-interacting chromatin-remodeling complex-associated protein-like isoform X1 [Gallus gallus]	sp|Q6AI39|BICRL_HUMAN	sp|Q6AI39|BICRL_HUMAN BRD4-interacting chromatin-remodeling complex-associated protein-like OS=Homo sapiens GN=BICRAL PE=1 SV=2	9031.ENSGALP00000016100	KIAA0240	_	_	NOG27798	PF15249.3|GLTSCR1|Conserved region of unknown function on GLTSCR protein|ENSGALT00000016119|m.11267:714-814
ENSGALG00000009915	45.97682922	92.13035096	-1.002612366	4.70E-17	5.08E-16	down	yes	51.41482032	46.16701907	40.34864826	84.51752748	84.70522793	107.1682975	3	23698626	23850581	+	EML4	protein_coding	GO:0007026|negative regulation of microtubule depolymerization	GO:0005737|cytoplasm; GO:0005874|microtubule; GO:0016020|membrane	GO:0008017|microtubule binding	ko:K15420|EML4		ko05223|Non-small cell lung cancer	3967	XP_001233827.2	XP_001233827.2 echinoderm microtubule-associated protein-like 4 isoform X1 [Gallus gallus]	sp|Q3UMY5|EMAL4_MOUSE	sp|Q3UMY5|EMAL4_MOUSE Echinoderm microtubule-associated protein-like 4 OS=Mus musculus GN=Eml4 PE=1 SV=1	_	_	_	_	_	PF03451.11|HELP|HELP motif|ENSGALT00000016124|m.11271:237-307;PF00400.29|WD40|WD domain, G-beta repeat|ENSGALT00000016124|m.11271:311-358;PF00400.29|WD40|WD domain, G-beta repeat|ENSGALT00000016124|m.11271:513-548;PF00400.29|WD40|WD domain, G-beta repeat|ENSGALT00000016124|m.11271:599-631;PF00400.29|WD40|WD domain, G-beta repeat|ENSGALT00000016124|m.11271:727-760;PF00400.29|WD40|WD domain, G-beta…
ENSGALG00000009948	14.66248545	7.222750906	1.020496906	2.57E-15	2.41E-14	up	yes	13.78948081	16.00356418	14.19441137	7.196506311	6.065518306	8.406228101	4	30847852	30924570	+	HHIP	protein_coding	GO:0007224|smoothened signaling pathway; GO:0007405|neuroblast proliferation; GO:0009953|dorsal/ventral pattern formation; GO:0009968|negative regulation of signal transduction; GO:0040036|regulation of fibroblast growth factor receptor signaling pathway; GO:0043066|negative regulation of apoptotic process; GO:0045879|negative regulation of smoothened signaling pathway; GO:0048705|skeletal system…	GO:0005576|extracellular region; GO:0005634|nucleus; GO:0005737|cytoplasm; GO:0005887|integral component of plasma membrane; GO:0009986|cell surface; GO:0060170|ciliary membrane	GO:0003824|catalytic activity; GO:0008270|zinc ion binding; GO:0097108|hedgehog family protein binding	ko:K06231|HHIP		ko04024|cAMP signaling pathway; ko04340|Hedgehog signaling pathway; ko05200|Pathways in cancer; ko05217|Basal cell carcinoma	2624	XP_015132204.1	XP_015132204.1 hedgehog-interacting protein isoform X1 [Gallus gallus]	sp|Q96QV1|HHIP_HUMAN	sp|Q96QV1|HHIP_HUMAN Hedgehog-interacting protein OS=Homo sapiens GN=HHIP PE=1 SV=3	9031.ENSGALP00000016156	hedgehog interacting protein	COG2133	KOG1217	_	PF07995.8|GSDH|Glucose / Sorbosone dehydrogenase|ENSGALT00000070694|m.73:400-612
ENSGALG00000010032	11.69354049	4.593270323	1.346213961	1.05E-55	7.18E-54	up	yes	11.30313078	11.55259445	12.22489625	4.332251162	4.819897827	4.627661979	3	27415048	27479318	-	ENSGALG00000010032	protein_coding	GO:0016042|lipid catabolic process	GO:0016021|integral component of membrane; GO:0016324|apical plasma membrane	GO:0004622|lysophospholipase activity; GO:0004623|phospholipase A2 activity; GO:0102567|phospholipase A2 activity (consuming 1,2-dipalmitoylphosphatidylcholine); GO:0102568|phospholipase A2 activity consuming 1,2-dioleoylphosphatidylethanolamine)	ko:K14621|PLB1,PLB		ko00564|Glycerophospholipid metabolism; ko00565|Ether lipid metabolism; ko00590|Arachidonic acid metabolism; ko00591|Linoleic acid metabolism; ko00592|alpha-Linolenic acid metabolism; ko01100|Metabolic pathways; ko01110|Biosynthesis of secondary metabolites; ko04977|Vitamin digestion and absorption	3482	XP_010705095.1	XP_010705095.1 PREDICTED: phospholipase B1, membrane-associated [Meleagris gallopavo]	sp|Q06HQ7|PLB1_MONDO	sp|Q06HQ7|PLB1_MONDO Phospholipase B1, membrane-associated OS=Monodelphis domestica GN=PLB1 PE=2 SV=1	9031.ENSGALP00000016277	phospholipase B1	_	KOG3670	_	PF00657.19|Lipase_GDSL|GDSL-like Lipase/Acylhydrolase|ENSGALT00000016296|m.11322:419-691;PF00657.19|Lipase_GDSL|GDSL-like Lipase/Acylhydrolase|ENSGALT00000016296|m.11322:773-1045;PF13472.3|Lipase_GDSL_2|GDSL-like Lipase/Acylhydrolase family|ENSGALT00000016296|m.11322:421-642;PF13472.3|Lipase_GDSL_2|GDSL-like Lipase/Acylhydrolase family|ENSGALT00000016296|m.11322:775-1038
ENSGALG00000010036	17.67079929	49.67893037	-1.49074099	5.45E-34	1.53E-32	down	yes	18.26673228	16.969856	17.77580958	43.21805139	47.37578831	58.44295141	3	27500695	27510879	-	FOSL2	protein_coding	GO:0003334|keratinocyte development; GO:0048146|positive regulation of fibroblast proliferation	GO:0005654|nucleoplasm	GO:0000977|RNA polymerase II regulatory region sequence-specific DNA binding; GO:0001228|DNA-binding transcription activator activity, RNA polymerase II-specific; GO:0003682|chromatin binding	ko:K09030|FOSL2		ko04380|Osteoclast differentiation	972	NP_001039301.1	NP_001039301.1 fos-related antigen 2 [Gallus gallus]	sp|P18625|FOSL2_CHICK	sp|P18625|FOSL2_CHICK Fos-related antigen 2 OS=Gallus gallus GN=FOSL2 PE=1 SV=1	_	_	_	_	_	PF00170.18|bZIP_1|bZIP transcription factor|ENSGALT00000016303|m.11323:122-181;PF07716.12|bZIP_2|Basic region leucine zipper|ENSGALT00000016303|m.11323:124-176;PF03131.14|bZIP_Maf|bZIP Maf transcription factor|ENSGALT00000016303|m.11323:120-180
[truncated: 783 more rows]
