# Supplementary material for: Transcriptome Analysis of Genes Responding to Infection of Leghorn Male Hepatocellular Cells With Fowl Adenovirus Serotype 4
Source: Front Vet Sci. 2022 Jun 14;9:871038. doi: 10.3389/fvets.2022.871038 (PMC9237548; doi:10.3389/fvets.2022.871038)
Supplement: Supplementary file 8 [file Table_2.XLS]

gene_id	expression_24h	expression_12h	log2FC(24h/12h)	pval	padj	regulate	significant	fpkm_24P1	fpkm_24P2	fpkm_24P3	fpkm_12P1	fpkm_12P2	fpkm_12P3	chr	start	end	strand	gene_name	gene_biotype	GO_biological_process	GO_cellular_component	GO_molecular_function	KEGG_genes	KEGG_pathways	gene_length	NR_tophit_name	NR_tophit_description	Swissprot_tophit_name	Swissprot_tophit_description	String_tophit_name	String_tophit_description	COG	KOG	NOG	Pfam
ENSGALG00000000048	3.688829019	8.640754864	-1.225757415	1.35E-20	1.05E-19	down	yes	3.159655576	4.45280623	3.45402525	9.633104838	7.946993886	8.342165868	25	482603	488101	+	ENSGALG00000000048	protein_coding	GO:0006810|transport; GO:0006879|cellular iron ion homeostasis; GO:0008286|insulin receptor signaling pathway; GO:0016241|regulation of macroautophagy; GO:0033572|transferrin transport; GO:0034220|ion transmembrane transport; GO:0036295|cellular response to increased oxygen levels; GO:0046034|ATP metabolic process; GO:0090383|phagosome acidification; GO:1902600|proton transmembrane transport	GO:0005739|mitochondrion; GO:0005765|lysosomal membrane; GO:0005829|cytosol; GO:0005886|plasma membrane; GO:0005887|integral component of plasma membrane; GO:0005902|microvillus; GO:0016324|apical plasma membrane; GO:0016469|proton-transporting two-sector ATPase complex; GO:0033180|proton-transporting V-type ATPase, V1 domain; GO:0043209|myelin sheath; GO:0070062|extracellular exosome	GO:0005524|ATP binding; GO:0046961|proton-transporting ATPase activity, rotational mechanism	ko:K02145|ATPeV1A,ATP6A	ko00190|Oxidative phosphorylation; ko01100|Metabolic pathways; ko04145|Phagosome; ko04150|mTOR signaling pathway; ko04721|Synaptic vesicle cycle; ko04966|Collecting duct acid secretion; ko05110|Vibrio cholerae infection; ko05120|Epithelial cell signaling in Helicobacter pylori infection; ko05323|Rheumatoid arthritis	2516	XP_004948457.1	XP_004948457.1 V-type proton ATPase catalytic subunit A-like [Gallus gallus]	sp|P38606|VATA_HUMAN	sp|P38606|VATA_HUMAN V-type proton ATPase catalytic subunit A OS=Homo sapiens GN=ATP6V1A PE=1 SV=2	_	_	_	_	_	PF00006.22|ATP-synt_ab|ATP synthase alpha/beta family, nucleotide-binding domain|ENSGALT00000105435|m.6634:202-427;PF16886.2|ATP-synt_ab_Xtn|ATPsynthase alpha/beta subunit N-term extension|ENSGALT00000105435|m.6634:113-193
ENSGALG00000000059	1.065068302	0.448692141	1.228830228	0.000827152	0.001625401	up	yes	0.620044176	1.143750448	1.431410282	0.649662048	0.346671307	0.349743067	11	18842577	18845331	+	TUBB3	protein_coding	GO:0007017|microtubule-based process; GO:0007411|axon guidance	GO:0005634|nucleus; GO:0005737|cytoplasm; GO:0005874|microtubule; GO:0030424|axon; GO:0030425|dendrite; GO:0043025|neuronal cell body; GO:0070062|extracellular exosome; GO:0071944|cell periphery	GO:0003924|GTPase activity; GO:0005200|structural constituent of cytoskeleton; GO:0005525|GTP binding	ko:K07375|TUBB	ko04145|Phagosome; ko04540|Gap junction; ko05130|Pathogenic Escherichia coli infection	1822	XP_015729712.1	XP_015729712.1 PREDICTED: tubulin beta-3 chain [Coturnix japonica]	sp|Q2T9S0|TBB3_BOVIN	sp|Q2T9S0|TBB3_BOVIN Tubulin beta-3 chain OS=Bos taurus GN=TUBB3 PE=1 SV=1	9544.ENSMMUP00000032256	melanocortin 1 receptor (alpha melanocyte stimulating hormone receptor)	COG5023	KOG1375	_	PF00091.22|Tubulin|Tubulin/FtsZ family, GTPase domain|ENSGALT00000053180|m.6932:46-137;PF00091.22|Tubulin|Tubulin/FtsZ family, GTPase domain|ENSGALT00000053180|m.6932:182-300;PF03953.14|Tubulin_C|Tubulin C-terminal domain|ENSGALT00000053180|m.6932:350-470
ENSGALG00000000109	3.854531412	9.500949732	-1.299295918	5.35E-21	4.26E-20	down	yes	4.535128048	3.365044673	3.663421514	9.742609943	8.938417776	9.821821477	18	9856717	9860064	-	AFMID	protein_coding	GO:0019441|tryptophan catabolic process to kynurenine	GO:0005634|nucleus; GO:0005737|cytoplasm; GO:0005829|cytosol	GO:0004061|arylformamidase activity; GO:0016787|hydrolase activity	ko:K01432|AFMID	ko00380|Tryptophan metabolism; ko00630|Glyoxylate and dicarboxylate metabolism; ko01100|Metabolic pathways	1381	XP_004946352.2	XP_004946352.2 kynurenine formamidase isoform X1 [Gallus gallus]	sp|Q566U4|KFA_DANRE	sp|Q566U4|KFA_DANRE Kynurenine formamidase OS=Danio rerio GN=afmid PE=2 SV=2	9031.ENSGALP00000000157	arylformamidase	COG0657	KOG4627	_	PF07859.10|Abhydrolase_3|alpha/beta hydrolase fold|ENSGALT00000000158|m.13128:80-268;PF00135.25|COesterase|Carboxylesterase family|ENSGALT00000000158|m.13128:64-123
ENSGALG00000000112	0.497122407	0.126760412	1.890683344	1.45E-06	4.01E-06	up	yes	0.538448551	0.349677824	0.603240845	0.133990094	0.115360561	0.130930582	4	1997678	2003292	-	PLP1	protein_coding	--	GO:0005886|plasma membrane; GO:0016021|integral component of membrane	--	ko:K17271|PLP1	--	2503	XP_010713335.1	XP_010713335.1 PREDICTED: myelin proteolipid protein isoform X1 [Meleagris gallopavo]	sp|P23289|MYPR_CHICK	sp|P23289|MYPR_CHICK Myelin proteolipid protein OS=Gallus gallus GN=PLP1 PE=1 SV=2	_	_	_	_	_	PF01275.16|Myelin_PLP|Myelin proteolipid protein (PLP or lipophilin)|ENSGALT00000000161|m.16090:45-314
ENSGALG00000000164	0.568037007	0.260712138	1.094402285	0.012337441	0.020117599	up	yes	0.385408998	0.861121205	0.457580818	0.287721014	0.140373108	0.35404229	26	1011100	1020640	-	MYBPH	protein_coding	GO:0006941|striated muscle contraction; GO:0007015|actin filament organization; GO:0007155|cell adhesion; GO:0045214|sarcomere organization; GO:0071688|striated muscle myosin thick filament assembly	GO:0005623|cell; GO:0005859|muscle myosin complex; GO:0030018|Z disc; GO:0031430|M band; GO:0031672|A band; GO:0032982|myosin filament	GO:0008307|structural constituent of muscle; GO:0051015|actin filament binding; GO:0051371|muscle alpha-actinin binding; GO:0097493|structural molecule activity conferring elasticity	--	--	2057	NP_001026199.1	NP_001026199.1 myosin-binding protein H [Gallus gallus]	sp|Q05623|MYBPH_CHICK	sp|Q05623|MYBPH_CHICK Myosin-binding protein H OS=Gallus gallus GN=MYBPH PE=1 SV=1	_	_	_	_	_	PF07679.13|I-set|Immunoglobulin I-set domain|ENSGALT00000040700|m.7664:333-408;PF07679.13|I-set|Immunoglobulin I-set domain|ENSGALT00000040700|m.7664:529-618;PF00041.18|fn3|Fibronectin type III domain|ENSGALT00000040700|m.7664:223-304;PF00041.18|fn3|Fibronectin type III domain|ENSGALT00000040700|m.7664:418-497;PF13927.3|Ig_3|Immunoglobulin domain|ENSGALT00000040700|m.7664:322-396;PF13927.3|Ig_3|I…
ENSGALG00000000217	0.571062521	0.133077714	2.021894433	8.06E-10	3.07E-09	up	yes	0.450570142	0.553655414	0.708962008	0.151297175	0.158174464	0.089761503	26	954079	976671	+	PPFIA4	protein_coding	GO:0007269|neurotransmitter secretion; GO:0014047|glutamate secretion	GO:0005622|intracellular; GO:0005829|cytosol; GO:0009986|cell surface; GO:0045202|synapse; GO:0048786|presynaptic active zone	--	--	--	3651	XP_015154289.1	XP_015154289.1 liprin-alpha-4 isoform X4 [Gallus gallus]	sp|O75335|LIPA4_HUMAN	sp|O75335|LIPA4_HUMAN Liprin-alpha-4 OS=Homo sapiens GN=PPFIA4 PE=2 SV=3	_	_	_	_	_	PF00536.27|SAM_1|SAM domain (Sterile alpha motif)|ENSGALT00000000287|m.7655:846-909;PF00536.27|SAM_1|SAM domain (Sterile alpha motif)|ENSGALT00000000287|m.7655:962-1024;PF07647.14|SAM_2|SAM domain (Sterile alpha motif)|ENSGALT00000000287|m.7655:969-1024;PF07647.14|SAM_2|SAM domain (Sterile alpha motif)|ENSGALT00000000287|m.7655:1047-1116
ENSGALG00000000225	1.666201033	0.617674533	1.417106607	1.24E-10	5.06E-10	up	yes	1.509294499	1.700959797	1.788348802	0.728670196	0.534900435	0.589452968	26	915271	920488	-	MGAT4C	protein_coding	GO:0005975|carbohydrate metabolic process; GO:0006486|protein glycosylation	GO:0000139|Golgi membrane; GO:0016021|integral component of membrane	GO:0008454|alpha-1,3-mannosylglycoprotein 4-beta-N-acetylglucosaminyltransferase activity; GO:0046872|metal ion binding	ko:K13748|MGAT4C	ko00510|N-Glycan biosynthesis; ko00513|Various types of N-glycan biosynthesis; ko01100|Metabolic pathways	2116	XP_024999429.1	XP_024999429.1 alpha-1,6-mannosyl-glycoprotein 4-beta-N-acetylglucosaminyltransferase isoform X1 [Gallus gallus]	sp|Q9DGD1|MGT4C_CHICK	sp|Q9DGD1|MGT4C_CHICK Alpha-1,3-mannosyl-glycoprotein 4-beta-N-acetylglucosaminyltransferase C OS=Gallus gallus GN=MGAT4C PE=1 SV=1	9031.ENSGALP00000000302	Alpha-1,3-mannosyl-glycoprotein 4-beta-N-acetylglucosaminyltransferase C (EC 2.4.1.145)(EC 2 [...]	_	_	NOG69242	PF04666.10|Glyco_transf_54|N-Acetylglucosaminyltransferase-IV (GnT-IV) conserved region|ENSGALT00000091799|m.7650:65-316
ENSGALG00000000226	4.641183791	1.71855588	1.428030706	2.54E-19	1.85E-18	up	yes	4.58524593	4.493036922	4.845268519	1.62037543	1.840493461	1.694798747	26	910864	914096	+	TMEM9	protein_coding	GO:0006810|transport	GO:0005764|lysosome; GO:0005765|lysosomal membrane; GO:0005770|late endosome; GO:0016021|integral component of membrane; GO:0031902|late endosome membrane	--	--	--	1461	XP_419239.2	XP_419239.2 transmembrane protein 9 isoform X1 [Gallus gallus]	sp|Q9P0T7|TMEM9_HUMAN	sp|Q9P0T7|TMEM9_HUMAN Transmembrane protein 9 OS=Homo sapiens GN=TMEM9 PE=1 SV=1	9031.ENSGALP00000000303	transmembrane protein 9	_	KOG4007	_	PF05434.8|Tmemb_9|TMEM9|ENSGALT00000000304|m.7642:51-190
ENSGALG00000000234	4.510259096	1.379039324	1.702318026	3.95E-30	4.79E-29	up	yes	3.873166428	5.051412458	4.6061984	1.347396865	1.524673352	1.265047754	Z	46272436	46396602	+	EPB41L4A	protein_coding	GO:0031032|actomyosin structure organization	GO:0005737|cytoplasm; GO:0005856|cytoskeleton	GO:0005200|structural constituent of cytoskeleton; GO:0008092|cytoskeletal protein binding	--	--	2527	XP_413976.3	XP_413976.3 band 4.1-like protein 4A isoform X2 [Gallus gallus]	sp|Q9HCS5|E41LA_HUMAN	sp|Q9HCS5|E41LA_HUMAN Band 4.1-like protein 4A OS=Homo sapiens GN=EPB41L4A PE=1 SV=2	9031.ENSGALP00000000312	erythrocyte membrane protein band 4.1 like 4A	_	KOG3530	_	PF09379.7|FERM_N|FERM N-terminal domain|ENSGALT00000000313|m.11488:177-243;PF09380.7|FERM_C|FERM C-terminal PH-like domain|ENSGALT00000000313|m.11488:378-461;PF00373.15|FERM_M|FERM central domain|ENSGALT00000000313|m.11488:267-373;PF08736.8|FA|FERM adjacent (FA)|ENSGALT00000000313|m.11488:473-517
ENSGALG00000000242	1.624946428	0.685266578	1.23360522	3.94E-10	1.55E-09	up	yes	1.454374636	1.746725008	1.673739639	0.854055263	0.64274463	0.55899984	22	736997	875384	+	EBF2	protein_coding	GO:0001709|cell fate determination; GO:0035563|positive regulation of chromatin binding; GO:0045893|positive regulation of transcription, DNA-templated; GO:0045944|positive regulation of transcription by RNA polymerase II; GO:0050873|brown fat cell differentiation; GO:0060612|adipose tissue development	GO:0005634|nucleus	GO:0000978|RNA polymerase II proximal promoter sequence-specific DNA binding; GO:0001228|DNA-binding transcription activator activity, RNA polymerase II-specific; GO:0003677|DNA binding; GO:0003682|chromatin binding; GO:0046872|metal ion binding	ko:K09103|EBF,COE	--	2651	NP_001158008.1	NP_001158008.1 transcription factor COE2 [Gallus gallus]	sp|O08792|COE2_MOUSE	sp|O08792|COE2_MOUSE Transcription factor COE2 OS=Mus musculus GN=Ebf2 PE=1 SV=4	_	_	_	_	_	PF16422.2|COE1_DBD|Transcription factor COE1 DNA-binding domain|ENSGALT00000000321|m.4524:17-246;PF16423.2|COE1_HLH|Transcription factor COE1 helix-loop-helix domain|ENSGALT00000000321|m.4524:338-381;PF01833.21|TIG|IPT/TIG domain|ENSGALT00000000321|m.4524:253-333
ENSGALG00000000295	3.306595422	0.766487663	2.094668126	4.68E-61	1.48E-59	up	yes	3.445929004	2.741443628	3.732413635	0.711609146	0.833410581	0.754443263	26	870577	887343	-	ENSGALG00000000295	protein_coding	--	GO:0005634|nucleus; GO:0030018|Z disc	--	--	--	7092	XP_024999494.1	XP_024999494.1 immunoglobulin-like and fibronectin type III domain-containing protein 1 isoform X5 [Gallus gallus]	sp|Q86VF2|IGFN1_HUMAN	sp|Q86VF2|IGFN1_HUMAN Immunoglobulin-like and fibronectin type III domain-containing protein 1 OS=Homo sapiens GN=IGFN1 PE=1 SV=2	9031.ENSGALP00000000385	immunoglobulin-like and fibronectin type III domain containing 1	_	KOG0613	_	PF07679.13|I-set|Immunoglobulin I-set domain|ENSGALT00000053002|m.7632:93-165;PF07679.13|I-set|Immunoglobulin I-set domain|ENSGALT00000053002|m.7632:1570-1643;PF07679.13|I-set|Immunoglobulin I-set domain|ENSGALT00000053002|m.7632:1671-1752;PF07679.13|I-set|Immunoglobulin I-set domain|ENSGALT00000053002|m.7632:2070-2148;PF07679.13|I-set|Immunoglobulin I-set domain|ENSGALT00000053002|m.7632:2269-23…
ENSGALG00000000299	3.808089732	0.825296719	2.192490334	3.40E-30	4.15E-29	up	yes	3.657255434	3.394745862	4.372267901	0.796327704	1.014640066	0.664922385	26	827967	854048	-	PKP1	protein_coding	GO:0007155|cell adhesion; GO:0010628|positive regulation of gene expression; GO:0045110|intermediate filament bundle assembly; GO:1902373|negative regulation of mRNA catabolic process	GO:0005634|nucleus; GO:0005654|nucleoplasm; GO:0005886|plasma membrane; GO:0030057|desmosome; GO:0043231|intracellular membrane-bounded organelle; GO:0070062|extracellular exosome; GO:1990124|messenger ribonucleoprotein complex	GO:0005521|lamin binding	ko:K10387|PKP1	--	2081	XP_419240.3	XP_419240.3 plakophilin-1 isoform X1 [Gallus gallus]	sp|P97350|PKP1_MOUSE	sp|P97350|PKP1_MOUSE Plakophilin-1 OS=Mus musculus GN=Pkp1 PE=1 SV=1	9031.ENSGALP00000030824	plakophilin 1 (ectodermal dysplasia/skin fragility syndrome)	_	KOG1048	_	PF00514.20|Arm|Armadillo/beta-catenin-like repeat|ENSGALT00000031460|m.7631:238-273;PF00514.20|Arm|Armadillo/beta-catenin-like repeat|ENSGALT00000031460|m.7631:277-317
ENSGALG00000000311	18.21085484	7.878375656	1.207790484	1.13E-63	3.76E-62	up	yes	16.73092136	18.06170155	19.83994161	8.094708852	7.838179591	7.702238524	22	981447	1052989	-	DOCK5	protein_coding	GO:0007264|small GTPase mediated signal transduction; GO:0010634|positive regulation of epithelial cell migration; GO:1900026|positive regulation of substrate adhesion-dependent cell spreading; GO:1904694|negative regulation of vascular smooth muscle contraction; GO:1904754|positive regulation of vascular associated smooth muscle cell migration	GO:0005737|cytoplasm; GO:0005829|cytosol; GO:0005886|plasma membrane	GO:0005085|guanyl-nucleotide exchange factor activity	ko:K17707|DOCK5	--	6205	XP_417678.2	XP_417678.2 dedicator of cytokinesis protein 5 isoform X2 [Gallus gallus]	sp|Q9H7D0|DOCK5_HUMAN	sp|Q9H7D0|DOCK5_HUMAN Dedicator of cytokinesis protein 5 OS=Homo sapiens GN=DOCK5 PE=1 SV=3	_	_	_	_	_	PF16172.2|DOCK_N|DOCK N-terminus|ENSGALT00000000413|m.4528:72-434;PF06920.10|DHR-2|Dock homology region 2|ENSGALT00000000413|m.4528:1138-1636;PF14429.3|DOCK-C2|C2 domain in Dock180 and Zizimin proteins|ENSGALT00000000413|m.4528:439-638;PF00018.25|SH3_1|SH3 domain|ENSGALT00000000413|m.4528:14-60;PF14604.3|SH3_9|Variant SH3 domain|ENSGALT00000000413|m.4528:15-64;PF07653.14|SH3_2|Variant SH3 domain|…
ENSGALG00000000379	0.503894902	0.043880821	3.253629599	2.98E-13	1.48E-12	up	yes	0.424256485	0.548556875	0.538871345	0.005706703	0.052203407	0.073732354	27	4721958	4738989	+	ITGB3	protein_coding	GO:0001934|positive regulation of protein phosphorylation; GO:0001938|positive regulation of endothelial cell proliferation; GO:0002576|platelet degranulation; GO:0007044|cell-substrate junction assembly; GO:0007155|cell adhesion; GO:0007160|cell-matrix adhesion; GO:0007229|integrin-mediated signaling pathway; GO:0007596|blood coagulation; GO:0010595|positive regulation of endothelial cell migrat…	GO:0005634|nucleus; GO:0005886|plasma membrane; GO:0005887|integral component of plasma membrane; GO:0005925|focal adhesion; GO:0008305|integrin complex; GO:0009986|cell surface; GO:0031092|platelet alpha granule membrane; GO:0031258|lamellipodium membrane; GO:0031527|filopodium membrane; GO:0031528|microvillus membrane; GO:0032587|ruffle membrane; GO:0034683|integrin alphav-beta3 complex; GO:003…	GO:0001618|virus receptor activity; GO:0001968|fibronectin binding; GO:0002020|protease binding; GO:0003756|protein disulfide isomerase activity; GO:0005161|platelet-derived growth factor receptor binding; GO:0015026|coreceptor activity; GO:0019899|enzyme binding; GO:0042802|identical protein binding; GO:0043184|vascular endothelial growth factor receptor 2 binding; GO:0050839|cell adhesion molec…	ko:K06493|ITGB3,CD61	ko04015|Rap1 signaling pathway; ko04145|Phagosome; ko04151|PI3K-Akt signaling pathway; ko04380|Osteoclast differentiation; ko04510|Focal adhesion; ko04512|ECM-receptor interaction; ko04611|Platelet activation; ko04640|Hematopoietic cell lineage; ko04810|Regulation of actin cytoskeleton; ko04919|Thyroid hormone signaling pathway; ko05205|Proteoglycans in cancer; ko05206|MicroRNAs in cancer; ko0541…	3457	NP_989646.1	NP_989646.1 integrin beta-3 precursor [Gallus gallus]	sp|P05106|ITB3_HUMAN	sp|P05106|ITB3_HUMAN Integrin beta-3 OS=Homo sapiens GN=ITGB3 PE=1 SV=2	9031.ENSGALP00000000518	integrin, beta 3 precursor	_	KOG1226	_	PF00362.15|Integrin_beta|Integrin, beta chain|ENSGALT00000000519|m.8793:45-467;PF08725.8|Integrin_b_cyt|Integrin beta cytoplasmic domain|ENSGALT00000000519|m.8793:748-792;PF07965.9|Integrin_B_tail|Integrin beta tail domain|ENSGALT00000000519|m.8793:640-723;PF07974.10|EGF_2|EGF-like domain|ENSGALT00000000519|m.8793:566-590;PF07974.10|EGF_2|EGF-like domain|ENSGALT00000000519|m.8793:599-630
ENSGALG00000000466	0.121929959	0.472276879	-1.870089431	3.36E-07	9.94E-07	down	yes	0.111975467	0.138210905	0.115603505	0.48460012	0.279278609	0.652951908	23	5273969	5292034	-	LCK	protein_coding	GO:0006882|cellular zinc ion homeostasis; GO:0006919|activation of cysteine-type endopeptidase activity involved in apoptotic process; GO:0007169|transmembrane receptor protein tyrosine kinase signaling pathway; GO:0016477|cell migration; GO:0030217|T cell differentiation; GO:0038083|peptidyl-tyrosine autophosphorylation; GO:0042127|regulation of cell population proliferation; GO:0042493|response…	GO:0000242|pericentriolar material; GO:0031234|extrinsic component of cytoplasmic side of plasma membrane; GO:0045121|membrane raft	GO:0004713|protein tyrosine kinase activity; GO:0004715|non-membrane spanning protein tyrosine kinase activity; GO:0004722|protein serine/threonine phosphatase activity; GO:0005102|signaling receptor binding; GO:0005524|ATP binding; GO:0042169|SH2 domain binding	ko:K05856|LCK	ko04064|NF-kappa B signaling pathway; ko04380|Osteoclast differentiation; ko04650|Natural killer cell mediated cytotoxicity; ko04658|Th1 and Th2 cell differentiation; ko04659|Th17 cell differentiation; ko04660|T cell receptor signaling pathway; ko05166|HTLV-I infection; ko05340|Primary immunodeficiency	4071	XP_427615.3	XP_427615.3 proto-oncogene tyrosine-protein kinase LCK isoform X1 [Gallus gallus]	sp|P42683|LCK_CHICK	sp|P42683|LCK_CHICK Proto-oncogene tyrosine-protein kinase LCK OS=Gallus gallus GN=LCK PE=2 SV=2	_	_	_	_	_	PF07714.14|Pkinase_Tyr|Protein tyrosine kinase|ENSGALT00000000635|m.5724:319-567;PF00069.22|Pkinase|Protein kinase domain|ENSGALT00000000635|m.5724:321-564;PF00017.21|SH2|SH2 domain|ENSGALT00000000635|m.5724:201-283;PF00018.25|SH3_1|SH3 domain|ENSGALT00000000635|m.5724:141-187;PF14604.3|SH3_9|Variant SH3 domain|ENSGALT00000000635|m.5724:142-191;PF07653.14|SH3_2|Variant SH3 domain|ENSGALT000000006…
ENSGALG00000000498	0.22758106	0.817177962	-1.799777923	8.91E-13	4.27E-12	down	yes	0.240158884	0.179054019	0.263530276	0.764957143	0.691810727	0.994766016	27	5066557	5082805	+	ACE	protein_coding	GO:0008283|cell population proliferation; GO:0060319|primitive erythrocyte differentiation	GO:0016021|integral component of membrane	GO:0004180|carboxypeptidase activity; GO:0008237|metallopeptidase activity; GO:0008239|dipeptidyl-peptidase activity; GO:0008241|peptidyl-dipeptidase activity; GO:0008270|zinc ion binding	ko:K01283|ACE,CD143	ko04614|Renin-angiotensin system; ko04924|Renin secretion; ko05142|Chagas disease (American trypanosomiasis); ko05410|Hypertrophic cardiomyopathy (HCM)	4539	NP_001161204.1	NP_001161204.1 angiotensin-converting enzyme precursor [Gallus gallus]	sp|Q10751|ACE_CHICK	sp|Q10751|ACE_CHICK Angiotensin-converting enzyme (Fragment) OS=Gallus gallus GN=ACE PE=2 SV=1	9031.ENSGALP00000039731	Angiotensin-converting enzyme Fragment (EC 3.4.15.1)(Dipeptidyl carboxypeptidase I)(Kininase [...]	_	KOG3690	_	PF01401.15|Peptidase_M2|Angiotensin-converting enzyme|ENSGALT00000040528|m.8809:30-609;PF01401.15|Peptidase_M2|Angiotensin-converting enzyme|ENSGALT00000040528|m.8809:631-1207
ENSGALG00000000545	3.299524562	1.412876268	1.217813766	1.87E-13	9.38E-13	up	yes	2.730436999	3.733066547	3.43507014	1.502181452	1.374155886	1.362291467	26	1725734	1730462	-	REN	protein_coding	GO:0001823|mesonephros development; GO:0002003|angiotensin maturation; GO:0002018|renin-angiotensin regulation of aldosterone production; GO:0008584|male gonad development; GO:0009755|hormone-mediated signaling pathway; GO:0042756|drinking behavior; GO:0043408|regulation of MAPK cascade; GO:0048469|cell maturation	GO:0005615|extracellular space; GO:0005622|intracellular; GO:0016020|membrane; GO:0045177|apical part of cell	GO:0004190|aspartic-type endopeptidase activity; GO:0005102|signaling receptor binding	ko:K01380|REN	ko04614|Renin-angiotensin system; ko04924|Renin secretion	2272	XP_004934957.3	XP_004934957.3 renin isoform X5 [Gallus gallus]	sp|Q6DYE7|RENI_CANLF	sp|Q6DYE7|RENI_CANLF Renin OS=Canis lupus familiaris GN=REN PE=2 SV=1	_	_	_	_	_	PF00026.20|Asp|Eukaryotic aspartyl protease|ENSGALT00000000757|m.7883:103-421;PF14543.3|TAXi_N|Xylanase inhibitor N-terminal|ENSGALT00000000757|m.7883:104-183;PF14541.3|TAXi_C|Xylanase inhibitor C-terminal|ENSGALT00000000757|m.7883:345-420;PF07966.9|A1_Propeptide|A1 Propeptide|ENSGALT00000000757|m.7883:50-72
ENSGALG00000000585	0.867244151	0.132425422	2.622771746	4.18E-06	1.10E-05	up	yes	1.089913495	0.317347205	1.194471753	0.166904153	0.076339754	0.154032359	27	5250693	5256162	+	MYL4	protein_coding	--	GO:0016459|myosin complex	GO:0005509|calcium ion binding	ko:K12750|MYL4	ko04260|Cardiac muscle contraction; ko04261|Adrenergic signaling in cardiomyocytes; ko04371|Apelin signaling pathway	1182	CAA32588.1	CAA32588.1 myosin alkali light chain [Gallus gallus]	sp|P09540|MLEX_CHICK	sp|P09540|MLEX_CHICK Myosin light chain, embryonic OS=Gallus gallus PE=2 SV=1	9031.ENSGALP00000000815	Myosin light chain, embryonic (L23)	COG5126	KOG0030	_	_
ENSGALG00000000611	14.47294281	43.84609864	-1.598422702	1.54E-118	1.40E-116	down	yes	15.68760568	14.45137353	13.27984922	43.41153573	44.49303701	43.63372317	26	1783984	1790373	-	ENSGALG00000000611	protein_coding	GO:0001933|negative regulation of protein phosphorylation; GO:0006983|ER overload response; GO:0042542|response to hydrogen peroxide; GO:0070262|peptidyl-serine dephosphorylation; GO:1903898|negative regulation of PERK-mediated unfolded protein response; GO:1903912|negative regulation of endoplasmic reticulum stress-induced eIF2 alpha phosphorylation	GO:0000164|protein phosphatase type 1 complex	GO:0019888|protein phosphatase regulator activity	ko:K17558|PPP1R15B,CREP	--	3631	XP_003642789.3	XP_003642789.3 protein phosphatase 1 regulatory subunit 15B [Gallus gallus]	sp|Q5SWA1|PR15B_HUMAN	sp|Q5SWA1|PR15B_HUMAN Protein phosphatase 1 regulatory subunit 15B OS=Homo sapiens GN=PPP1R15B PE=1 SV=1	9031.ENSGALP00000000862	annotation not avaliable	_	_	NOG252208	PF10488.6|PP1c_bdg|Phosphatase-1 catalytic subunit binding region|ENSGALT00000000864|m.7906:40-322
ENSGALG00000000616	45.64820886	7.954939094	2.51913903	9.63E-233	3.53E-230	up	yes	45.88979741	45.85216406	45.20266512	7.399822648	7.991554551	8.473440082	26	323882	327166	+	ELF3	protein_coding	GO:0001824|blastocyst development; GO:0006355|regulation of transcription, DNA-templated; GO:0006954|inflammatory response; GO:0009653|anatomical structure morphogenesis; GO:0030154|cell differentiation; GO:0030198|extracellular matrix organization; GO:0030855|epithelial cell differentiation; GO:0045892|negative regulation of transcription, DNA-templated; GO:0045893|positive regulation of transcr…	GO:0005634|nucleus; GO:0005654|nucleoplasm; GO:0005794|Golgi apparatus; GO:0005829|cytosol	GO:0000978|RNA polymerase II proximal promoter sequence-specific DNA binding; GO:0001228|DNA-binding transcription activator activity, RNA polymerase II-specific; GO:0003677|DNA binding; GO:0003700|DNA-binding transcription factor activity; GO:0003713|transcription coactivator activity	ko:K09429|K09429,ELF3	--	1373	XP_419257.4	XP_419257.4 ETS-related transcription factor Elf-3 [Gallus gallus]	sp|Q3UPW2|ELF3_MOUSE	sp|Q3UPW2|ELF3_MOUSE ETS-related transcription factor Elf-3 OS=Mus musculus GN=Elf3 PE=1 SV=1	9031.ENSGALP00000000871	E74-like factor 3 (ets domain transcription factor, epithelial-specific )	_	KOG3804	_	PF00178.19|Ets|Ets-domain|ENSGALT00000000873|m.7488:303-383;PF02198.13|SAM_PNT|Sterile alpha motif (SAM)/Pointed domain|ENSGALT00000000873|m.7488:87-161
ENSGALG00000000681	3.286014027	1.112361063	1.554185517	1.48E-22	1.28E-21	up	yes	3.315792341	3.455979821	3.086269919	1.408737208	0.962561746	0.965784235	1	194484628	194551701	+	PAK1	protein_coding	GO:0001934|positive regulation of protein phosphorylation; GO:0006468|protein phosphorylation; GO:0006887|exocytosis; GO:0006915|apoptotic process; GO:0007266|Rho protein signal transduction; GO:0007346|regulation of mitotic cell cycle; GO:0008284|positive regulation of cell population proliferation; GO:0016477|cell migration; GO:0023014|signal transduction by protein phosphorylation; GO:0030036|…	GO:0001726|ruffle; GO:0005737|cytoplasm; GO:0005794|Golgi apparatus; GO:0005829|cytosol; GO:0005886|plasma membrane; GO:0005911|cell-cell junction; GO:0005925|focal adhesion; GO:0032587|ruffle membrane; GO:0032991|protein-containing complex; GO:0071437|invadopodium	GO:0004674|protein serine/threonine kinase activity; GO:0005518|collagen binding; GO:0005524|ATP binding; GO:0048365|Rac GTPase binding	ko:K04409|PAK1	ko04010|MAPK signaling pathway; ko04011|MAPK signaling pathway - yeast; ko04012|ErbB signaling pathway; ko04014|Ras signaling pathway; ko04024|cAMP signaling pathway; ko04062|Chemokine signaling pathway; ko04360|Axon guidance; ko04392|Hippo signaling pathway -multiple species; ko04510|Focal adhesion; ko04650|Natural killer cell mediated cytotoxicity; ko04660|T cell receptor signaling pathway; ko0…	3332	NP_001155844.1	NP_001155844.1 serine/threonine-protein kinase PAK 1 [Gallus gallus]	sp|Q08E52|PAK1_BOVIN	sp|Q08E52|PAK1_BOVIN Serine/threonine-protein kinase PAK 1 OS=Bos taurus GN=PAK1 PE=1 SV=1	9031.ENSGALP00000000961	p21 protein (Cdc42/Rac)-activated kinase 1 (EC:2.7.11.1)	COG0515	KOG0578	_	PF00069.22|Pkinase|Protein kinase domain|ENSGALT00000000963|m.4818:269-520;PF07714.14|Pkinase_Tyr|Protein tyrosine kinase|ENSGALT00000000963|m.4818:273-516;PF00786.25|PBD|P21-Rho-binding domain|ENSGALT00000000963|m.4818:74-132
ENSGALG00000000684	0.383947634	0.888367783	-1.189302319	0.002311968	0.004247038	down	yes	0.367030698	0.282011061	0.502801144	1.180311932	0.732665892	0.752125525	26	2090546	2094449	-	KLHDC8A	protein_coding	GO:0016567|protein ubiquitination	GO:0031463|Cul3-RING ubiquitin ligase complex	--	--	--	1404	KFV99299.1	KFV99299.1 Kelch domain-containing protein 8A, partial [Fulmarus glacialis]	sp|Q91XA8|KLD8A_MOUSE	sp|Q91XA8|KLD8A_MOUSE Kelch domain-containing protein 8A OS=Mus musculus GN=Klhdc8a PE=2 SV=1	9258.ENSOANP00000020219	hypothetical protein LOC100091191	_	KOG1072	_	PF01344.22|Kelch_1|Kelch motif|ENSGALT00000000967|m.7946:91-124;PF01344.22|Kelch_1|Kelch motif|ENSGALT00000000967|m.7946:184-230;PF13964.3|Kelch_6|Kelch motif|ENSGALT00000000967|m.7946:82-129;PF13964.3|Kelch_6|Kelch motif|ENSGALT00000000967|m.7946:194-233;PF13418.3|Kelch_4|Galactose oxidase, central domain|ENSGALT00000000967|m.7946:83-126;PF13418.3|Kelch_4|Galactose oxidase, central domain|ENSGAL…
ENSGALG00000000703	1.264696789	2.769704269	-1.124777288	5.46E-22	4.56E-21	down	yes	1.229435309	1.201157721	1.363497338	2.985382362	2.631881803	2.691848641	26	2224414	2246628	-	SLC45A3	protein_coding	GO:0055085|transmembrane transport	GO:0016021|integral component of membrane	--	ko:K15379|SLC45A3	ko05202|Transcriptional misregulation in cancer; ko05206|MicroRNAs in cancer	5465	XP_003212954.3	XP_003212954.3 PREDICTED: LOW QUALITY PROTEIN: solute carrier family 45 member 3 [Meleagris gallopavo]	sp|Q95KI5|S45A3_MACFA	sp|Q95KI5|S45A3_MACFA Solute carrier family 45 member 3 OS=Macaca fascicularis GN=SLC45A3 PE=2 SV=1	9031.ENSGALP00000000995	solute carrier family 45, member 3	_	KOG0637	_	PF07690.13|MFS_1|Major Facilitator Superfamily|ENSGALT00000000997|m.7966:34-415;PF13347.3|MFS_2|MFS/sugar transport protein|ENSGALT00000000997|m.7966:37-218
ENSGALG00000000745	0.649220069	0.157154844	1.979575001	1.29E-07	3.96E-07	up	yes	0.733612292	0.446234115	0.7678138	0.072418737	0.220822487	0.178223308	26	2324250	2343007	-	SLC26A9	protein_coding	GO:0006811|ion transport; GO:0006820|anion transport; GO:0006821|chloride transport; GO:0010628|positive regulation of gene expression; GO:0015701|bicarbonate transport; GO:0042391|regulation of membrane potential; GO:0051453|regulation of intracellular pH	GO:0005886|plasma membrane; GO:0005887|integral component of plasma membrane; GO:0009986|cell surface; GO:0016324|apical plasma membrane; GO:0070062|extracellular exosome	GO:0005254|chloride channel activity; GO:0008271|secondary active sulfate transmembrane transporter activity; GO:0015106|bicarbonate transmembrane transporter activity; GO:0015116|sulfate transmembrane transporter activity; GO:0015301|anion:anion antiporter activity; GO:0019531|oxalate transmembrane transporter activity; GO:0051117|ATPase binding	ko:K14706|SLC26A9	ko04978|Mineral absorption	3269	XP_425821.2	XP_425821.2 solute carrier family 26 member 9 [Gallus gallus]	sp|Q7LBE3|S26A9_HUMAN	sp|Q7LBE3|S26A9_HUMAN Solute carrier family 26 member 9 OS=Homo sapiens GN=SLC26A9 PE=1 SV=1	9031.ENSGALP00000001068	solute carrier family 26, member 9	COG0659	KOG0236	_	PF00916.17|Sulfate_transp|Sulfate permease family|ENSGALT00000001070|m.7996:73-468;PF01740.18|STAS|STAS domain|ENSGALT00000001070|m.7996:522-746
ENSGALG00000000769	3.822649575	1.578696858	1.270498228	8.05E-10	3.07E-09	up	yes	3.971520433	2.978918843	4.517509449	1.321919235	1.508691785	1.905479556	26	2349209	2352491	-	RAB7B	protein_coding	GO:0015031|protein transport; GO:0032755|positive regulation of interleukin-6 production; GO:0034144|negative regulation of toll-like receptor 4 signaling pathway; GO:0034164|negative regulation of toll-like receptor 9 signaling pathway; GO:0034499|late endosome to Golgi transport; GO:0045654|positive regulation of megakaryocyte differentiation; GO:0051092|positive regulation of NF-kappaB transcr…	GO:0005764|lysosome; GO:0005770|late endosome; GO:0005794|Golgi apparatus; GO:0005802|trans-Golgi network; GO:0030670|phagocytic vesicle membrane; GO:0045335|phagocytic vesicle	GO:0003924|GTPase activity; GO:0005525|GTP binding	ko:K07898|RAB7B	ko04137|Mitophagy - animal; ko04140|Autophagy - animal; ko04145|Phagosome; ko05132|Salmonella infection; ko05146|Amoebiasis	1567	XP_003212967.2	XP_003212967.2 PREDICTED: ras-related protein Rab-7b [Meleagris gallopavo]	sp|Q08DE8|RAB7B_BOVIN	sp|Q08DE8|RAB7B_BOVIN Ras-related protein Rab-7b OS=Bos taurus GN=RAB7B PE=2 SV=1	9031.ENSGALP00000034566	hypothetical protein LOC771782	COG1100	KOG0394	_	PF00071.19|Ras|Ras family|ENSGALT00000035212|m.7998:17-179;PF08477.10|Roc|Ras of Complex, Roc, domain of DAPkinase|ENSGALT00000035212|m.7998:17-135;PF00025.18|Arf|ADP-ribosylation factor family|ENSGALT00000035212|m.7998:12-166;PF04670.9|Gtr1_RagA|Gtr1/RagA G protein conserved region|ENSGALT00000035212|m.7998:17-147
ENSGALG00000000783	0.283711294	0.100727543	1.407384607	0.000406349	0.000839571	up	yes	0.339681168	0.165636428	0.345816286	0.117603999	0.094133401	0.09044523	23	1627960	1636790	-	PTAFR	protein_coding	GO:0001816|cytokine production; GO:0006935|chemotaxis; GO:0006954|inflammatory response; GO:0032959|inositol trisphosphate biosynthetic process; GO:0048015|phosphatidylinositol-mediated signaling	GO:0005622|intracellular; GO:0005886|plasma membrane; GO:0016021|integral component of membrane	GO:0001530|lipopolysaccharide binding; GO:0001875|lipopolysaccharide receptor activity; GO:0004992|platelet activating factor receptor activity; GO:0005543|phospholipid binding	ko:K04279|PTAFR	ko04020|Calcium signaling pathway; ko04080|Neuroactive ligand-receptor interaction; ko05150|Staphylococcus aureus infection	3844	XP_004947758.1	XP_004947758.1 platelet-activating factor receptor [Gallus gallus]	sp|P21556|PTAFR_CAVPO	sp|P21556|PTAFR_CAVPO Platelet-activating factor receptor OS=Cavia porcellus GN=PTAFR PE=2 SV=2	_	_	_	_	_	PF00001.18|7tm_1|7 transmembrane receptor (rhodopsin family)|ENSGALT00000107733|m.5234:40-303
ENSGALG00000000806	0.480740186	0.119392569	1.923204648	3.46E-05	8.19E-05	up	yes	0.523291292	0.401193433	0.517735831	0.108515241	0.079413499	0.170248967	28	2069057	2070874	+	LINGO3	protein_coding	--	GO:0005615|extracellular space; GO:0016021|integral component of membrane; GO:0031012|extracellular matrix	--	--	--	1818	XP_418194.1	XP_418194.1 leucine-rich repeat and immunoglobulin-like domain-containing nogo receptor-interacting protein 3 [Gallus gallus]	sp|P0C6S8|LIGO3_HUMAN	sp|P0C6S8|LIGO3_HUMAN Leucine-rich repeat and immunoglobulin-like domain-containing nogo receptor-interacting protein 3 OS=Homo sapiens GN=LINGO3 PE=3 SV=1	9031.ENSGALP00000001166	leucine rich repeat and Ig domain containing 3	_	KOG0619	_	PF13855.3|LRR_8|Leucine rich repeat|ENSGALT00000001168|m.9847:81-140;PF13855.3|LRR_8|Leucine rich repeat|ENSGALT00000001168|m.9847:146-188;PF13855.3|LRR_8|Leucine rich repeat|ENSGALT00000001168|m.9847:249-305;PF13855.3|LRR_8|Leucine rich repeat|ENSGALT00000001168|m.9847:297-356;PF13306.3|LRR_5|Leucine rich repeats (6 copies)|ENSGALT00000001168|m.9847:82-161;PF13306.3|LRR_5|Leucine rich repeats (6…
ENSGALG00000000824	0.233737027	0.61141846	-1.350239667	0.001185768	0.002281528	down	yes	0.301142801	0.23454286	0.165525419	0.466279672	0.558564703	0.809411006	27	3764703	3768368	+	ENSGALG00000000824	protein_coding	GO:0006939|smooth muscle contraction; GO:0030335|positive regulation of cell migration	GO:0005829|cytosol; GO:0016020|membrane	GO:0004687|myosin light chain kinase activity; GO:0005516|calmodulin binding; GO:0005524|ATP binding; GO:0046872|metal ion binding	ko:K00907|MYLK	ko04020|Calcium signaling pathway; ko04022|cGMP-PKG signaling pathway; ko04270|Vascular smooth muscle contraction; ko04371|Apelin signaling pathway; ko04510|Focal adhesion; ko04611|Platelet activation; ko04810|Regulation of actin cytoskeleton; ko04921|Oxytocin signaling pathway; ko04971|Gastric acid secretion	1735	POI30242.1	POI30242.1 hypothetical protein CIB84_006008 [Bambusicola thoracicus]	sp|P11799|MYLK_CHICK	sp|P11799|MYLK_CHICK Myosin light chain kinase, smooth muscle OS=Gallus gallus GN=Mylk PE=1 SV=2	9031.ENSGALP00000001197	hypothetical LOC428278	COG0515	KOG0613	_	PF00069.22|Pkinase|Protein kinase domain|ENSGALT00000001199|m.8644:27-282;PF07714.14|Pkinase_Tyr|Protein tyrosine kinase|ENSGALT00000001199|m.8644:30-271
ENSGALG00000000839	6.012369991	2.278950456	1.395645108	4.08E-26	4.18E-25	up	yes	6.12252958	5.867771227	6.046809166	2.157252145	2.131269019	2.548330204	1	195315169	195341425	+	WNT11	protein_coding	GO:0001649|osteoblast differentiation; GO:0001837|epithelial to mesenchymal transition; GO:0003151|outflow tract morphogenesis; GO:0003402|planar cell polarity pathway involved in axis elongation; GO:0006468|protein phosphorylation; GO:0008285|negative regulation of cell population proliferation; GO:0010628|positive regulation of gene expression; GO:0010629|negative regulation of gene expression;…	GO:0005615|extracellular space; GO:0005737|cytoplasm; GO:0031012|extracellular matrix	GO:0005096|GTPase activator activity; GO:0005109|frizzled binding; GO:0030295|protein kinase activator activity; GO:0042056|chemoattractant activity; GO:0044212|transcription regulatory region DNA binding	ko:K01384|WNT11	ko04150|mTOR signaling pathway; ko04310|Wnt signaling pathway; ko04390|Hippo signaling pathway; ko04550|Signaling pathways regulating pluripotency of stem cells; ko04916|Melanogenesis; ko05166|HTLV-I infection; ko05200|Pathways in cancer; ko05205|Proteoglycans in cancer; ko05217|Basal cell carcinoma; ko05224|Breast cancer	1829	XP_021239179.1	XP_021239179.1 protein Wnt-11 isoform X1 [Numida meleagris]	sp|P49339|WNT11_CHICK	sp|P49339|WNT11_CHICK Protein Wnt-11 OS=Gallus gallus GN=WNT11 PE=2 SV=1	9031.ENSGALP00000001229	Protein Wnt-11 Precursor ; Ligand for members of the frizzled family of seven transmembrane [...]	_	KOG3913	_	PF00110.16|wnt|wnt family|ENSGALT00000001231|m.4835:47-354
ENSGALG00000000913	4.009719138	8.34605509	-1.055727301	2.82E-31	3.60E-30	down	yes	3.770406263	4.29178556	3.966965592	7.987543844	8.815750735	8.234870691	11	19912187	19927726	+	CHST6	protein_coding	GO:0005975|carbohydrate metabolic process; GO:0006044|N-acetylglucosamine metabolic process; GO:0006790|sulfur compound metabolic process; GO:0018146|keratan sulfate biosynthetic process	GO:0000139|Golgi membrane; GO:0005794|Golgi apparatus; GO:0016021|integral component of membrane	GO:0001517|N-acetylglucosamine 6-O-sulfotransferase activity	ko:K09671|CHST6	ko00533|Glycosaminoglycan biosynthesis - keratan sulfate	3052	OXB78347.1	OXB78347.1 hypothetical protein H355_009118 [Colinus virginianus]	sp|Q9GZX3|CHST6_HUMAN	sp|Q9GZX3|CHST6_HUMAN Carbohydrate sulfotransferase 6 OS=Homo sapiens GN=CHST6 PE=1 SV=1	9031.ENSGALP00000001340	carbohydrate (N-acetylglucosamine 6-O) sulfotransferase 6	_	_	NOG251104	PF00685.24|Sulfotransfer_1|Sulfotransferase domain|ENSGALT00000001342|m.7066:44-352;PF13469.3|Sulfotransfer_3|Sulfotransferase family|ENSGALT00000001342|m.7066:197-297
ENSGALG00000000927	0.60476369	1.412713556	-1.210541361	9.72E-08	3.03E-07	down	yes	0.515201815	0.681232002	0.617857255	1.484073074	1.563717175	1.190350419	17	10600666	10618538	-	ANGPTL2	protein_coding	GO:0007275|multicellular organism development	GO:0005615|extracellular space; GO:0070062|extracellular exosome	GO:0005102|signaling receptor binding	--	--	2539	NP_001264628.1	NP_001264628.1 angiopoietin-related protein 2 precursor [Gallus gallus]	sp|Q9UKU9|ANGL2_HUMAN	sp|Q9UKU9|ANGL2_HUMAN Angiopoietin-related protein 2 OS=Homo sapiens GN=ANGPTL2 PE=1 SV=1	9031.ENSGALP00000001360	angiopoietin-like 2	_	KOG2579	_	PF00147.15|Fibrinogen_C|Fibrinogen beta and gamma chains, C-terminal globular domain|ENSGALT00000001362|m.12459:273-484
ENSGALG00000000934	6.232469104	16.27141137	-1.383037085	4.78E-33	6.52E-32	down	yes	5.712534211	7.565474342	5.419398758	15.69534992	17.29415635	15.82472783	17	10544180	10549641	+	ZBTB43	protein_coding	GO:0006351|transcription, DNA-templated; GO:0006355|regulation of transcription, DNA-templated	GO:0005634|nucleus	GO:0003677|DNA binding; GO:0046872|metal ion binding	ko:K10514|ZBTB43	--	2446	XP_017693934.1	XP_017693934.1 PREDICTED: zinc finger and BTB domain-containing protein 43 isoform X1 [Lepidothrix coronata]	sp|O43298|ZBT43_HUMAN	sp|O43298|ZBT43_HUMAN Zinc finger and BTB domain-containing protein 43 OS=Homo sapiens GN=ZBTB43 PE=1 SV=1	9031.ENSGALP00000001370	zinc finger and BTB domain containing 43	COG5048	KOG1721	_	PF00651.28|BTB|BTB/POZ domain|ENSGALT00000001372|m.12450:23-125
ENSGALG00000000949	5.870556115	1.024681183	2.506766297	5.41E-34	7.67E-33	up	yes	6.372354909	4.724453106	6.51486033	0.86198496	1.05632066	1.155737929	13	2173845	2180352	-	HBEGF	protein_coding	GO:0007173|epidermal growth factor receptor signaling pathway; GO:0008016|regulation of heart contraction; GO:0008284|positive regulation of cell population proliferation; GO:0021545|cranial nerve development; GO:0035313|wound healing, spreading of epidermal cells; GO:0048661|positive regulation of smooth muscle cell proliferation; GO:0050731|positive regulation of peptidyl-tyrosine phosphorylati…	GO:0005615|extracellular space; GO:0005887|integral component of plasma membrane; GO:0009986|cell surface	GO:0005154|epidermal growth factor receptor binding; GO:0008083|growth factor activity; GO:0008201|heparin binding	ko:K08523|HBEGF	ko01522|Endocrine resistance; ko04012|ErbB signaling pathway; ko04912|GnRH signaling pathway; ko04915|Estrogen signaling pathway; ko05120|Epithelial cell signaling in Helicobacter pylori infection; ko05205|Proteoglycans in cancer; ko05219|Bladder cancer	1213	NP_990180.1	NP_990180.1 proheparin-binding EGF-like growth factor precursor [Gallus gallus]	sp|Q9W7C5|HBEGF_CHICK	sp|Q9W7C5|HBEGF_CHICK Proheparin-binding EGF-like growth factor OS=Gallus gallus GN=HBEGF PE=1 SV=1	9031.ENSGALP00000001399	heparin-binding EGF-like growth factor	_	_	NOG45526	PF00008.24|EGF|EGF-like domain|ENSGALT00000001401|m.8293:116-146;PF12661.4|hEGF|Human growth factor-like EGF|ENSGALT00000001401|m.8293:136-147
ENSGALG00000001014	14.721375	29.60471214	-1.007421968	4.89E-26	4.97E-25	down	yes	15.53081374	14.55323069	14.08008056	30.05566206	31.45848615	27.29998819	17	9879987	9883662	-	ARPC5L	protein_coding	GO:0016477|cell migration; GO:0034314|Arp2/3 complex-mediated actin nucleation	GO:0005737|cytoplasm; GO:0005885|Arp2/3 protein complex; GO:0005925|focal adhesion; GO:0042995|cell projection; GO:0070062|extracellular exosome	GO:0051015|actin filament binding	ko:K05754|ARPC5	ko04144|Endocytosis; ko04666|Fc gamma R-mediated phagocytosis; ko04810|Regulation of actin cytoskeleton; ko05100|Bacterial invasion of epithelial cells; ko05130|Pathogenic Escherichia coli infection; ko05131|Shigellosis; ko05132|Salmonella infection	915	XP_015135338.1	XP_015135338.1 actin-related protein 2/3 complex subunit 5-like protein [Gallus gallus]	sp|Q5E963|ARP5L_BOVIN	sp|Q5E963|ARP5L_BOVIN Actin-related protein 2/3 complex subunit 5-like protein OS=Bos taurus GN=ARPC5L PE=2 SV=1	_	_	_	_	_	PF04699.11|P16-Arc|ARP2/3 complex 16 kDa subunit (p16-Arc)|ENSGALT00000001496|m.12415:46-125
ENSGALG00000001035	8.307479457	3.93142002	1.077430899	2.74E-09	9.94E-09	up	yes	10.74628079	6.573717969	7.602439615	4.600394208	3.846868307	3.346997545	28	2283963	2295801	-	ENSGALG00000001035	protein_coding	GO:0006355|regulation of transcription, DNA-templated; GO:0006367|transcription initiation from RNA polymerase II promoter; GO:0007601|visual perception; GO:0035881|amacrine cell differentiation; GO:0042462|eye photoreceptor cell development; GO:0042752|regulation of circadian rhythm; GO:0045668|negative regulation of osteoblast differentiation; GO:0045892|negative regulation of transcription, DN…	GO:0005634|nucleus; GO:0005654|nucleoplasm	GO:0000978|RNA polymerase II proximal promoter sequence-specific DNA binding; GO:0001228|DNA-binding transcription activator activity, RNA polymerase II-specific; GO:0003700|DNA-binding transcription factor activity; GO:0003707|steroid hormone receptor activity; GO:0004879|nuclear receptor activity; GO:0008134|transcription factor binding; GO:0008270|zinc ion binding	ko:K08533|NR1F2,RORB	ko04710|Circadian rhythm	1398	XP_003642912.2	XP_003642912.2 nuclear receptor ROR-beta-like isoform X1 [Gallus gallus]	sp|Q92753|RORB_HUMAN	sp|Q92753|RORB_HUMAN Nuclear receptor ROR-beta OS=Homo sapiens GN=RORB PE=1 SV=3	_	_	_	_	_	PF00105.15|zf-C4|Zinc finger, C4 type (two domains)|ENSGALT00000001533|m.9889:9-77;PF00104.27|Hormone_recep|Ligand-binding domain of nuclear hormone receptor|ENSGALT00000001533|m.9889:260-436
ENSGALG00000001076	2.787091763	1.286860737	1.10890402	5.93E-12	2.67E-11	up	yes	3.15522697	2.555390297	2.650658021	1.428852748	1.100015066	1.331714398	19	963194	972046	+	LIMK1	protein_coding	GO:0007399|nervous system development; GO:0030036|actin cytoskeleton organization; GO:0035556|intracellular signal transduction; GO:0045773|positive regulation of axon extension; GO:0051444|negative regulation of ubiquitin-protein transferase activity; GO:0051496|positive regulation of stress fiber assembly	GO:0005634|nucleus; GO:0005794|Golgi apparatus; GO:0005829|cytosol; GO:0005925|focal adhesion; GO:0016020|membrane; GO:0016607|nuclear speck; GO:0030027|lamellipodium; GO:0030426|growth cone; GO:0043005|neuron projection	GO:0004674|protein serine/threonine kinase activity; GO:0005524|ATP binding; GO:0031072|heat shock protein binding; GO:0046872|metal ion binding; GO:0046982|protein heterodimerization activity	ko:K05743|LIMK1	ko04360|Axon guidance; ko04666|Fc gamma R-mediated phagocytosis; ko04810|Regulation of actin cytoskeleton	2789	NP_989462.1	NP_989462.1 LIM domain kinase 1 [Gallus gallus]	sp|Q8QFP8|LIMK1_CHICK	sp|Q8QFP8|LIMK1_CHICK LIM domain kinase 1 OS=Gallus gallus GN=LIMK1 PE=1 SV=1	9031.ENSGALP00000001609	LIM domain kinase 1 (LIMK-1)(chLIMK1)(EC 2.7.11.1); Protein kinase which regulates actin fil [...]	COG0515	KOG0192;KOG1044	_	PF07714.14|Pkinase_Tyr|Protein tyrosine kinase|ENSGALT00000040584|m.13572:360-621;PF00069.22|Pkinase|Protein kinase domain|ENSGALT00000040584|m.13572:361-619;PF00412.19|LIM|LIM domain|ENSGALT00000040584|m.13572:38-93;PF00412.19|LIM|LIM domain|ENSGALT00000040584|m.13572:97-154;PF00595.21|PDZ|PDZ domain (Also known as DHR or GLGF)|ENSGALT00000040584|m.13572:183-268;PF06293.11|Kdo|Lipopolysaccharide…
ENSGALG00000001091	2.867891874	5.931667676	-1.045855527	7.89E-12	3.51E-11	down	yes	2.911362148	3.128392871	2.563920604	5.811740005	5.826220423	6.157042601	26	2605514	2611145	-	ENSGALG00000001091	protein_coding	--	GO:0005737|cytoplasm; GO:0005829|cytosol; GO:0005886|plasma membrane; GO:0070062|extracellular exosome	--	--	--	1137	XP_417978.3	XP_417978.3 specifically androgen-regulated gene protein isoform X1 [Gallus gallus]	sp|Q9BW04|SARG_HUMAN	sp|Q9BW04|SARG_HUMAN Specifically androgen-regulated gene protein OS=Homo sapiens GN=SARG PE=1 SV=2	9031.ENSGALP00000001633	chromosome 1 open reading frame 116	_	_	NOG28428	PF15385.3|SARG|Specifically androgen-regulated gene protein|ENSGALT00000097199|m.8028:29-223
ENSGALG00000001096	26.08279585	74.87736506	-1.521070791	4.61E-60	1.42E-58	down	yes	23.29402001	29.01703999	25.93732754	73.96061628	76.24918002	74.42229889	28	2523110	2525051	+	UQCR11	protein_coding	--	GO:0005743|mitochondrial inner membrane; GO:0016021|integral component of membrane; GO:0070469|respirasome	GO:0008121|ubiquinol-cytochrome-c reductase activity	ko:K00420|QCR10,UQCR	ko00190|Oxidative phosphorylation; ko01100|Metabolic pathways; ko04260|Cardiac muscle contraction; ko04932|Non-alcoholic fatty liver disease (NAFLD); ko05010|Alzheimer's disease; ko05012|Parkinson's disease; ko05016|Huntington's disease	502	NP_001177731.1	NP_001177731.1 cytochrome b-c1 complex subunit 10 [Gallus gallus]	sp|P07552|QCR10_BOVIN	sp|P07552|QCR10_BOVIN Cytochrome b-c1 complex subunit 10 OS=Bos taurus GN=UQCR11 PE=1 SV=2	9031.ENSGALP00000001640	ubiquinol-cytochrome c reductase, 6.4kDa subunit	_	_	NOG70565	_
ENSGALG00000001143	2.370898193	0.304261711	2.921467518	2.90E-30	3.56E-29	up	yes	2.188100884	2.027098446	2.89749525	0.358571466	0.388754607	0.165459061	24	907941	974253	-	ETS1	protein_coding	GO:0006351|transcription, DNA-templated; GO:0006357|regulation of transcription by RNA polymerase II; GO:0010595|positive regulation of endothelial cell migration; GO:0030154|cell differentiation; GO:0045765|regulation of angiogenesis	GO:0005634|nucleus	GO:0000981|DNA-binding transcription factor activity, RNA polymerase II-specific; GO:0043565|sequence-specific DNA binding	ko:K02678|ETS,pnt	ko04013|MAPK signaling pathway - fly; ko04014|Ras signaling pathway; ko04320|Dorso-ventral axis formation; ko05166|HTLV-I infection	2444	AAA48764.1	AAA48764.1 p54 protein [Gallus gallus]	sp|P13474|ETS1A_CHICK	sp|P13474|ETS1A_CHICK Transforming protein p54/c-ets-1 OS=Gallus gallus GN=ETS1 PE=2 SV=1	9796.ENSECAP00000008998	Erythroblastosis virus oncogene 2 protein homolog Fragment	_	KOG3806	_	PF00178.19|Ets|Ets-domain|ENSGALT00000096698|m.6065:375-454;PF02198.13|SAM_PNT|Sterile alpha motif (SAM)/Pointed domain|ENSGALT00000096698|m.6065:93-174
ENSGALG00000001161	0.367009817	0.092322501	1.881478653	2.36E-07	7.07E-07	up	yes	0.419634446	0.3620262	0.319368805	0.080326021	0.117568194	0.079073289	24	1016857	1089783	+	FLI1	protein_coding	GO:0006357|regulation of transcription by RNA polymerase II; GO:0007599|hemostasis; GO:0008015|blood circulation; GO:0009887|animal organ morphogenesis; GO:0030154|cell differentiation; GO:0035855|megakaryocyte development; GO:0045893|positive regulation of transcription, DNA-templated	GO:0005634|nucleus; GO:0005829|cytosol; GO:0016604|nuclear body	GO:0000978|RNA polymerase II proximal promoter sequence-specific DNA binding; GO:0000980|RNA polymerase II distal enhancer sequence-specific DNA binding; GO:0000981|DNA-binding transcription factor activity, RNA polymerase II-specific; GO:0001228|DNA-binding transcription activator activity, RNA polymerase II-specific; GO:0003677|DNA binding; GO:0003682|chromatin binding; GO:0003700|DNA-binding t…	ko:K09436|FLI1	ko05202|Transcriptional misregulation in cancer	3501	XP_009271268.1	XP_009271268.1 PREDICTED: Friend leukemia integration 1 transcription factor isoform X5 [Aptenodytes forsteri]	sp|Q01543|FLI1_HUMAN	sp|Q01543|FLI1_HUMAN Friend leukemia integration 1 transcription factor OS=Homo sapiens GN=FLI1 PE=1 SV=1	_	_	_	_	_	PF00178.19|Ets|Ets-domain|ENSGALT00000073643|m.6071:262-340;PF02198.13|SAM_PNT|Sterile alpha motif (SAM)/Pointed domain|ENSGALT00000073643|m.6071:115-197
ENSGALG00000001163	10.4561349	4.927431647	1.083896078	5.38E-38	8.79E-37	up	yes	10.13037041	10.53423532	10.70379897	4.665454763	5.463887647	4.65295253	18	1701769	1724694	+	NDEL1	protein_coding	GO:0000132|establishment of mitotic spindle orientation; GO:0007020|microtubule nucleation; GO:0007059|chromosome segregation; GO:0007100|mitotic centrosome separation; GO:0010975|regulation of neuron projection development; GO:0016477|cell migration; GO:0032418|lysosome localization; GO:0047496|vesicle transport along microtubule; GO:0051303|establishment of chromosome localization; GO:0051642|c…	GO:0000776|kinetochore; GO:0005737|cytoplasm; GO:0005813|centrosome; GO:0005819|spindle; GO:0005871|kinesin complex; GO:0005874|microtubule	GO:0008017|microtubule binding	ko:K16739|NDEL1	--	3472	XP_024997347.1	XP_024997347.1 nuclear distribution protein nudE-like 1 isoform X4 [Gallus gallus]	sp|Q5ZKH4|NDEL1_CHICK	sp|Q5ZKH4|NDEL1_CHICK Nuclear distribution protein nudE-like 1 OS=Gallus gallus GN=NDEL1 PE=2 SV=1	9031.ENSGALP00000034276	Nuclear distribution protein nudE-like 1 ; Required for organization of the cellular microtu [...]	_	KOG1853	_	PF04880.10|NUDE_C|NUDE protein, C-terminal conserved region|ENSGALT00000079432|m.12542:140-313
ENSGALG00000001172	1.971926824	4.976419484	-1.331100559	8.82E-19	6.26E-18	down	yes	1.518340738	2.443933649	1.953506084	4.751653891	5.074928197	5.102676364	21	1446518	1468998	-	KBP	protein_coding	--	GO:0016021|integral component of membrane; GO:0030054|cell junction; GO:0045211|postsynaptic membrane	GO:0004970|ionotropic glutamate receptor activity; GO:0005234|extracellularly glutamate-gated ion channel activity	--	--	3172	NP_990684.1	NP_990684.1 probable glutamate receptor precursor [Gallus gallus]	sp|P19439|GLRK_CHICK	sp|P19439|GLRK_CHICK Probable glutamate receptor OS=Gallus gallus GN=KBP PE=1 SV=1	9031.ENSGALP00000001774	Probable glutamate receptor Precursor (Kainate-binding protein); Receptor for glutamate. L-g [...]	_	KOG1052	_	PF00060.23|Lig_chan|Ligand-gated ion channel|ENSGALT00000001776|m.3851:168-431;PF10613.6|Lig_chan-Glu_bd|Ligated ion channel L-glutamate- and glycine-binding site|ENSGALT00000001776|m.3851:49-152;PF00497.17|SBP_bac_3|Bacterial extracellular solute-binding proteins, family 3|ENSGALT00000001776|m.3851:56-400
ENSGALG00000001181	1.398638362	0.384838369	1.834967181	2.18E-14	1.17E-13	up	yes	1.367730456	1.36835797	1.459826659	0.305285915	0.407579573	0.441649618	24	1097586	1142577	+	KCNJ5	protein_coding	GO:0086091|regulation of heart rate by cardiac conduction; GO:0098914|membrane repolarization during atrial cardiac muscle cell action potential; GO:1990573|potassium ion import across plasma membrane	GO:0005887|integral component of plasma membrane; GO:0008076|voltage-gated potassium channel complex	GO:0005242|inward rectifier potassium channel activity; GO:0015467|G-protein activated inward rectifier potassium channel activity; GO:0086089|voltage-gated potassium channel activity involved in atrial cardiac muscle cell action potential repolarization	ko:K04999|KCNJ5	ko04713|Circadian entrainment; ko04723|Retrograde endocannabinoid signaling; ko04726|Serotonergic synapse; ko04728|Dopaminergic synapse; ko04915|Estrogen signaling pathway; ko04921|Oxytocin signaling pathway; ko05032|Morphine addiction	2162	XP_417864.2	XP_417864.2 G protein-activated inward rectifier potassium channel 4 isoform X1 [Gallus gallus]	sp|O02670|KCNJ5_PIG	sp|O02670|KCNJ5_PIG G protein-activated inward rectifier potassium channel 4 OS=Sus scrofa GN=KCNJ5 PE=2 SV=1	9031.ENSGALP00000001788	GIRK4 Fragment	_	KOG3827	_	PF01007.17|IRK|Inward rectifier potassium channel|ENSGALT00000082490|m.6075:55-373
ENSGALG00000001234	0.71339446	0.204155095	1.75612655	4.32E-07	1.27E-06	up	yes	0.545245054	0.821717309	0.773221017	0.171863066	0.206862881	0.233739337	11	623460	629266	+	CETP	protein_coding	GO:0008203|cholesterol metabolic process; GO:0030301|cholesterol transport; GO:0034197|triglyceride transport; GO:0034372|very-low-density lipoprotein particle remodeling; GO:0034375|high-density lipoprotein particle remodeling; GO:0043691|reverse cholesterol transport	GO:0005615|extracellular space; GO:0034364|high-density lipoprotein particle	GO:0008289|lipid binding; GO:0120020|cholesterol transfer activity	ko:K16835|CETP	--	2181	NP_001029986.2	NP_001029986.2 cholesteryl ester transfer protein precursor [Gallus gallus]	sp|Q3V6R6|CETP_CHICK	sp|Q3V6R6|CETP_CHICK Cholesteryl ester transfer protein OS=Gallus gallus GN=CETP PE=2 SV=1	9031.ENSGALP00000001869	cholesteryl ester transfer protein, plasma	_	KOG4160	_	PF02886.14|LBP_BPI_CETP_C|LBP / BPI / CETP family, C-terminal domain|ENSGALT00000001871|m.6180:252-492;PF01273.22|LBP_BPI_CETP|LBP / BPI / CETP family, N-terminal domain|ENSGALT00000001871|m.6180:49-215
ENSGALG00000001239	2.605527492	5.359900653	-1.037793463	2.71E-22	2.31E-21	down	yes	2.654218033	2.430838862	2.731525581	5.043728197	5.278102901	5.75787086	13	9062003	9071099	-	SLC26A2	protein_coding	GO:0001503|ossification; GO:0006811|ion transport; GO:0015701|bicarbonate transport; GO:0042391|regulation of membrane potential; GO:0050428|3'-phosphoadenosine 5'-phosphosulfate biosynthetic process; GO:0051453|regulation of intracellular pH; GO:1902358|sulfate transmembrane transport; GO:1902476|chloride transmembrane transport	GO:0005886|plasma membrane; GO:0005887|integral component of plasma membrane; GO:0016020|membrane; GO:0016324|apical plasma membrane; GO:0031528|microvillus membrane; GO:0070062|extracellular exosome	GO:0005254|chloride channel activity; GO:0008271|secondary active sulfate transmembrane transporter activity; GO:0015106|bicarbonate transmembrane transporter activity; GO:0015116|sulfate transmembrane transporter activity; GO:0015301|anion:anion antiporter activity; GO:0019531|oxalate transmembrane transporter activity	ko:K14701|SLC26A2,DTD	--	3457	XP_025010793.1	XP_025010793.1 sulfate transporter isoform X1 [Gallus gallus]	sp|P50443|S26A2_HUMAN	sp|P50443|S26A2_HUMAN Sulfate transporter OS=Homo sapiens GN=SLC26A2 PE=1 SV=2	_	_	_	_	_	PF00916.17|Sulfate_transp|Sulfate permease family|ENSGALT00000091199|m.8535:83-499;PF01740.18|STAS|STAS domain|ENSGALT00000091199|m.8535:550-697
ENSGALG00000001263	10.29761567	1.783453456	2.52289844	1.32E-138	1.63E-136	up	yes	10.47103063	10.19548988	10.22632649	1.817245237	1.90169714	1.631417991	19	2867022	2901742	-	GTF2IRD1	protein_coding	GO:0006355|regulation of transcription, DNA-templated; GO:0006366|transcription by RNA polymerase II; GO:0007275|multicellular organism development; GO:0014886|transition between slow and fast fiber	GO:0005634|nucleus; GO:0005654|nucleoplasm; GO:0005737|cytoplasm; GO:0005829|cytosol	GO:0000981|DNA-binding transcription factor activity, RNA polymerase II-specific; GO:0003677|DNA binding; GO:0003700|DNA-binding transcription factor activity	ko:K03121|TFII-I,GTF2I	ko03022|Basal transcription factors; ko04022|cGMP-PKG signaling pathway; ko05168|Herpes simplex infection	2790	XP_015151447.1	XP_015151447.1 general transcription factor II-I repeat domain-containing protein 1 isoform X2 [Gallus gallus]	sp|Q9UHL9|GT2D1_HUMAN	sp|Q9UHL9|GT2D1_HUMAN General transcription factor II-I repeat domain-containing protein 1 OS=Homo sapiens GN=GTF2IRD1 PE=1 SV=1	9031.ENSGALP00000001924	PREDICTED: Gallus gallus similar to general transcription factor 3 (LOC417487), mRNA	_	_	NOG29608	PF02946.11|GTF2I|GTF2I-like repeat|ENSGALT00000001926|m.13607:123-197;PF02946.11|GTF2I|GTF2I-like repeat|ENSGALT00000001926|m.13607:351-425;PF02946.11|GTF2I|GTF2I-like repeat|ENSGALT00000001926|m.13607:546-619;PF02946.11|GTF2I|GTF2I-like repeat|ENSGALT00000001926|m.13607:689-763;PF02946.11|GTF2I|GTF2I-like repeat|ENSGALT00000001926|m.13607:786-858
ENSGALG00000001264	15.86094318	7.262766617	1.125811681	4.14E-55	1.13E-53	up	yes	14.54987092	16.1350481	16.89791051	7.287813888	7.529967781	6.970518181	26	2758582	2845137	-	PLXNA2	protein_coding	GO:0001756|somitogenesis; GO:0021785|branchiomotor neuron axon guidance; GO:0021915|neural tube development; GO:0021935|cerebellar granule cell precursor tangential migration; GO:0030334|regulation of cell migration; GO:0048841|regulation of axon extension involved in axon guidance; GO:0051642|centrosome localization; GO:0060037|pharyngeal system development; GO:0060174|limb bud formation; GO:007…	GO:0002116|semaphorin receptor complex; GO:0005886|plasma membrane; GO:0005887|integral component of plasma membrane	GO:0017154|semaphorin receptor activity; GO:0042802|identical protein binding	ko:K06820|PLXNA	ko04360|Axon guidance	5728	XP_015154528.2	XP_015154528.2 plexin-A2 isoform X1 [Gallus gallus]	sp|O75051|PLXA2_HUMAN	sp|O75051|PLXA2_HUMAN Plexin-A2 OS=Homo sapiens GN=PLXNA2 PE=1 SV=4	9031.ENSGALP00000001929	plexin A2	_	KOG3610	_	PF08337.9|Plexin_cytopl|Plexin cytoplasmic RasGAP domain|ENSGALT00000001931|m.8052:1310-1862;PF01403.16|Sema|Sema domain|ENSGALT00000001931|m.8052:54-490;PF01833.21|TIG|IPT/TIG domain|ENSGALT00000001931|m.8052:857-923;PF01833.21|TIG|IPT/TIG domain|ENSGALT00000001931|m.8052:953-1036;PF01833.21|TIG|IPT/TIG domain|ENSGALT00000001931|m.8052:1040-1107;PF01833.21|TIG|IPT/TIG domain|ENSGALT00000001931|m…
ENSGALG00000001282	0.910029632	0.363105659	1.302096085	1.49E-05	3.70E-05	up	yes	0.861724248	1.065940315	0.802424332	0.393552309	0.304624903	0.391139765	21	1852238	1862627	-	GABRD	protein_coding	GO:0006810|transport; GO:0007165|signal transduction; GO:0007268|chemical synaptic transmission	GO:0005887|integral component of plasma membrane; GO:0030054|cell junction; GO:0034707|chloride channel complex; GO:0045211|postsynaptic membrane; GO:1902711|GABA-A receptor complex	GO:0004890|GABA-A receptor activity; GO:0005230|extracellular ligand-gated ion channel activity; GO:0005254|chloride channel activity	ko:K05184|GABRD	ko04080|Neuroactive ligand-receptor interaction; ko04723|Retrograde endocannabinoid signaling; ko04727|GABAergic synapse; ko05032|Morphine addiction; ko05033|Nicotine addiction	1766	XP_001234041.2	XP_001234041.2 gamma-aminobutyric acid receptor subunit delta isoform X1 [Gallus gallus]	sp|O14764|GBRD_HUMAN	sp|O14764|GBRD_HUMAN Gamma-aminobutyric acid receptor subunit delta OS=Homo sapiens GN=GABRD PE=1 SV=2	_	_	_	_	_	PF02931.20|Neur_chan_LBD|Neurotransmitter-gated ion-channel ligand binding domain|ENSGALT00000103478|m.3863:1-182;PF02932.13|Neur_chan_memb|Neurotransmitter-gated ion-channel transmembrane region|ENSGALT00000103478|m.3863:191-298
ENSGALG00000001304	11.90901235	3.449436018	1.78465593	4.66E-76	2.03E-74	up	yes	10.86368045	12.46514	12.39821659	3.855317416	3.4619573	3.031033338	21	1909587	1916282	+	ENSGALG00000001304	protein_coding	--	GO:0016021|integral component of membrane	--	--	--	4457	XP_024998403.1	XP_024998403.1 transmembrane protein 52 isoform X1 [Gallus gallus]	sp|Q9D702|TMM52_MOUSE	sp|Q9D702|TMM52_MOUSE Transmembrane protein 52 OS=Mus musculus GN=Tmem52 PE=2 SV=1	_	_	_	_	_	PF14979.3|TMEM52|Transmembrane 52|ENSGALT00000071161|m.3871:282-425
ENSGALG00000001330	36.05952507	87.91769294	-1.285537188	3.85E-40	6.84E-39	down	yes	40.86708181	30.91291765	36.39857574	92.13707433	81.54960404	90.06640045	27	6115324	6117913	-	ATP5MC1	protein_coding	GO:0015986|ATP synthesis coupled proton transport; GO:1902600|proton transmembrane transport	GO:0000276|mitochondrial proton-transporting ATP synthase complex, coupling factor F(o); GO:0005753|mitochondrial proton-transporting ATP synthase complex; GO:0016021|integral component of membrane	GO:0008289|lipid binding; GO:0046933|proton-transporting ATP synthase activity, rotational mechanism	ko:K02128|ATPeF0C,ATP5G,ATP9	ko00190|Oxidative phosphorylation; ko01100|Metabolic pathways; ko05010|Alzheimer's disease; ko05012|Parkinson's disease; ko05016|Huntington's disease	904	XP_418114.3	XP_418114.3 ATP synthase F(0) complex subunit C1, mitochondrial [Gallus gallus]	sp|P32876|AT5G1_BOVIN	sp|P32876|AT5G1_BOVIN ATP synthase F(0) complex subunit C1, mitochondrial OS=Bos taurus GN=ATP5G1 PE=1 SV=1	9031.ENSGALP00000002024	ATP synthase, H+ transporting, mitochondrial F0 complex, subunit C1 (subunit 9)	COG0636	KOG3025	_	PF00137.18|ATP-synt_C|ATP synthase subunit C|ENSGALT00000081747|m.9032:70-132
ENSGALG00000001343	0.547679548	0.125936707	2.036501279	2.41E-09	8.81E-09	up	yes	0.462440545	0.486227373	0.694370726	0.113722066	0.08916852	0.174919535	26	3114989	3135255	-	LAMB3	protein_coding	GO:0007155|cell adhesion; GO:0008544|epidermis development; GO:0022617|extracellular matrix disassembly; GO:0030198|extracellular matrix organization; GO:0031581|hemidesmosome assembly; GO:0035987|endodermal cell differentiation; GO:0050873|brown fat cell differentiation	GO:0005576|extracellular region; GO:0005610|laminin-5 complex	GO:0005198|structural molecule activity; GO:0044877|protein-containing complex binding	ko:K06244|LAMB3	ko04151|PI3K-Akt signaling pathway; ko04510|Focal adhesion; ko04512|ECM-receptor interaction; ko05145|Toxoplasmosis; ko05146|Amoebiasis; ko05200|Pathways in cancer; ko05222|Small cell lung cancer	3643	XP_425827.3	XP_425827.3 laminin subunit beta-3 [Gallus gallus]	sp|Q13751|LAMB3_HUMAN	sp|Q13751|LAMB3_HUMAN Laminin subunit beta-3 OS=Homo sapiens GN=LAMB3 PE=1 SV=1	9031.ENSGALP00000002049	laminin, beta 3	_	KOG0994	_	PF00055.14|Laminin_N|Laminin N-terminal (Domain VI)|ENSGALT00000002051|m.8065:33-255;PF00053.21|Laminin_EGF|Laminin EGF domain|ENSGALT00000002051|m.8065:257-309;PF00053.21|Laminin_EGF|Laminin EGF domain|ENSGALT00000002051|m.8065:317-377;PF00053.21|Laminin_EGF|Laminin EGF domain|ENSGALT00000002051|m.8065:380-429;PF00053.21|Laminin_EGF|Laminin EGF domain|ENSGALT00000002051|m.8065:432-479;PF00053.21…
ENSGALG00000001369	8.518178125	17.07735825	-1.002619893	1.64E-28	1.86E-27	down	yes	7.840092006	9.053986038	8.66045633	17.53212761	17.2475214	16.45242574	26	3151328	3154238	+	ENSGALG00000001369	protein_coding	GO:0006704|glucocorticoid biosynthetic process; GO:0030324|lung development	GO:0005789|endoplasmic reticulum membrane; GO:0016020|membrane; GO:0016021|integral component of membrane	GO:0003845|11-beta-hydroxysteroid dehydrogenase [NAD(P)] activity; GO:0070524|11-beta-hydroxysteroid dehydrogenase (NADP+) activity	ko:K15680|HSD11B1	ko00140|Steroid hormone biosynthesis; ko00980|Metabolism of xenobiotics by cytochrome P450; ko01100|Metabolic pathways; ko05204|Chemical carcinogenesis	1671	XP_417988.2	XP_417988.2 corticosteroid 11-beta-dehydrogenase isozyme 1 [Gallus gallus]	sp|P28845|DHI1_HUMAN	sp|P28845|DHI1_HUMAN Corticosteroid 11-beta-dehydrogenase isozyme 1 OS=Homo sapiens GN=HSD11B1 PE=1 SV=3	9031.ENSGALP00000002086	hydroxysteroid (11-beta) dehydrogenase 1	COG0300	KOG1205	_	PF00106.22|adh_short|short chain dehydrogenase|ENSGALT00000002088|m.8080:70-261;PF13561.3|adh_short_C2|Enoyl-(Acyl carrier protein) reductase|ENSGALT00000002088|m.8080:76-258;PF08643.7|DUF1776|Fungal family of unknown function (DUF1776)|ENSGALT00000002088|m.8080:169-266;PF08659.7|KR|KR domain|ENSGALT00000002088|m.8080:72-234
ENSGALG00000001374	15.14557825	31.50604396	-1.056237554	2.90E-71	1.15E-69	down	yes	15.16476562	15.08829714	15.18367198	31.11605453	31.33837374	32.0637036	21	2008845	2016560	+	SLC35E2B	protein_coding	--	GO:0016021|integral component of membrane	--	ko:K15284|SLC35E2	--	2725	XP_015737689.1	XP_015737689.1 PREDICTED: solute carrier family 35 member E2-like [Coturnix japonica]	sp|Q8C811|S35E2_MOUSE	sp|Q8C811|S35E2_MOUSE Solute carrier family 35 member E2 OS=Mus musculus GN=Slc35e2 PE=2 SV=1	9031.ENSGALP00000002092	solute carrier family 35, member E2	_	KOG1441	_	PF03151.13|TPT|Triose-phosphate Transporter family|ENSGALT00000002094|m.3885:76-369;PF08449.8|UAA|UAA transporter family|ENSGALT00000002094|m.3885:88-371
ENSGALG00000001387	0.732896567	0.190940556	1.886392584	1.89E-05	4.64E-05	up	yes	0.452503601	0.761246873	0.984939227	0.205902892	0.141265892	0.225652884	19	3107347	3214173	-	ENSGALG00000001387	protein_coding	GO:0001782|B cell homeostasis; GO:0002920|regulation of humoral immune response; GO:0003376|sphingosine-1-phosphate receptor signaling pathway; GO:0006665|sphingolipid metabolic process; GO:0040011|locomotion; GO:0043029|T cell homeostasis; GO:0048073|regulation of eye pigmentation; GO:0048535|lymph node development; GO:0055085|transmembrane transport; GO:0060348|bone development; GO:0072676|lymp…	GO:0005765|lysosomal membrane; GO:0016021|integral component of membrane; GO:0031982|vesicle	GO:0046624|sphingolipid transporter activity	--	--	1533	XP_021271751.1	XP_021271751.1 protein spinster homolog 2 [Numida meleagris]	sp|Q8IVW8|SPNS2_HUMAN	sp|Q8IVW8|SPNS2_HUMAN Protein spinster homolog 2 OS=Homo sapiens GN=SPNS2 PE=1 SV=2	_	_	_	_	_	PF07690.13|MFS_1|Major Facilitator Superfamily|ENSGALT00000002111|m.13620:83-444;PF00083.21|Sugar_tr|Sugar (and other) transporter|ENSGALT00000002111|m.13620:84-260;PF03137.17|OATP|Organic Anion Transporter Polypeptide (OATP) family|ENSGALT00000002111|m.13620:164-235
ENSGALG00000001392	2.347850197	6.138473254	-1.382756154	7.32E-38	1.19E-36	down	yes	2.112898014	2.623355577	2.307296999	6.34855697	6.05821203	6.008650763	21	2032641	2041878	-	MMP23B	protein_coding	--	GO:0005789|endoplasmic reticulum membrane; GO:0016021|integral component of membrane; GO:0031012|extracellular matrix	GO:0004222|metalloendopeptidase activity; GO:0008270|zinc ion binding	ko:K08001|MMP23	--	3527	XP_417569.1	XP_417569.1 matrix metalloproteinase-23 isoform X1 [Gallus gallus]	sp|Q2TBM7|MMP23_BOVIN	sp|Q2TBM7|MMP23_BOVIN Matrix metalloproteinase-23 OS=Bos taurus GN=MMP23 PE=2 SV=1	9031.ENSGALP00000002117	matrix metallopeptidase 23B	_	KOG1565	_	PF00413.21|Peptidase_M10|Matrixin|ENSGALT00000002119|m.3887:97-264;PF01549.21|ShK|ShK domain-like|ENSGALT00000002119|m.3887:264-299
ENSGALG00000001409	1.995396443	0.127903561	3.86215585	2.86E-38	4.72E-37	up	yes	2.387516522	1.487281368	2.111391438	0.122079646	0.141455296	0.120175741	13	8854546	8878613	+	IL-12B	protein_coding	--	GO:0005615|extracellular space; GO:0016020|membrane	GO:0004896|cytokine receptor activity; GO:0005125|cytokine activity	ko:K05425|IL12B	ko04060|Cytokine-cytokine receptor interaction; ko04620|Toll-like receptor signaling pathway; ko04622|RIG-I-like receptor signaling pathway; ko04630|Jak-STAT signaling pathway; ko04658|Th1 and Th2 cell differentiation; ko04940|Type I diabetes mellitus; ko05133|Pertussis; ko05134|Legionellosis; ko05140|Leishmaniasis; ko05142|Chagas disease (American trypanosomiasis); ko05143|African trypanosomiasi…	1871	NP_998736.1	NP_998736.1 interleukin-12 subunit beta precursor [Gallus gallus]	sp|O02744|IL12B_FELCA	sp|O02744|IL12B_FELCA Interleukin-12 subunit beta OS=Felis catus GN=IL12B PE=2 SV=1	9031.ENSGALP00000040257	interleukin 12B	_	_	NOG45642	PF10420.6|IL12p40_C|Cytokine interleukin-12p40 C-terminus|ENSGALT00000041052|m.8525:125-208
ENSGALG00000001410	0.464692014	0.954156948	-1.022276234	0.001347992	0.002573593	down	yes	0.608036696	0.381128689	0.404910656	0.88456247	1.04340905	0.934499325	19	3256399	3279042	-	SPNS3	protein_coding	GO:0003376|sphingosine-1-phosphate receptor signaling pathway; GO:0040011|locomotion; GO:0055085|transmembrane transport	GO:0005765|lysosomal membrane; GO:0016021|integral component of membrane; GO:0031982|vesicle	GO:0046624|sphingolipid transporter activity	--	--	1695	XP_415741.3	XP_415741.3 protein spinster homolog 3 isoform X1 [Gallus gallus]	sp|Q9D232|SPNS3_MOUSE	sp|Q9D232|SPNS3_MOUSE Protein spinster homolog 3 OS=Mus musculus GN=Spns3 PE=2 SV=1	9031.ENSGALP00000002144	spinster homolog 3 (Drosophila)	COG0477	KOG1330	_	PF07690.13|MFS_1|Major Facilitator Superfamily|ENSGALT00000002146|m.13621:57-431;PF03137.17|OATP|Organic Anion Transporter Polypeptide (OATP) family|ENSGALT00000002146|m.13621:136-377;PF00083.21|Sugar_tr|Sugar (and other) transporter|ENSGALT00000002146|m.13621:85-476;PF13347.3|MFS_2|MFS/sugar transport protein|ENSGALT00000002146|m.13621:75-227
ENSGALG00000001437	1.834483905	0.777920284	1.22709562	7.73E-08	2.43E-07	up	yes	1.491045931	1.723036914	2.289368871	0.637066873	1.011845779	0.6848482	24	1887297	2185646	+	NTM	protein_coding	GO:0007155|cell adhesion	GO:0005886|plasma membrane; GO:0031225|anchored component of membrane	--	ko:K06774|HNT	--	1973	BAA31514.1	BAA31514.1 CEPU-1 [Gallus gallus]	sp|Q90773|CEPU1_CHICK	sp|Q90773|CEPU1_CHICK Protein CEPU-1 OS=Gallus gallus PE=1 SV=1	59729.ENSTGUP00000000712	Neurotrimin Precursor (hNT) [Taeniopygia guttata]	_	KOG3510	_	PF07679.13|I-set|Immunoglobulin I-set domain|ENSGALT00000091599|m.6130:123-217;PF07679.13|I-set|Immunoglobulin I-set domain|ENSGALT00000091599|m.6130:221-303;PF07679.13|I-set|Immunoglobulin I-set domain|ENSGALT00000091599|m.6130:314-395;PF13927.3|Ig_3|Immunoglobulin domain|ENSGALT00000091599|m.6130:221-290;PF13927.3|Ig_3|Immunoglobulin domain|ENSGALT00000091599|m.6130:307-384;PF00047.22|ig|Immuno…
ENSGALG00000001445	9.747985755	3.958872797	1.297854053	4.24E-25	4.10E-24	up	yes	10.15527353	10.2098849	8.87879884	4.229625101	3.729468763	3.917524527	13	8593917	8632025	-	FABP6	protein_coding	GO:0006869|lipid transport; GO:0008206|bile acid metabolic process	GO:0005737|cytoplasm; GO:0016020|membrane	GO:0005215|transporter activity; GO:0032052|bile acid binding	ko:K08755|FABP6	ko03320|PPAR signaling pathway	1292	XP_013033960.1	XP_013033960.1 PREDICTED: gastrotropin isoform X2 [Anser cygnoides domesticus]	sp|P51162|FABP6_MOUSE	sp|P51162|FABP6_MOUSE Gastrotropin OS=Mus musculus GN=Fabp6 PE=2 SV=2	9031.ENSGALP00000002196	fatty acid binding protein 6, ileal (gastrotropin)	_	KOG4015	_	PF14651.3|Lipocalin_7|Lipocalin / cytosolic fatty-acid binding protein family|ENSGALT00000002198|m.8518:1-128
ENSGALG00000001463	2.923280062	9.824817666	-1.745383483	2.20E-36	3.42E-35	down	yes	3.197258971	2.657693502	2.914887713	10.43055098	9.633045291	9.410856727	23	3357695	3366101	-	PDIK1L	protein_coding	--	GO:0005654|nucleoplasm	GO:0004674|protein serine/threonine kinase activity; GO:0005524|ATP binding	ko:K17539|PDIK1L,CLIK1L	--	1137	POI27291.1	POI27291.1 hypothetical protein CIB84_008959, partial [Bambusicola thoracicus]	sp|Q8QZR7|PDK1L_MOUSE	sp|Q8QZR7|PDK1L_MOUSE Serine/threonine-protein kinase PDIK1L OS=Mus musculus GN=Pdik1l PE=2 SV=1	_	_	_	_	_	PF00069.22|Pkinase|Protein kinase domain|ENSGALT00000002218|m.5448:50-361;PF07714.14|Pkinase_Tyr|Protein tyrosine kinase|ENSGALT00000002218|m.5448:52-128;PF07714.14|Pkinase_Tyr|Protein tyrosine kinase|ENSGALT00000002218|m.5448:156-359
ENSGALG00000001506	10.49574649	23.47524777	-1.160576137	1.58E-27	1.72E-26	down	yes	11.48201255	10.11028569	9.894941245	25.58389538	22.51683618	22.32501175	13	8539665	8542809	-	PTTG2	protein_coding	GO:0006281|DNA repair; GO:0006355|regulation of transcription, DNA-templated; GO:0045143|homologous chromosome segregation; GO:0051276|chromosome organization; GO:0051301|cell division; GO:2000816|negative regulation of mitotic sister chromatid separation	GO:0005634|nucleus; GO:0005737|cytoplasm	GO:0017124|SH3 domain binding; GO:0030414|peptidase inhibitor activity	ko:K06635|PTTG	ko04110|Cell cycle; ko04114|Oocyte meiosis; ko05166|HTLV-I infection	904	NP_001264669.1	NP_001264669.1 securin isoform 1 [Gallus gallus]	sp|A2T767|PTTG1_PANTR	sp|A2T767|PTTG1_PANTR Securin OS=Pan troglodytes GN=PTTG1 PE=3 SV=1	9031.ENSGALP00000002289	pituitary tumor-transforming 1	_	_	NOG42896	PF04856.10|Securin|Securin sister-chromatid separation inhibitor|ENSGALT00000002291|m.8509:50-167
ENSGALG00000001527	0.533939025	0.146436171	1.797870803	1.64E-05	4.06E-05	up	yes	0.481105446	0.644713782	0.475997846	0.093898481	0.137433358	0.207976675	21	2180506	2190706	-	VWA1	protein_coding	GO:0030198|extracellular matrix organization; GO:0048266|behavioral response to pain	GO:0005576|extracellular region; GO:0005604|basement membrane; GO:0005614|interstitial matrix; GO:0005615|extracellular space; GO:0031012|extracellular matrix; GO:0070062|extracellular exosome	GO:0042802|identical protein binding	--	--	2101	XP_417574.3	XP_417574.3 von Willebrand factor A domain-containing protein 1 isoform X1 [Gallus gallus]	sp|Q8R2Z5|VWA1_MOUSE	sp|Q8R2Z5|VWA1_MOUSE von Willebrand factor A domain-containing protein 1 OS=Mus musculus GN=Vwa1 PE=1 SV=1	_	_	_	_	_	PF00041.18|fn3|Fibronectin type III domain|ENSGALT00000002321|m.3902:219-285;PF00041.18|fn3|Fibronectin type III domain|ENSGALT00000002321|m.3902:310-383;PF00041.18|fn3|Fibronectin type III domain|ENSGALT00000002321|m.3902:399-472;PF00092.25|VWA|von Willebrand factor type A domain|ENSGALT00000002321|m.3902:36-196;PF13519.3|VWA_2|von Willebrand factor type A domain|ENSGALT00000002321|m.3902:37-147
ENSGALG00000001545	0.924788442	0.407815466	1.161774001	0.000298367	0.000628495	up	yes	0.849551816	0.893250715	1.031562795	0.605391361	0.307664453	0.310390583	18	3365331	3388901	+	RAB40B	protein_coding	GO:0016567|protein ubiquitination; GO:0035556|intracellular signal transduction; GO:0072659|protein localization to plasma membrane; GO:1990967|multi-organism toxin transport	GO:0005635|nuclear envelope; GO:0005768|endosome; GO:0005886|plasma membrane; GO:0008021|synaptic vesicle; GO:0030667|secretory granule membrane; GO:0048471|perinuclear region of cytoplasm	GO:0003924|GTPase activity; GO:0005525|GTP binding	ko:K07928|RAB40	--	2053	NP_001264979.1	NP_001264979.1 ras-related protein Rab-40B [Gallus gallus]	sp|Q12829|RB40B_HUMAN	sp|Q12829|RB40B_HUMAN Ras-related protein Rab-40B OS=Homo sapiens GN=RAB40B PE=2 SV=1	9031.ENSGALP00000002347	RAB40B, member RAS oncogene family	COG1100	KOG0078	_	PF00071.19|Ras|Ras family|ENSGALT00000002349|m.12610:16-174;PF08477.10|Roc|Ras of Complex, Roc, domain of DAPkinase|ENSGALT00000002349|m.12610:16-128;PF07525.13|SOCS_box|SOCS box|ENSGALT00000002349|m.12610:189-223;PF00025.18|Arf|ADP-ribosylation factor family|ENSGALT00000002349|m.12610:15-130
ENSGALG00000001561	5.617060327	1.033566313	2.430859152	6.66E-59	2.00E-57	up	yes	5.830884452	5.427736436	5.592560093	0.834205426	1.169018155	1.097475358	21	2245514	2268919	+	MXRA8	protein_coding	GO:0060857|establishment of glial blood-brain barrier	GO:0009986|cell surface; GO:0016021|integral component of membrane; GO:0070062|extracellular exosome	--	--	--	2089	XP_024998251.1	XP_024998251.1 matrix remodeling-associated protein 8 isoform X1 [Gallus gallus]	sp|Q90WI4|MXRA8_CHICK	sp|Q90WI4|MXRA8_CHICK Matrix remodeling-associated protein 8 OS=Gallus gallus GN=MXRA8 PE=2 SV=1	_	_	_	_	_	PF07686.14|V-set|Immunoglobulin V-set domain|ENSGALT00000104012|m.3915:42-156;PF07686.14|V-set|Immunoglobulin V-set domain|ENSGALT00000104012|m.3915:176-288
ENSGALG00000001639	42.36132405	20.93816516	1.016264327	1.78E-60	5.54E-59	up	yes	39.24992008	44.08734605	43.74670603	20.97511863	21.2480575	20.59131937	23	3697675	3711118	+	MTF1	protein_coding	GO:0006357|regulation of transcription by RNA polymerase II; GO:0006979|response to oxidative stress; GO:0010038|response to metal ion; GO:0045944|positive regulation of transcription by RNA polymerase II; GO:0046686|response to cadmium ion	GO:0005634|nucleus; GO:0005654|nucleoplasm	GO:0000978|RNA polymerase II proximal promoter sequence-specific DNA binding; GO:0000979|RNA polymerase II core promoter sequence-specific DNA binding; GO:0001047|core promoter binding; GO:0001228|DNA-binding transcription activator activity, RNA polymerase II-specific; GO:0003677|DNA binding; GO:0003700|DNA-binding transcription factor activity; GO:0003713|transcription coactivator activity; GO:…	--	--	3428	NP_001026666.1	NP_001026666.1 metal regulatory transcription factor 1 [Gallus gallus]	sp|Q14872|MTF1_HUMAN	sp|Q14872|MTF1_HUMAN Metal regulatory transcription factor 1 OS=Homo sapiens GN=MTF1 PE=1 SV=2	9031.ENSGALP00000002501	metal-regulatory transcription factor 1	COG5048	KOG1721	_	_
ENSGALG00000001684	6.910065001	2.682734956	1.361713356	3.76E-29	4.41E-28	up	yes	6.509552434	7.323295756	6.897346814	2.455776456	2.396244682	3.196183731	18	4078960	4116794	-	SEC14L1	protein_coding	GO:0015871|choline transport; GO:0039536|negative regulation of RIG-I signaling pathway; GO:0045087|innate immune response	GO:0005737|cytoplasm; GO:0005794|Golgi apparatus; GO:0016021|integral component of membrane	GO:0039552|RIG-I binding; GO:0098772|molecular function regulator	--	--	2564	OPJ88723.1	OPJ88723.1 SEC14-like protein 1 [Patagioenas fasciata monilis]	sp|A8Y5H7|S14L1_MOUSE	sp|A8Y5H7|S14L1_MOUSE SEC14-like protein 1 OS=Mus musculus GN=Sec14l1 PE=1 SV=1	59729.ENSTGUP00000007993	SEC14-like protein 1 [Taeniopygia guttata]	_	KOG1471	_	PF04707.11|PRELI|PRELI-like family|ENSGALT00000082373|m.12644:17-173;PF00650.17|CRAL_TRIO|CRAL/TRIO domain|ENSGALT00000082373|m.12644:323-490;PF03765.12|CRAL_TRIO_N|CRAL/TRIO, N-terminal domain|ENSGALT00000082373|m.12644:274-297
ENSGALG00000001698	0.608899087	0.091731121	2.604943101	1.71E-15	9.91E-15	up	yes	0.588838287	0.69591762	0.541941353	0.049978991	0.13715838	0.088055993	13	7912871	7955961	-	GABRA1	protein_coding	GO:0007214|gamma-aminobutyric acid signaling pathway	GO:0030054|cell junction; GO:0034707|chloride channel complex; GO:0045211|postsynaptic membrane; GO:1902711|GABA-A receptor complex	GO:0004890|GABA-A receptor activity; GO:0022851|GABA-gated chloride ion channel activity; GO:1904315|transmitter-gated ion channel activity involved in regulation of postsynaptic membrane potential	ko:K05175|GABRA	ko04080|Neuroactive ligand-receptor interaction; ko04723|Retrograde endocannabinoid signaling; ko04727|GABAergic synapse; ko04742|Taste transduction; ko05032|Morphine addiction; ko05033|Nicotine addiction	4141	XP_010013266.1	XP_010013266.1 PREDICTED: gamma-aminobutyric acid receptor subunit alpha-1 [Nestor notabilis]	sp|P19150|GBRA1_CHICK	sp|P19150|GBRA1_CHICK Gamma-aminobutyric acid receptor subunit alpha-1 OS=Gallus gallus GN=GABRA1 PE=2 SV=1	9031.ENSGALP00000002606	Gamma-aminobutyric acid receptor subunit alpha-1 Precursor (GABA(A) receptor subunit alpha-1 [...]	_	KOG3642	_	PF02931.20|Neur_chan_LBD|Neurotransmitter-gated ion-channel ligand binding domain|ENSGALT00000002609|m.8499:43-249;PF02932.13|Neur_chan_memb|Neurotransmitter-gated ion-channel transmembrane region|ENSGALT00000002609|m.8499:257-341
ENSGALG00000001773	6.677583467	3.295633329	1.016558287	4.72E-26	4.80E-25	up	yes	6.197355506	6.890862212	6.944532684	3.547505251	2.997269558	3.342125178	28	1679119	1722626	-	RFX2	protein_coding	GO:0001675|acrosome assembly; GO:0006351|transcription, DNA-templated; GO:0006357|regulation of transcription by RNA polymerase II; GO:0007286|spermatid development; GO:0045944|positive regulation of transcription by RNA polymerase II; GO:0060271|cilium assembly; GO:1990830|cellular response to leukemia inhibitory factor	GO:0005634|nucleus; GO:0005737|cytoplasm	GO:0000978|RNA polymerase II proximal promoter sequence-specific DNA binding; GO:0003677|DNA binding; GO:0003700|DNA-binding transcription factor activity	ko:K09173|RFX1_2_3	--	3820	XP_004948803.1	XP_004948803.1 DNA-binding protein RFX2 isoform X1 [Gallus gallus]	sp|P48378|RFX2_HUMAN	sp|P48378|RFX2_HUMAN DNA-binding protein RFX2 OS=Homo sapiens GN=RFX2 PE=1 SV=2	9031.ENSGALP00000002721	regulatory factor X, 2 (influences HLA class II expression)	_	KOG3712	_	PF04589.10|RFX1_trans_act|RFX1 transcription activation region|ENSGALT00000093923|m.9811:16-171;PF02257.12|RFX_DNA_binding|RFX DNA-binding domain|ENSGALT00000093923|m.9811:216-290
ENSGALG00000001806	1.406655662	3.65602853	-1.371728879	3.89E-14	2.05E-13	down	yes	1.380199004	1.378633461	1.461134522	3.585673047	3.908446534	3.473966009	28	1615042	1616784	+	ENSGALG00000001806	protein_coding	GO:0006486|protein glycosylation	GO:0016021|integral component of membrane; GO:0032580|Golgi cisterna membrane	GO:0017060|3-galactosyl-N-acetylglucosaminide 4-alpha-L-fucosyltransferase activity	ko:K00716|FUT3	ko00601|Glycosphingolipid biosynthesis - lacto and neolacto series; ko01100|Metabolic pathways	1436	XP_025000115.1	XP_025000115.1 alpha-(1,3)-fucosyltransferase 6 [Gallus gallus]	sp|Q9GKU6|FUT6_PONPY	sp|Q9GKU6|FUT6_PONPY Alpha-(1,3)-fucosyltransferase 6 OS=Pongo pygmaeus GN=FUT6 PE=3 SV=1	9031.ENSGALP00000040459	Alpha (1,3) fucosyltransferase Fragment	_	KOG2619	_	PF00852.16|Glyco_transf_10|Glycosyltransferase family 10 (fucosyltransferase) C-term|ENSGALT00000041254|m.9786:189-360;PF17039.2|Glyco_tran_10_N|Fucosyltransferase, N-terminal|ENSGALT00000041254|m.9786:67-173
ENSGALG00000001812	1.049615998	0.386194251	1.419261677	3.41E-08	1.11E-07	up	yes	1.048523827	1.147272707	0.953051459	0.347892863	0.419149574	0.391540318	28	1582029	1594481	-	ATCAY	protein_coding	GO:0006810|transport; GO:0031175|neuron projection development; GO:0032880|regulation of protein localization; GO:0048311|mitochondrion distribution; GO:2000212|negative regulation of glutamate metabolic process	GO:0005737|cytoplasm; GO:0030054|cell junction; GO:0030424|axon; GO:0030425|dendrite; GO:0031966|mitochondrial membrane; GO:0043005|neuron projection; GO:0045202|synapse	GO:0019894|kinesin binding; GO:0050699|WW domain binding	ko:K18450|ATCAY	--	2325	XP_015155320.1	XP_015155320.1 caytaxin isoform X1 [Gallus gallus]	sp|Q86WG3|ATCAY_HUMAN	sp|Q86WG3|ATCAY_HUMAN Caytaxin OS=Homo sapiens GN=ATCAY PE=1 SV=2	9031.ENSGALP00000002798	ataxia, cerebellar, Cayman type (caytaxin)	_	KOG4406	_	PF12496.5|BNIP2|Bcl2-/adenovirus E1B nineteen kDa-interacting protein 2|ENSGALT00000041255|m.9784:61-189;PF13716.3|CRAL_TRIO_2|Divergent CRAL/TRIO domain|ENSGALT00000041255|m.9784:192-328;PF00650.17|CRAL_TRIO|CRAL/TRIO domain|ENSGALT00000041255|m.9784:246-316
ENSGALG00000001840	0.929315998	0.393385845	1.219450122	1.84E-08	6.17E-08	up	yes	0.864295378	0.94701592	0.976636695	0.294313658	0.476330627	0.40951325	Z	68766291	68802701	+	TEK	protein_coding	GO:0001525|angiogenesis; GO:0001934|positive regulation of protein phosphorylation; GO:0001935|endothelial cell proliferation; GO:0002040|sprouting angiogenesis; GO:0007169|transmembrane receptor protein tyrosine kinase signaling pathway; GO:0007507|heart development; GO:0010595|positive regulation of endothelial cell migration; GO:0014068|positive regulation of phosphatidylinositol 3-kinase sign…	GO:0001725|stress fiber; GO:0005576|extracellular region; GO:0005737|cytoplasm; GO:0005815|microtubule organizing center; GO:0005884|actin filament; GO:0005887|integral component of plasma membrane; GO:0005902|microvillus; GO:0005911|cell-cell junction; GO:0005925|focal adhesion; GO:0009925|basal plasma membrane; GO:0009986|cell surface; GO:0016324|apical plasma membrane; GO:0045121|membrane raft	GO:0004713|protein tyrosine kinase activity; GO:0004714|transmembrane receptor protein tyrosine kinase activity; GO:0005524|ATP binding	ko:K05121|TEK,TIE2,CD202	ko04014|Ras signaling pathway; ko04015|Rap1 signaling pathway; ko04066|HIF-1 signaling pathway; ko04151|PI3K-Akt signaling pathway; ko05323|Rheumatoid arthritis	4357	XP_004949637.1	XP_004949637.1 angiopoietin-1 receptor [Gallus gallus]	sp|Q06807|TIE2_BOVIN	sp|Q06807|TIE2_BOVIN Angiopoietin-1 receptor OS=Bos taurus GN=TEK PE=2 SV=1	9031.ENSGALP00000002841	TEK tyrosine kinase, endothelial (venous malformations, multiple cutaneous and mucosal)	COG0515	KOG0200	_	PF07714.14|Pkinase_Tyr|Protein tyrosine kinase|ENSGALT00000102096|m.11877:828-1094;PF00069.22|Pkinase|Protein kinase domain|ENSGALT00000102096|m.11877:831-1093;PF10430.6|Ig_Tie2_1|Tie-2 Ig-like domain 1|ENSGALT00000102096|m.11877:24-118;PF00041.18|fn3|Fibronectin type III domain|ENSGALT00000102096|m.11877:451-527;PF00041.18|fn3|Fibronectin type III domain|ENSGALT00000102096|m.11877:544-629;PF0004…
ENSGALG00000001844	1.615214189	4.908976931	-1.597728423	4.58E-13	2.25E-12	down	yes	1.56703307	1.902905255	1.375704244	4.327873007	4.782983104	5.616074681	19	4300257	4302289	-	ALKBH4	protein_coding	GO:0006351|transcription, DNA-templated; GO:0006355|regulation of transcription, DNA-templated; GO:0006482|protein demethylation; GO:0031032|actomyosin structure organization; GO:0036090|cleavage furrow ingression	GO:0005634|nucleus; GO:0005737|cytoplasm; GO:0030496|midbody; GO:0070938|contractile ring	GO:0003779|actin binding; GO:0016706|2-oxoglutarate-dependent dioxygenase activity; GO:0032451|demethylase activity; GO:0046872|metal ion binding	ko:K10766|ALKBH4	--	898	XP_415758.3	XP_415758.3 alpha-ketoglutarate-dependent dioxygenase alkB homolog 4 [Gallus gallus]	sp|Q9NXW9|ALKB4_HUMAN	sp|Q9NXW9|ALKB4_HUMAN Alpha-ketoglutarate-dependent dioxygenase alkB homolog 4 OS=Homo sapiens GN=ALKBH4 PE=1 SV=1	_	_	_	_	_	_
ENSGALG00000001857	2.564151847	0.931924958	1.450413127	6.91E-20	5.18E-19	up	yes	2.520379202	2.556151468	2.615924871	1.004860158	0.794155633	0.996759083	21	2480437	2496606	+	C1QTNF12	protein_coding	GO:0046324|regulation of glucose import	GO:0005576|extracellular region	GO:0005179|hormone activity	ko:K21410|--	--	2886	XP_010721088.1	XP_010721088.1 PREDICTED: adipolin isoform X1 [Meleagris gallopavo]	sp|A4IH36|ADIPL_XENTR	sp|A4IH36|ADIPL_XENTR Adipolin OS=Xenopus tropicalis GN=c1qtnf12 PE=2 SV=1	9031.ENSGALP00000002872	family with sequence similarity 132, member A	_	_	NOG42889	PF00386.18|C1q|C1q domain|ENSGALT00000002876|m.3935:207-279
ENSGALG00000001882	2.040205617	0.704750888	1.520256194	2.01E-15	1.16E-14	up	yes	1.685124592	2.357861371	2.077630888	0.69674024	0.613753645	0.803758779	21	2563494	2569802	+	TNFRSF18	protein_coding	GO:0002687|positive regulation of leukocyte migration; GO:0006954|inflammatory response; GO:0006955|immune response; GO:0007165|signal transduction; GO:0007275|multicellular organism development; GO:0032496|response to lipopolysaccharide; GO:0033209|tumor necrosis factor-mediated signaling pathway; GO:0042127|regulation of cell population proliferation; GO:0042531|positive regulation of tyrosine …	GO:0005576|extracellular region; GO:0005886|plasma membrane; GO:0005887|integral component of plasma membrane; GO:0009897|external side of plasma membrane	GO:0005031|tumor necrosis factor-activated receptor activity	ko:K05154|TNFRSF18,GITR,CD357	ko04060|Cytokine-cytokine receptor interaction	3058	NP_001026045.1	NP_001026045.1 tumor necrosis factor receptor superfamily member 18 precursor [Gallus gallus]	sp|Q9Y5U5|TNR18_HUMAN	sp|Q9Y5U5|TNR18_HUMAN Tumor necrosis factor receptor superfamily member 18 OS=Homo sapiens GN=TNFRSF18 PE=1 SV=1	9031.ENSGALP00000002913	tumor necrosis factor receptor superfamily, member 18	_	_	NOG46178	_
ENSGALG00000001883	5.035157054	0.485335513	3.348421216	1.16E-69	4.40E-68	up	yes	5.93448484	4.409816565	4.761169758	0.473322238	0.510919553	0.47176475	18	4308786	4315058	+	ST6GALNAC2	protein_coding	GO:0009311|oligosaccharide metabolic process; GO:0018279|protein N-linked glycosylation via asparagine; GO:0097503|sialylation	GO:0000139|Golgi membrane; GO:0016021|integral component of membrane	GO:0008373|sialyltransferase activity	ko:K06616|SIAT7B,ST6GalNAcII	--	2084	NP_990564.1	NP_990564.1 alpha-N-acetylgalactosaminide alpha-2,6-sialyltransferase 2 [Gallus gallus]	sp|Q92184|SIA7B_CHICK	sp|Q92184|SIA7B_CHICK Alpha-N-acetylgalactosaminide alpha-2,6-sialyltransferase 2 OS=Gallus gallus GN=ST6GALNAC2 PE=2 SV=1	9031.ENSGALP00000002914	Alpha-N-acetylgalactosaminide alpha-2,6-sialyltransferase 2 (EC 2.4.99.-)(GalNAc alpha-2,6-s [...]	_	KOG2692	_	PF00777.15|Glyco_transf_29|Glycosyltransferase family 29 (sialyltransferase)|ENSGALT00000002918|m.12661:121-403
ENSGALG00000001916	1.001569126	0.358911472	1.455248351	1.87E-14	1.01E-13	up	yes	0.948833508	1.120853624	0.935020247	0.364986243	0.406163017	0.305585157	13	4953827	5426056	+	SLIT3	protein_coding	GO:0007411|axon guidance; GO:0008285|negative regulation of cell population proliferation; GO:0009887|animal organ morphogenesis; GO:0010629|negative regulation of gene expression; GO:0030308|negative regulation of cell growth; GO:0032870|cellular response to hormone stimulus; GO:0035385|Roundabout signaling pathway; GO:0048846|axon extension involved in axon guidance; GO:0050919|negative chemota…	GO:0005615|extracellular space	GO:0005102|signaling receptor binding; GO:0005509|calcium ion binding; GO:0048495|Roundabout binding	ko:K06850|SLIT3	ko04360|Axon guidance	4926	XP_021265915.1	XP_021265915.1 slit homolog 3 protein isoform X1 [Numida meleagris]	sp|Q9WVB4|SLIT3_MOUSE	sp|Q9WVB4|SLIT3_MOUSE Slit homolog 3 protein OS=Mus musculus GN=Slit3 PE=2 SV=2	9031.ENSGALP00000002963	Slit3 protein Fragment	COG4886	KOG4237	_	PF13855.3|LRR_8|Leucine rich repeat|ENSGALT00000093565|m.8446:179-238;PF13855.3|LRR_8|Leucine rich repeat|ENSGALT00000093565|m.8446:227-286;PF13855.3|LRR_8|Leucine rich repeat|ENSGALT00000093565|m.8446:276-332;PF13855.3|LRR_8|Leucine rich repeat|ENSGALT00000093565|m.8446:429-484;PF13855.3|LRR_8|Leucine rich repeat|ENSGALT00000093565|m.8446:449-508;PF13855.3|LRR_8|Leucine rich repeat|ENSGALT000000…
ENSGALG00000001918	1.294050177	2.672598361	-1.040631688	8.64E-10	3.29E-09	down	yes	1.187008932	1.433492732	1.261648867	3.152980525	2.279000292	2.585814265	Z	8525124	8538233	+	DNAJB5	protein_coding	GO:0000122|negative regulation of transcription by RNA polymerase II; GO:0006457|protein folding; GO:0006986|response to unfolded protein	GO:0005634|nucleus; GO:0005829|cytosol	GO:0051082|unfolded protein binding; GO:0051087|chaperone binding	ko:K09511|DNAJB5	--	2749	XP_010723544.1	XP_010723544.1 PREDICTED: dnaJ homolog subfamily B member 5 isoform X2 [Meleagris gallopavo]	sp|O89114|DNJB5_MOUSE	sp|O89114|DNJB5_MOUSE DnaJ homolog subfamily B member 5 OS=Mus musculus GN=Dnajb5 PE=2 SV=1	9031.ENSGALP00000002967	DnaJ (Hsp40) homolog, subfamily B, member 5	COG0484	KOG0714	_	PF01556.15|DnaJ_C|DnaJ C terminal domain|ENSGALT00000101250|m.10472:183-341;PF00226.28|DnaJ|DnaJ domain|ENSGALT00000101250|m.10472:16-77
ENSGALG00000001951	5.750434252	0.843671166	2.754425218	1.03E-59	3.13E-58	up	yes	5.360364384	5.514287094	6.376651278	0.691845206	0.968500794	0.870667497	8	1608099	1629918	+	ENSGALG00000001951	protein_coding	--	--	--	--	--	1357	XP_015145855.1	XP_015145855.1 protein FAM102B isoform X3 [Gallus gallus]	sp|Q5T8I3|F102B_HUMAN	sp|Q5T8I3|F102B_HUMAN Protein FAM102B OS=Homo sapiens GN=FAM102B PE=1 SV=2	9031.ENSGALP00000003015	hypothetical protein LOC768922	_	_	NOG78588	PF10358.6|NT-C2|N-terminal C2 in EEIG1 and EHBP1 proteins|ENSGALT00000091185|m.6881:47-148
ENSGALG00000001968	0.117281457	0.535643169	-2.099935533	2.53E-08	8.35E-08	down	yes	0.178039915	0.066856378	0.106948078	0.594943427	0.492130577	0.519855504	26	3808445	3837071	-	SYT6	protein_coding	GO:0006906|vesicle fusion; GO:0017158|regulation of calcium ion-dependent exocytosis; GO:0048791|calcium ion-regulated exocytosis of neurotransmitter; GO:0060478|acrosomal vesicle exocytosis	GO:0005829|cytosol; GO:0005886|plasma membrane; GO:0016021|integral component of membrane; GO:0019898|extrinsic component of membrane; GO:0030054|cell junction; GO:0030672|synaptic vesicle membrane; GO:0097038|perinuclear endoplasmic reticulum	GO:0001786|phosphatidylserine binding; GO:0005509|calcium ion binding; GO:0019905|syntaxin binding; GO:0030276|clathrin binding; GO:0042803|protein homodimerization activity; GO:0048306|calcium-dependent protein binding	ko:K19906|SYT6	--	3117	XP_425830.4	XP_425830.4 synaptotagmin-6 [Gallus gallus]	sp|Q5T7P8|SYT6_HUMAN	sp|Q5T7P8|SYT6_HUMAN Synaptotagmin-6 OS=Homo sapiens GN=SYT6 PE=1 SV=3	9031.ENSGALP00000003054	synaptotagmin VI	COG5038	KOG1028	_	PF00168.27|C2|C2 domain|ENSGALT00000003058|m.8158:131-227;PF00168.27|C2|C2 domain|ENSGALT00000003058|m.8158:262-366
ENSGALG00000002015	0.830423119	2.083876984	-1.316988932	1.74E-07	5.30E-07	down	yes	0.807995638	0.899530928	0.78374279	2.207777715	1.87535836	2.168494878	6	3338993	3346509	+	SNCG	protein_coding	--	--	--	--	--	1251	NP_990003.1	NP_990003.1 gamma-synuclein [Gallus gallus]	_	_	_	_	_	_	_	PF01387.14|Synuclein|Synuclein|ENSGALT00000003136|m.4308:1-113
ENSGALG00000002016	14.30680118	4.341429828	1.718147749	4.87E-73	1.99E-71	up	yes	13.79028545	15.89917928	13.23093881	4.025334892	4.760759068	4.238195523	12	1720584	1784240	+	PRKCD	protein_coding	GO:0006915|apoptotic process; GO:0007049|cell cycle; GO:0018105|peptidyl-serine phosphorylation; GO:0030837|negative regulation of actin filament polymerization; GO:0032930|positive regulation of superoxide anion generation; GO:0034351|negative regulation of glial cell apoptotic process; GO:0035556|intracellular signal transduction; GO:0042742|defense response to bacterium; GO:0051490|negative re…	GO:0005622|intracellular; GO:0005634|nucleus; GO:0005737|cytoplasm; GO:0005739|mitochondrion; GO:0005783|endoplasmic reticulum; GO:0016020|membrane; GO:0048471|perinuclear region of cytoplasm	GO:0004674|protein serine/threonine kinase activity; GO:0004697|protein kinase C activity; GO:0004715|non-membrane spanning protein tyrosine kinase activity; GO:0005524|ATP binding; GO:0046872|metal ion binding	ko:K06068|PRKCD	ko04062|Chemokine signaling pathway; ko04140|Autophagy - animal; ko04270|Vascular smooth muscle contraction; ko04621|NOD-like receptor signaling pathway; ko04666|Fc gamma R-mediated phagocytosis; ko04722|Neurotrophin signaling pathway; ko04750|Inflammatory mediator regulation of TRP channels; ko04912|GnRH signaling pathway; ko04915|Estrogen signaling pathway; ko04930|Type II diabetes mellitus; ko…	2777	XP_015148252.1	XP_015148252.1 protein kinase C delta type isoform X1 [Gallus gallus]	sp|Q5PU49|KPCD_CANLF	sp|Q5PU49|KPCD_CANLF Protein kinase C delta type OS=Canis lupus familiaris GN=PRKCD PE=2 SV=1	9031.ENSGALP00000003132	protein kinase C, delta	COG0515	KOG0694	_	PF00069.22|Pkinase|Protein kinase domain|ENSGALT00000091006|m.7139:360-612;PF07714.14|Pkinase_Tyr|Protein tyrosine kinase|ENSGALT00000091006|m.7139:359-600;PF00130.19|C1_1|Phorbol esters/diacylglycerol binding domain (C1 domain)|ENSGALT00000091006|m.7139:157-207;PF00130.19|C1_1|Phorbol esters/diacylglycerol binding domain (C1 domain)|ENSGALT00000091006|m.7139:229-280;PF00433.21|Pkinase_C|Protein …
ENSGALG00000002021	17.02954456	5.279109495	1.687790028	5.39E-80	2.52E-78	up	yes	17.96156479	15.5649432	17.56212567	5.711113922	5.218178693	4.908035869	23	3918293	3926741	-	ZC3H12A	protein_coding	GO:0000294|nuclear-transcribed mRNA catabolic process, endonucleolytic cleavage-dependent decay; GO:0001525|angiogenesis; GO:0001933|negative regulation of protein phosphorylation; GO:0002230|positive regulation of defense response to virus by host; GO:0006351|transcription, DNA-templated; GO:0006915|apoptotic process; GO:0006954|inflammatory response; GO:0006974|cellular response to DNA damage s…	GO:0000932|P-body; GO:0005634|nucleus; GO:0005654|nucleoplasm; GO:0005737|cytoplasm; GO:0005791|rough endoplasmic reticulum; GO:0005856|cytoskeleton; GO:0030867|rough endoplasmic reticulum membrane; GO:0032991|protein-containing complex; GO:0036464|cytoplasmic ribonucleoprotein granule; GO:0042406|extrinsic component of endoplasmic reticulum membrane	GO:0003677|DNA binding; GO:0003682|chromatin binding; GO:0003723|RNA binding; GO:0003729|mRNA binding; GO:0003730|mRNA 3'-UTR binding; GO:0004521|endoribonuclease activity; GO:0004532|exoribonuclease activity; GO:0004540|ribonuclease activity; GO:0035198|miRNA binding; GO:0035613|RNA stem-loop binding; GO:0035925|mRNA 3'-UTR AU-rich region binding; GO:0043022|ribosome binding; GO:0046872|metal io…	ko:K18668|ZC3H12,MCPIP	--	2912	XP_417765.3	XP_417765.3 endoribonuclease ZC3H12A [Gallus gallus]	sp|Q5D1E8|ZC12A_HUMAN	sp|Q5D1E8|ZC12A_HUMAN Endoribonuclease ZC3H12A OS=Homo sapiens GN=ZC3H12A PE=1 SV=1	_	_	_	_	_	PF11977.5|RNase_Zc3h12a|Zc3h12a-like Ribonuclease NYN domain|ENSGALT00000069195|m.5550:163-318
ENSGALG00000002023	1.471182503	3.224409001	-1.126752712	9.70E-19	6.86E-18	down	yes	1.350991385	1.319596542	1.742959582	3.373332025	3.23960251	3.060292469	Z	8577948	8591196	-	PIGO	protein_coding	GO:0006506|GPI anchor biosynthetic process	GO:0005789|endoplasmic reticulum membrane; GO:0016020|membrane; GO:0016021|integral component of membrane	GO:0051377|mannose-ethanolamine phosphotransferase activity	ko:K05288|PIGO	ko00563|Glycosylphosphatidylinositol (GPI)-anchor biosynthesis; ko01100|Metabolic pathways	5164	POI32660.1	POI32660.1 hypothetical protein CIB84_003587 [Bambusicola thoracicus]	sp|Q8TEQ8|PIGO_HUMAN	sp|Q8TEQ8|PIGO_HUMAN GPI ethanolamine phosphate transferase 3 OS=Homo sapiens GN=PIGO PE=1 SV=3	9031.ENSGALP00000003142	phosphatidylinositol glycan anchor biosynthesis, class O	COG1524	KOG2126	_	PF01663.19|Phosphodiest|Type I phosphodiesterase / nucleotide pyrophosphatase|ENSGALT00000003147|m.10476:209-281
ENSGALG00000002042	5.248288135	14.9851197	-1.511827935	1.16E-49	2.74E-48	down	yes	4.999847698	6.07306972	4.671946986	14.49923757	15.05628885	15.39983266	14	15091186	15101366	+	ENSGALG00000002042	protein_coding	--	GO:0005730|nucleolus	GO:0003723|RNA binding	--	--	2426	XP_004945520.1	XP_004945520.1 lysine-rich nucleolar protein 1 isoform X2 [Gallus gallus]	sp|Q1ED39|KNOP1_HUMAN	sp|Q1ED39|KNOP1_HUMAN Lysine-rich nucleolar protein 1 OS=Homo sapiens GN=KNOP1 PE=1 SV=1	9031.ENSGALP00000029151	similar to TSG118.1 protein	_	_	NOG134036	PF15477.3|SMAP|Small acidic protein family|ENSGALT00000029798|m.10119:533-606
ENSGALG00000002055	17.86121019	5.831775745	1.613158451	1.73E-68	6.33E-67	up	yes	19.03047907	16.58358776	17.96956375	5.92515439	5.61521878	5.954954066	21	2806116	2808648	+	HES4	protein_coding	GO:0006351|transcription, DNA-templated; GO:0006355|regulation of transcription, DNA-templated; GO:0045665|negative regulation of neuron differentiation	GO:0005634|nucleus	GO:0003677|DNA binding; GO:0042803|protein homodimerization activity; GO:0046982|protein heterodimerization activity	ko:K06054|HES1	ko03460|Fanconi anemia pathway; ko04330|Notch signaling pathway; ko04950|Maturity onset diabetes of the young; ko05224|Breast cancer	1758	NP_001005848.1	NP_001005848.1 transcription factor HES-4 isoform 1 [Gallus gallus]	sp|O57337|HES1_CHICK	sp|O57337|HES1_CHICK Transcription factor HES-1 OS=Gallus gallus GN=HES1 PE=2 SV=1	_	_	_	_	_	PF07527.10|Hairy_orange|Hairy Orange|ENSGALT00000085574|m.3965:110-148;PF00010.23|HLH|Helix-loop-helix DNA-binding domain|ENSGALT00000085574|m.3965:36-93
ENSGALG00000002082	0.961283646	0.248827102	1.907903981	4.38E-10	1.72E-09	up	yes	1.119754672	0.794712705	0.969383562	0.260068731	0.246400572	0.240012003	26	3892490	3902220	-	AMPD1	protein_coding	GO:0010033|response to organic substance; GO:0032264|IMP salvage; GO:0043101|purine-containing compound salvage	GO:0005829|cytosol	GO:0003876|AMP deaminase activity; GO:0032036|myosin heavy chain binding; GO:0046872|metal ion binding	ko:K01490|AMPD	ko00230|Purine metabolism; ko01100|Metabolic pathways; ko01110|Biosynthesis of secondary metabolites; ko01130|Biosynthesis of antibiotics	2124	XP_004935061.1	XP_004935061.1 AMP deaminase 1 isoform X3 [Gallus gallus]	sp|P23109|AMPD1_HUMAN	sp|P23109|AMPD1_HUMAN AMP deaminase 1 OS=Homo sapiens GN=AMPD1 PE=1 SV=2	9031.ENSGALP00000003242	AMP deaminase 1 Fragment (EC 3.5.4.6)(Myoadenylate deaminase)(AMP deaminase isoform M); AMP [...]	COG1816	KOG1096	_	PF00962.19|A_deaminase|Adenosine/AMP deaminase|ENSGALT00000003247|m.8164:299-663
ENSGALG00000002099	5.406374823	11.20922857	-1.050573996	2.14E-34	3.09E-33	down	yes	5.190417126	5.837843408	5.190863935	11.22084484	11.69031953	10.71652135	12	1786656	1827828	-	ENSGALG00000002099	protein_coding	GO:0006000|fructose metabolic process; GO:0006003|fructose 2,6-bisphosphate metabolic process; GO:0045821|positive regulation of glycolytic process	GO:0005829|cytosol	GO:0003873|6-phosphofructo-2-kinase activity; GO:0004331|fructose-2,6-bisphosphate 2-phosphatase activity; GO:0005524|ATP binding	ko:K19030|PFKFB4	ko00051|Fructose and mannose metabolism; ko04152|AMPK signaling pathway	1963	XP_017675433.1	XP_017675433.1 PREDICTED: 6-phosphofructo-2-kinase/fructose-2,6-bisphosphatase 4 isoform X3 [Lepidothrix coronata]	sp|Q16877|F264_HUMAN	sp|Q16877|F264_HUMAN 6-phosphofructo-2-kinase/fructose-2,6-bisphosphatase 4 OS=Homo sapiens GN=PFKFB4 PE=2 SV=6	9031.ENSGALP00000003271	annotation not avaliable	COG0406	KOG0234	_	PF01591.15|6PF2K|6-phosphofructo-2-kinase|ENSGALT00000103697|m.7150:192-406;PF00300.19|His_Phos_1|Histidine phosphatase superfamily (branch 1)|ENSGALT00000103697|m.7150:409-591;PF13671.3|AAA_33|AAA domain|ENSGALT00000103697|m.7150:198-328
ENSGALG00000002108	0.75819086	0.226989137	1.696643866	3.05E-16	1.85E-15	up	yes	0.897024481	0.67467296	0.702875137	0.237883907	0.226552783	0.216530721	18	4557242	4573010	+	ENSGALG00000002108	protein_coding	GO:0008544|epidermis development; GO:0018149|peptide cross-linking; GO:0030216|keratinocyte differentiation; GO:0070268|cornification	GO:0001533|cornified envelope; GO:0005829|cytosol; GO:0030057|desmosome; GO:0045111|intermediate filament cytoskeleton; GO:0070062|extracellular exosome	GO:0005198|structural molecule activity; GO:0019215|intermediate filament binding; GO:0030674|protein binding, bridging; GO:0045296|cadherin binding	ko:K10383|EVPL	--	6054	XP_425376.3	XP_425376.3 envoplakin [Gallus gallus]	sp|Q92817|EVPL_HUMAN	sp|Q92817|EVPL_HUMAN Envoplakin OS=Homo sapiens GN=EVPL PE=1 SV=3	_	_	_	_	_	PF00681.17|Plectin|Plectin repeat|ENSGALT00000003290|m.12693:1672-1701;PF00681.17|Plectin|Plectin repeat|ENSGALT00000003290|m.12693:1843-1883;PF00681.17|Plectin|Plectin repeat|ENSGALT00000003290|m.12693:1881-1914;PF00681.17|Plectin|Plectin repeat|ENSGALT00000003290|m.12693:1920-1959
ENSGALG00000002111	5.424402493	2.470343794	1.131581318	6.55E-15	3.65E-14	up	yes	6.140113068	4.857813754	5.275280658	2.413476716	2.515336803	2.482217864	14	13715895	13723537	+	ENSGALG00000002111	protein_coding	GO:0006605|protein targeting; GO:0006974|cellular response to DNA damage stimulus; GO:0008286|insulin receptor signaling pathway; GO:0010838|positive regulation of keratinocyte proliferation; GO:0050821|protein stabilization; GO:0061178|regulation of insulin secretion involved in cellular response to glucose stimulus; GO:1902808|positive regulation of cell cycle G1/S phase transition; GO:1904659|…	GO:0005737|cytoplasm; GO:0070062|extracellular exosome	GO:0019905|syntaxin binding	--	--	1643	XP_003642201.3	XP_003642201.3 syntaxin-binding protein 4 isoform X1 [Gallus gallus]	sp|Q9WV89|STXB4_MOUSE	sp|Q9WV89|STXB4_MOUSE Syntaxin-binding protein 4 OS=Mus musculus GN=Stxbp4 PE=1 SV=1	_	_	_	_	_	_
ENSGALG00000002150	1.234993563	0.341002117	1.826586645	4.74E-15	2.67E-14	up	yes	0.962755499	1.256071861	1.486153331	0.386333026	0.261613152	0.375060175	10	1793936	1820488	-	CPEB1	protein_coding	GO:0006397|mRNA processing; GO:0008285|negative regulation of cell population proliferation; GO:0010976|positive regulation of neuron projection development; GO:0030335|positive regulation of cell migration; GO:0032869|cellular response to insulin stimulus; GO:0045727|positive regulation of translation; GO:0051028|mRNA transport; GO:0051770|positive regulation of nitric-oxide synthase biosyntheti…	GO:0000932|P-body; GO:0005634|nucleus; GO:0005737|cytoplasm; GO:0005813|centrosome; GO:0014069|postsynaptic density; GO:0030054|cell junction; GO:0030425|dendrite; GO:0030426|growth cone; GO:0043005|neuron projection; GO:0043025|neuronal cell body; GO:0045202|synapse; GO:0045211|postsynaptic membrane; GO:0048471|perinuclear region of cytoplasm; GO:1990124|messenger ribonucleoprotein complex	GO:0000900|translation repressor activity, mRNA regulatory element binding; GO:0003730|mRNA 3'-UTR binding; GO:0008135|translation factor activity, RNA binding; GO:0035925|mRNA 3'-UTR AU-rich region binding; GO:0043022|ribosome binding; GO:0046872|metal ion binding	ko:K02602|CPEB,ORB	ko04114|Oocyte meiosis; ko04320|Dorso-ventral axis formation; ko04914|Progesterone-mediated oocyte maturation	3932	NP_001280148.1	NP_001280148.1 cytoplasmic polyadenylation element-binding protein 1 [Gallus gallus]	sp|Q9BZB8|CPEB1_HUMAN	sp|Q9BZB8|CPEB1_HUMAN Cytoplasmic polyadenylation element-binding protein 1 OS=Homo sapiens GN=CPEB1 PE=1 SV=1	_	_	_	_	_	PF16368.2|CEBP1_N|Cytoplasmic polyadenylation element-binding protein 1 N-terminus|ENSGALT00000003371|m.5128:1-307;PF16367.2|RRM_7|RNA recognition motif|ENSGALT00000003371|m.5128:310-405;PF16366.2|CEBP_ZZ|Cytoplasmic polyadenylation element-binding protein ZZ domain|ENSGALT00000003371|m.5128:497-554
ENSGALG00000002225	10.58126896	3.098108381	1.768766735	0.000167121	0.000362971	up	yes	12.38062981	13.8628946	5.500282477	2.448782574	2.516455271	4.329087299	19	4627665	4651317	+	RFFL	protein_coding	GO:0006511|ubiquitin-dependent protein catabolic process; GO:0006915|apoptotic process; GO:0010762|regulation of fibroblast migration; GO:0010804|negative regulation of tumor necrosis factor-mediated signaling pathway; GO:0032006|regulation of TOR signaling; GO:0043161|proteasome-mediated ubiquitin-dependent protein catabolic process; GO:0070936|protein K48-linked ubiquitination; GO:1901797|negat…	GO:0005654|nucleoplasm; GO:0005737|cytoplasm; GO:0005829|cytosol; GO:0005886|plasma membrane; GO:0010008|endosome membrane; GO:0016020|membrane; GO:0055038|recycling endosome membrane	GO:0002020|protease binding; GO:0002039|p53 binding; GO:0019901|protein kinase binding; GO:0031625|ubiquitin protein ligase binding; GO:0046872|metal ion binding; GO:0061630|ubiquitin protein ligase activity	ko:K20804|RNF34	--	3501	NP_001025882.1	NP_001025882.1 E3 ubiquitin-protein ligase rififylin [Gallus gallus]	sp|Q8WZ73|RFFL_HUMAN	sp|Q8WZ73|RFFL_HUMAN E3 ubiquitin-protein ligase rififylin OS=Homo sapiens GN=RFFL PE=1 SV=1	9031.ENSGALP00000003479	rififylin	_	KOG4275	_	PF13920.3|zf-C3HC4_3|Zinc finger, C3HC4 type (RING finger)|ENSGALT00000095572|m.13736:309-352
ENSGALG00000002240	1.632407958	4.622542143	-1.495991578	1.29E-20	1.00E-19	down	yes	1.617649077	1.911647025	1.367927772	4.706662181	5.318966344	3.841997904	12	2164236	2173206	-	C3orf18	protein_coding	--	GO:0016021|integral component of membrane	--	--	--	2453	XP_015148265.1	XP_015148265.1 uncharacterized protein C3orf18 homolog isoform X2 [Gallus gallus]	sp|Q8BGK9|CC018_MOUSE	sp|Q8BGK9|CC018_MOUSE Uncharacterized protein C3orf18 homolog OS=Mus musculus PE=2 SV=1	_	_	_	_	_	_
ENSGALG00000002242	5.516455622	1.76628638	1.637490311	2.46E-34	3.53E-33	up	yes	5.056093294	6.394982766	5.098290806	1.588685603	2.039792948	1.670380588	15	2645754	2764117	+	GALNT9	protein_coding	GO:0006493|protein O-linked glycosylation; GO:0016266|O-glycan processing	GO:0000139|Golgi membrane; GO:0016021|integral component of membrane	GO:0004653|polypeptide N-acetylgalactosaminyltransferase activity; GO:0030246|carbohydrate binding; GO:0046872|metal ion binding	ko:K00710|GALNT	ko00512|Mucin type O-glycan biosynthesis; ko01100|Metabolic pathways	3458	XP_415088.2	XP_415088.2 polypeptide N-acetylgalactosaminyltransferase 9 isoform X1 [Gallus gallus]	sp|Q9HCQ5|GALT9_HUMAN	sp|Q9HCQ5|GALT9_HUMAN Polypeptide N-acetylgalactosaminyltransferase 9 OS=Homo sapiens GN=GALNT9 PE=1 SV=3	8364.ENSXETP00000022287	UDP-N-acetyl-alpha-D-galactosamine:polypeptide N-acetylgalactosaminyltransferase 9 (GalNAc-T9)	_	KOG3736	_	PF00535.23|Glycos_transf_2|Glycosyl transferase family 2|ENSGALT00000003508|m.10388:155-329;PF00652.19|Ricin_B_lectin|Ricin-type beta-trefoil lectin domain|ENSGALT00000003508|m.10388:466-593
ENSGALG00000002260	7.791633363	1.434964286	2.432742366	3.38E-36	5.22E-35	up	yes	8.590612332	7.761008386	7.023279372	1.875886295	1.029606719	1.399399844	12	2264031	2268470	-	CISH	protein_coding	GO:0006469|negative regulation of protein kinase activity; GO:0016567|protein ubiquitination; GO:0019221|cytokine-mediated signaling pathway; GO:0035556|intracellular signal transduction; GO:0040008|regulation of growth; GO:0046426|negative regulation of receptor signaling pathway via JAK-STAT; GO:0046627|negative regulation of insulin receptor signaling pathway	GO:0005737|cytoplasm	GO:0004860|protein kinase inhibitor activity	ko:K04701|CISH	ko04630|Jak-STAT signaling pathway; ko04917|Prolactin signaling pathway	1262	XP_015729992.1	XP_015729992.1 PREDICTED: cytokine-inducible SH2-containing protein [Coturnix japonica]	sp|Q9PW70|CISH_CHICK	sp|Q9PW70|CISH_CHICK Cytokine-inducible SH2-containing protein OS=Gallus gallus GN=CISH PE=2 SV=1	9031.ENSGALP00000003536	Cytokine-inducible SH2-containing protein (CIS)(CIS-1)(Suppressor of cytokine signaling)(SOC [...]	_	KOG4566	_	PF00017.21|SH2|SH2 domain|ENSGALT00000003543|m.7196:93-174;PF07525.13|SOCS_box|SOCS box|ENSGALT00000003543|m.7196:221-254
ENSGALG00000002286	12.511064	48.04333135	-1.940279288	2.29E-80	1.09E-78	down	yes	14.90030486	10.6937657	11.93912142	47.76269789	49.32625608	47.0410401	18	4707277	4709117	+	H3F3B	protein_coding	GO:0001649|osteoblast differentiation; GO:0006334|nucleosome assembly; GO:0006336|DNA replication-independent nucleosome assembly; GO:0006997|nucleus organization; GO:0007286|spermatid development; GO:0007338|single fertilization; GO:0007566|embryo implantation; GO:0008283|cell population proliferation; GO:0008584|male gonad development; GO:0030307|positive regulation of cell growth; GO:0031508|p…	GO:0000784|nuclear chromosome, telomeric region; GO:0000786|nucleosome; GO:0000788|nuclear nucleosome; GO:0001740|Barr body; GO:0005634|nucleus; GO:0032991|protein-containing complex; GO:0070062|extracellular exosome	GO:0000979|RNA polymerase II core promoter sequence-specific DNA binding; GO:0000980|RNA polymerase II distal enhancer sequence-specific DNA binding; GO:0031492|nucleosomal DNA binding; GO:0042393|histone binding; GO:0046982|protein heterodimerization activity	ko:K11253|H3	ko05034|Alcoholism; ko05202|Transcriptional misregulation in cancer; ko05322|Systemic lupus erythematosus	1565	XP_007451114.1	XP_007451114.1 PREDICTED: histone H3.3-like [Lipotes vexillifer]	sp|Q5E9F8|H33_BOVIN	sp|Q5E9F8|H33_BOVIN Histone H3.3 OS=Bos taurus GN=H3F3A PE=1 SV=3	_	_	_	_	_	PF00125.21|Histone|Core histone H2A/H2B/H3/H4|ENSGALT00000088027|m.12710:1-132
ENSGALG00000002319	0.363888641	0.802468519	-1.11970327	0.005619805	0.009719506	down	yes	0.280277988	0.547290366	0.264097571	0.650959914	1.020824439	0.735621203	23	4293444	4298380	-	TEKT2	protein_coding	--	GO:0005737|cytoplasm; GO:0005815|microtubule organizing center; GO:0005874|microtubule; GO:0005929|cilium	--	ko:K18629|TEKT2	--	1485	XP_417774.3	XP_417774.3 tektin-2 [Gallus gallus]	sp|Q4R5V1|TEKT2_MACFA	sp|Q4R5V1|TEKT2_MACFA Tektin-2 OS=Macaca fascicularis GN=TEKT2 PE=2 SV=1	_	_	_	_	_	PF03148.11|Tektin|Tektin family|ENSGALT00000003651|m.5597:17-397
ENSGALG00000002356	2.917331022	6.433899454	-1.138348089	1.55E-19	1.15E-18	down	yes	3.311617891	2.824158618	2.616216559	6.949661328	6.083931366	6.268105669	11	1510105	1514127	+	CMTR2	protein_coding	GO:0006370|7-methylguanosine mRNA capping; GO:0097310|cap2 mRNA methylation	GO:0005634|nucleus; GO:0005737|cytoplasm	GO:0004483|mRNA (nucleoside-2'-O-)-methyltransferase activity	ko:K14590|CMTR2,FTSJD1,AFT	--	2376	XP_025010064.1	XP_025010064.1 cap-specific mRNA (nucleoside-2'-O-)-methyltransferase 2 isoform X1 [Gallus gallus]	sp|Q8IYT2|CMTR2_HUMAN	sp|Q8IYT2|CMTR2_HUMAN Cap-specific mRNA (nucleoside-2'-O-)-methyltransferase 2 OS=Homo sapiens GN=CMTR2 PE=1 SV=2	9031.ENSGALP00000039292	FtsJ methyltransferase domain containing 1	_	KOG3674	_	PF01728.16|FtsJ|FtsJ-like methyltransferase|ENSGALT00000003716|m.6328:125-333
ENSGALG00000002370	2.092095566	0.227978283	3.142926427	2.57E-23	2.28E-22	up	yes	2.304611361	2.046219793	1.925455544	0.344094259	0.139897037	0.199943554	6	4939678	4992201	-	SH2D4B	protein_coding	--	--	--	--	--	1548	XP_001232928.2	XP_001232928.2 SH2 domain-containing protein 4B isoform X1 [Gallus gallus]	sp|Q5SQS7|SH24B_HUMAN	sp|Q5SQS7|SH24B_HUMAN SH2 domain-containing protein 4B OS=Homo sapiens GN=SH2D4B PE=2 SV=1	9031.ENSGALP00000003727	SH2 domain containing 4B	_	_	NOG81798	PF00017.21|SH2|SH2 domain|ENSGALT00000003735|m.4332:270-345
ENSGALG00000002375	33.37607277	9.226373191	1.853848027	1.90E-251	9.11E-249	up	yes	31.71498035	34.04082293	34.37241504	9.206563135	9.00194268	9.470613759	17	8107664	8143170	+	NOTCH1	protein_coding	GO:0000122|negative regulation of transcription by RNA polymerase II; GO:0001701|in utero embryonic development; GO:0001708|cell fate specification; GO:0001837|epithelial to mesenchymal transition; GO:0001889|liver development; GO:0001947|heart looping; GO:0002040|sprouting angiogenesis; GO:0002052|positive regulation of neuroblast proliferation; GO:0002437|inflammatory response to antigenic stim…	GO:0000139|Golgi membrane; GO:0001669|acrosomal vesicle; GO:0002193|MAML1-RBP-Jkappa- ICN1 complex; GO:0005576|extracellular region; GO:0005634|nucleus; GO:0005654|nucleoplasm; GO:0005789|endoplasmic reticulum membrane; GO:0005829|cytosol; GO:0005886|plasma membrane; GO:0005912|adherens junction; GO:0009986|cell surface; GO:0016021|integral component of membrane; GO:0016324|apical plasma membrane…	GO:0001047|core promoter binding; GO:0003700|DNA-binding transcription factor activity; GO:0004857|enzyme inhibitor activity; GO:0004888|transmembrane signaling receptor activity; GO:0005112|Notch binding; GO:0005509|calcium ion binding; GO:0019899|enzyme binding; GO:0031490|chromatin DNA binding; GO:0043565|sequence-specific DNA binding; GO:0046982|protein heterodimerization activity	ko:K02599|NOTCH1	ko01522|Endocrine resistance; ko04320|Dorso-ventral axis formation; ko04330|Notch signaling pathway; ko04658|Th1 and Th2 cell differentiation; ko04919|Thyroid hormone signaling pathway; ko05020|Prion diseases; ko05206|MicroRNAs in cancer; ko05224|Breast cancer	9865	NP_001025466.1	NP_001025466.1 neurogenic locus notch homolog protein 1 [Gallus gallus]	sp|P46531|NOTC1_HUMAN	sp|P46531|NOTC1_HUMAN Neurogenic locus notch homolog protein 1 OS=Homo sapiens GN=NOTCH1 PE=1 SV=4	9031.ENSGALP00000003746	NOTCH-1 Fragment	COG0666	KOG1217	_	PF00008.24|EGF|EGF-like domain|ENSGALT00000003754|m.12253:73-106;PF00008.24|EGF|EGF-like domain|ENSGALT00000003754|m.12253:116-147;PF00008.24|EGF|EGF-like domain|ENSGALT00000003754|m.12253:154-184;PF00008.24|EGF|EGF-like domain|ENSGALT00000003754|m.12253:232-262;PF00008.24|EGF|EGF-like domain|ENSGALT00000003754|m.12253:271-300;PF00008.24|EGF|EGF-like domain|ENSGALT00000003754|m.12253:309-340;PF00…
ENSGALG00000002379	9.20823301	20.71614191	-1.168889449	3.83E-42	7.21E-41	down	yes	9.559949121	8.677562196	9.387187714	20.13779196	22.27261065	19.73802312	19	4998829	5001580	+	MRPS17	protein_coding	GO:0006412|translation; GO:0032543|mitochondrial translation; GO:0070125|mitochondrial translational elongation; GO:0070126|mitochondrial translational termination	GO:0005743|mitochondrial inner membrane; GO:0005763|mitochondrial small ribosomal subunit	GO:0003735|structural constituent of ribosome; GO:0019843|rRNA binding	ko:K02961|RP-S17,MRPS17,rpsQ	ko03010|Ribosome	1822	XP_005010714.1	XP_005010714.1 28S ribosomal protein S17, mitochondrial isoform X1 [Anas platyrhynchos]	sp|Q9Y2R5|RT17_HUMAN	sp|Q9Y2R5|RT17_HUMAN 28S ribosomal protein S17, mitochondrial OS=Homo sapiens GN=MRPS17 PE=1 SV=1	9031.ENSGALP00000003740	mitochondrial ribosomal protein S17	_	KOG3447	_	PF00366.17|Ribosomal_S17|Ribosomal protein S17|ENSGALT00000087680|m.13756:15-82
ENSGALG00000002390	0.253513999	0.611464184	-1.237791642	0.001289222	0.002468407	down	yes	0.195306048	0.147853527	0.417382424	0.59098675	0.597526327	0.645879476	21	3234528	3244322	+	CA6	protein_coding	GO:0006730|one-carbon metabolic process	GO:0005576|extracellular region	GO:0004089|carbonate dehydratase activity; GO:0008270|zinc ion binding	ko:K01672|CA	ko00910|Nitrogen metabolism	2537	XP_010721064.1	XP_010721064.1 PREDICTED: carbonic anhydrase 6 isoform X1 [Meleagris gallopavo]	sp|P08060|CAH6_SHEEP	sp|P08060|CAH6_SHEEP Carbonic anhydrase 6 OS=Ovis aries GN=CA6 PE=1 SV=1	9031.ENSGALP00000003755	carbonic anhydrase VI	COG3338	KOG0382	NOG44770	PF00194.18|Carb_anhydrase|Eukaryotic-type carbonic anhydrase|ENSGALT00000003763|m.3995:20-276;PF00354.14|Pentaxin|Pentaxin family|ENSGALT00000003763|m.3995:325-514;PF13385.3|Laminin_G_3|Concanavalin A-like lectin/glucanases superfamily|ENSGALT00000003763|m.3995:336-483
ENSGALG00000002431	10.38539207	4.36538555	1.248462116	2.05E-63	6.81E-62	up	yes	9.948459232	10.70388862	10.50382835	4.483035595	4.200279415	4.41284164	8	3040540	3073154	-	ENSGALG00000002431	protein_coding	GO:0006956|complement activation; GO:0006957|complement activation, alternative pathway; GO:0016032|viral process; GO:0030449|regulation of complement activation	GO:0005576|extracellular region; GO:0005615|extracellular space; GO:0070062|extracellular exosome; GO:0072562|blood microparticle	GO:0008201|heparin binding; GO:0043395|heparan sulfate proteoglycan binding	ko:K04004|CFH,HF1	ko04610|Complement and coagulation cascades; ko05150|Staphylococcus aureus infection	4361	XP_426613.3	XP_426613.3 complement factor H isoform X1 [Gallus gallus]	sp|P08603|CFAH_HUMAN	sp|P08603|CFAH_HUMAN Complement factor H OS=Homo sapiens GN=CFH PE=1 SV=4	9031.ENSGALP00000003823	annotation not avaliable	_	KOG4297	_	PF00084.17|Sushi|Sushi repeat (SCR repeat)|ENSGALT00000103586|m.6960:26-80;PF00084.17|Sushi|Sushi repeat (SCR repeat)|ENSGALT00000103586|m.6960:85-141;PF00084.17|Sushi|Sushi repeat (SCR repeat)|ENSGALT00000103586|m.6960:146-206;PF00084.17|Sushi|Sushi repeat (SCR repeat)|ENSGALT00000103586|m.6960:211-263;PF00084.17|Sushi|Sushi repeat (SCR repeat)|ENSGALT00000103586|m.6960:270-323;PF00084.17|Sushi|…
ENSGALG00000002467	5.181607742	1.944899568	1.409086891	4.17E-39	7.06E-38	up	yes	5.312334142	4.705278583	5.527210501	1.944540582	2.068596107	1.821562015	11	1702335	1713816	+	MTSS1L	protein_coding	GO:0007009|plasma membrane organization; GO:0036120|cellular response to platelet-derived growth factor stimulus; GO:0090630|activation of GTPase activity; GO:0097178|ruffle assembly; GO:0097581|lamellipodium organization	GO:0030027|lamellipodium; GO:0030864|cortical actin cytoskeleton; GO:0032587|ruffle membrane	GO:0003785|actin monomer binding; GO:0005096|GTPase activator activity; GO:0005546|phosphatidylinositol-4,5-bisphosphate binding; GO:0048365|Rac GTPase binding	ko:K20128|MTSS1	--	4048	XP_015134694.1	XP_015134694.1 MTSS1-like protein isoform X2 [Gallus gallus]	sp|Q765P7|MTSSL_HUMAN	sp|Q765P7|MTSSL_HUMAN MTSS1-like protein OS=Homo sapiens GN=MTSS1L PE=1 SV=1	59729.ENSTGUP00000006238	MTSS1-like protein (Actin-bundling with BAIAP2 homology protein 1)(ABBA-1) [Taeniopygia guttata]	_	_	NOG228348	PF08397.8|IMD|IRSp53/MIM homology domain|ENSGALT00000003894|m.6334:104-325
ENSGALG00000002501	17.10032265	44.23310187	-1.370585571	5.61E-101	3.97E-99	down	yes	17.66116057	16.45194723	17.18786016	42.49921663	44.10120988	46.09887909	19	5055814	5067156	+	VKORC1L1	protein_coding	GO:0017187|peptidyl-glutamic acid carboxylation; GO:0034599|cellular response to oxidative stress; GO:0042373|vitamin K metabolic process	GO:0005783|endoplasmic reticulum; GO:0005789|endoplasmic reticulum membrane; GO:0016021|integral component of membrane	GO:0047057|vitamin-K-epoxide reductase (warfarin-sensitive) activity; GO:0048038|quinone binding	ko:K05357|VKORC1	ko00130|Ubiquinone and other terpenoid-quinone biosynthesis; ko01110|Biosynthesis of secondary metabolites	2470	NP_001001328.1	NP_001001328.1 vitamin K epoxide reductase complex subunit 1-like protein 1 [Gallus gallus]	sp|Q8N0U8|VKORL_HUMAN	sp|Q8N0U8|VKORL_HUMAN Vitamin K epoxide reductase complex subunit 1-like protein 1 OS=Homo sapiens GN=VKORC1L1 PE=1 SV=2	59729.ENSTGUP00000005416	Vitamin K epoxide reductase complex subunit 1-like protein 1 (VKORC1-like protein 1) [Taenio [...]	_	KOG0359	NOG46570	PF07884.11|VKOR|Vitamin K epoxide reductase family|ENSGALT00000003944|m.13769:22-158
ENSGALG00000002503	0.616442093	0.289421816	1.065001815	0.016729311	0.026624518	up	yes	0.735088774	0.743733933	0.370503572	0.234693635	0.391496327	0.242075487	6	5196550	5203105	-	SFTPA2	protein_coding	GO:0007585|respiratory gaseous exchange by respiratory system	GO:0005581|collagen trimer; GO:0005615|extracellular space; GO:0031012|extracellular matrix	GO:0030246|carbohydrate binding; GO:0046872|metal ion binding	ko:K10067|SFTPA	ko04145|Phagosome; ko05133|Pertussis	1347	NP_989937.1	NP_989937.1 surfactant protein A2 precursor [Gallus gallus]	sp|Q6RXL1|SFTPA_BOVIN	sp|Q6RXL1|SFTPA_BOVIN Pulmonary surfactant-associated protein A OS=Bos taurus GN=SFTPA1 PE=2 SV=2	9031.ENSGALP00000003937	surfactant, pulmonary-associated protein A1	_	KOG4297	_	PF00059.18|Lectin_C|Lectin C-type domain|ENSGALT00000101152|m.4344:120-222
ENSGALG00000002546	0.274875979	0.0967947	1.41549392	4.58E-07	1.34E-06	up	yes	0.33152882	0.219758131	0.273340986	0.083694846	0.085311757	0.121377499	17	7734269	7862385	+	COL5A1	protein_coding	GO:0001568|blood vessel development; GO:0003007|heart morphogenesis; GO:0007155|cell adhesion; GO:0016477|cell migration; GO:0030199|collagen fibril organization; GO:0032964|collagen biosynthetic process; GO:0035313|wound healing, spreading of epidermal cells; GO:0035989|tendon development; GO:0043588|skin development; GO:0045112|integrin biosynthetic process; GO:0048592|eye morphogenesis; GO:005…	GO:0005581|collagen trimer; GO:0005588|collagen type V trimer; GO:0005604|basement membrane; GO:0005615|extracellular space; GO:0031012|extracellular matrix; GO:0070062|extracellular exosome	GO:0005201|extracellular matrix structural constituent; GO:0008201|heparin binding; GO:0043394|proteoglycan binding; GO:0048407|platelet-derived growth factor binding	ko:K19721|COL5AS	ko04974|Protein digestion and absorption	8250	NP_990121.2	NP_990121.2 collagen alpha-1(V) chain precursor [Gallus gallus]	sp|O88207|CO5A1_MOUSE	sp|O88207|CO5A1_MOUSE Collagen alpha-1(V) chain OS=Mus musculus GN=Col5a1 PE=1 SV=2	9031.ENSGALP00000038245	alpha 1 (V) collagen	_	KOG3544	_	PF01391.15|Collagen|Collagen triple helix repeat (20 copies)|ENSGALT00000059123|m.12224:465-513;PF01391.15|Collagen|Collagen triple helix repeat (20 copies)|ENSGALT00000059123|m.12224:558-615;PF01391.15|Collagen|Collagen triple helix repeat (20 copies)|ENSGALT00000059123|m.12224:765-823;PF01391.15|Collagen|Collagen triple helix repeat (20 copies)|ENSGALT00000059123|m.12224:1041-1098;PF01391.15|Co…
ENSGALG00000002549	35.549462	0.120925195	8.085346929	6.91E-236	2.69E-233	up	yes	37.97722386	34.4790932	34.19206894	0.114456107	0.152292977	0.096026502	8	3999641	4003821	-	RGS1	protein_coding	GO:0007165|signal transduction; GO:0007186|G protein-coupled receptor signaling pathway; GO:0008277|regulation of G protein-coupled receptor signaling pathway; GO:0009968|negative regulation of signal transduction; GO:0043547|positive regulation of GTPase activity; GO:0061737|leukotriene signaling pathway	GO:0005737|cytoplasm; GO:0005829|cytosol; GO:0005886|plasma membrane; GO:0031234|extrinsic component of cytoplasmic side of plasma membrane	GO:0001965|G-protein alpha-subunit binding; GO:0005096|GTPase activator activity	ko:K16449|RGS	--	1896	XP_422203.4	XP_422203.4 regulator of G-protein signaling 1 [Gallus gallus]	sp|Q9JL25|RGS1_MOUSE	sp|Q9JL25|RGS1_MOUSE Regulator of G-protein signaling 1 OS=Mus musculus GN=Rgs1 PE=2 SV=2	9031.ENSGALP00000033391	regulator of G-protein signalling 1	_	KOG3589	_	PF00615.16|RGS|Regulator of G protein signaling domain|ENSGALT00000034033|m.6978:85-199
ENSGALG00000002553	6.899616294	28.55659224	-2.047651443	1.54E-189	4.04E-187	down	yes	7.121705408	6.86657333	6.710570145	30.5155787	28.09570897	27.05848904	13	2788001	2834253	+	PCDH1	protein_coding	GO:0007156|homophilic cell adhesion via plasma membrane adhesion molecules; GO:0007267|cell-cell signaling; GO:0007399|nervous system development	GO:0005634|nucleus; GO:0005730|nucleolus; GO:0005886|plasma membrane; GO:0005887|integral component of plasma membrane; GO:0005911|cell-cell junction; GO:0030054|cell junction; GO:0043231|intracellular membrane-bounded organelle	GO:0005509|calcium ion binding	ko:K16498|PCDHD1	--	4001	XP_015149085.1	XP_015149085.1 protocadherin-1 isoform X1 [Gallus gallus]	sp|Q08174|PCDH1_HUMAN	sp|Q08174|PCDH1_HUMAN Protocadherin-1 OS=Homo sapiens GN=PCDH1 PE=1 SV=2	_	_	_	_	_	PF00028.14|Cadherin|Cadherin domain|ENSGALT00000104852|m.8390:167-262;PF00028.14|Cadherin|Cadherin domain|ENSGALT00000104852|m.8390:277-369;PF00028.14|Cadherin|Cadherin domain|ENSGALT00000104852|m.8390:394-488;PF00028.14|Cadherin|Cadherin domain|ENSGALT00000104852|m.8390:505-594;PF00028.14|Cadherin|Cadherin domain|ENSGALT00000104852|m.8390:609-698;PF00028.14|Cadherin|Cadherin domain|ENSGALT000001…
ENSGALG00000002555	4.368641615	1.970217285	1.14482463	2.45E-23	2.19E-22	up	yes	4.622987148	4.019816646	4.463121051	2.117702522	2.01490123	1.778048102	6	5520195	5598425	-	RET	protein_coding	GO:0000165|MAPK cascade; GO:0001657|ureteric bud development; GO:0001755|neural crest cell migration; GO:0001838|embryonic epithelial tube formation; GO:0006468|protein phosphorylation; GO:0006919|activation of cysteine-type endopeptidase activity involved in apoptotic process; GO:0007156|homophilic cell adhesion via plasma membrane adhesion molecules; GO:0007158|neuron cell-cell adhesion; GO:000…	GO:0005769|early endosome; GO:0005829|cytosol; GO:0005886|plasma membrane; GO:0005887|integral component of plasma membrane; GO:0010008|endosome membrane; GO:0030424|axon; GO:0030425|dendrite; GO:0043025|neuronal cell body; GO:0043231|intracellular membrane-bounded organelle; GO:0043235|receptor complex; GO:0045121|membrane raft; GO:0098797|plasma membrane protein complex	GO:0004713|protein tyrosine kinase activity; GO:0004714|transmembrane receptor protein tyrosine kinase activity; GO:0005088|Ras guanyl-nucleotide exchange factor activity; GO:0005509|calcium ion binding; GO:0005524|ATP binding; GO:0038023|signaling receptor activity	ko:K05126|RET	ko04144|Endocytosis; ko05200|Pathways in cancer; ko05216|Thyroid cancer; ko05230|Central carbon metabolism in cancer	3620	XP_015143444.1	XP_015143444.1 proto-oncogene tyrosine-protein kinase receptor Ret isoform X1 [Gallus gallus]	sp|P07949|RET_HUMAN	sp|P07949|RET_HUMAN Proto-oncogene tyrosine-protein kinase receptor Ret OS=Homo sapiens GN=RET PE=1 SV=3	9031.ENSGALP00000004029	ret proto-oncogene	COG0515	KOG0200	_	PF07714.14|Pkinase_Tyr|Protein tyrosine kinase|ENSGALT00000084496|m.4355:715-996;PF00069.22|Pkinase|Protein kinase domain|ENSGALT00000084496|m.4355:718-994;PF00028.14|Cadherin|Cadherin domain|ENSGALT00000084496|m.4355:162-251
ENSGALG00000002557	2.635880029	6.922076707	-1.389539971	5.54E-38	9.04E-37	down	yes	2.344513319	2.947010529	2.61611624	6.579922836	7.19621565	6.990091636	15	3354437	3473621	-	GPR133	protein_coding	GO:0007166|cell surface receptor signaling pathway; GO:0007186|G protein-coupled receptor signaling pathway; GO:0007189|adenylate cyclase-activating G protein-coupled receptor signaling pathway	GO:0005622|intracellular; GO:0005886|plasma membrane; GO:0016021|integral component of membrane	GO:0004930|G protein-coupled receptor activity	ko:K08465|GPR133	--	3373	XP_025011425.1	XP_025011425.1 adhesion G-protein coupled receptor D1 isoform X1 [Gallus gallus]	sp|A6QLU6|AGRD1_BOVIN	sp|A6QLU6|AGRD1_BOVIN Adhesion G-protein coupled receptor D1 OS=Bos taurus GN=ADGRD1 PE=2 SV=1	9031.ENSGALP00000004032	G protein-coupled receptor 133	_	KOG4193	_	PF00002.21|7tm_2|7 transmembrane receptor (Secretin family)|ENSGALT00000004041|m.10408:617-853;PF13385.3|Laminin_G_3|Concanavalin A-like lectin/glucanases superfamily|ENSGALT00000004041|m.10408:141-292;PF01825.18|GPS|GPCR proteolysis site, GPS, motif|ENSGALT00000004041|m.10408:562-602;PF05462.8|Dicty_CAR|Slime mold cyclic AMP receptor|ENSGALT00000004041|m.10408:618-833
ENSGALG00000002564	1.102192713	0.267017411	2.005358231	6.48E-13	3.14E-12	up	yes	1.055437057	1.270678851	0.980462231	0.24058623	0.227417988	0.333048014	8	4066661	4072187	+	RGS4	protein_coding	GO:0007186|G protein-coupled receptor signaling pathway; GO:0009968|negative regulation of signal transduction	GO:0005737|cytoplasm; GO:0005886|plasma membrane	GO:0005096|GTPase activator activity	ko:K16449|RGS	--	2360	XP_003208663.1	XP_003208663.1 PREDICTED: regulator of G-protein signaling 4 [Meleagris gallopavo]	sp|Q7SZC6|RGS4_CHICK	sp|Q7SZC6|RGS4_CHICK Regulator of G-protein signaling 4 OS=Gallus gallus GN=RGS4 PE=2 SV=1	_	_	_	_	_	PF00615.16|RGS|Regulator of G protein signaling domain|ENSGALT00000004050|m.6981:62-177
ENSGALG00000002569	130.6451951	273.7046458	-1.066908142	3.11E-45	6.47E-44	down	yes	144.8516776	118.5897062	128.4942016	275.0822126	260.0101255	286.0215994	15	3483355	3487600	-	RAN	protein_coding	GO:0000054|ribosomal subunit export from nucleus; GO:0006606|protein import into nucleus	GO:0005634|nucleus; GO:0005635|nuclear envelope; GO:0005737|cytoplasm	GO:0003924|GTPase activity; GO:0005525|GTP binding	ko:K07936|RAN	ko03008|Ribosome biogenesis in eukaryotes; ko03013|RNA transport; ko05166|HTLV-I infection; ko05169|Epstein-Barr virus infection	1148	KYO39572.1	KYO39572.1 GTP-binding nuclear protein Ran [Alligator mississippiensis]	sp|P42558|RAN_CHICK	sp|P42558|RAN_CHICK GTP-binding nuclear protein Ran OS=Gallus gallus GN=RAN PE=2 SV=1	9031.ENSGALP00000038926	GTP-binding nuclear protein Ran (GTPase Ran)(Ras-related nuclear protein)(Ras-like protein T [...]	COG1100	KOG0096	_	PF00071.19|Ras|Ras family|ENSGALT00000055724|m.10409:56-212;PF08477.10|Roc|Ras of Complex, Roc, domain of DAPkinase|ENSGALT00000055724|m.10409:56-169;PF00025.18|Arf|ADP-ribosylation factor family|ENSGALT00000055724|m.10409:50-178
ENSGALG00000002578	2.03436735	4.969998209	-1.284490768	3.73E-13	1.83E-12	down	yes	2.298502384	1.712427111	2.092172554	4.994117343	4.293420594	5.622456691	Z	9221379	9225735	+	ENSGALG00000002578	protein_coding	GO:0007219|Notch signaling pathway; GO:0007220|Notch receptor processing; GO:0016485|protein processing; GO:0043085|positive regulation of catalytic activity	GO:0005783|endoplasmic reticulum; GO:0005887|integral component of plasma membrane; GO:0070765|gamma-secretase complex	GO:0004175|endopeptidase activity	ko:K06172|APH1A	ko04330|Notch signaling pathway; ko05010|Alzheimer's disease	1509	XP_001233302.1	XP_001233302.1 gamma-secretase subunit Aph-1b [Gallus gallus]	sp|Q8JHE9|APH1B_DANRE	sp|Q8JHE9|APH1B_DANRE Gamma-secretase subunit Aph-1b OS=Danio rerio GN=aph1b PE=2 SV=1	59729.ENSTGUP00000001932	Gamma-secretase subunit APH-1A (APH-1a)(Aph-1alpha)(Presenilin-stabilization factor) [Taenio [...]	_	KOG3972	_	PF06105.9|Aph-1|Aph-1 protein|ENSGALT00000004064|m.10599:51-288
ENSGALG00000002638	2.309111166	0.608282038	1.907234978	6.62E-23	5.82E-22	up	yes	2.044570847	2.624680905	2.258081747	0.599493557	0.55561666	0.669735897	6	5829189	5856130	-	ENSGALG00000002638	protein_coding	GO:0009097|isoleucine biosynthetic process	--	GO:0004794|L-threonine ammonia-lyase activity; GO:0030170|pyridoxal phosphate binding	ko:K01754|E4.3.1.19,ilvA,tdcB	ko00260|Glycine, serine and threonine metabolism; ko00290|Valine, leucine and isoleucine biosynthesis; ko01100|Metabolic pathways; ko01110|Biosynthesis of secondary metabolites; ko01130|Biosynthesis of antibiotics; ko01200|Carbon metabolism; ko01230|Biosynthesis of amino acids	2392	XP_025007421.1	XP_025007421.1 uncharacterized protein SRRL isoform X4 [Gallus gallus]	sp|P55664|Y4TJ_SINFN	sp|P55664|Y4TJ_SINFN Putative threonine dehydratase OS=Sinorhizobium fredii (strain NBRC 101917 / NGR234) GN=NGR_a01490 PE=3 SV=1	9031.ENSGALP00000004145	hypothetical LOC423635	COG1171	KOG1250	_	PF00291.22|PALP|Pyridoxal-phosphate dependent enzyme|ENSGALT00000079356|m.4361:136-426
ENSGALG00000002667	6.908160537	2.377357845	1.534973661	1.33E-39	2.31E-38	up	yes	7.239569076	6.533907246	6.951005289	2.26300408	2.305563583	2.563505873	8	4172583	4181579	-	OLFML2B	protein_coding	--	GO:0005576|extracellular region	--	--	--	2223	XP_422209.6	XP_422209.6 olfactomedin-like protein 2B [Gallus gallus]	sp|Q68BL8|OLM2B_HUMAN	sp|Q68BL8|OLM2B_HUMAN Olfactomedin-like protein 2B OS=Homo sapiens GN=OLFML2B PE=2 SV=2	9031.ENSGALP00000004192	olfactomedin-like 2B	_	KOG3545	_	PF02191.13|OLF|Olfactomedin-like domain|ENSGALT00000004201|m.6995:488-738
ENSGALG00000002675	0.759826018	0.173225276	2.07091389	1.88E-13	9.43E-13	up	yes	0.766939832	0.825437937	0.687100284	0.210384668	0.153963467	0.155327695	26	4137342	4159954	-	SCUBE3	protein_coding	GO:0007165|signal transduction; GO:0022617|extracellular matrix disassembly; GO:0030154|cell differentiation; GO:0045880|positive regulation of smoothened signaling pathway; GO:0051260|protein homooligomerization; GO:0051291|protein heterooligomerization	GO:0005615|extracellular space; GO:0005886|plasma membrane; GO:0009986|cell surface	GO:0005509|calcium ion binding	--	--	2931	XP_418021.3	XP_418021.3 signal peptide, CUB and EGF-like domain-containing protein 3 isoform X5 [Gallus gallus]	sp|Q8IX30|SCUB3_HUMAN	sp|Q8IX30|SCUB3_HUMAN Signal peptide, CUB and EGF-like domain-containing protein 3 OS=Homo sapiens GN=SCUBE3 PE=1 SV=1	9031.ENSGALP00000004206	signal peptide, CUB domain, EGF-like 3	_	KOG1217	_	PF14670.3|FXa_inhibition|Coagulation Factor Xa inhibitory site|ENSGALT00000004215|m.8189:108-143;PF14670.3|FXa_inhibition|Coagulation Factor Xa inhibitory site|ENSGALT00000004215|m.8189:232-267;PF14670.3|FXa_inhibition|Coagulation Factor Xa inhibitory site|ENSGALT00000004215|m.8189:273-308;PF12662.4|cEGF|Complement Clr-like EGF-like|ENSGALT00000004215|m.8189:44-65;PF12662.4|cEGF|Complement Clr-li…
ENSGALG00000002688	2.098425584	4.630135367	-1.138000791	5.20E-05	0.00012065	down	yes	1.81335552	2.876670066	1.605251164	5.478260449	3.794735195	4.617410457	14	13402002	13403341	+	NME4	protein_coding	GO:0006183|GTP biosynthetic process; GO:0006228|UTP biosynthetic process; GO:0006241|CTP biosynthetic process; GO:0006869|lipid transport	GO:0005758|mitochondrial intermembrane space; GO:0005759|mitochondrial matrix; GO:0016020|membrane	GO:0004550|nucleoside diphosphate kinase activity; GO:0005524|ATP binding; GO:0008289|lipid binding; GO:0046872|metal ion binding	ko:K00940|ndk,NME	ko00230|Purine metabolism; ko00240|Pyrimidine metabolism; ko01100|Metabolic pathways; ko01110|Biosynthesis of secondary metabolites; ko01130|Biosynthesis of antibiotics; ko04016|MAPK signaling pathway - plant	623	NP_001269146.1	NP_001269146.1 nucleoside diphosphate kinase, mitochondrial [Gallus gallus]	sp|P87355|NDKM_COLLI	sp|P87355|NDKM_COLLI Nucleoside diphosphate kinase, mitochondrial OS=Columba livia GN=NME4 PE=1 SV=3	9031.ENSGALP00000004225	RAB11 family interacting protein 3 (class II)	COG0105	KOG0888	_	PF00334.16|NDK|Nucleoside diphosphate kinase|ENSGALT00000004234|m.9930:44-177
ENSGALG00000002705	49.57323647	124.1337212	-1.324086948	9.40E-169	1.86E-166	down	yes	49.47437875	48.80330601	50.44202465	125.9186745	123.3130492	123.16944	6	5951613	5961190	+	CISD1	protein_coding	GO:0043457|regulation of cellular respiration	GO:0005739|mitochondrion; GO:0005741|mitochondrial outer membrane; GO:0016021|integral component of membrane; GO:0070062|extracellular exosome	GO:0005506|iron ion binding; GO:0042802|identical protein binding; GO:0051537|2 iron, 2 sulfur cluster binding	--	--	2916	NP_001186458.1	NP_001186458.1 CDGSH iron-sulfur domain-containing protein 1 [Gallus gallus]	sp|Q91WS0|CISD1_MOUSE	sp|Q91WS0|CISD1_MOUSE CDGSH iron-sulfur domain-containing protein 1 OS=Mus musculus GN=Cisd1 PE=1 SV=1	_	_	_	_	_	PF09360.7|zf-CDGSH|Iron-binding zinc finger CDGSH type|ENSGALT00000004265|m.4387:75-97;PF10660.6|MitoNEET_N|Iron-containing outer mitochondrial membrane protein N-terminus|ENSGALT00000004265|m.4387:22-50
ENSGALG00000002744	1.635826652	0.713343922	1.18605873	1.00E-24	9.53E-24	up	yes	1.629179262	1.615971002	1.662329692	0.754031375	0.649973664	0.736026728	6	7005075	7303413	+	PCDH15	protein_coding	GO:0001964|startle response; GO:0002009|morphogenesis of an epithelium; GO:0007155|cell adhesion; GO:0007156|homophilic cell adhesion via plasma membrane adhesion molecules; GO:0007267|cell-cell signaling; GO:0007399|nervous system development; GO:0007601|visual perception; GO:0007628|adult walking behavior; GO:0035264|multicellular organism growth; GO:0050910|detection of mechanical stimulus inv…	GO:0001750|photoreceptor outer segment; GO:0005737|cytoplasm; GO:0005887|integral component of plasma membrane; GO:0032420|stereocilium	GO:0005509|calcium ion binding	ko:K16500|PCDH15	--	6679	NP_001038119.1	NP_001038119.1 protocadherin-15 precursor [Gallus gallus]	sp|Q0ZM14|PCD15_CHICK	sp|Q0ZM14|PCD15_CHICK Protocadherin-15 OS=Gallus gallus GN=Pcdh15 PE=1 SV=1	_	_	_	_	_	PF00028.14|Cadherin|Cadherin domain|ENSGALT00000004324|m.4395:153-256;PF00028.14|Cadherin|Cadherin domain|ENSGALT00000004324|m.4395:418-499;PF00028.14|Cadherin|Cadherin domain|ENSGALT00000004324|m.4395:524-606;PF00028.14|Cadherin|Cadherin domain|ENSGALT00000004324|m.4395:621-708;PF00028.14|Cadherin|Cadherin domain|ENSGALT00000004324|m.4395:724-810;PF00028.14|Cadherin|Cadherin domain|ENSGALT000000…
ENSGALG00000002766	5.095280296	0.575882988	3.123305706	2.42E-59	7.33E-58	up	yes	4.617728784	5.816689992	4.851422111	0.557482971	0.655676597	0.514489397	11	1886612	1890948	-	MLKL	protein_coding	GO:0035556|intracellular signal transduction; GO:0070207|protein homotrimerization; GO:0070266|necroptotic process	GO:0005737|cytoplasm; GO:0005829|cytosol; GO:0005886|plasma membrane	GO:0005524|ATP binding; GO:0019901|protein kinase binding; GO:0042802|identical protein binding; GO:0044877|protein-containing complex binding	ko:K08849|MLKL	ko04668|TNF signaling pathway	1734	XP_015134716.1	XP_015134716.1 mixed lineage kinase domain-like protein [Gallus gallus]	sp|Q8NB16|MLKL_HUMAN	sp|Q8NB16|MLKL_HUMAN Mixed lineage kinase domain-like protein OS=Homo sapiens GN=MLKL PE=1 SV=1	9031.ENSGALP00000004360	annotation not avaliable	COG0515	KOG4721	_	PF07714.14|Pkinase_Tyr|Protein tyrosine kinase|ENSGALT00000004369|m.6353:226-475;PF00069.22|Pkinase|Protein kinase domain|ENSGALT00000004369|m.6353:234-472
ENSGALG00000002786	0.438234265	0.072151923	2.447886688	1.20E-10	4.91E-10	up	yes	0.434933055	0.425547675	0.454222064	0.078166693	0.04950334	0.088785735	10	3594815	3641597	-	PSTPIP1	protein_coding	GO:0006897|endocytosis; GO:0006954|inflammatory response; GO:0007155|cell adhesion; GO:0045087|innate immune response	GO:0001725|stress fiber; GO:0001931|uropod; GO:0005826|actomyosin contractile ring; GO:0005886|plasma membrane; GO:0016020|membrane; GO:0030027|lamellipodium; GO:0032154|cleavage furrow; GO:0048471|perinuclear region of cytoplasm	GO:0003779|actin binding; GO:0019903|protein phosphatase binding; GO:0042802|identical protein binding	ko:K12804|PSTPIP1	ko04621|NOD-like receptor signaling pathway	3212	XP_413733.5	XP_413733.5 proline-serine-threonine phosphatase-interacting protein 1 isoform X2 [Gallus gallus]	sp|P97814|PPIP1_MOUSE	sp|P97814|PPIP1_MOUSE Proline-serine-threonine phosphatase-interacting protein 1 OS=Mus musculus GN=Pstpip1 PE=1 SV=1	9031.ENSGALP00000004390	proline-serine-threonine phosphatase interacting protein 1	_	KOG2398	_	PF14604.3|SH3_9|Variant SH3 domain|ENSGALT00000103660|m.5281:355-403;PF00018.25|SH3_1|SH3 domain|ENSGALT00000103660|m.5281:354-398;PF00611.20|FCH|Fes/CIP4, and EFC/F-BAR homology domain|ENSGALT00000103660|m.5281:20-92;PF07653.14|SH3_2|Variant SH3 domain|ENSGALT00000103660|m.5281:353-404
ENSGALG00000002790	0.388546719	0.005880325	4.6494365	1.53E-10	6.22E-10	up	yes	0.477893343	0.393831777	0.293915038	0	0.017640975	0	13	9263565	9297986	-	ABLIM3	protein_coding	GO:0006351|transcription, DNA-templated; GO:0030032|lamellipodium assembly; GO:0030036|actin cytoskeleton organization; GO:0045944|positive regulation of transcription by RNA polymerase II; GO:0060271|cilium assembly; GO:1903955|positive regulation of protein targeting to mitochondrion	GO:0001725|stress fiber; GO:0005737|cytoplasm; GO:0030027|lamellipodium	GO:0003779|actin binding; GO:0046872|metal ion binding	ko:K07520|ABLIM	ko04360|Axon guidance	2602	XP_015149174.1	XP_015149174.1 actin-binding LIM protein 3 isoform X4 [Gallus gallus]	sp|O94929|ABLM3_HUMAN	sp|O94929|ABLM3_HUMAN Actin-binding LIM protein 3 OS=Homo sapiens GN=ABLIM3 PE=1 SV=3	28377.ENSACAP00000015265	actin binding LIM protein family, member 3	_	KOG1044	_	PF16182.2|AbLIM_anchor|Putative adherens-junction anchoring region of AbLIM|ENSGALT00000105933|m.8576:273-613;PF00412.19|LIM|LIM domain|ENSGALT00000105933|m.8576:23-76;PF00412.19|LIM|LIM domain|ENSGALT00000105933|m.8576:82-135;PF00412.19|LIM|LIM domain|ENSGALT00000105933|m.8576:151-205;PF00412.19|LIM|LIM domain|ENSGALT00000105933|m.8576:210-263
ENSGALG00000002800	2.676574963	5.749091408	-1.100073127	3.72E-13	1.83E-12	down	yes	3.07587683	2.277707187	2.676140872	6.13523943	5.329012672	5.783022122	9	10425071	10442463	+	GRK7	protein_coding	GO:0007165|signal transduction; GO:0007601|visual perception	GO:0016020|membrane	GO:0004703|G protein-coupled receptor kinase activity; GO:0005524|ATP binding; GO:0050254|rhodopsin kinase activity	ko:K00909|GRK1_7	ko04062|Chemokine signaling pathway; ko04144|Endocytosis; ko04744|Phototransduction	1656	XP_426681.2	XP_426681.2 rhodopsin kinase [Gallus gallus]	sp|B6CZ17|GRK7A_XENLA	sp|B6CZ17|GRK7A_XENLA Rhodopsin kinase 1 OS=Xenopus laevis GN=grk7-a PE=1 SV=1	9031.ENSGALP00000004421	G protein-coupled receptor kinase 7	COG0515	KOG0986	_	PF00069.22|Pkinase|Protein kinase domain|ENSGALT00000004430|m.8742:190-437;PF07714.14|Pkinase_Tyr|Protein tyrosine kinase|ENSGALT00000004430|m.8742:192-434;PF00615.16|RGS|Regulator of G protein signaling domain|ENSGALT00000004430|m.8742:56-172
ENSGALG00000002802	0.597009779	0.235589258	1.305472299	0.00014008	0.00030722	up	yes	0.415797015	0.712448997	0.662783326	0.291245801	0.203323549	0.212198424	26	4359456	4369874	-	PACSIN1	protein_coding	GO:0007015|actin filament organization; GO:0030100|regulation of endocytosis; GO:0045806|negative regulation of endocytosis; GO:0048488|synaptic vesicle endocytosis; GO:0048812|neuron projection morphogenesis; GO:0072657|protein localization to membrane; GO:0097320|plasma membrane tubulation	GO:0005737|cytoplasm; GO:0005768|endosome; GO:0005829|cytosol; GO:0030054|cell junction; GO:0030137|COPI-coated vesicle; GO:0030659|cytoplasmic vesicle membrane; GO:0032587|ruffle membrane; GO:0043209|myelin sheath; GO:0043679|axon terminus	GO:0005543|phospholipid binding; GO:0008092|cytoskeletal protein binding; GO:0042802|identical protein binding	ko:K20123|PACSIN	--	2574	XP_418028.3	XP_418028.3 protein kinase C and casein kinase substrate in neurons protein 1 [Gallus gallus]	sp|A7MBI0|PACN1_BOVIN	sp|A7MBI0|PACN1_BOVIN Protein kinase C and casein kinase substrate in neurons protein 1 OS=Bos taurus GN=PACSIN1 PE=2 SV=1	9031.ENSGALP00000004423	protein kinase C and casein kinase substrate in neurons 1	_	KOG2856	_	PF00611.20|FCH|Fes/CIP4, and EFC/F-BAR homology domain|ENSGALT00000004432|m.8212:25-99;PF14604.3|SH3_9|Variant SH3 domain|ENSGALT00000004432|m.8212:393-443;PF00018.25|SH3_1|SH3 domain|ENSGALT00000004432|m.8212:392-439;PF07653.14|SH3_2|Variant SH3 domain|ENSGALT00000004432|m.8212:390-443
ENSGALG00000002804	9.97374885	1.443305778	2.780243362	5.58E-69	2.07E-67	up	yes	8.953525113	11.03833193	9.929389507	1.820087132	1.10040962	1.409420582	27	7945964	7960601	+	RND2	protein_coding	GO:0007165|signal transduction; GO:0007264|small GTPase mediated signal transduction; GO:0048672|positive regulation of collateral sprouting	GO:0002080|acrosomal membrane; GO:0005769|early endosome	GO:0003924|GTPase activity; GO:0005525|GTP binding; GO:0047485|protein N-terminus binding	ko:K07858|RND2	--	1886	NP_001239052.1	NP_001239052.1 rho-related GTP-binding protein RhoN [Gallus gallus]	sp|P52198|RND2_HUMAN	sp|P52198|RND2_HUMAN Rho-related GTP-binding protein RhoN OS=Homo sapiens GN=RND2 PE=1 SV=2	9031.ENSGALP00000004428	Rho family GTPase 2	COG1100	KOG0393	_	PF00071.19|Ras|Ras family|ENSGALT00000004437|m.9511:37-203;PF08477.10|Roc|Ras of Complex, Roc, domain of DAPkinase|ENSGALT00000004437|m.9511:37-151;PF00025.18|Arf|ADP-ribosylation factor family|ENSGALT00000004437|m.9511:34-158
ENSGALG00000002816	2.121020237	0.791500272	1.410769379	1.57E-24	1.47E-23	up	yes	1.887429593	2.171536727	2.30409439	0.760663527	0.90578507	0.708052218	13	9525284	9568153	+	STK10	protein_coding	GO:0007049|cell cycle; GO:0007346|regulation of mitotic cell cycle; GO:0023014|signal transduction by protein phosphorylation; GO:0031098|stress-activated protein kinase signaling cascade; GO:0032147|activation of protein kinase activity; GO:0042981|regulation of apoptotic process; GO:0046777|protein autophosphorylation; GO:0071593|lymphocyte aggregation; GO:2000401|regulation of lymphocyte migra…	GO:0005737|cytoplasm; GO:0005886|plasma membrane; GO:0016020|membrane; GO:0070062|extracellular exosome	GO:0004674|protein serine/threonine kinase activity; GO:0005524|ATP binding; GO:0042803|protein homodimerization activity	ko:K08837|STK10,LOK	--	6017	F1NBT0.2	F1NBT0.2 RecName: Full=Serine/threonine-protein kinase 10	sp|F1NBT0|STK10_CHICK	sp|F1NBT0|STK10_CHICK Serine/threonine-protein kinase 10 OS=Gallus gallus GN=STK10 PE=3 SV=2	9031.ENSGALP00000004442	hypothetical LOC416203	COG0515	KOG0579	_	PF12474.5|PKK|Polo kinase kinase|ENSGALT00000004451|m.8585:588-726;PF12474.5|PKK|Polo kinase kinase|ENSGALT00000004451|m.8585:756-896;PF00069.22|Pkinase|Protein kinase domain|ENSGALT00000004451|m.8585:37-294;PF07714.14|Pkinase_Tyr|Protein tyrosine kinase|ENSGALT00000004451|m.8585:40-290;PF14531.3|Kinase-like|Kinase-like|ENSGALT00000004451|m.8585:140-239
ENSGALG00000002846	2.450195833	0.971696839	1.325423685	7.78E-15	4.30E-14	up	yes	2.002258935	2.624450558	2.723878007	0.929171938	0.985486294	1.000432283	13	9642877	9751876	-	NEURL1B	protein_coding	GO:0007219|Notch signaling pathway; GO:0016567|protein ubiquitination; GO:0070086|ubiquitin-dependent endocytosis	GO:0005769|early endosome	GO:0016740|transferase activity; GO:0016874|ligase activity; GO:0046872|metal ion binding	ko:K01931|NEUR	--	2382	XP_015149317.2	XP_015149317.2 E3 ubiquitin-protein ligase NEURL1B isoform X2 [Gallus gallus]	sp|A8MQ27|NEU1B_HUMAN	sp|A8MQ27|NEU1B_HUMAN E3 ubiquitin-protein ligase NEURL1B OS=Homo sapiens GN=NEURL1B PE=1 SV=1	_	_	_	_	_	PF07177.9|Neuralized|Neuralized|ENSGALT00000104619|m.8598:306-371;PF07177.9|Neuralized|Neuralized|ENSGALT00000104619|m.8598:544-609
ENSGALG00000002877	4.886560986	16.42125111	-1.746601576	3.58E-67	1.27E-65	down	yes	4.72883468	5.718215878	4.212632399	16.27128278	16.25691337	16.73555719	18	4994148	5003643	-	LRRC45	protein_coding	--	GO:0005737|cytoplasm; GO:0005815|microtubule organizing center	--	--	--	3156	NP_001073224.1	NP_001073224.1 leucine-rich repeat-containing protein 45 [Gallus gallus]	sp|Q5ZI11|LRC45_CHICK	sp|Q5ZI11|LRC45_CHICK Leucine-rich repeat-containing protein 45 OS=Gallus gallus GN=LRRC45 PE=2 SV=1	9031.ENSGALP00000004528	Leucine-rich repeat-containing protein 45	_	KOG4308	_	PF13516.3|LRR_6|Leucine Rich repeat|ENSGALT00000004537|m.12735:84-106;PF13516.3|LRR_6|Leucine Rich repeat|ENSGALT00000004537|m.12735:143-161;PF13516.3|LRR_6|Leucine Rich repeat|ENSGALT00000004537|m.12735:171-192;PF00560.30|LRR_1|Leucine Rich Repeat|ENSGALT00000004537|m.12735:173-195
ENSGALG00000002878	15.60037403	4.041239092	1.946069969	8.12E-145	1.14E-142	up	yes	15.2702119	16.09261272	15.43829746	3.980582689	4.259771785	3.883362803	13	9873168	9892226	+	CREBRF	protein_coding	GO:0000122|negative regulation of transcription by RNA polymerase II; GO:0006810|transport; GO:0030968|endoplasmic reticulum unfolded protein response; GO:0032388|positive regulation of intracellular transport; GO:0034976|response to endoplasmic reticulum stress; GO:0042711|maternal behavior; GO:0045732|positive regulation of protein catabolic process; GO:0045944|positive regulation of transcript…	GO:0005634|nucleus; GO:0005654|nucleoplasm; GO:0005737|cytoplasm; GO:0016604|nuclear body	GO:0000977|RNA polymerase II regulatory region sequence-specific DNA binding; GO:0001228|DNA-binding transcription activator activity, RNA polymerase II-specific	ko:K21554|CREBRF,LRF	--	3194	XP_004944928.1	XP_004944928.1 CREB3 regulatory factor [Gallus gallus]	sp|Q8IUR6|CRERF_HUMAN	sp|Q8IUR6|CRERF_HUMAN CREB3 regulatory factor OS=Homo sapiens GN=CREBRF PE=1 SV=2	9031.ENSGALP00000004529	Putative uncharacterized protein	_	_	NOG85144	_
ENSGALG00000002888	23.9878964	11.18074977	1.10060125	3.09E-72	1.25E-70	up	yes	23.66649944	24.75899239	23.53819735	11.76757299	10.44532055	11.32935576	21	3830441	3953755	-	CASZ1	protein_coding	GO:0006351|transcription, DNA-templated; GO:0045665|negative regulation of neuron differentiation; GO:0045893|positive regulation of transcription, DNA-templated; GO:0060040|retinal bipolar neuron differentiation; GO:0060223|retinal rod cell fate commitment; GO:0060226|negative regulation of retinal cone cell fate commitment; GO:1902870|negative regulation of amacrine cell differentiation	GO:0005654|nucleoplasm; GO:0005829|cytosol; GO:0043231|intracellular membrane-bounded organelle	GO:0003677|DNA binding; GO:0046872|metal ion binding	--	--	7128	XP_015152639.1	XP_015152639.1 zinc finger protein castor homolog 1 isoform X2 [Gallus gallus]	sp|Q9CWL2|CASZ1_MOUSE	sp|Q9CWL2|CASZ1_MOUSE Zinc finger protein castor homolog 1 OS=Mus musculus GN=Casz1 PE=1 SV=3	_	_	_	_	_	_
ENSGALG00000002892	0.998285017	2.266584172	-1.174967291	2.73E-09	9.93E-09	down	yes	1.021897429	1.182810417	0.790147205	2.282233501	2.072088478	2.445430538	6	8441148	8461055	-	ENSGALG00000002892	protein_coding	--	GO:0016021|integral component of membrane	GO:0008514|organic anion transmembrane transporter activity	ko:K08211|SLC22A15	--	2308	XP_015143630.1	XP_015143630.1 solute carrier family 22 member 15-like [Gallus gallus]	sp|Q28ES4|S22FL_XENTR	sp|Q28ES4|S22FL_XENTR Solute carrier family 22 member 15-like OS=Xenopus tropicalis GN=slc22a15b PE=2 SV=1	9031.ENSGALP00000004550	similar to slc22a15 related	COG0477	KOG0255	_	PF07690.13|MFS_1|Major Facilitator Superfamily|ENSGALT00000004559|m.4409:86-424;PF00083.21|Sugar_tr|Sugar (and other) transporter|ENSGALT00000004559|m.4409:83-465
ENSGALG00000002931	1.466612071	3.211095541	-1.125260596	0.000679262	0.001356392	down	yes	1.914942773	0.906049268	1.578844172	2.827372475	2.847952239	3.957961908	8	4626888	4628302	+	REG4	protein_coding	--	GO:0005576|extracellular region; GO:0005737|cytoplasm	GO:0008201|heparin binding; GO:2001065|mannan binding	--	--	621	NP_001264456.1	NP_001264456.1 regenerating islet-derived protein 4 precursor [Gallus gallus]	sp|Q9BYZ8|REG4_HUMAN	sp|Q9BYZ8|REG4_HUMAN Regenerating islet-derived protein 4 OS=Homo sapiens GN=REG4 PE=1 SV=1	9031.ENSGALP00000004618	regenerating islet-derived family, member 4	_	KOG4297	_	PF00059.18|Lectin_C|Lectin C-type domain|ENSGALT00000004627|m.7028:63-171
ENSGALG00000002960	3.989871017	9.070399896	-1.182802356	3.52E-22	2.98E-21	down	yes	4.062109412	3.961370823	3.946132818	10.15110024	8.526096378	8.534003069	8	4627165	4632645	+	HMGCS2	protein_coding	GO:0006695|cholesterol biosynthetic process; GO:0008299|isoprenoid biosynthetic process	GO:0005739|mitochondrion	GO:0004421|hydroxymethylglutaryl-CoA synthase activity	ko:K01641|E2.3.3.10	ko00072|Synthesis and degradation of ketone bodies; ko00280|Valine, leucine and isoleucine degradation; ko00650|Butanoate metabolism; ko00900|Terpenoid backbone biosynthesis; ko01100|Metabolic pathways; ko01110|Biosynthesis of secondary metabolites; ko01130|Biosynthesis of antibiotics	1554	XP_422225.5	XP_422225.5 hydroxymethylglutaryl-CoA synthase, mitochondrial [Gallus gallus]	sp|O02734|HMCS2_PIG	sp|O02734|HMCS2_PIG Hydroxymethylglutaryl-CoA synthase, mitochondrial OS=Sus scrofa GN=HMGCS2 PE=2 SV=1	_	_	_	_	_	PF08540.7|HMG_CoA_synt_C|Hydroxymethylglutaryl-coenzyme A synthase C terminal|ENSGALT00000099629|m.7030:232-515;PF01154.14|HMG_CoA_synt_N|Hydroxymethylglutaryl-coenzyme A synthase N terminal|ENSGALT00000099629|m.7030:58-231
ENSGALG00000003005	0.631165741	0.110298339	2.414080615	5.91E-10	2.29E-09	up	yes	0.738718408	0.727138667	0.427640148	0.093868696	0.135958619	0.101067703	10	4055376	4067927	+	CHRNB4	protein_coding	GO:0007271|synaptic transmission, cholinergic; GO:0007274|neuromuscular synaptic transmission; GO:0035094|response to nicotine; GO:0098655|cation transmembrane transport	GO:0005892|acetylcholine-gated channel complex; GO:0030054|cell junction; GO:0045211|postsynaptic membrane	GO:0022848|acetylcholine-gated cation-selective channel activity	ko:K04815|CHRNB4	ko04080|Neuroactive ligand-receptor interaction; ko04725|Cholinergic synapse	2522	XP_009096461.2	XP_009096461.2 PREDICTED: neuronal acetylcholine receptor subunit beta-4 [Serinus canaria]	sp|P26153|ACHB4_CHICK	sp|P26153|ACHB4_CHICK Neuronal acetylcholine receptor subunit beta-4 (Fragment) OS=Gallus gallus GN=CHRNB4 PE=1 SV=1	9031.ENSGALP00000004740	Neuronal acetylcholine receptor subunit beta-4 Precursor; Fragment (Neuronal acetylcholine r [...]	_	KOG3645	_	PF02932.13|Neur_chan_memb|Neurotransmitter-gated ion-channel transmembrane region|ENSGALT00000039804|m.5308:238-475;PF02931.20|Neur_chan_LBD|Neurotransmitter-gated ion-channel ligand binding domain|ENSGALT00000039804|m.5308:26-231
ENSGALG00000003029	9.389462857	22.04553195	-1.230490337	2.30E-34	3.31E-33	down	yes	10.30066347	8.63883434	9.228890762	22.42533559	20.95696848	22.75429179	8	4683627	4686254	-	PLPP6	protein_coding	GO:0006695|cholesterol biosynthetic process; GO:0046839|phospholipid dephosphorylation	GO:0005886|plasma membrane; GO:0016021|integral component of membrane	GO:0016787|hydrolase activity; GO:0042577|lipid phosphatase activity	--	--	1141	POI33852.1	POI33852.1 hypothetical protein CIB84_002396 [Bambusicola thoracicus]	sp|Q8IY26|PLPP6_HUMAN	sp|Q8IY26|PLPP6_HUMAN Phospholipid phosphatase 6 OS=Homo sapiens GN=PLPP6 PE=1 SV=3	59729.ENSTGUP00000017534	Presqualene diphosphate phosphatase (EC 3.1.3.-)(Phosphatidic acid phosphatase type 2 domain [...]	_	KOG4268	_	PF01569.18|PAP2|PAP2 superfamily|ENSGALT00000004793|m.7054:82-194
ENSGALG00000003031	3.123226536	10.77428143	-1.783209064	1.57E-54	4.21E-53	down	yes	3.164028103	3.603331767	2.602319738	10.69566371	10.96045778	10.66672279	19	5561964	5568555	-	SMYD4	protein_coding	--	--	GO:0008168|methyltransferase activity; GO:0046872|metal ion binding	--	--	2397	NP_001025886.1	NP_001025886.1 SET and MYND domain-containing protein 4 [Gallus gallus]	sp|Q5F3V0|SMYD4_CHICK	sp|Q5F3V0|SMYD4_CHICK SET and MYND domain-containing protein 4 OS=Gallus gallus GN=SMYD4 PE=2 SV=1	9031.ENSGALP00000004786	SET and MYND domain-containing protein 4	_	KOG2084	_	PF00856.25|SET|SET domain|ENSGALT00000004795|m.13826:245-573;PF01753.15|zf-MYND|MYND finger|ENSGALT00000004795|m.13826:299-338
ENSGALG00000003033	8.747914032	3.336293442	1.388023325	2.35E-38	3.90E-37	up	yes	7.809575427	9.25528044	9.17888623	2.831801067	3.679313401	3.497765858	18	5836752	5890639	+	STXBP4	protein_coding	GO:0006605|protein targeting; GO:0006974|cellular response to DNA damage stimulus; GO:0008286|insulin receptor signaling pathway; GO:0010838|positive regulation of keratinocyte proliferation; GO:0050821|protein stabilization; GO:0061178|regulation of insulin secretion involved in cellular response to glucose stimulus; GO:1902808|positive regulation of cell cycle G1/S phase transition; GO:1904659|…	GO:0005737|cytoplasm; GO:0070062|extracellular exosome	GO:0019905|syntaxin binding	ko:K15302|STXBP4,SYNIP	--	3885	XP_004946214.1	XP_004946214.1 syntaxin-binding protein 4 isoform X1 [Gallus gallus]	sp|Q9WV89|STXB4_MOUSE	sp|Q9WV89|STXB4_MOUSE Syntaxin-binding protein 4 OS=Mus musculus GN=Stxbp4 PE=1 SV=1	9031.ENSGALP00000004791	syntaxin binding protein 4	_	_	NOG72384	PF00595.21|PDZ|PDZ domain (Also known as DHR or GLGF)|ENSGALT00000096719|m.12776:43-119;PF00595.21|PDZ|PDZ domain (Also known as DHR or GLGF)|ENSGALT00000096719|m.12776:211-277;PF00397.23|WW|WW domain|ENSGALT00000096719|m.12776:681-710
ENSGALG00000003034	1.048825771	2.184912459	-1.051698187	0.017009887	0.027022276	down	yes	0.98507245	0.952882828	1.208522034	2.706236361	2.762618822	1.085882194	21	4105253	4109012	-	SS2	protein_coding	--	GO:0005576|extracellular region	GO:0005179|hormone activity	--	--	503	ABB86711.1	ABB86711.1 somatostatin II precursor [Gallus gallus]	sp|Q9W7E9|SMS2_PROAN	sp|Q9W7E9|SMS2_PROAN Somatostatin-2 OS=Protopterus annectens GN=sst2 PE=3 SV=1	9031.ENSGALP00000004793		_	_	NOG40146	PF03002.12|Somatostatin|Somatostatin/Cortistatin family|ENSGALT00000004802|m.4060:115-132
ENSGALG00000003035	4.518061047	13.86408924	-1.615427756	6.10E-22	5.09E-21	down	yes	5.642959486	3.26847543	4.642748226	14.17031264	13.01671351	14.40524158	8	4686653	4690632	+	FAM78B	protein_coding	--	--	--	--	--	1001	XP_001232254.1	XP_001232254.1 protein FAM78B isoform X1 [Gallus gallus]	sp|Q5VT40|FA78B_HUMAN	sp|Q5VT40|FA78B_HUMAN Protein FAM78B OS=Homo sapiens GN=FAM78B PE=2 SV=1	9031.ENSGALP00000004794	family with sequence similarity 78, member B	_	_	NOG44943	_
ENSGALG00000003058	0.748173014	1.713701186	-1.184910685	5.18E-10	2.02E-09	down	yes	0.657232173	0.842203309	0.745083561	1.84673824	1.539737232	1.754628087	28	3777894	3786314	+	ENSGALG00000003058	protein_coding	GO:0050919|negative chemotaxis	GO:0005615|extracellular space; GO:0005886|plasma membrane; GO:0016021|integral component of membrane	--	ko:K06521|SEMA4,CD100	ko04360|Axon guidance	2895	XP_015155616.1	XP_015155616.1 homer protein homolog 3 isoform X2 [Gallus gallus]	sp|Q9YHX4|SEM4E_DANRE	sp|Q9YHX4|SEM4E_DANRE Semaphorin-4E OS=Danio rerio GN=sema4e PE=2 SV=1	_	_	_	_	_	PF01403.16|Sema|Sema domain|ENSGALT00000004831|m.10320:51-478;PF01437.22|PSI|Plexin repeat|ENSGALT00000004831|m.10320:500-529
ENSGALG00000003065	14.58651665	6.102691227	1.255744523	2.38E-48	5.42E-47	up	yes	15.56641105	14.04430275	14.14883616	6.471683699	5.755478413	6.080911568	20	2183024	2207161	+	NECAB3	protein_coding	GO:0019538|protein metabolic process; GO:0042984|regulation of amyloid precursor protein biosynthetic process	GO:0000137|Golgi cis cisterna; GO:0005737|cytoplasm; GO:0005783|endoplasmic reticulum; GO:0005789|endoplasmic reticulum membrane; GO:0005794|Golgi apparatus	GO:0005509|calcium ion binding	--	--	2521	NP_001026021.1	NP_001026021.1 N-terminal EF-hand calcium-binding protein 3 [Gallus gallus]	sp|Q9D6J4|NECA3_MOUSE	sp|Q9D6J4|NECA3_MOUSE N-terminal EF-hand calcium-binding protein 3 OS=Mus musculus GN=Necab3 PE=2 SV=2	9031.ENSGALP00000004831	similar to amyloid beta (A4) precursor protein-binding, family A, member 1 binding protein	_	_	NOG70920	PF03992.13|ABM|Antibiotic biosynthesis monooxygenase|ENSGALT00000004840|m.2888:288-360;PF00036.29|EF-hand_1|EF hand|ENSGALT00000004840|m.2888:64-89;PF13202.3|EF-hand_5|EF hand|ENSGALT00000004840|m.2888:66-86;PF13833.3|EF-hand_8|EF-hand domain pair|ENSGALT00000004840|m.2888:65-90
ENSGALG00000003068	4.684868089	10.6492807	-1.182953559	1.52E-31	1.97E-30	down	yes	4.126723675	5.428229113	4.499651479	10.38528257	10.72851975	10.83403979	27	7833491	7847657	-	EZH1	protein_coding	GO:0006351|transcription, DNA-templated; GO:0006355|regulation of transcription, DNA-templated; GO:0070734|histone H3-K27 methylation	GO:0035098|ESC/E(Z) complex	GO:0018024|histone-lysine N-methyltransferase activity	ko:K17451|EZH1	ko00310|Lysine degradation	3368	XP_015741547.1	XP_015741547.1 PREDICTED: histone-lysine N-methyltransferase EZH1 isoform X2 [Coturnix japonica]	sp|A7E2Z2|EZH1_BOVIN	sp|A7E2Z2|EZH1_BOVIN Histone-lysine N-methyltransferase EZH1 OS=Bos taurus GN=EZH1 PE=2 SV=2	9031.ENSGALP00000004835	enhancer of zeste homolog 1 (Drosophila)	COG2940	KOG1079	_	PF00856.25|SET|SET domain|ENSGALT00000004844|m.9463:651-754;PF11616.5|EZH2_WD-Binding|WD repeat binding protein EZH2|ENSGALT00000004844|m.9463:67-96
ENSGALG00000003073	45.8870728	17.01242482	1.430965584	5.43E-160	9.38E-158	up	yes	44.41063935	47.49701301	45.75356605	17.32112507	17.1009737	16.61517569	6	9336702	9386648	+	RHOBTB1	protein_coding	GO:0007264|small GTPase mediated signal transduction; GO:0051056|regulation of small GTPase mediated signal transduction	GO:0005829|cytosol; GO:0005886|plasma membrane	GO:0003924|GTPase activity; GO:0005525|GTP binding	ko:K07868|RHOBTB1_2	ko04120|Ubiquitin mediated proteolysis	3144	NP_001186537.1	NP_001186537.1 rho-related BTB domain-containing protein 1 [Gallus gallus]	sp|O94844|RHBT1_HUMAN	sp|O94844|RHBT1_HUMAN Rho-related BTB domain-containing protein 1 OS=Homo sapiens GN=RHOBTB1 PE=2 SV=2	59729.ENSTGUP00000005477	Rho-related BTB domain-containing protein 1 [Taeniopygia guttata]	COG1100	KOG0393	_	PF00651.28|BTB|BTB/POZ domain|ENSGALT00000004854|m.4441:474-579;PF00071.19|Ras|Ras family|ENSGALT00000004854|m.4441:16-207;PF08477.10|Roc|Ras of Complex, Roc, domain of DAPkinase|ENSGALT00000004854|m.4441:16-143
ENSGALG00000003076	4.241746655	1.486687324	1.506282778	1.44E-16	8.95E-16	up	yes	4.072684422	3.733775257	4.918780285	1.402835946	1.263068152	1.794157873	8	4846877	4850856	-	FASLG	protein_coding	GO:0000122|negative regulation of transcription by RNA polymerase II; GO:0006351|transcription, DNA-templated; GO:0006919|activation of cysteine-type endopeptidase activity involved in apoptotic process; GO:0006955|immune response; GO:0008625|extrinsic apoptotic signaling pathway via death domain receptors; GO:0016525|negative regulation of angiogenesis; GO:0043123|positive regulation of I-kappaB…	GO:0005634|nucleus; GO:0009897|external side of plasma membrane; GO:0016021|integral component of membrane; GO:0043202|lysosomal lumen; GO:0060205|cytoplasmic vesicle lumen; GO:0070062|extracellular exosome	GO:0005125|cytokine activity; GO:0005164|tumor necrosis factor receptor binding	ko:K04389|TNFSF6,FASL,CD178	ko01524|Platinum drug resistance; ko04010|MAPK signaling pathway; ko04014|Ras signaling pathway; ko04060|Cytokine-cytokine receptor interaction; ko04068|FoxO signaling pathway; ko04151|PI3K-Akt signaling pathway; ko04210|Apoptosis; ko04650|Natural killer cell mediated cytotoxicity; ko04722|Neurotrophin signaling pathway; ko04932|Non-alcoholic fatty liver disease (NAFLD); ko04940|Type I diabetes m…	1786	XP_003208636.2	XP_003208636.2 PREDICTED: tumor necrosis factor ligand superfamily member 6 [Meleagris gallopavo]	sp|Q861W5|TNFL6_FELCA	sp|Q861W5|TNFL6_FELCA Tumor necrosis factor ligand superfamily member 6 OS=Felis catus GN=FASLG PE=2 SV=1	9031.ENSGALP00000004854	Fas ligand (TNF superfamily, member 6)	_	_	NOG42315	PF00229.15|TNF|TNF(Tumour Necrosis Factor) family|ENSGALT00000004863|m.7063:180-301
ENSGALG00000003096	27.20679773	10.39745373	1.386880188	1.05E-56	3.02E-55	up	yes	23.90914364	28.7410307	28.97021886	10.89953599	10.01143709	10.28138811	20	2208406	2258331	-	CBFA2T2	protein_coding	GO:0000122|negative regulation of transcription by RNA polymerase II; GO:0006351|transcription, DNA-templated; GO:0010976|positive regulation of neuron projection development; GO:0010977|negative regulation of neuron projection development; GO:0030855|epithelial cell differentiation; GO:0045746|negative regulation of Notch signaling pathway; GO:0045892|negative regulation of transcription, DNA-te…	GO:0005634|nucleus	GO:0003700|DNA-binding transcription factor activity; GO:0003714|transcription corepressor activity; GO:0046872|metal ion binding	--	--	2054	NP_001011689.1	NP_001011689.1 protein CBFA2T2 [Gallus gallus]	sp|O70374|MTG8R_MOUSE	sp|O70374|MTG8R_MOUSE Protein CBFA2T2 OS=Mus musculus GN=Cbfa2t2 PE=1 SV=3	9031.ENSGALP00000039582	core-binding factor, runt domain, alpha subunit 2; translocated to, 2	_	_	NOG68841	PF08788.8|NHR2|NHR2 domain like|ENSGALT00000099282|m.2890:301-364;PF07531.11|TAFH|NHR1 homology to TAF|ENSGALT00000099282|m.2890:87-175;PF01753.15|zf-MYND|MYND finger|ENSGALT00000099282|m.2890:476-512
ENSGALG00000003172	24.22819481	9.73544837	1.314481787	1.43E-60	4.46E-59	up	yes	23.74002956	25.58167959	23.36287528	9.622766931	10.67065765	8.912920531	6	9839922	9859361	+	SLC16A9	protein_coding	GO:0015718|monocarboxylic acid transport	GO:0005887|integral component of plasma membrane	GO:0008028|monocarboxylic acid transmembrane transporter activity; GO:0015293|symporter activity	ko:K08186|SLC16A9	--	2519	XP_015143617.2	XP_015143617.2 monocarboxylate transporter 9 isoform X1 [Gallus gallus]	sp|Q5ZJU0|MOT9_CHICK	sp|Q5ZJU0|MOT9_CHICK Monocarboxylate transporter 9 OS=Gallus gallus GN=SLC16A9 PE=2 SV=1	9031.ENSGALP00000005024	Monocarboxylate transporter 9 (MCT 9)(Solute carrier family 16 member 9); Proton-linked mono [...]	COG0477	KOG2504	_	PF07690.13|MFS_1|Major Facilitator Superfamily|ENSGALT00000098307|m.4463:21-263;PF07690.13|MFS_1|Major Facilitator Superfamily|ENSGALT00000098307|m.4463:308-478
ENSGALG00000003201	2.344656757	5.940229463	-1.337428535	1.37E-29	1.64E-28	down	yes	2.317403107	2.370238075	2.346329087	5.90585561	6.149677708	5.765155071	11	2455977	2460100	+	FBXL8	protein_coding	GO:0000209|protein polyubiquitination; GO:0043687|post-translational protein modification	GO:0005829|cytosol	GO:0004842|ubiquitin-protein transferase activity	ko:K10274|FBXL8	--	2198	NP_001264613.1	NP_001264613.1 F-box/LRR-repeat protein 8 [Gallus gallus]	sp|Q96CD0|FBXL8_HUMAN	sp|Q96CD0|FBXL8_HUMAN F-box/LRR-repeat protein 8 OS=Homo sapiens GN=FBXL8 PE=1 SV=1	_	_	_	_	_	PF12937.4|F-box-like|F-box-like|ENSGALT00000005070|m.6408:9-50;PF00646.30|F-box|F-box domain|ENSGALT00000005070|m.6408:8-50
ENSGALG00000003227	26.04301444	12.06285848	1.109683006	3.93E-49	9.10E-48	up	yes	24.15110608	28.25703651	25.72090074	12.25655396	12.11580141	11.81622005	18	6309446	6396232	+	RAB11FIP4	protein_coding	GO:0000910|cytokinesis; GO:0003407|neural retina development; GO:0006810|transport; GO:0016032|viral process; GO:1903452|positive regulation of G1 to G0 transition	GO:0005615|extracellular space; GO:0005768|endosome; GO:0005815|microtubule organizing center; GO:0005819|spindle; GO:0030139|endocytic vesicle; GO:0030496|midbody; GO:0032154|cleavage furrow; GO:0043231|intracellular membrane-bounded organelle; GO:0048471|perinuclear region of cytoplasm; GO:0055038|recycling endosome membrane	GO:0005509|calcium ion binding; GO:0017137|Rab GTPase binding; GO:0030306|ADP-ribosylation factor binding; GO:0042803|protein homodimerization activity	ko:K12485|RAB11FIP3_4	ko04144|Endocytosis	2117	XP_004946223.2	XP_004946223.2 rab11 family-interacting protein 4 isoform X1 [Gallus gallus]	sp|Q86YS3|RFIP4_HUMAN	sp|Q86YS3|RFIP4_HUMAN Rab11 family-interacting protein 4 OS=Homo sapiens GN=RAB11FIP4 PE=1 SV=1	_	_	_	_	_	PF09457.7|RBD-FIP|FIP domain|ENSGALT00000099188|m.12794:522-562
ENSGALG00000003248	17.47948243	41.16802853	-1.235387164	2.45E-54	6.50E-53	down	yes	15.61825561	19.43818303	17.38200865	40.32783475	43.41681218	39.75943866	Z	9801245	9816238	+	SUB1	protein_coding	GO:0006351|transcription, DNA-templated; GO:0060261|positive regulation of transcription initiation from RNA polymerase II promoter	GO:0005634|nucleus; GO:0005667|transcription factor complex	GO:0003677|DNA binding; GO:0003713|transcription coactivator activity	--	--	3689	NP_001008479.1	NP_001008479.1 activated RNA polymerase II transcriptional coactivator p15 [Gallus gallus]	sp|Q5ZK63|TCP4_CHICK	sp|Q5ZK63|TCP4_CHICK Activated RNA polymerase II transcriptional coactivator p15 OS=Gallus gallus GN=SUB1 PE=2 SV=1	_	_	_	_	_	PF02229.13|PC4|Transcriptional Coactivator p15 (PC4)|ENSGALT00000005135|m.10625:73-124
ENSGALG00000003319	0.408768114	1.834772742	-2.139219599	3.98E-19	2.88E-18	down	yes	0.459104934	0.390284406	0.376915002	1.789041419	1.98344902	1.731827788	18	6639244	6650095	+	ADAP2	protein_coding	GO:0007507|heart development	GO:0005737|cytoplasm; GO:0005740|mitochondrial envelope; GO:0005829|cytosol; GO:0005886|plasma membrane	GO:0005096|GTPase activator activity; GO:0005545|1-phosphatidylinositol binding; GO:0005546|phosphatidylinositol-4,5-bisphosphate binding; GO:0005547|phosphatidylinositol-3,4,5-trisphosphate binding; GO:0043325|phosphatidylinositol-3,4-bisphosphate binding; GO:0043533|inositol 1,3,4,5 tetrakisphosphate binding; GO:0046872|metal ion binding	--	--	2029	XP_415661.1	XP_415661.1 arf-GAP with dual PH domain-containing protein 2 [Gallus gallus]	sp|Q9JK15|ADAP2_RAT	sp|Q9JK15|ADAP2_RAT Arf-GAP with dual PH domain-containing protein 2 OS=Rattus norvegicus GN=Adap2 PE=1 SV=1	9031.ENSGALP00000005249	centaurin, alpha 2	COG5347	KOG0703	_	PF01412.15|ArfGap|Putative GTPase activating protein for Arf|ENSGALT00000078875|m.12801:19-131;PF00169.26|PH|PH domain|ENSGALT00000078875|m.12801:144-239;PF00169.26|PH|PH domain|ENSGALT00000078875|m.12801:265-368
ENSGALG00000003323	19.18437525	4.159820404	2.202626451	6.26E-89	3.49E-87	up	yes	20.67191425	16.28760436	20.59360715	3.4754889	4.399720735	4.604251578	11	2532308	2633462	-	NECAB2	protein_coding	GO:0007275|multicellular organism development; GO:0030154|cell differentiation; GO:0030308|negative regulation of cell growth; GO:0043065|positive regulation of apoptotic process	--	GO:0008083|growth factor activity	--	--	3181	XP_414073.2	XP_414073.2 oxidative stress-induced growth inhibitor 1 [Gallus gallus]	sp|Q9UJX0|OSGI1_HUMAN	sp|Q9UJX0|OSGI1_HUMAN Oxidative stress-induced growth inhibitor 1 OS=Homo sapiens GN=OSGIN1 PE=1 SV=3	9031.ENSGALP00000005253	oxidative stress induced growth inhibitor 1	_	_	NOG68947	_
ENSGALG00000003340	3.492334515	1.618924865	1.104396825	4.28E-15	2.42E-14	up	yes	3.737102437	3.655645309	3.084255798	1.548388301	1.850945411	1.457440883	17	7130052	7137248	-	GBGT1	protein_coding	GO:0005975|carbohydrate metabolic process; GO:0006486|protein glycosylation; GO:0009247|glycolipid biosynthetic process; GO:0030259|lipid glycosylation	GO:0000139|Golgi membrane; GO:0005794|Golgi apparatus; GO:0016021|integral component of membrane; GO:0031982|vesicle	GO:0046872|metal ion binding; GO:0047277|globoside alpha-N-acetylgalactosaminyltransferase activity	ko:K00722|GBGT1	ko00603|Glycosphingolipid biosynthesis - globo and isoglobo series; ko01100|Metabolic pathways	3198	XP_015734861.1	XP_015734861.1 PREDICTED: globoside alpha-1,3-N-acetylgalactosaminyltransferase 1 [Coturnix japonica]	sp|Q5ZLK4|GBGT1_CHICK	sp|Q5ZLK4|GBGT1_CHICK Globoside alpha-1,3-N-acetylgalactosaminyltransferase 1 OS=Gallus gallus GN=GBGT1 PE=2 SV=1	9031.ENSGALP00000005275	Globoside alpha-1,3-N-acetylgalactosaminyltransferase 1 (EC 2.4.1.-)(Forssman glycolipid syn [...]	_	_	NOG43612	PF03414.10|Glyco_transf_6|Glycosyltransferase family 6|ENSGALT00000005285|m.12178:87-373
ENSGALG00000003353	21.029498	6.073241288	1.790188149	1.41E-77	6.35E-76	up	yes	19.08703706	23.87263471	20.12882225	5.640279338	6.611816778	5.967627749	Z	10460141	10544706	+	RAI14	protein_coding	GO:0007283|spermatogenesis; GO:0030154|cell differentiation	GO:0001650|fibrillar center; GO:0005634|nucleus; GO:0005739|mitochondrion; GO:0005829|cytosol; GO:0005856|cytoskeleton; GO:0005938|cell cortex; GO:0030054|cell junction	--	--	--	3057	XP_004937233.1	XP_004937233.1 ankycorbin isoform X5 [Gallus gallus]	sp|Q9EP71|RAI14_MOUSE	sp|Q9EP71|RAI14_MOUSE Ankycorbin OS=Mus musculus GN=Rai14 PE=1 SV=1	9031.ENSGALP00000005295	retinoic acid induced 14	COG0666	KOG0504	_	PF12796.4|Ank_2|Ankyrin repeats (3 copies)|ENSGALT00000005305|m.10642:23-116;PF12796.4|Ank_2|Ankyrin repeats (3 copies)|ENSGALT00000005305|m.10642:118-182;PF12796.4|Ank_2|Ankyrin repeats (3 copies)|ENSGALT00000005305|m.10642:156-245;PF13857.3|Ank_5|Ankyrin repeats (many copies)|ENSGALT00000005305|m.10642:43-93;PF13857.3|Ank_5|Ankyrin repeats (many copies)|ENSGALT00000005305|m.10642:105-159;PF1385…
ENSGALG00000003358	21.63496509	46.08764697	-1.090661637	4.96E-80	2.33E-78	down	yes	20.80145029	21.97041385	22.13303113	48.00601366	44.37590336	45.8810239	21	4200628	4206138	+	UBIAD1	protein_coding	GO:0001885|endothelial cell development; GO:0006744|ubiquinone biosynthetic process; GO:0009234|menaquinone biosynthetic process; GO:0032194|ubiquinone biosynthetic process via 3,4-dihydroxy-5-polyprenylbenzoate; GO:0042371|vitamin K biosynthetic process; GO:0072358|cardiovascular system development	GO:0005739|mitochondrion; GO:0005783|endoplasmic reticulum; GO:0005789|endoplasmic reticulum membrane; GO:0030173|integral component of Golgi membrane	GO:0004659|prenyltransferase activity; GO:0016209|antioxidant activity	--	--	4421	XP_015152380.1	XP_015152380.1 ubiA prenyltransferase domain-containing protein 1 isoform X1 [Gallus gallus]	sp|Q5ZKS8|UBIA1_CHICK	sp|Q5ZKS8|UBIA1_CHICK UbiA prenyltransferase domain-containing protein 1 OS=Gallus gallus GN=UBIAD1 PE=2 SV=1	9031.ENSGALP00000005301	UbiA prenyltransferase domain-containing protein 1	COG1575	KOG4581	_	PF01040.15|UbiA|UbiA prenyltransferase family|ENSGALT00000005311|m.4068:88-342
ENSGALG00000003420	1.262836264	2.686368671	-1.082970923	1.55E-12	7.29E-12	down	yes	1.172959113	1.282625037	1.332924643	3.002242776	2.569383895	2.487479341	23	5358716	5363244	+	ZBTB8A	protein_coding	GO:0006351|transcription, DNA-templated; GO:0006355|regulation of transcription, DNA-templated	GO:0005634|nucleus	GO:0003677|DNA binding; GO:0046872|metal ion binding	ko:K10495|ZBTB8	--	2450	XP_024998835.1	XP_024998835.1 zinc finger and BTB domain-containing protein 8A-like [Gallus gallus]	sp|Q0VCJ6|ZBT8A_BOVIN	sp|Q0VCJ6|ZBT8A_BOVIN Zinc finger and BTB domain-containing protein 8A OS=Bos taurus GN=ZBTB8A PE=2 SV=1	_	_	_	_	_	PF00651.28|BTB|BTB/POZ domain|ENSGALT00000106512|m.5757:14-121;PF11822.5|DUF3342|Domain of unknown function (DUF3342)|ENSGALT00000106512|m.5757:31-114
ENSGALG00000003435	0.690427777	0.249759682	1.431058776	0.004282742	0.007558404	up	yes	0.672076159	0.290971939	1.108235234	0.32792671	0.263981244	0.157371092	26	4946576	4950586	-	PGC	protein_coding	GO:0007586|digestion	GO:0005576|extracellular region	GO:0004190|aspartic-type endopeptidase activity	ko:K01377|PGC	--	1504	NP_990208.1	NP_990208.1 gastricsin precursor [Gallus gallus]	sp|Q9GMY3|PEPC_RHIFE	sp|Q9GMY3|PEPC_RHIFE Gastricsin OS=Rhinolophus ferrumequinum GN=PGC PE=2 SV=1	9031.ENSGALP00000005433	progastricsin (pepsinogen C)	_	KOG1339	_	PF00026.20|Asp|Eukaryotic aspartyl protease|ENSGALT00000005443|m.8275:137-452;PF14543.3|TAXi_N|Xylanase inhibitor N-terminal|ENSGALT00000005443|m.8275:138-190;PF07966.9|A1_Propeptide|A1 Propeptide|ENSGALT00000005443|m.8275:82-110;PF14541.3|TAXi_C|Xylanase inhibitor C-terminal|ENSGALT00000005443|m.8275:340-451
ENSGALG00000003464	0.412014539	0.86064013	-1.044783818	0.000106544	0.000236894	down	yes	0.485293251	0.458490509	0.292259856	0.81908598	0.838935425	0.923898986	27	7544945	7553226	+	ENSGALG00000003464	protein_coding	--	GO:0005737|cytoplasm; GO:0005856|cytoskeleton; GO:0005929|cilium	--	--	--	2818	XP_003642871.2	XP_003642871.2 tetratricopeptide repeat protein 25 [Gallus gallus]	sp|Q9D4B2|TTC25_MOUSE	sp|Q9D4B2|TTC25_MOUSE Tetratricopeptide repeat protein 25 OS=Mus musculus GN=Ttc25 PE=1 SV=3	9031.ENSGALP00000005478	annotation not avaliable	_	KOG1124	_	PF13424.3|TPR_12|Tetratricopeptide repeat|ENSGALT00000005488|m.9353:396-461;PF13181.3|TPR_8|Tetratricopeptide repeat|ENSGALT00000005488|m.9353:436-461;PF13176.3|TPR_7|Tetratricopeptide repeat|ENSGALT00000005488|m.9353:358-378
ENSGALG00000003470	1.525738732	0.222802069	2.721757015	3.36E-14	1.78E-13	up	yes	1.450218856	1.350550093	1.776447248	0.15122563	0.339554968	0.177625608	22	2825849	2861391	-	ZMAT4	protein_coding	GO:0072332|intrinsic apoptotic signaling pathway by p53 class mediator	GO:0005634|nucleus	GO:0002039|p53 binding; GO:0003677|DNA binding; GO:0003723|RNA binding; GO:0008270|zinc ion binding	--	--	1435	XP_015152892.1	XP_015152892.1 zinc finger matrin-type protein 4 [Gallus gallus]	sp|Q9H898|ZMAT4_HUMAN	sp|Q9H898|ZMAT4_HUMAN Zinc finger matrin-type protein 4 OS=Homo sapiens GN=ZMAT4 PE=1 SV=1	9031.ENSGALP00000005486	zinc finger, matrin type 4	_	_	NOG68898	PF12874.4|zf-met|Zinc-finger of C2H2 type|ENSGALT00000005496|m.4786:15-38;PF12874.4|zf-met|Zinc-finger of C2H2 type|ENSGALT00000005496|m.4786:76-99;PF12874.4|zf-met|Zinc-finger of C2H2 type|ENSGALT00000005496|m.4786:145-168;PF12874.4|zf-met|Zinc-finger of C2H2 type|ENSGALT00000005496|m.4786:197-221;PF12171.5|zf-C2H2_jaz|Zinc-finger double-stranded RNA-binding|ENSGALT00000005496|m.4786:145-169;PF1…
ENSGALG00000003473	0.364164867	0.1255804	1.464525466	1.30E-05	3.25E-05	up	yes	0.30092674	0.365503121	0.426064739	0.139439244	0.11338252	0.123919436	22	2877954	2888842	-	SFRP1	protein_coding	GO:0007275|multicellular organism development; GO:0030154|cell differentiation; GO:0035567|non-canonical Wnt signaling pathway; GO:0060070|canonical Wnt signaling pathway	GO:0005576|extracellular region; GO:0016021|integral component of membrane	GO:0004930|G protein-coupled receptor activity; GO:0017147|Wnt-protein binding; GO:0042813|Wnt-activated receptor activity	ko:K02166|SFRP1	ko04310|Wnt signaling pathway	3820	NP_989884.2	NP_989884.2 secreted frizzled-related protein 1 precursor [Gallus gallus]	sp|Q9DEQ4|SFRP1_CHICK	sp|Q9DEQ4|SFRP1_CHICK Secreted frizzled-related protein 1 OS=Gallus gallus GN=SFRP1 PE=2 SV=1	9031.ENSGALP00000005489	Secreted frizzled-related protein 1 Precursor (sFRP-1)(CsFRP1); Soluble frizzled-related pro [...]	_	KOG3577	_	PF01392.19|Fz|Fz domain|ENSGALT00000089330|m.4788:108-213;PF01759.18|NTR|UNC-6/NTR/C345C module|ENSGALT00000089330|m.4788:250-346
ENSGALG00000003527	12.48130047	2.716394838	2.19585727	3.48E-160	6.09E-158	up	yes	12.29084004	12.68854762	12.46451376	2.796010044	2.656511982	2.69666249	28	4148246	4156109	-	ARRDC2	protein_coding	--	GO:0005886|plasma membrane; GO:0031410|cytoplasmic vesicle	--	--	--	2987	XP_001233360.1	XP_001233360.1 arrestin domain-containing protein 2 isoform X2 [Gallus gallus]	sp|Q8TBH0|ARRD2_HUMAN	sp|Q8TBH0|ARRD2_HUMAN Arrestin domain-containing protein 2 OS=Homo sapiens GN=ARRDC2 PE=1 SV=2	9031.ENSGALP00000005571	arrestin domain containing 2	_	KOG3780	_	PF00339.26|Arrestin_N|Arrestin (or S-antigen), N-terminal domain|ENSGALT00000103677|m.10410:18-155;PF02752.19|Arrestin_C|Arrestin (or S-antigen), C-terminal domain|ENSGALT00000103677|m.10410:178-303;PF03643.12|Vps26|Vacuolar protein sorting-associated protein 26|ENSGALT00000103677|m.10410:23-149
ENSGALG00000003536	13.46953634	32.19567747	-1.256544168	5.51E-96	3.56E-94	down	yes	13.28781575	13.80297996	13.31781331	31.25257882	32.26251676	33.07193683	27	7517127	7520296	-	KLHL11	protein_coding	GO:0006511|ubiquitin-dependent protein catabolic process; GO:0030162|regulation of proteolysis; GO:0043161|proteasome-mediated ubiquitin-dependent protein catabolic process; GO:0043687|post-translational protein modification	GO:0005634|nucleus; GO:0005737|cytoplasm; GO:0005829|cytosol; GO:0019005|SCF ubiquitin ligase complex	GO:0031625|ubiquitin protein ligase binding	ko:K10449|KLHL11	--	3095	XP_003642870.1	XP_003642870.1 kelch-like protein 11 [Gallus gallus]	sp|Q9NVR0|KLH11_HUMAN	sp|Q9NVR0|KLH11_HUMAN Kelch-like protein 11 OS=Homo sapiens GN=KLHL11 PE=1 SV=1	59729.ENSTGUP00000002511	Kelch-like protein 11 Precursor [Taeniopygia guttata]	_	KOG1072	_	PF07707.12|BACK|BTB And C-terminal Kelch|ENSGALT00000005592|m.9346:189-290;PF00651.28|BTB|BTB/POZ domain|ENSGALT00000005592|m.9346:66-183;PF01344.22|Kelch_1|Kelch motif|ENSGALT00000005592|m.9346:429-470
ENSGALG00000003562	19.35201671	7.770248929	1.315341009	1.91E-69	7.19E-68	up	yes	18.69116032	18.90655756	20.45833226	7.398867355	8.177322845	7.734556588	14	1586869	1639631	+	NPTX2	protein_coding	GO:0007268|chemical synaptic transmission; GO:0008306|associative learning	GO:0005576|extracellular region	GO:0030246|carbohydrate binding; GO:0046872|metal ion binding	--	--	2730	XP_414750.3	XP_414750.3 neuronal pentraxin-2 [Gallus gallus]	sp|P47972|NPTX2_HUMAN	sp|P47972|NPTX2_HUMAN Neuronal pentraxin-2 OS=Homo sapiens GN=NPTX2 PE=1 SV=2	9031.ENSGALP00000005631	neuronal pentraxin II	_	KOG1217	_	PF00354.14|Pentaxin|Pentaxin family|ENSGALT00000005641|m.9221:236-420;PF13385.3|Laminin_G_3|Concanavalin A-like lectin/glucanases superfamily|ENSGALT00000005641|m.9221:247-391
ENSGALG00000003568	6.666163692	2.044424913	1.700284726	3.81E-46	8.13E-45	up	yes	7.076141241	5.972480614	6.94986922	1.858954183	1.988845974	2.285474581	20	3767099	3812479	+	PPP1R16B	protein_coding	GO:0014066|regulation of phosphatidylinositol 3-kinase signaling; GO:0035307|positive regulation of protein dephosphorylation; GO:0051489|regulation of filopodium assembly; GO:0061028|establishment of endothelial barrier; GO:1902309|negative regulation of peptidyl-serine dephosphorylation; GO:1903589|positive regulation of blood vessel endothelial cell proliferation involved in sprouting angiogen…	GO:0005634|nucleus; GO:0005886|plasma membrane; GO:0016607|nuclear speck; GO:0042995|cell projection; GO:0048471|perinuclear region of cytoplasm	GO:0019888|protein phosphatase regulator activity	ko:K17459|PPP1R16B,TIMAP	--	3067	XP_021272132.1	XP_021272132.1 protein phosphatase 1 regulatory inhibitor subunit 16B isoform X2 [Numida meleagris]	sp|Q95N27|PP16B_BOVIN	sp|Q95N27|PP16B_BOVIN Protein phosphatase 1 regulatory inhibitor subunit 16B OS=Bos taurus GN=PPP1R16B PE=1 SV=1	9031.ENSGALP00000005641	protein phosphatase 1 regulatory inhibitor subunit 16B	COG0666	KOG0505	_	PF12796.4|Ank_2|Ankyrin repeats (3 copies)|ENSGALT00000005651|m.2950:73-159;PF12796.4|Ank_2|Ankyrin repeats (3 copies)|ENSGALT00000005651|m.2950:215-289;PF13637.3|Ank_4|Ankyrin repeats (many copies)|ENSGALT00000005651|m.2950:101-153;PF13637.3|Ank_4|Ankyrin repeats (many copies)|ENSGALT00000005651|m.2950:214-248;PF13857.3|Ank_5|Ankyrin repeats (many copies)|ENSGALT00000005651|m.2950:119-173;PF1385…
ENSGALG00000003570	37.71666212	79.64434754	-1.078168644	4.33E-54	1.14E-52	down	yes	39.17899908	34.83842813	39.13255915	80.76233043	74.77288187	83.39783033	7	4368941	4386891	+	PURH	protein_coding	GO:0006189|'de novo' IMP biosynthetic process	GO:0005829|cytosol	GO:0003937|IMP cyclohydrolase activity; GO:0004643|phosphoribosylaminoimidazolecarboxamide formyltransferase activity; GO:0042803|protein homodimerization activity	ko:K00602|purH	ko00230|Purine metabolism; ko00670|One carbon pool by folate; ko01100|Metabolic pathways; ko01110|Biosynthesis of secondary metabolites; ko01130|Biosynthesis of antibiotics; ko01523|Antifolate resistance	2282	AAU93564.1	AAU93564.1 aminoimidazole-4-carboxamide ribonucleotidetransformylase/IMP cyclohydrolase [Gallus gallus]	sp|P31335|PUR9_CHICK	sp|P31335|PUR9_CHICK Bifunctional purine biosynthesis protein PURH OS=Gallus gallus GN=ATIC PE=1 SV=1	9031.ENSGALP00000005643	Bifunctional purine biosynthesis protein PURH [Includes Phosphoribosylaminoimidazolecarboxam [...]	COG0138	KOG2555	_	PF01808.15|AICARFT_IMPCHas|AICARFT/IMPCHase bienzyme|ENSGALT00000089877|m.5665:149-475;PF02142.19|MGS|MGS-like domain|ENSGALT00000089877|m.5665:30-143
ENSGALG00000003572	15.81591026	7.458865641	1.083327431	1.19E-45	2.50E-44	up	yes	14.27314157	17.63289689	15.54169233	7.45412504	7.484444396	7.438027487	28	4172075	4211793	-	ENSGALG00000003572	protein_coding	GO:0007179|transforming growth factor beta receptor signaling pathway; GO:0007264|small GTPase mediated signal transduction; GO:0008360|regulation of cell shape; GO:0030036|actin cytoskeleton organization; GO:0035023|regulation of Rho protein signal transduction; GO:0043065|positive regulation of apoptotic process; GO:0051056|regulation of small GTPase mediated signal transduction	GO:0005829|cytosol; GO:0005856|cytoskeleton; GO:0005886|plasma membrane; GO:0016324|apical plasma membrane; GO:0030054|cell junction; GO:0045177|apical part of cell; GO:0070062|extracellular exosome	GO:0005085|guanyl-nucleotide exchange factor activity; GO:0005089|Rho guanyl-nucleotide exchange factor activity	ko:K21066|ARHGEF18	ko04530|Tight junction	6950	XP_418249.4	XP_418249.4 rho guanine nucleotide exchange factor 18 isoform X1 [Gallus gallus]	sp|Q6ZSZ5|ARHGI_HUMAN	sp|Q6ZSZ5|ARHGI_HUMAN Rho guanine nucleotide exchange factor 18 OS=Homo sapiens GN=ARHGEF18 PE=1 SV=3	9031.ENSGALP00000005645	rho/rac guanine nucleotide exchange factor (GEF) 18	_	KOG3520	_	PF00621.17|RhoGEF|RhoGEF domain|ENSGALT00000101887|m.10419:651-842;PF00130.19|C1_1|Phorbol esters/diacylglycerol binding domain (C1 domain)|ENSGALT00000101887|m.10419:447-492;PF00169.26|PH|PH domain|ENSGALT00000101887|m.10419:896-985
ENSGALG00000003602	5.196647547	2.566348323	1.01502709	5.34E-20	4.03E-19	up	yes	4.622198065	5.634961883	5.332782692	2.537339693	2.791834695	2.369870581	11	4878175	4936909	+	RPGRIP1L	protein_coding	GO:0001701|in utero embryonic development; GO:0001736|establishment of planar polarity; GO:0001822|kidney development; GO:0001889|liver development; GO:0007163|establishment or maintenance of cell polarity; GO:0007368|determination of left/right symmetry; GO:0007420|brain development; GO:0008589|regulation of smoothened signaling pathway; GO:0021532|neural tube patterning; GO:0021537|telencephalo…	GO:0005654|nucleoplasm; GO:0005737|cytoplasm; GO:0005813|centrosome; GO:0005829|cytosol; GO:0005879|axonemal microtubule; GO:0005886|plasma membrane; GO:0005911|cell-cell junction; GO:0005923|bicellular tight junction; GO:0005929|cilium; GO:0005930|axoneme; GO:0032391|photoreceptor connecting cilium; GO:0035253|ciliary rootlet; GO:0035869|ciliary transition zone; GO:0036064|ciliary basal body	GO:0031870|thromboxane A2 receptor binding	ko:K16550|RPGRIP1L	--	3829	XP_015147859.1	XP_015147859.1 protein fantom isoform X1 [Gallus gallus]	sp|Q8CG73|FTM_MOUSE	sp|Q8CG73|FTM_MOUSE Protein fantom OS=Mus musculus GN=Rpgrip1l PE=1 SV=2	9031.ENSGALP00000038922	RPGRIP1-like	_	_	NOG117461	PF11618.5|C2-C2_1|First C2 domain of RPGR-interacting protein 1|ENSGALT00000098565|m.6471:600-739;PF00168.27|C2|C2 domain|ENSGALT00000098565|m.6471:789-896
ENSGALG00000003660	1.781716442	8.915601934	-2.316607133	4.88E-34	6.95E-33	down	yes	2.123534754	1.47078916	1.750825412	9.176237044	7.135819523	10.43474924	5	3167825	3169000	-	FANCF	protein_coding	GO:0001541|ovarian follicle development; GO:0007283|spermatogenesis; GO:0036297|interstrand cross-link repair	GO:0005654|nucleoplasm; GO:0043240|Fanconi anaemia nuclear complex	GO:0061630|ubiquitin protein ligase activity	ko:K10893|FANCF	ko03460|Fanconi anemia pathway	1176	XP_004941387.1	XP_004941387.1 Fanconi anemia group F protein [Gallus gallus]	sp|Q9NPI8|FANCF_HUMAN	sp|Q9NPI8|FANCF_HUMAN Fanconi anemia group F protein OS=Homo sapiens GN=FANCF PE=1 SV=1	9031.ENSGALP00000005790	Fanconi anemia, complementation group F	_	_	NOG41771	PF11107.5|FANCF|Fanconi anemia group F protein (FANCF)|ENSGALT00000005800|m.2284:42-378
ENSGALG00000003670	34.48338096	12.46335695	1.467469756	1.27E-101	9.25E-100	up	yes	35.31638629	35.56021137	32.57354521	12.96097033	12.6463226	11.78277792	20	4690689	4693338	-	MAFB	protein_coding	GO:0006351|transcription, DNA-templated; GO:0006355|regulation of transcription, DNA-templated; GO:0007399|nervous system development	GO:0005634|nucleus	GO:0003677|DNA binding; GO:0003700|DNA-binding transcription factor activity	ko:K09036|MAFB	--	2650	XP_009273802.2	XP_009273802.2 PREDICTED: transcription factor MafB [Aptenodytes forsteri]	sp|Q90888|MAFB_CHICK	sp|Q90888|MAFB_CHICK Transcription factor MafB OS=Gallus gallus GN=MAFB PE=1 SV=1	_	_	_	_	_	PF03131.14|bZIP_Maf|bZIP Maf transcription factor|ENSGALT00000005816|m.2959:199-289;PF08383.8|Maf_N|Maf N-terminal region|ENSGALT00000005816|m.2959:81-113
ENSGALG00000003682	5.637811708	13.72129809	-1.28170412	2.62E-35	3.92E-34	down	yes	5.238410795	6.373081734	5.301942595	13.30521033	14.53788757	13.32079636	15	5492846	5498570	-	ARL6IP4	protein_coding	GO:0006397|mRNA processing; GO:0008380|RNA splicing	GO:0005634|nucleus; GO:0005730|nucleolus; GO:0016607|nuclear speck	--	--	--	1621	XP_015131095.1	XP_015131095.1 ADP-ribosylation factor-like protein 6-interacting protein 4 [Gallus gallus]	sp|Q5F4A9|AR6P4_CHICK	sp|Q5F4A9|AR6P4_CHICK ADP-ribosylation factor-like protein 6-interacting protein 4 OS=Gallus gallus GN=ARL6IP4 PE=2 SV=1	9031.ENSGALP00000038636	ADP-ribosylation factor-like protein 6-interacting protein 4 (ARL-6-interacting protein 4)(Aip-4)	_	_	NOG83556	PF10500.6|SR-25|Nuclear RNA-splicing-associated protein|ENSGALT00000005833|m.10493:6-229
ENSGALG00000003689	8.365962843	2.372758822	1.81362211	2.09E-27	2.26E-26	up	yes	8.055165423	6.554057382	10.48866573	2.119183692	2.408227564	2.590865209	6	10302749	10312180	-	PAPSS2	protein_coding	GO:0000103|sulfate assimilation; GO:0001501|skeletal system development; GO:0007596|blood coagulation; GO:0050428|3'-phosphoadenosine 5'-phosphosulfate biosynthetic process; GO:0060348|bone development	GO:0005829|cytosol	GO:0004020|adenylylsulfate kinase activity; GO:0004781|sulfate adenylyltransferase (ATP) activity; GO:0005524|ATP binding; GO:0016779|nucleotidyltransferase activity	ko:K13811|PAPSS	ko00230|Purine metabolism; ko00261|Monobactam biosynthesis; ko00450|Selenocompound metabolism; ko00920|Sulfur metabolism; ko01100|Metabolic pathways; ko01120|Microbial metabolism in diverse environments; ko01130|Biosynthesis of antibiotics	1806	XP_015134189.1	XP_015134189.1 bifunctional 3'-phosphoadenosine 5'-phosphosulfate synthase 2 isoform X2 [Gallus gallus]	sp|O95340|PAPS2_HUMAN	sp|O95340|PAPS2_HUMAN Bifunctional 3'-phosphoadenosine 5'-phosphosulfate synthase 2 OS=Homo sapiens GN=PAPSS2 PE=1 SV=2	9031.ENSGALP00000005834	3'-phosphoadenosine 5'-phosphosulfate synthase 2	COG0529;COG2046	KOG4238	_	PF01583.17|APS_kinase|Adenylylsulphate kinase|ENSGALT00000071572|m.4504:27-181;PF01747.14|ATP-sulfurylase|ATP-sulfurylase|ENSGALT00000071572|m.4504:370-592;PF14306.3|PUA_2|PUA-like domain|ENSGALT00000071572|m.4504:209-361
ENSGALG00000003691	4.6474249	13.84677067	-1.572986664	3.11E-131	3.55E-129	down	yes	4.659306103	4.552105391	4.730863205	13.96129047	13.63207276	13.94694877	13	11336604	11375924	+	RNF145	protein_coding	GO:0000209|protein polyubiquitination; GO:0006511|ubiquitin-dependent protein catabolic process; GO:0043161|proteasome-mediated ubiquitin-dependent protein catabolic process	GO:0016021|integral component of membrane	GO:0008270|zinc ion binding; GO:0061630|ubiquitin protein ligase activity	--	--	4230	XP_001233173.1	XP_001233173.1 RING finger protein 145 isoform X1 [Gallus gallus]	sp|Q5SWK7|RN145_MOUSE	sp|Q5SWK7|RN145_MOUSE RING finger protein 145 OS=Mus musculus GN=Rnf145 PE=2 SV=1	9031.ENSGALP00000005837	Putative uncharacterized protein	_	KOG0802	_	PF13705.3|TRC8_N|TRC8 N-terminal domain|ENSGALT00000084508|m.8765:90-345
ENSGALG00000003709	5.665928305	2.823254369	1.002396234	2.36E-18	1.63E-17	up	yes	5.468166002	6.229125958	5.300492955	3.094472148	2.824806858	2.550484102	22	3021586	3034748	-	PLAT	protein_coding	GO:0001666|response to hypoxia; GO:0006464|cellular protein modification process; GO:0006508|proteolysis; GO:0007596|blood coagulation; GO:0014909|smooth muscle cell migration; GO:0031639|plasminogen activation; GO:0042730|fibrinolysis; GO:0045861|negative regulation of proteolysis; GO:0048008|platelet-derived growth factor receptor signaling pathway	GO:0005576|extracellular region; GO:0005737|cytoplasm; GO:0009986|cell surface; GO:0030141|secretory granule; GO:0045177|apical part of cell; GO:0070062|extracellular exosome	GO:0004252|serine-type endopeptidase activity; GO:0005102|signaling receptor binding; GO:0051219|phosphoprotein binding	ko:K01343|PLAT	ko04371|Apelin signaling pathway; ko04610|Complement and coagulation cascades; ko05202|Transcriptional misregulation in cancer; ko05418|Fluid shear stress and atherosclerosis	2886	XP_004947670.1	XP_004947670.1 tissue-type plasminogen activator isoform X1 [Gallus gallus]	sp|P00750|TPA_HUMAN	sp|P00750|TPA_HUMAN Tissue-type plasminogen activator OS=Homo sapiens GN=PLAT PE=1 SV=1	9031.ENSGALP00000005876	plasminogen activator, tissue	COG5640	KOG1217;KOG3627	_	PF00089.23|Trypsin|Trypsin|ENSGALT00000094332|m.4813:316-552;PF00051.15|Kringle|Kringle domain|ENSGALT00000094332|m.4813:128-209;PF00051.15|Kringle|Kringle domain|ENSGALT00000094332|m.4813:217-298
ENSGALG00000003744	0.552854969	0.130961339	1.997463693	7.27E-09	2.54E-08	up	yes	0.498607741	0.601351234	0.558605932	0.131374501	0.133531023	0.127978495	13	12027893	12054652	+	ADAM19	protein_coding	GO:0006509|membrane protein ectodomain proteolysis; GO:0007507|heart development; GO:0030198|extracellular matrix organization	GO:0005794|Golgi apparatus; GO:0005886|plasma membrane; GO:0016021|integral component of membrane	GO:0004222|metalloendopeptidase activity; GO:0017124|SH3 domain binding; GO:0046872|metal ion binding	ko:K08608|ADAM19	--	2703	NP_001182051.1	NP_001182051.1 disintegrin and metalloproteinase domain-containing protein 19 precursor [Gallus gallus]	sp|Q9H013|ADA19_HUMAN	sp|Q9H013|ADA19_HUMAN Disintegrin and metalloproteinase domain-containing protein 19 OS=Homo sapiens GN=ADAM19 PE=1 SV=3	9031.ENSGALP00000005930	ADAM metallopeptidase domain 19 (meltrin beta)	_	KOG3607	_	PF01421.16|Reprolysin|Reprolysin (M12B) family zinc metalloprotease|ENSGALT00000005940|m.8778:199-397;PF08516.9|ADAM_CR|ADAM cysteine-rich|ENSGALT00000005940|m.8778:491-604;PF01562.16|Pep_M12B_propep|Reprolysin family propeptide|ENSGALT00000005940|m.8778:44-151;PF13688.3|Reprolysin_5|Metallo-peptidase family M12|ENSGALT00000005940|m.8778:198-366;PF00200.20|Disintegrin|Disintegrin|ENSGALT000000059…
ENSGALG00000003793	5.892316965	14.49159238	-1.296858024	1.53E-22	1.32E-21	down	yes	6.19100182	5.109808769	6.376140307	15.05895388	13.19834582	15.21747743	10	5843239	5848304	+	GTF2A2	protein_coding	GO:0006366|transcription by RNA polymerase II; GO:0045944|positive regulation of transcription by RNA polymerase II; GO:0051091|positive regulation of DNA-binding transcription factor activity; GO:0051123|RNA polymerase II preinitiation complex assembly	GO:0005654|nucleoplasm; GO:0005669|transcription factor TFIID complex; GO:0005672|transcription factor TFIIA complex; GO:0030054|cell junction	GO:0001103|RNA polymerase II repressing transcription factor binding; GO:0003713|transcription coactivator activity; GO:0008134|transcription factor binding; GO:0017025|TBP-class protein binding; GO:0042803|protein homodimerization activity; GO:0046982|protein heterodimerization activity	ko:K03123|TFIIA2,GTF2A2,TOA2	ko03022|Basal transcription factors; ko05203|Viral carcinogenesis	858	BAE38203.1	BAE38203.1 unnamed protein product [Mus musculus]	sp|Q80ZM7|T2AG_MOUSE	sp|Q80ZM7|T2AG_MOUSE Transcription initiation factor IIA subunit 2 OS=Mus musculus GN=Gtf2a2 PE=1 SV=2	_	_	_	_	_	PF02751.11|TFIIA_gamma_C|Transcription initiation factor IIA, gamma subunit|ENSGALT00000089760|m.5372:52-100;PF02268.13|TFIIA_gamma_N|Transcription initiation factor IIA, gamma subunit, helical domain|ENSGALT00000089760|m.5372:3-48
ENSGALG00000003816	0.75308928	0.211179157	1.786636419	6.19E-08	1.97E-07	up	yes	0.893212345	0.753017804	0.613037692	0.280342055	0.183178215	0.170017203	23	5644988	5652023	-	NT5C1A	protein_coding	GO:0006195|purine nucleotide catabolic process; GO:0009116|nucleoside metabolic process; GO:0009128|purine nucleoside monophosphate catabolic process; GO:0046085|adenosine metabolic process; GO:0046135|pyrimidine nucleoside catabolic process	GO:0005829|cytosol	GO:0000166|nucleotide binding; GO:0000287|magnesium ion binding; GO:0008253|5'-nucleotidase activity	ko:K01081|E3.1.3.5	ko00230|Purine metabolism; ko00240|Pyrimidine metabolism; ko00760|Nicotinate and nicotinamide metabolism; ko01100|Metabolic pathways; ko01110|Biosynthesis of secondary metabolites	2211	XP_024998879.1	XP_024998879.1 cytosolic 5'-nucleotidase 1A isoform X2 [Gallus gallus]	sp|Q9BXI3|5NT1A_HUMAN	sp|Q9BXI3|5NT1A_HUMAN Cytosolic 5'-nucleotidase 1A OS=Homo sapiens GN=NT5C1A PE=1 SV=1	9031.ENSGALP00000006041	5'-nucleotidase, cytosolic IA	_	_	NOG46880	PF06189.9|5-nucleotidase|5'-nucleotidase|ENSGALT00000107933|m.5833:142-413
ENSGALG00000003829	0.743200857	0.118402254	2.552364111	1.60E-08	5.40E-08	up	yes	0.791730667	0.693712821	0.744159083	0.065672673	0.156196625	0.133337465	23	5653211	5655702	-	HPCAL4	protein_coding	GO:0007165|signal transduction	GO:0005622|intracellular	GO:0005246|calcium channel regulator activity; GO:0005509|calcium ion binding; GO:0008022|protein C-terminus binding; GO:0019904|protein domain specific binding	--	--	1502	XP_015739246.1	XP_015739246.1 PREDICTED: hippocalcin-like protein 4 isoform X1 [Coturnix japonica]	sp|Q8BGZ1|HPCL4_MOUSE	sp|Q8BGZ1|HPCL4_MOUSE Hippocalcin-like protein 4 OS=Mus musculus GN=Hpcal4 PE=1 SV=3	_	_	_	_	_	PF13499.3|EF-hand_7|EF-hand domain pair|ENSGALT00000006069|m.5835:138-215;PF00036.29|EF-hand_1|EF hand|ENSGALT00000006069|m.5835:106-130;PF00036.29|EF-hand_1|EF hand|ENSGALT00000006069|m.5835:141-166;PF00036.29|EF-hand_1|EF hand|ENSGALT00000006069|m.5835:191-217;PF13405.3|EF-hand_6|EF-hand domain|ENSGALT00000006069|m.5835:106-130;PF13202.3|EF-hand_5|EF hand|ENSGALT00000006069|m.5835:107-125;PF132…
ENSGALG00000003863	0.777228697	2.494351173	-1.669582161	4.27E-19	3.08E-18	down	yes	0.783300468	0.936929845	0.611455778	2.324736415	2.682797056	2.475520048	15	5714657	5727150	+	P2RX7	protein_coding	GO:0000187|activation of MAPK activity; GO:0000902|cell morphogenesis; GO:0001845|phagolysosome assembly; GO:0001916|positive regulation of T cell mediated cytotoxicity; GO:0001934|positive regulation of protein phosphorylation; GO:0006468|protein phosphorylation; GO:0006509|membrane protein ectodomain proteolysis; GO:0006649|phospholipid transfer to membrane; GO:0006812|cation transport; GO:0006…	GO:0005639|integral component of nuclear inner membrane; GO:0005886|plasma membrane; GO:0005887|integral component of plasma membrane; GO:0005911|cell-cell junction; GO:0009897|external side of plasma membrane; GO:0016020|membrane; GO:0031594|neuromuscular junction; GO:0043025|neuronal cell body; GO:0045202|synapse; GO:0098793|presynapse; GO:0098794|postsynapse	GO:0001530|lipopolysaccharide binding; GO:0001614|purinergic nucleotide receptor activity; GO:0004931|extracellularly ATP-gated cation channel activity; GO:0005524|ATP binding; GO:0015267|channel activity; GO:0038023|signaling receptor activity	ko:K05220|P2RX7	ko04020|Calcium signaling pathway; ko04080|Neuroactive ligand-receptor interaction; ko04621|NOD-like receptor signaling pathway	2735	XP_001235163.3	XP_001235163.3 P2X purinoceptor 7 [Gallus gallus]	sp|Q9Z1M0|P2RX7_MOUSE	sp|Q9Z1M0|P2RX7_MOUSE P2X purinoceptor 7 OS=Mus musculus GN=P2rx7 PE=1 SV=2	_	_	_	_	_	PF00864.16|P2X_receptor|ATP P2X receptor|ENSGALT00000090460|m.10512:23-357
ENSGALG00000003870	2.340292226	5.895448044	-1.329206374	1.43E-17	9.50E-17	down	yes	2.778456687	1.924669802	2.317750188	5.542080381	6.419035949	5.725227803	13	12159620	12161948	+	MED7	protein_coding	GO:0006351|transcription, DNA-templated; GO:0006357|regulation of transcription by RNA polymerase II	GO:0016592|mediator complex	GO:0003712|transcription coregulator activity; GO:0003713|transcription coactivator activity	ko:K15148|MED7	--	1819	POI22057.1	POI22057.1 hypothetical protein CIB84_014197 [Bambusicola thoracicus]	sp|Q3T123|MED7_BOVIN	sp|Q3T123|MED7_BOVIN Mediator of RNA polymerase II transcription subunit 7 OS=Bos taurus GN=MED7 PE=2 SV=1	9031.ENSGALP00000006149	annotation not avaliable	_	KOG0570	_	PF05983.8|Med7|MED7 protein|ENSGALT00000006159|m.8789:7-164
ENSGALG00000003876	0.319005173	0.029690204	3.051255402	1.75E-09	6.45E-09	up	yes	0.26810494	0.324179954	0.364730624	0.040029904	0.024412199	0.024628508	13	12172827	12188986	+	TIMD4	protein_coding	--	GO:0016021|integral component of membrane	GO:0001786|phosphatidylserine binding	--	--	2439	CDG64120.1	CDG64120.1 T cell immunoglobulin and mucin 4 variant L1 [Gallus gallus]	sp|Q6U7R4|TIMD4_MOUSE	sp|Q6U7R4|TIMD4_MOUSE T-cell immunoglobulin and mucin domain-containing protein 4 OS=Mus musculus GN=Timd4 PE=1 SV=2	9031.ENSGALP00000006155	T-cell immunoglobulin and mucin domain containing 4	_	_	NOG40586	PF07686.14|V-set|Immunoglobulin V-set domain|ENSGALT00000105829|m.8799:22-129;PF07686.14|V-set|Immunoglobulin V-set domain|ENSGALT00000105829|m.8799:208-315;PF00047.22|ig|Immunoglobulin domain|ENSGALT00000105829|m.8799:26-118
ENSGALG00000003879	12.63657712	26.38955896	-1.061766865	1.11E-30	1.39E-29	down	yes	13.99710654	10.88274793	13.02987688	25.69148463	25.70628332	27.77090892	23	5688384	5696791	+	MFSD2A	protein_coding	GO:0006656|phosphatidylcholine biosynthetic process; GO:0015908|fatty acid transport; GO:0021766|hippocampus development; GO:0045056|transcytosis; GO:0051977|lysophospholipid transport; GO:0060856|establishment of blood-brain barrier; GO:1990379|lipid transport across blood-brain barrier	GO:0005789|endoplasmic reticulum membrane; GO:0005886|plasma membrane; GO:0005887|integral component of plasma membrane	GO:0005548|phospholipid transporter activity; GO:0015245|fatty acid transmembrane transporter activity; GO:0015293|symporter activity; GO:0051978|lysophospholipid:sodium symporter activity	--	--	2587	XP_417826.4	XP_417826.4 sodium-dependent lysophosphatidylcholine symporter 1 [Gallus gallus]	sp|Q8NA29|NLS1_HUMAN	sp|Q8NA29|NLS1_HUMAN Sodium-dependent lysophosphatidylcholine symporter 1 OS=Homo sapiens GN=MFSD2A PE=1 SV=1	9031.ENSGALP00000006158	major facilitator superfamily domain containing 2	COG2211	KOG4830	_	PF13347.3|MFS_2|MFS/sugar transport protein|ENSGALT00000006168|m.5845:43-496
ENSGALG00000003885	0.139524623	0.639126818	-2.118117278	1.04E-06	2.92E-06	down	yes	0.043674874	0.202054178	0.172844818	0.591233503	0.660148777	0.665998174	8	6204758	6208758	-	ENSGALG00000003885	protein_coding	--	--	--	--	--	2269	XP_025009021.1	XP_025009021.1 uncharacterized protein KIAA1614 homolog [Gallus gallus]	sp|Q5VZ46|K1614_HUMAN	sp|Q5VZ46|K1614_HUMAN Uncharacterized protein KIAA1614 OS=Homo sapiens GN=KIAA1614 PE=2 SV=3	9031.ENSGALP00000006171	KIAA1614	_	_	NOG41876	PF15737.2|DUF4685|Domain of unknown function (DUF4685)|ENSGALT00000006181|m.7172:138-256
ENSGALG00000003908	0.329394414	0.723350585	-1.111540238	0.002311181	0.004246238	down	yes	0.232683612	0.541730086	0.213769543	0.703096865	0.718842007	0.748112884	5	2427182	2452845	+	SLC6A5	protein_coding	GO:0015816|glycine transport; GO:0060012|synaptic transmission, glycinergic; GO:1903804|glycine import across plasma membrane	GO:0005886|plasma membrane; GO:0005887|integral component of plasma membrane	GO:0005328|neurotransmitter:sodium symporter activity; GO:0015187|glycine transmembrane transporter activity; GO:0015375|glycine:sodium symporter activity; GO:0046872|metal ion binding	ko:K05038|SLC6A5S	--	2385	XP_019470808.1	XP_019470808.1 PREDICTED: sodium- and chloride-dependent glycine transporter 2 isoform X1 [Meleagris gallopavo]	sp|P58295|SC6A5_RAT	sp|P58295|SC6A5_RAT Sodium- and chloride-dependent glycine transporter 2 OS=Rattus norvegicus GN=Slc6a5 PE=1 SV=2	9031.ENSGALP00000006201	solute carrier family 6 (neurotransmitter transporter, glycine), member 5	COG0733	KOG3660	_	PF00209.15|SNF|Sodium:neurotransmitter symporter family|ENSGALT00000076837|m.2270:188-734
ENSGALG00000003948	354.194938	92.05670707	1.943832873	9.65E-145	1.34E-142	up	yes	374.8392763	307.5894645	380.1560733	92.32006496	89.7740659	94.07599035	12	3345428	3352328	+	ALAS2	protein_coding	GO:0006782|protoporphyrinogen IX biosynthetic process; GO:0006783|heme biosynthetic process	GO:0005759|mitochondrial matrix; GO:0005829|cytosol	GO:0003870|5-aminolevulinate synthase activity; GO:0030170|pyridoxal phosphate binding	ko:K00643|E2.3.1.37,ALAS	ko00260|Glycine, serine and threonine metabolism; ko00860|Porphyrin and chlorophyll metabolism; ko01100|Metabolic pathways; ko01110|Biosynthesis of secondary metabolites	2160	NP_001018012.1	NP_001018012.1 5-aminolevulinate synthase, nonspecific, mitochondrial precursor [Gallus gallus]	sp|P07997|HEM1_CHICK	sp|P07997|HEM1_CHICK 5-aminolevulinate synthase, nonspecific, mitochondrial OS=Gallus gallus GN=ALAS1 PE=2 SV=2	_	_	_	_	_	PF00155.18|Aminotran_1_2|Aminotransferase class I and II|ENSGALT00000061450|m.7332:240-585;PF09029.7|Preseq_ALAS|5-aminolevulinate synthase presequence|ENSGALT00000061450|m.7332:2-131;PF01053.17|Cys_Met_Meta_PP|Cys/Met metabolism PLP-dependent enzyme|ENSGALT00000061450|m.7332:287-412;PF00266.16|Aminotran_5|Aminotransferase class-V|ENSGALT00000061450|m.7332:354-412
ENSGALG00000004055	2.011559999	6.458421968	-1.677944773	0.008305806	0.01396156	down	yes	1.97231856	2.524589414	1.537772022	12.20601031	3.240405785	3.928849803	14	2679816	2775732	-	C7orf50	protein_coding	--	--	GO:0003723|RNA binding	--	--	1618	XP_414763.2	XP_414763.2 uncharacterized protein C7orf50 homolog [Gallus gallus]	sp|Q9BRJ6|CG050_HUMAN	sp|Q9BRJ6|CG050_HUMAN Uncharacterized protein C7orf50 OS=Homo sapiens GN=C7orf50 PE=1 SV=1	_	_	_	_	_	PF10180.6|DUF2373|Uncharacterised conserved protein (DUF2373)|ENSGALT00000105461|m.9263:108-168
ENSGALG00000004071	25.80981167	2.720793983	3.241086095	0	0	up	yes	25.16952908	26.31318081	25.94672512	2.494600265	2.831242315	2.836539368	11	7656093	7683363	+	NETO2	protein_coding	GO:2000312|regulation of kainate selective glutamate receptor activity	GO:0014069|postsynaptic density; GO:0016021|integral component of membrane	GO:0035255|ionotropic glutamate receptor binding	--	--	2008	XP_004944245.2	XP_004944245.2 neuropilin and tolloid-like protein 2 isoform X1 [Gallus gallus]	sp|Q8NC67|NETO2_HUMAN	sp|Q8NC67|NETO2_HUMAN Neuropilin and tolloid-like protein 2 OS=Homo sapiens GN=NETO2 PE=1 SV=1	9031.ENSGALP00000006464	neuropilin (NRP) and tolloid (TLL)-like 2	_	KOG4586	_	PF00431.17|CUB|CUB domain|ENSGALT00000091133|m.6556:45-156;PF00431.17|CUB|CUB domain|ENSGALT00000091133|m.6556:203-286;PF00057.15|Ldl_recept_a|Low-density lipoprotein receptor domain class A|ENSGALT00000091133|m.6556:296-331
ENSGALG00000004096	0.662595581	0.149458341	2.076559739	1.31E-10	5.35E-10	up	yes	0.59480216	0.69240421	0.700580372	0.176206421	0.116056063	0.156112538	10	7109509	7149541	-	CHRNA7	protein_coding	GO:0000187|activation of MAPK activity; GO:0001666|response to hypoxia; GO:0006816|calcium ion transport; GO:0006874|cellular calcium ion homeostasis; GO:0007165|signal transduction; GO:0008284|positive regulation of cell population proliferation; GO:0032720|negative regulation of tumor necrosis factor production; GO:0035094|response to nicotine; GO:0045766|positive regulation of angiogenesis; GO…	GO:0005737|cytoplasm; GO:0005886|plasma membrane; GO:0005892|acetylcholine-gated channel complex; GO:0030054|cell junction; GO:0030424|axon; GO:0030425|dendrite; GO:0043204|perikaryon; GO:0045211|postsynaptic membrane	GO:0001540|amyloid-beta binding; GO:0015464|acetylcholine receptor activity; GO:0015643|toxic substance binding; GO:0017081|chloride channel regulator activity; GO:0022848|acetylcholine-gated cation-selective channel activity; GO:0042166|acetylcholine binding; GO:0042803|protein homodimerization activity	ko:K04809|CHRNA7	ko04020|Calcium signaling pathway; ko04080|Neuroactive ligand-receptor interaction; ko04725|Cholinergic synapse; ko05033|Nicotine addiction; ko05204|Chemical carcinogenesis	2799	NP_989512.2	NP_989512.2 neuronal acetylcholine receptor subunit alpha-7 precursor [Gallus gallus]	sp|P22770|ACHA7_CHICK	sp|P22770|ACHA7_CHICK Neuronal acetylcholine receptor subunit alpha-7 OS=Gallus gallus GN=CHRNA7 PE=1 SV=1	9031.ENSGALP00000006509	Neuronal acetylcholine receptor subunit alpha-7 Precursor ; After binding acetylcholine, the [...]	_	KOG3646	_	PF02931.20|Neur_chan_LBD|Neurotransmitter-gated ion-channel ligand binding domain|ENSGALT00000006519|m.5415:63-266;PF02932.13|Neur_chan_memb|Neurotransmitter-gated ion-channel transmembrane region|ENSGALT00000006519|m.5415:273-523
ENSGALG00000004113	0.447744687	0.118071814	1.837590138	1.80E-05	4.42E-05	up	yes	0.500857776	0.329137933	0.513238352	0.133538386	0.130301211	0.090375845	4	1445083	1449667	+	P2RY10	protein_coding	GO:0035025|positive regulation of Rho protein signal transduction; GO:0051482|positive regulation of cytosolic calcium ion concentration involved in phospholipase C-activating G protein-coupled signaling pathway	GO:0005886|plasma membrane; GO:0005887|integral component of plasma membrane	GO:0004930|G protein-coupled receptor activity; GO:0045028|G protein-coupled purinergic nucleotide receptor activity	ko:K04274|P2RY10	ko04080|Neuroactive ligand-receptor interaction	2216	XP_025005594.1	XP_025005594.1 putative P2Y purinoceptor 10 [Gallus gallus]	sp|O00398|P2Y10_HUMAN	sp|O00398|P2Y10_HUMAN Putative P2Y purinoceptor 10 OS=Homo sapiens GN=P2RY10 PE=2 SV=1	9031.ENSGALP00000006530	hypothetical LOC422147	_	KOG3656	_	PF00001.18|7tm_1|7 transmembrane receptor (rhodopsin family)|ENSGALT00000006540|m.15969:37-291
ENSGALG00000004127	3.055777371	1.411938094	1.108394279	4.13E-11	1.76E-10	up	yes	3.299634303	2.894962268	2.97273554	1.33768066	1.412697862	1.485435759	4	1364735	1369925	+	ENSGALG00000004127	protein_coding	--	--	--	--	--	1814	XP_420151.1	XP_420151.1 lysophosphatidic acid receptor 4 isoform X2 [Gallus gallus]	_	_	9031.ENSGALP00000006560	similar to Burkitt lymphoma receptor 1 isoform 2; Burkitt lymphoma receptor 1, GTP-binding p [...]	_	_	NOG133851	_
ENSGALG00000004150	18.66025841	5.816913618	1.679938067	3.99E-66	1.41E-64	up	yes	16.34954928	21.68579603	17.94542992	6.044627774	6.007470806	5.398642274	10	7185220	7263560	+	MYO1E	protein_coding	GO:0001570|vasculogenesis; GO:0001701|in utero embryonic development; GO:0003094|glomerular filtration; GO:0006807|nitrogen compound metabolic process; GO:0006897|endocytosis; GO:0030048|actin filament-based movement; GO:0032836|glomerular basement membrane development; GO:0035166|post-embryonic hemopoiesis; GO:0048008|platelet-derived growth factor receptor signaling pathway; GO:0072015|glomerul…	GO:0005737|cytoplasm; GO:0005856|cytoskeleton; GO:0005903|brush border; GO:0005911|cell-cell junction; GO:0005912|adherens junction; GO:0015629|actin cytoskeleton; GO:0016459|myosin complex; GO:0030136|clathrin-coated vesicle; GO:0070062|extracellular exosome	GO:0000146|microfilament motor activity; GO:0003774|motor activity; GO:0005516|calmodulin binding; GO:0005524|ATP binding; GO:0035091|phosphatidylinositol binding; GO:0042623|ATPase activity, coupled; GO:0051015|actin filament binding	ko:K10356|MYO1	--	4455	XP_004943823.1	XP_004943823.1 unconventional myosin-Ie isoform X2 [Gallus gallus]	sp|Q12965|MYO1E_HUMAN	sp|Q12965|MYO1E_HUMAN Unconventional myosin-Ie OS=Homo sapiens GN=MYO1E PE=1 SV=2	59729.ENSTGUP00000006142	Myosin-Ie (Myosin-Ic) [Taeniopygia guttata]	COG5022	KOG0162	_	PF00063.18|Myosin_head|Myosin head (motor domain)|ENSGALT00000006599|m.5417:21-679;PF06017.10|Myosin_TH1|Unconventional myosin tail, actin- and lipid-binding|ENSGALT00000006599|m.5417:719-920;PF00018.25|SH3_1|SH3 domain|ENSGALT00000006599|m.5417:1058-1102;PF14604.3|SH3_9|Variant SH3 domain|ENSGALT00000006599|m.5417:1059-1107;PF07653.14|SH3_2|Variant SH3 domain|ENSGALT00000006599|m.5417:1057-1108
ENSGALG00000004166	4.787430856	10.64379635	-1.151033691	3.56E-44	7.14E-43	down	yes	4.689347785	4.798291238	4.874653545	10.76139832	10.43604271	10.73394804	5	1870154	1876969	-	VPS51	protein_coding	GO:0006869|lipid transport; GO:0006914|autophagy; GO:0007030|Golgi organization; GO:0007041|lysosomal transport; GO:0015031|protein transport; GO:0032456|endocytic recycling; GO:0042147|retrograde transport, endosome to Golgi; GO:0048193|Golgi vesicle transport	GO:0000938|GARP complex; GO:0005730|nucleolus; GO:0005794|Golgi apparatus; GO:0005829|cytosol; GO:0016021|integral component of membrane; GO:0055037|recycling endosome; GO:1990745|EARP complex	--	ko:K20296|ANG2,VPS51	--	2836	NP_001026343.1	NP_001026343.1 vacuolar protein sorting-associated protein 51 homolog [Gallus gallus]	sp|Q5ZJ25|VPS51_CHICK	sp|Q5ZJ25|VPS51_CHICK Vacuolar protein sorting-associated protein 51 homolog OS=Gallus gallus GN=VPS51 PE=2 SV=1	_	_	_	_	_	PF08700.8|Vps51|Vps51/Vps67|ENSGALT00000040323|m.2243:68-151;PF15469.3|Sec5|Exocyst complex component Sec5|ENSGALT00000040323|m.2243:106-268;PF04124.9|Dor1|Dor1-like family|ENSGALT00000040323|m.2243:84-252
ENSGALG00000004168	13.29034001	30.85729476	-1.214615921	1.02E-51	2.54E-50	down	yes	14.19632575	12.69572951	12.97896478	31.93578051	28.2951802	32.34092356	28	4970129	4972661	-	FEM1A	protein_coding	GO:0043687|post-translational protein modification; GO:0050728|negative regulation of inflammatory response; GO:0051438|regulation of ubiquitin-protein transferase activity	GO:0005829|cytosol	GO:0004842|ubiquitin-protein transferase activity; GO:0031867|EP4 subtype prostaglandin E2 receptor binding	--	--	2298	XP_418271.3	XP_418271.3 protein fem-1 homolog A [Gallus gallus]	sp|Q9BSK4|FEM1A_HUMAN	sp|Q9BSK4|FEM1A_HUMAN Protein fem-1 homolog A OS=Homo sapiens GN=FEM1A PE=1 SV=1	9031.ENSGALP00000039928	annotation not avaliable	COG0666	KOG0508	_	PF12796.4|Ank_2|Ankyrin repeats (3 copies)|ENSGALT00000006628|m.10494:125-225;PF12796.4|Ank_2|Ankyrin repeats (3 copies)|ENSGALT00000006628|m.10494:201-292;PF12796.4|Ank_2|Ankyrin repeats (3 copies)|ENSGALT00000006628|m.10494:295-352;PF00023.27|Ank|Ankyrin repeat|ENSGALT00000006628|m.10494:154-179;PF00023.27|Ank|Ankyrin repeat|ENSGALT00000006628|m.10494:262-292;PF00023.27|Ank|Ankyrin repeat|ENSGA…
ENSGALG00000004196	21.79971581	70.69660862	-1.696874092	8.27E-182	2.04E-179	down	yes	21.5241318	22.85638202	21.01863362	69.02775772	70.45492596	72.60714219	7	5831611	5843614	-	UGT1A1	protein_coding	GO:0001889|liver development; GO:0006789|bilirubin conjugation; GO:0006953|acute-phase response; GO:0007584|response to nutrient; GO:0007586|digestion; GO:0008202|steroid metabolic process; GO:0008210|estrogen metabolic process; GO:0017144|drug metabolic process; GO:0031100|animal organ regeneration; GO:0032496|response to lipopolysaccharide; GO:0042167|heme catabolic process; GO:0042493|response…	GO:0005783|endoplasmic reticulum; GO:0005789|endoplasmic reticulum membrane; GO:0005887|integral component of plasma membrane; GO:0034663|endoplasmic reticulum chaperone complex; GO:0070069|cytochrome complex	GO:0001972|retinoic acid binding; GO:0004857|enzyme inhibitor activity; GO:0005496|steroid binding; GO:0015020|glucuronosyltransferase activity; GO:0019899|enzyme binding; GO:0042803|protein homodimerization activity; GO:0046982|protein heterodimerization activity	ko:K00699|UGT	ko00040|Pentose and glucuronate interconversions; ko00053|Ascorbate and aldarate metabolism; ko00140|Steroid hormone biosynthesis; ko00830|Retinol metabolism; ko00860|Porphyrin and chlorophyll metabolism; ko00980|Metabolism of xenobiotics by cytochrome P450; ko00982|Drug metabolism - cytochrome P450; ko00983|Drug metabolism - other enzymes; ko01100|Metabolic pathways; ko01110|Biosynthesis of seco…	2407	XP_015144738.1	XP_015144738.1 UDP-glucuronosyltransferase 1-1 isoform X8 [Gallus gallus]	sp|P22309|UD11_HUMAN	sp|P22309|UD11_HUMAN UDP-glucuronosyltransferase 1-1 OS=Homo sapiens GN=UGT1A1 PE=1 SV=1	_	_	_	_	_	PF00201.15|UDPGT|UDP-glucoronosyl and UDP-glucosyl transferase|ENSGALT00000006673|m.5753:55-549;PF04101.13|Glyco_tran_28_C|Glycosyltransferase family 28 C-terminal domain|ENSGALT00000006673|m.5753:394-463
ENSGALG00000004203	8.298591321	24.64656773	-1.569296185	4.04E-56	1.14E-54	down	yes	8.977545301	8.368327861	7.549900802	23.30249486	25.27798097	25.35922737	14	3023831	3027172	-	PSMG3	protein_coding	--	--	--	ko:K11877|PSMG3,PAC3	--	1087	NP_001264468.1	NP_001264468.1 proteasome assembly chaperone 3 [Gallus gallus]	sp|Q9BT73|PSMG3_HUMAN	sp|Q9BT73|PSMG3_HUMAN Proteasome assembly chaperone 3 OS=Homo sapiens GN=PSMG3 PE=1 SV=1	_	_	_	_	_	PF10178.6|PAC3|Proteasome assembly chaperone 3|ENSGALT00000006688|m.9292:108-193
ENSGALG00000004221	1.609093398	0.602066686	1.403425459	5.68E-09	2.01E-08	up	yes	1.68046973	1.671634538	1.475175925	0.803554009	0.427540695	0.575105355	23	5809698	5818061	-	IL22RA1	protein_coding	GO:0019221|cytokine-mediated signaling pathway; GO:0050829|defense response to Gram-negative bacterium	GO:0005886|plasma membrane; GO:0016021|integral component of membrane	GO:0004896|cytokine receptor activity; GO:0042015|interleukin-20 binding	ko:K05138|IL22RA1	ko04060|Cytokine-cytokine receptor interaction; ko04630|Jak-STAT signaling pathway	2406	XP_003212689.1	XP_003212689.1 PREDICTED: interleukin-22 receptor subunit alpha-1 isoform X1 [Meleagris gallopavo]	sp|Q80XZ4|I22R1_MOUSE	sp|Q80XZ4|I22R1_MOUSE Interleukin-22 receptor subunit alpha-1 OS=Mus musculus GN=Il22ra1 PE=2 SV=1	9031.ENSGALP00000006701	interleukin 22 receptor, alpha 1	_	_	NOG26150	PF01108.14|Tissue_fac|Tissue factor|ENSGALT00000006712|m.5880:5-107;PF09294.7|Interfer-bind|Interferon-alpha/beta receptor, fibronectin type III|ENSGALT00000006712|m.5880:119-207
ENSGALG00000004225	84.11535983	41.46320706	1.020361158	6.41E-71	2.50E-69	up	yes	80.20586626	88.00776214	84.13245108	40.25410951	42.46079598	41.67471568	15	5772976	5789002	-	KDM2B	protein_coding	GO:0000122|negative regulation of transcription by RNA polymerase II; GO:0006351|transcription, DNA-templated; GO:0007283|spermatogenesis; GO:0021555|midbrain-hindbrain boundary morphogenesis; GO:0021592|fourth ventricle development; GO:0021670|lateral ventricle development; GO:0021678|third ventricle development; GO:0021993|initiation of neural tube closure; GO:0030307|positive regulation of cel…	GO:0005634|nucleus; GO:0005654|nucleoplasm; GO:0005730|nucleolus	GO:0000979|RNA polymerase II core promoter sequence-specific DNA binding; GO:0003677|DNA binding; GO:0008270|zinc ion binding; GO:0019843|rRNA binding; GO:0032452|histone demethylase activity; GO:0051864|histone demethylase activity (H3-K36 specific)	ko:K10276|FBXL10_11,KDM2	--	2052	KFP40091.1	KFP40091.1 Lysine-specific demethylase 2B, partial [Chlamydotis macqueenii]	sp|Q8NHM5|KDM2B_HUMAN	sp|Q8NHM5|KDM2B_HUMAN Lysine-specific demethylase 2B OS=Homo sapiens GN=KDM2B PE=1 SV=1	_	_	_	_	_	PF16866.2|PHD_4|PHD-finger|ENSGALT00000006725|m.10521:24-90;PF00646.30|F-box|F-box domain|ENSGALT00000006725|m.10521:398-453;PF12937.4|F-box-like|F-box-like|ENSGALT00000006725|m.10521:415-454
ENSGALG00000004240	5.302130551	12.51372926	-1.237301717	1.36E-44	2.77E-43	down	yes	5.512862773	5.697197187	4.696331694	12.71548769	12.72874939	12.09695069	15	5872047	5889264	+	ORAI1	protein_coding	GO:0002115|store-operated calcium entry; GO:0002250|adaptive immune response; GO:0051928|positive regulation of calcium ion transport	GO:0005887|integral component of plasma membrane; GO:0016020|membrane	GO:0015279|store-operated calcium channel activity	ko:K16056|ORAI1	ko04020|Calcium signaling pathway; ko04024|cAMP signaling pathway; ko04611|Platelet activation; ko04924|Renin secretion; ko04925|Aldosterone synthesis and secretion; ko05340|Primary immunodeficiency	3372	XP_015733624.1	XP_015733624.1 PREDICTED: calcium release-activated calcium channel protein 1 isoform X1 [Coturnix japonica]	sp|Q5ZL05|CRCM1_CHICK	sp|Q5ZL05|CRCM1_CHICK Calcium release-activated calcium channel protein 1 OS=Gallus gallus GN=ORAI1 PE=2 SV=1	9031.ENSGALP00000006734	Calcium release-activated calcium channel protein 1 (Protein orai-1)(Transmembrane protein 1 [...]	_	KOG4298	_	PF07856.9|Orai-1|Mediator of CRAC channel activity|ENSGALT00000092866|m.10523:30-212
ENSGALG00000004266	3.90126796	8.331869792	-1.092734415	7.31E-18	4.92E-17	down	yes	4.382011179	3.937456067	3.384336634	8.122668772	7.96987028	8.903070323	28	5040872	5047576	-	TNFAIP8L1	protein_coding	GO:0032007|negative regulation of TOR signaling; GO:0042981|regulation of apoptotic process	GO:0005737|cytoplasm	--	--	--	1596	XP_010410510.1	XP_010410510.1 tumor necrosis factor alpha-induced protein 8-like protein 1 isoform X1 [Corvus cornix cornix]	sp|Q5ZJU8|TP8L1_CHICK	sp|Q5ZJU8|TP8L1_CHICK Tumor necrosis factor alpha-induced protein 8-like protein 1 OS=Gallus gallus GN=TNFAIP8L1 PE=2 SV=1	9031.ENSGALP00000006772	Tumor necrosis factor, alpha-induced protein 8-like protein 1	_	_	NOG81900	PF05527.8|DUF758|Domain of unknown function (DUF758)|ENSGALT00000006783|m.10505:64-243
ENSGALG00000004270	5.609130608	2.060139647	1.440618842	2.05E-46	4.43E-45	up	yes	5.506405616	5.491514059	5.829472148	2.032075969	2.158377117	1.989965856	10	7557497	7611673	+	ALDH1A2	protein_coding	GO:0001568|blood vessel development; GO:0001936|regulation of endothelial cell proliferation; GO:0001947|heart looping; GO:0003007|heart morphogenesis; GO:0008284|positive regulation of cell population proliferation; GO:0008285|negative regulation of cell population proliferation; GO:0009952|anterior/posterior pattern specification; GO:0009954|proximal/distal pattern formation; GO:0010628|positiv…	GO:0005737|cytoplasm	GO:0001758|retinal dehydrogenase activity; GO:0004028|3-chloroallyl aldehyde dehydrogenase activity; GO:0004029|aldehyde dehydrogenase (NAD) activity; GO:0004745|retinol dehydrogenase activity	ko:K07249|ALDH1A	ko00830|Retinol metabolism; ko01100|Metabolic pathways	3495	PKK25360.1	PKK25360.1 aldehyde dehydrogenase 1 family, member A2, partial [Columba livia]	sp|O93344|AL1A2_CHICK	sp|O93344|AL1A2_CHICK Retinal dehydrogenase 2 OS=Gallus gallus GN=ALDH1A2 PE=2 SV=2	9031.ENSGALP00000033786	Retinal dehydrogenase 2 (RALDH 2)(RalDH2)(EC 1.2.1.36)(Aldehyde dehydrogenase family 1 membe [...]	COG1012	KOG2450	_	PF00171.19|Aldedh|Aldehyde dehydrogenase family|ENSGALT00000084591|m.5436:63-526
ENSGALG00000004285	6.75123052	25.02253298	-1.88844654	8.39E-115	7.24E-113	down	yes	6.460137078	7.243006821	6.550547661	24.39882494	26.07506842	24.59370558	20	5418333	5446344	-	HNF4A	protein_coding	GO:0006355|regulation of transcription, DNA-templated; GO:0006357|regulation of transcription by RNA polymerase II; GO:0006591|ornithine metabolic process; GO:0006629|lipid metabolic process; GO:0006637|acyl-CoA metabolic process; GO:0006805|xenobiotic metabolic process; GO:0007164|establishment of tissue polarity; GO:0007548|sex differentiation; GO:0007568|aging; GO:0007596|blood coagulation; GO…	GO:0005634|nucleus; GO:0005667|transcription factor complex; GO:0005737|cytoplasm	GO:0000062|fatty-acyl-CoA binding; GO:0000979|RNA polymerase II core promoter sequence-specific DNA binding; GO:0000981|DNA-binding transcription factor activity, RNA polymerase II-specific; GO:0000987|proximal promoter sequence-specific DNA binding; GO:0001102|RNA polymerase II activating transcription factor binding; GO:0001228|DNA-binding transcription activator activity, RNA polymerase II-spe…	ko:K07292|NR2A1,HNF4A	ko04152|AMPK signaling pathway; ko04950|Maturity onset diabetes of the young	1801	XP_015736953.1	XP_015736953.1 PREDICTED: hepatocyte nuclear factor 4-alpha isoform X2 [Coturnix japonica]	sp|P22449|HNF4A_RAT	sp|P22449|HNF4A_RAT Hepatocyte nuclear factor 4-alpha OS=Rattus norvegicus GN=Hnf4a PE=1 SV=3	9031.ENSGALP00000006799	hepatocyte nuclear factor 4 alpha	_	KOG4215	_	PF00104.27|Hormone_recep|Ligand-binding domain of nuclear hormone receptor|ENSGALT00000006810|m.3044:181-363;PF00105.15|zf-C4|Zinc finger, C4 type (two domains)|ENSGALT00000006810|m.3044:61-129
ENSGALG00000004297	0.740996144	0.232904631	1.628415508	6.93E-19	4.95E-18	up	yes	0.623326936	0.801566904	0.798094593	0.235708856	0.172496185	0.290508851	12	3442270	3511826	+	DNAH1	protein_coding	GO:0003351|epithelial cilium movement involved in extracellular fluid movement; GO:0030317|flagellated sperm motility; GO:0036159|inner dynein arm assembly; GO:0060294|cilium movement involved in cell motility	GO:0036126|sperm flagellum; GO:0036156|inner dynein arm	GO:0003777|microtubule motor activity; GO:0005524|ATP binding; GO:0008569|ATP-dependent microtubule motor activity, minus-end-directed; GO:0045503|dynein light chain binding; GO:0045505|dynein intermediate chain binding; GO:0051959|dynein light intermediate chain binding	ko:K10408|DNAH	ko05016|Huntington's disease	12973	XP_025010454.1	XP_025010454.1 dynein heavy chain 1, axonemal [Gallus gallus]	sp|E9Q8T7|DYH1_MOUSE	sp|E9Q8T7|DYH1_MOUSE Dynein heavy chain 1, axonemal OS=Mus musculus GN=Dnah1 PE=2 SV=1	9031.ENSGALP00000006832	dynein, axonemal, heavy chain 1	COG5245	KOG3595	_	PF03028.12|Dynein_heavy|Dynein heavy chain and region D6 of dynein motor|ENSGALT00000006843|m.7345:3608-4306;PF08393.10|DHC_N2|Dynein heavy chain, N-terminal region 2|ENSGALT00000006843|m.7345:1061-1462;PF12774.4|AAA_6|Hydrolytic ATP binding site of dynein motor region D1|ENSGALT00000006843|m.7345:1590-1820;PF12781.4|AAA_9|ATP-binding dynein motor region D5|ENSGALT00000006843|m.7345:3246-3470;PF1…
ENSGALG00000004322	9.155811148	1.881668621	2.276603178	5.68E-96	3.65E-94	up	yes	8.968480688	8.846733902	9.652218853	2.030730611	1.633243542	1.981031712	7	6622423	6635326	+	AHR1B	protein_coding	GO:0006351|transcription, DNA-templated; GO:0007049|cell cycle; GO:0009410|response to xenobiotic stimulus; GO:0032922|circadian regulation of gene expression; GO:0045892|negative regulation of transcription, DNA-templated; GO:0045893|positive regulation of transcription, DNA-templated	GO:0005634|nucleus; GO:0005737|cytoplasm; GO:0034751|aryl hydrocarbon receptor complex	GO:0003700|DNA-binding transcription factor activity; GO:0046983|protein dimerization activity; GO:0070888|E-box binding	ko:K09093|AHR	ko04659|Th17 cell differentiation	2895	NP_001305922.1	NP_001305922.1 aryl hydrocarbon receptor 1 beta [Gallus gallus]	sp|Q95LD9|AHR_DELLE	sp|Q95LD9|AHR_DELLE Aryl hydrocarbon receptor OS=Delphinapterus leucas GN=AHR PE=2 SV=1	9031.ENSGALP00000006877	annotation not avaliable	_	KOG3560	_	PF08447.9|PAS_3|PAS fold|ENSGALT00000006888|m.5763:289-372;PF14598.3|PAS_11|PAS domain|ENSGALT00000006888|m.5763:277-374;PF00989.22|PAS|PAS fold|ENSGALT00000006888|m.5763:106-173
ENSGALG00000004328	8.116461083	16.35354732	-1.009786404	1.33E-43	2.59E-42	down	yes	8.167441361	8.562110264	7.619831623	16.22928907	16.62545611	16.20589678	5	1673838	1708602	+	IGHMBP2	protein_coding	GO:0006260|DNA replication; GO:0006281|DNA repair; GO:0006310|DNA recombination; GO:0006351|transcription, DNA-templated; GO:0006355|regulation of transcription, DNA-templated; GO:0006412|translation; GO:0051260|protein homooligomerization	GO:0005634|nucleus; GO:0005737|cytoplasm; GO:0016020|membrane; GO:0030424|axon; GO:0030426|growth cone; GO:1990904|ribonucleoprotein complex	GO:0000049|tRNA binding; GO:0003677|DNA binding; GO:0003678|DNA helicase activity; GO:0003697|single-stranded DNA binding; GO:0003723|RNA binding; GO:0005524|ATP binding; GO:0008094|DNA-dependent ATPase activity; GO:0008134|transcription factor binding; GO:0008186|RNA-dependent ATPase activity; GO:0008270|zinc ion binding; GO:0032574|5'-3' RNA helicase activity; GO:0043022|ribosome binding; GO:00…	ko:K19036|IGHMBP2	--	3276	NP_001026346.2	NP_001026346.2 DNA-binding protein SMUBP-2 [Gallus gallus]	sp|P38935|SMBP2_HUMAN	sp|P38935|SMBP2_HUMAN DNA-binding protein SMUBP-2 OS=Homo sapiens GN=IGHMBP2 PE=1 SV=3	9031.ENSGALP00000006890	immunoglobulin mu binding protein 2	COG1112	KOG1803	_	PF13086.3|AAA_11|AAA domain|ENSGALT00000006901|m.2222:188-406;PF13087.3|AAA_12|AAA domain|ENSGALT00000006901|m.2222:415-610;PF13245.3|AAA_19|Part of AAA domain|ENSGALT00000006901|m.2222:201-256;PF13604.3|AAA_30|AAA domain|ENSGALT00000006901|m.2222:188-261;PF01424.19|R3H|R3H domain|ENSGALT00000006901|m.2222:717-770;PF01428.13|zf-AN1|AN1-like Zinc finger|ENSGALT00000006901|m.2222:892-931;PF04851.12…
ENSGALG00000004334	6.243099281	2.472308091	1.332889237	4.54E-46	9.64E-45	up	yes	6.296700114	5.805292338	6.627305393	2.436367932	2.564735048	2.415821294	11	7782060	7936449	+	MYLK3	protein_coding	GO:0002528|regulation of vascular permeability involved in acute inflammatory response; GO:0006468|protein phosphorylation; GO:0018105|peptidyl-serine phosphorylation; GO:0018107|peptidyl-threonine phosphorylation; GO:0035556|intracellular signal transduction; GO:0045214|sarcomere organization; GO:0048769|sarcomerogenesis; GO:0055003|cardiac myofibril assembly; GO:0060298|positive regulation of s…	GO:0005622|intracellular; GO:0005737|cytoplasm; GO:0005829|cytosol; GO:0015629|actin cytoskeleton	GO:0004683|calmodulin-dependent protein kinase activity; GO:0004687|myosin light chain kinase activity; GO:0005524|ATP binding	ko:K00907|MYLK	ko04020|Calcium signaling pathway; ko04022|cGMP-PKG signaling pathway; ko04270|Vascular smooth muscle contraction; ko04371|Apelin signaling pathway; ko04510|Focal adhesion; ko04611|Platelet activation; ko04810|Regulation of actin cytoskeleton; ko04921|Oxytocin signaling pathway; ko04971|Gastric acid secretion	3361	XP_004944251.1	XP_004944251.1 myosin light chain kinase 3 isoform X2 [Gallus gallus]	sp|Q32MK0|MYLK3_HUMAN	sp|Q32MK0|MYLK3_HUMAN Myosin light chain kinase 3 OS=Homo sapiens GN=MYLK3 PE=1 SV=3	9031.ENSGALP00000006860	myosin light chain kinase 3	COG0515	KOG0032	_	PF00069.22|Pkinase|Protein kinase domain|ENSGALT00000006871|m.6565:366-618;PF07714.14|Pkinase_Tyr|Protein tyrosine kinase|ENSGALT00000006871|m.6565:366-613
ENSGALG00000004339	8.379887731	1.382332447	2.591147781	1.16E-112	9.90E-111	up	yes	7.737849184	9.365772784	8.036041227	1.355655743	1.530145646	1.261195953	Z	23210259	23289222	-	ENSGALG00000004339	protein_coding	GO:0006198|cAMP catabolic process; GO:0007165|signal transduction; GO:0009187|cyclic nucleotide metabolic process; GO:0046676|negative regulation of insulin secretion	GO:0005829|cytosol	GO:0004114|3',5'-cyclic-nucleotide phosphodiesterase activity; GO:0004115|3',5'-cyclic-AMP phosphodiesterase activity; GO:0046872|metal ion binding	ko:K18437|PDE8	ko00230|Purine metabolism; ko05032|Morphine addiction	3609	XP_004937385.1	XP_004937385.1 high affinity cAMP-specific and IBMX-insensitive 3',5'-cyclic phosphodiesterase 8B isoform X1 [Gallus gallus]	sp|O95263|PDE8B_HUMAN	sp|O95263|PDE8B_HUMAN High affinity cAMP-specific and IBMX-insensitive 3',5'-cyclic phosphodiesterase 8B OS=Homo sapiens GN=PDE8B PE=1 SV=2	_	_	_	_	_	PF00233.16|PDEase_I|3'5'-cyclic nucleotide phosphodiesterase|ENSGALT00000038586|m.10969:598-850;PF08629.7|PDE8|PDE8 phosphodiesterase|ENSGALT00000038586|m.10969:1-46;PF13426.4|PAS_9|PAS domain|ENSGALT00000038586|m.10969:261-356;PF00989.22|PAS|PAS fold|ENSGALT00000038586|m.10969:255-356;PF08447.9|PAS_3|PAS fold|ENSGALT00000038586|m.10969:274-356;PF08448.7|PAS_4|PAS fold|ENSGALT00000038586|m.10969:…
ENSGALG00000004345	6.638857899	2.814335299	1.235195172	6.98E-29	8.08E-28	up	yes	6.790359674	6.891160089	6.235053932	2.564021929	2.919321991	2.959661977	6	11950266	11973318	-	OIT3	protein_coding	--	GO:0005635|nuclear envelope	GO:0005509|calcium ion binding	--	--	2516	XP_421585.2	XP_421585.2 oncoprotein-induced transcript 3 protein [Gallus gallus]	sp|Q29RU2|OIT3_BOVIN	sp|Q29RU2|OIT3_BOVIN Oncoprotein-induced transcript 3 protein OS=Bos taurus GN=OIT3 PE=2 SV=1	9031.ENSGALP00000006921	oncoprotein induced transcript 3	_	KOG1217	NOG146267	PF00100.20|Zona_pellucida|Zona pellucida-like domain|ENSGALT00000006932|m.4585:270-515;PF14670.3|FXa_inhibition|Coagulation Factor Xa inhibitory site|ENSGALT00000006932|m.4585:188-223;PF14670.3|FXa_inhibition|Coagulation Factor Xa inhibitory site|ENSGALT00000006932|m.4585:229-264
ENSGALG00000004360	0.541298368	0.037264981	3.543989739	2.60E-12	1.20E-11	up	yes	0.522293338	0.539524483	0.562077284	0.036482794	0.050060243	0.025251907	13	13729635	13735808	-	ENSGALG00000004360	protein_coding	--	GO:0005886|plasma membrane; GO:0016021|integral component of membrane	GO:0015171|amino acid transmembrane transporter activity	ko:K13864|SLC7A2,ATRC2	--	2163	XP_015149405.1	XP_015149405.1 cationic amino acid transporter 2 isoform X1 [Gallus gallus]	sp|Q6DCE8|CTR2_XENLA	sp|Q6DCE8|CTR2_XENLA Cationic amino acid transporter 2 OS=Xenopus laevis GN=slc7a2 PE=2 SV=1	_	_	_	_	_	PF13520.3|AA_permease_2|Amino acid permease|ENSGALT00000006953|m.8855:33-426;PF00324.18|AA_permease|Amino acid permease|ENSGALT00000006953|m.8855:38-434;PF13906.3|AA_permease_C|C-terminus of AA_permease|ENSGALT00000006953|m.8855:535-585
ENSGALG00000004367	0.400739617	0.904708295	-1.155087629	9.25E-05	0.000206967	down	yes	0.414747957	0.324741612	0.462729281	0.843230099	1.100801573	0.770093212	4	1219019	1224786	+	AWAT1	protein_coding	GO:0006071|glycerol metabolic process; GO:0019432|triglyceride biosynthetic process	GO:0005789|endoplasmic reticulum membrane; GO:0016021|integral component of membrane	GO:0004144|diacylglycerol O-acyltransferase activity	ko:K11160|DGAT2	ko00561|Glycerolipid metabolism; ko01100|Metabolic pathways; ko04975|Fat digestion and absorption	2149	XP_004940599.1	XP_004940599.1 acyl-CoA wax alcohol acyltransferase 1 isoform X4 [Gallus gallus]	sp|Q6P342|DGAT2_XENTR	sp|Q6P342|DGAT2_XENTR Diacylglycerol O-acyltransferase 2 OS=Xenopus tropicalis GN=dgat2 PE=2 SV=1	9031.ENSGALP00000006956	hypothetical LOC428693	_	KOG0831	_	PF03982.10|DAGAT|Diacylglycerol acyltransferase|ENSGALT00000093709|m.15925:87-380
ENSGALG00000004386	6.052665273	1.843955657	1.709345434	8.47E-37	1.34E-35	up	yes	6.285601051	6.199414612	5.672980157	1.722975622	1.950464037	1.858427311	18	8785940	8789042	+	SOX9	protein_coding	GO:0001502|cartilage condensation; GO:0001503|ossification; GO:0001658|branching involved in ureteric bud morphogenesis; GO:0001755|neural crest cell migration; GO:0001934|positive regulation of protein phosphorylation; GO:0002009|morphogenesis of an epithelium; GO:0002053|positive regulation of mesenchymal cell proliferation; GO:0002062|chondrocyte differentiation; GO:0002683|negative regulation…	GO:0005634|nucleus; GO:0005654|nucleoplasm; GO:0044798|nuclear transcription factor complex	GO:0000981|DNA-binding transcription factor activity, RNA polymerase II-specific; GO:0001046|core promoter sequence-specific DNA binding; GO:0001158|enhancer sequence-specific DNA binding; GO:0001228|DNA-binding transcription activator activity, RNA polymerase II-specific; GO:0003682|chromatin binding; GO:0004672|protein kinase activity; GO:0008013|beta-catenin binding; GO:0034236|protein kinase …	ko:K18435|SOX9	ko04024|cAMP signaling pathway	1832	NP_989612.1	NP_989612.1 transcription factor SOX-9 [Gallus gallus]	sp|P48434|SOX9_CHICK	sp|P48434|SOX9_CHICK Transcription factor SOX-9 OS=Gallus gallus GN=SOX9 PE=1 SV=3	9031.ENSGALP00000037718	Transcription factor SOX-9	_	KOG0527	_	PF00505.16|HMG_box|HMG (high mobility group) box|ENSGALT00000038513|m.12895:105-173;PF12444.5|Sox_N|Sox developmental protein N terminal|ENSGALT00000038513|m.12895:23-94;PF09011.7|HMG_box_2|HMG-box domain|ENSGALT00000038513|m.12895:102-172
ENSGALG00000004397	116.8588106	56.79190437	1.040878757	5.73E-101	4.03E-99	up	yes	114.640915	119.7029421	116.2325747	58.22986903	56.41815923	55.72768484	15	6029841	6070325	+	MLXIP	protein_coding	GO:0045944|positive regulation of transcription by RNA polymerase II; GO:1900402|regulation of carbohydrate metabolic process by regulation of transcription from RNA polymerase II promoter	GO:0005634|nucleus; GO:0005741|mitochondrial outer membrane	GO:0000977|RNA polymerase II regulatory region sequence-specific DNA binding; GO:0001228|DNA-binding transcription activator activity, RNA polymerase II-specific; GO:0003700|DNA-binding transcription factor activity; GO:0046983|protein dimerization activity	ko:K09113|MLX	ko04931|Insulin resistance; ko04932|Non-alcoholic fatty liver disease (NAFLD)	2646	XP_015131065.1	XP_015131065.1 MLX-interacting protein isoform X1 [Gallus gallus]	sp|Q9HAP2|MLXIP_HUMAN	sp|Q9HAP2|MLXIP_HUMAN MLX-interacting protein OS=Homo sapiens GN=MLXIP PE=1 SV=2	9031.ENSGALP00000006999	MLX interacting protein	_	KOG3582	_	PF00010.23|HLH|Helix-loop-helix DNA-binding domain|ENSGALT00000007010|m.10539:682-732
ENSGALG00000004436	11.23543468	4.221827913	1.409986561	4.81E-51	1.18E-49	up	yes	10.77473995	11.07464288	11.85692121	3.823043319	4.364849636	4.477590783	14	4288119	4299512	+	CYP3A4	protein_coding	GO:0008202|steroid metabolic process; GO:0042445|hormone metabolic process; GO:0042448|progesterone metabolic process; GO:1901615|organic hydroxy compound metabolic process	GO:0005789|endoplasmic reticulum membrane; GO:0031090|organelle membrane	GO:0004497|monooxygenase activity; GO:0005506|iron ion binding; GO:0008395|steroid hydroxylase activity; GO:0020037|heme binding; GO:0050649|testosterone 6-beta-hydroxylase activity; GO:0070330|aromatase activity	ko:K07424|CYP3A	ko00140|Steroid hormone biosynthesis; ko00591|Linoleic acid metabolism; ko00830|Retinol metabolism; ko01100|Metabolic pathways; ko05204|Chemical carcinogenesis	2704	NP_001316437.1	NP_001316437.1 cytochrome P450 3A80 [Gallus gallus]	sp|P24463|CP3AC_CANLF	sp|P24463|CP3AC_CANLF Cytochrome P450 3A12 OS=Canis lupus familiaris GN=CYP3A12 PE=2 SV=1	9031.ENSGALP00000007048	cytochrome P450 3A80	COG2124	KOG0158	_	PF00067.19|p450|Cytochrome P450|ENSGALT00000007060|m.9330:73-534
ENSGALG00000004437	5.643119577	1.200564364	2.223367426	6.55E-34	9.25E-33	up	yes	5.544192356	5.724652994	5.660513382	1.266738219	1.501374063	0.833580811	Z	22593889	22715686	+	LHFPL2	protein_coding	GO:0002576|platelet degranulation; GO:0007338|single fertilization; GO:0046545|development of primary female sexual characteristics; GO:0046546|development of primary male sexual characteristics; GO:1905516|positive regulation of fertilization	GO:0005886|plasma membrane; GO:0016021|integral component of membrane; GO:0031092|platelet alpha granule membrane	--	--	--	1729	XP_025000869.1	XP_025000869.1 LHFPL tetraspan subfamily member 2 protein [Gallus gallus]	sp|Q6ZUX7|LHPL2_HUMAN	sp|Q6ZUX7|LHPL2_HUMAN LHFPL tetraspan subfamily member 2 protein OS=Homo sapiens GN=LHFPL2 PE=2 SV=2	9031.ENSGALP00000007049	lipoma HMGIC fusion partner-like 2	_	KOG4026	_	PF10242.6|L_HMGIC_fpl|Lipoma HMGIC fusion partner-like protein|ENSGALT00000007061|m.10951:9-204
ENSGALG00000004465	10.08679381	4.261076494	1.241225603	8.07E-42	1.49E-40	up	yes	9.615149678	9.893888477	10.75134327	4.600799687	4.039859973	4.142569821	6	12239480	12253050	+	PALD1	protein_coding	--	GO:0005634|nucleus; GO:0005737|cytoplasm; GO:0005829|cytosol	GO:0004722|protein serine/threonine phosphatase activity; GO:0004725|protein tyrosine phosphatase activity; GO:0008138|protein tyrosine/serine/threonine phosphatase activity	--	--	2892	NP_989440.2	NP_989440.2 paladin [Gallus gallus]	sp|Q8JHZ8|PALD_CHICK	sp|Q8JHZ8|PALD_CHICK Paladin OS=Gallus gallus GN=PALD1 PE=2 SV=2	9031.ENSGALP00000033085	Paladin	_	_	NOG79554	PF14566.3|PTPlike_phytase|Inositol hexakisphosphate|ENSGALT00000051956|m.4620:210-378;PF14566.3|PTPlike_phytase|Inositol hexakisphosphate|ENSGALT00000051956|m.4620:594-740
ENSGALG00000004491	1.824819582	0.637099578	1.503578567	6.79E-16	4.03E-15	up	yes	1.820396447	1.860225092	1.793837206	0.567609564	0.69896915	0.644720022	Z	22452215	22497335	+	DMGDH	protein_coding	GO:0006579|amino-acid betaine catabolic process; GO:0019695|choline metabolic process; GO:0042426|choline catabolic process	GO:0005739|mitochondrion; GO:0005759|mitochondrial matrix	GO:0003723|RNA binding; GO:0009055|electron transfer activity; GO:0047865|dimethylglycine dehydrogenase activity	ko:K00315|DMGDH	ko00260|Glycine, serine and threonine metabolism; ko01100|Metabolic pathways	2711	XP_003643002.1	XP_003643002.1 dimethylglycine dehydrogenase, mitochondrial [Gallus gallus]	sp|Q9UI17|M2GD_HUMAN	sp|Q9UI17|M2GD_HUMAN Dimethylglycine dehydrogenase, mitochondrial OS=Homo sapiens GN=DMGDH PE=1 SV=2	9031.ENSGALP00000007139	annotation not avaliable	COG0404;COG0665	KOG2844	_	PF01571.18|GCV_T|Aminomethyltransferase folate-binding domain|ENSGALT00000007151|m.10947:481-746;PF01266.21|DAO|FAD dependent oxidoreductase|ENSGALT00000007151|m.10947:53-416;PF08669.8|GCV_T_C|Glycine cleavage T-protein C-terminal barrel domain|ENSGALT00000007151|m.10947:755-846;PF16350.2|FAO_M|FAD dependent oxidoreductase central domain|ENSGALT00000007151|m.10947:419-472;PF04268.9|SoxG|Sarcosine…
ENSGALG00000004496	42.64086561	10.86302732	1.971821343	2.65E-144	3.60E-142	up	yes	46.49375986	38.46203195	42.96680502	10.92900209	11.01967722	10.64040266	13	13753105	13762545	+	TNIP1	protein_coding	GO:0002755|MyD88-dependent toll-like receptor signaling pathway; GO:0006954|inflammatory response; GO:0007159|leukocyte cell-cell adhesion; GO:0009101|glycoprotein biosynthetic process; GO:0043124|negative regulation of I-kappaB kinase/NF-kappaB signaling; GO:0045944|positive regulation of transcription by RNA polymerase II; GO:0050729|positive regulation of inflammatory response; GO:0070373|nega…	GO:0005654|nucleoplasm; GO:0005737|cytoplasm; GO:0005829|cytosol	GO:0019901|protein kinase binding; GO:0031593|polyubiquitin modification-dependent protein binding; GO:0042802|identical protein binding; GO:0051019|mitogen-activated protein kinase binding	--	--	2825	XP_004945000.1	XP_004945000.1 TNFAIP3-interacting protein 1 isoform X1 [Gallus gallus]	sp|Q9WUU8|TNIP1_MOUSE	sp|Q9WUU8|TNIP1_MOUSE TNFAIP3-interacting protein 1 OS=Mus musculus GN=Tnip1 PE=1 SV=1	9031.ENSGALP00000007152	Virion-associated nuclear-shuttling protein Fragment	_	_	NOG120932	PF16516.2|CC2-LZ|Leucine zipper of domain CC2 of NEMO, NF-kappa-B essential modulator|ENSGALT00000007164|m.8860:366-478
ENSGALG00000004514	1.042579949	0.426745921	1.269063683	0.001123054	0.002166905	up	yes	0.833050411	1.058379792	1.236309643	0.310950329	0.363462792	0.605824642	18	9141163	9143240	+	PDE6G	protein_coding	GO:0000187|activation of MAPK activity; GO:0007601|visual perception; GO:0016056|rhodopsin mediated signaling pathway; GO:0045742|positive regulation of epidermal growth factor receptor signaling pathway; GO:0045745|positive regulation of G protein-coupled receptor signaling pathway	GO:0042622|photoreceptor outer segment membrane; GO:0097381|photoreceptor disc membrane	GO:0008270|zinc ion binding; GO:0030553|cGMP binding; GO:0047555|3',5'-cyclic-GMP phosphodiesterase activity	ko:K13759|PDE6G	ko00230|Purine metabolism; ko04744|Phototransduction	1142	XP_006722005.1	XP_006722005.1 retinal rod rhodopsin-sensitive cGMP 3',5'-cyclic phosphodiesterase subunit gamma isoform X3 [Homo sapiens]	sp|P04972|CNRG_BOVIN	sp|P04972|CNRG_BOVIN Retinal rod rhodopsin-sensitive cGMP 3',5'-cyclic phosphodiesterase subunit gamma OS=Bos taurus GN=PDE6G PE=1 SV=1	9031.ENSGALP00000007177	phosphodiesterase 6G, cGMP-specific, rod, gamma	_	_	NOG44345	_
ENSGALG00000004518	5.177681319	2.064196483	1.322537294	8.11E-21	6.41E-20	up	yes	5.393104137	5.167898822	4.972040998	1.988667626	2.07587477	2.128047052	Z	22436116	22452194	-	ENSGALG00000004518	protein_coding	GO:0006577|amino-acid betaine metabolic process; GO:0006579|amino-acid betaine catabolic process; GO:0009086|methionine biosynthetic process; GO:0071267|L-methionine salvage	GO:0005829|cytosol; GO:0070062|extracellular exosome	GO:0008270|zinc ion binding; GO:0047150|betaine-homocysteine S-methyltransferase activity	ko:K00544|BHMT	ko00260|Glycine, serine and threonine metabolism; ko00270|Cysteine and methionine metabolism; ko01100|Metabolic pathways	1617	XP_414685.1	XP_414685.1 betaine--homocysteine S-methyltransferase 1 [Gallus gallus]	sp|O35490|BHMT1_MOUSE	sp|O35490|BHMT1_MOUSE Betaine--homocysteine S-methyltransferase 1 OS=Mus musculus GN=Bhmt PE=1 SV=1	9031.ENSGALP00000007182	betaine--homocysteine S-methyltransferase	COG0646	KOG1579	_	PF02574.13|S-methyl_trans|Homocysteine S-methyltransferase|ENSGALT00000007194|m.10943:25-315
ENSGALG00000004519	0.506850624	1.411191438	-1.459281614	1.42E-14	7.72E-14	down	yes	0.439521169	0.587289038	0.493741664	1.376271056	1.242301199	1.615002059	19	6739040	6751542	+	TRPV2	protein_coding	GO:0009266|response to temperature stimulus; GO:0009408|response to heat; GO:0045773|positive regulation of axon extension; GO:0090280|positive regulation of calcium ion import	GO:0005622|intracellular; GO:0005886|plasma membrane; GO:0005887|integral component of plasma membrane; GO:0009986|cell surface; GO:0030424|axon; GO:0032584|growth cone membrane; GO:0042470|melanosome; GO:0044295|axonal growth cone; GO:0044297|cell body	GO:0005261|cation channel activity; GO:0005262|calcium channel activity	ko:K04971|TRPV2	ko04621|NOD-like receptor signaling pathway; ko04750|Inflammatory mediator regulation of TRP channels	3397	XP_004946743.1	XP_004946743.1 transient receptor potential cation channel subfamily V member 2 isoform X2 [Gallus gallus]	sp|Q9WTR1|TRPV2_MOUSE	sp|Q9WTR1|TRPV2_MOUSE Transient receptor potential cation channel subfamily V member 2 OS=Mus musculus GN=Trpv2 PE=1 SV=2	_	_	_	_	_	PF12796.4|Ank_2|Ankyrin repeats (3 copies)|ENSGALT00000099452|m.14041:94-206;PF13606.3|Ank_3|Ankyrin repeat|ENSGALT00000099452|m.14041:177-205;PF00023.27|Ank|Ankyrin repeat|ENSGALT00000099452|m.14041:177-206
ENSGALG00000004526	0.844308993	0.349516114	1.248701533	1.49E-10	6.05E-10	up	yes	0.848472462	0.853139907	0.83131461	0.389477708	0.345032842	0.314037792	8	7387437	7436311	+	TNR	protein_coding	GO:0007155|cell adhesion; GO:0050767|regulation of neurogenesis	GO:0031012|extracellular matrix	--	ko:K06252|TN	ko04151|PI3K-Akt signaling pathway; ko04510|Focal adhesion; ko04512|ECM-receptor interaction; ko05206|MicroRNAs in cancer	4812	NP_990607.2	NP_990607.2 tenascin-R precursor [Gallus gallus]	sp|Q00546|TENR_CHICK	sp|Q00546|TENR_CHICK Tenascin-R OS=Gallus gallus GN=TNR PE=1 SV=1	9031.ENSGALP00000007195	Tenascin-R Precursor (TN-R)(Restrictin); Neural extracellular matrix (ECM) protein involved [...]	_	KOG1225;KOG2579	_	PF00041.18|fn3|Fibronectin type III domain|ENSGALT00000084303|m.7249:327-399;PF00041.18|fn3|Fibronectin type III domain|ENSGALT00000084303|m.7249:416-493;PF00041.18|fn3|Fibronectin type III domain|ENSGALT00000084303|m.7249:506-583;PF00041.18|fn3|Fibronectin type III domain|ENSGALT00000084303|m.7249:594-670;PF00041.18|fn3|Fibronectin type III domain|ENSGALT00000084303|m.7249:687-759;PF00041.18|fn3…
ENSGALG00000004568	1.478327498	0.424947097	1.774780177	1.32E-06	3.67E-06	up	yes	1.305882367	1.199249531	1.929850596	0.246806558	0.511750128	0.516284606	21	5543786	5548558	+	CELA2A	protein_coding	--	GO:0005615|extracellular space	GO:0004252|serine-type endopeptidase activity	ko:K01346|CELA2	ko04972|Pancreatic secretion; ko04974|Protein digestion and absorption	1125	NP_001027562.2	NP_001027562.2 chymotrypsin-like elastase family member 2A precursor [Gallus gallus]	sp|Q29461|CEL2A_BOVIN	sp|Q29461|CEL2A_BOVIN Chymotrypsin-like elastase family member 2A OS=Bos taurus GN=CELA2A PE=2 SV=1	9031.ENSGALP00000007258	chymotrypsin-like elastase family, member 2A (EC:3.4.21.71)	COG5640	KOG3627	_	_
ENSGALG00000004591	0.900867853	3.403097126	-1.905767799	3.04E-24	2.81E-23	down	yes	1.032054439	0.94119358	0.729355538	3.312470985	3.365779986	3.531040406	8	7765201	7771303	+	SERPINC1	protein_coding	GO:0007596|blood coagulation; GO:2000266|regulation of blood coagulation, intrinsic pathway	GO:0005615|extracellular space	GO:0004867|serine-type endopeptidase inhibitor activity; GO:0008201|heparin binding	ko:K03911|SERPINC1,AT3	ko04610|Complement and coagulation cascades	1882	NP_001340874.1	NP_001340874.1 antithrombin-III precursor [Gallus gallus]	sp|P32262|ANT3_SHEEP	sp|P32262|ANT3_SHEEP Antithrombin-III OS=Ovis aries GN=SERPINC1 PE=2 SV=1	_	_	_	_	_	PF00079.17|Serpin|Serpin (serine protease inhibitor)|ENSGALT00000007304|m.7273:135-511
ENSGALG00000004611	3.894405171	15.438756	-1.984315992	2.06E-119	1.96E-117	down	yes	3.944766682	3.946169453	3.792279378	15.68230613	14.78202144	15.85194043	14	4550654	4569107	-	FBXL18	protein_coding	GO:0000209|protein polyubiquitination; GO:0031146|SCF-dependent proteasomal ubiquitin-dependent protein catabolic process; GO:0043687|post-translational protein modification	GO:0005829|cytosol	GO:0004842|ubiquitin-protein transferase activity	ko:K10284|FBXL18	--	2482	NP_001012804.1	NP_001012804.1 F-box/LRR-repeat protein 18 [Gallus gallus]	sp|Q96ME1|FXL18_HUMAN	sp|Q96ME1|FXL18_HUMAN F-box/LRR-repeat protein 18 OS=Homo sapiens GN=FBXL18 PE=1 SV=2	9031.ENSGALP00000007325	F-box and leucine-rich repeat protein 18	_	_	NOG72426	PF00646.30|F-box|F-box domain|ENSGALT00000007337|m.9342:42-82;PF12937.4|F-box-like|F-box-like|ENSGALT00000007337|m.9342:45-86
ENSGALG00000004621	34.02126158	16.51812312	1.041937729	2.06E-81	9.98E-80	up	yes	33.18036686	34.90715351	33.97626436	16.53631826	17.10128108	15.91677001	20	6185927	6338401	-	PREX1	protein_coding	GO:0006469|negative regulation of protein kinase activity; GO:0006801|superoxide metabolic process; GO:0007186|G protein-coupled receptor signaling pathway; GO:0030041|actin filament polymerization; GO:0030217|T cell differentiation; GO:0030335|positive regulation of cell migration; GO:0030593|neutrophil chemotaxis; GO:0030833|regulation of actin filament polymerization; GO:0032007|negative regul…	GO:0005829|cytosol; GO:0005886|plasma membrane; GO:0030426|growth cone; GO:0043198|dendritic shaft; GO:0048471|perinuclear region of cytoplasm	GO:0005085|guanyl-nucleotide exchange factor activity; GO:0005089|Rho guanyl-nucleotide exchange factor activity; GO:0005096|GTPase activator activity; GO:0005543|phospholipid binding; GO:0019899|enzyme binding; GO:0030676|Rac guanyl-nucleotide exchange factor activity	ko:K12365|PREX1	ko04062|Chemokine signaling pathway	5043	XP_015152178.1	XP_015152178.1 phosphatidylinositol 3,4,5-trisphosphate-dependent Rac exchanger 1 protein isoform X2 [Gallus gallus]	sp|Q8TCU6|PREX1_HUMAN	sp|Q8TCU6|PREX1_HUMAN Phosphatidylinositol 3,4,5-trisphosphate-dependent Rac exchanger 1 protein OS=Homo sapiens GN=PREX1 PE=1 SV=3	9031.ENSGALP00000007346	phosphatidylinositol-3,4,5-trisphosphate-dependent Rac exchange factor 1	COG5422	KOG2378;KOG3519;KOG4428	_	PF00621.17|RhoGEF|RhoGEF domain|ENSGALT00000093591|m.3079:35-220;PF00610.18|DEP|Domain found in Dishevelled, Egl-10, and Pleckstrin (DEP)|ENSGALT00000093591|m.3079:409-475;PF00610.18|DEP|Domain found in Dishevelled, Egl-10, and Pleckstrin (DEP)|ENSGALT00000093591|m.3079:510-576
ENSGALG00000004655	104.8548788	43.01693605	1.285219559	2.18E-79	1.02E-77	up	yes	98.94161138	114.0889916	101.5340334	42.11600899	45.62007353	41.31472562	14	4669726	4684664	-	SMURF1	protein_coding	GO:0000209|protein polyubiquitination; GO:0006511|ubiquitin-dependent protein catabolic process; GO:0006611|protein export from nucleus; GO:0007179|transforming growth factor beta receptor signaling pathway; GO:0007398|ectoderm development; GO:0016567|protein ubiquitination; GO:0030154|cell differentiation; GO:0030279|negative regulation of ossification; GO:0030509|BMP signaling pathway; GO:00305…	GO:0005654|nucleoplasm; GO:0005737|cytoplasm; GO:0005829|cytosol; GO:0005886|plasma membrane; GO:0030424|axon; GO:0043025|neuronal cell body; GO:0070062|extracellular exosome	GO:0004842|ubiquitin-protein transferase activity; GO:0005543|phospholipid binding; GO:0048185|activin binding; GO:0061630|ubiquitin protein ligase activity; GO:0070411|I-SMAD binding; GO:0070412|R-SMAD binding	ko:K04678|SMURF	ko04120|Ubiquitin mediated proteolysis; ko04144|Endocytosis; ko04340|Hedgehog signaling pathway; ko04341|Hedgehog signaling pathway - fly; ko04350|TGF-beta signaling pathway	2235	EOB00968.1	EOB00968.1 E3 ubiquitin-protein ligase SMURF1, partial [Anas platyrhynchos]	sp|Q9HCE7|SMUF1_HUMAN	sp|Q9HCE7|SMUF1_HUMAN E3 ubiquitin-protein ligase SMURF1 OS=Homo sapiens GN=SMURF1 PE=1 SV=2	59729.ENSTGUP00000007875	E3 ubiquitin-protein ligase SMURF1 (hSMURF1)(EC 6.3.2.-)(SMAD ubiquitination regulatory fact [...]	COG5021	KOG0940	_	PF00632.22|HECT|HECT-domain (ubiquitin-transferase)|ENSGALT00000007417|m.9356:436-743;PF00397.23|WW|WW domain|ENSGALT00000007417|m.9356:237-266;PF00397.23|WW|WW domain|ENSGALT00000007417|m.9356:293-322;PF00168.27|C2|C2 domain|ENSGALT00000007417|m.9356:17-104
ENSGALG00000004662	3.378570907	1.40796858	1.256851395	1.33E-22	1.15E-21	up	yes	3.207064353	3.83373647	3.094911896	1.345653826	1.514001465	1.36425045	21	5722669	5738134	-	DISP3	protein_coding	GO:0008203|cholesterol metabolic process; GO:0009725|response to hormone; GO:0042632|cholesterol homeostasis; GO:0045665|negative regulation of neuron differentiation; GO:0045834|positive regulation of lipid metabolic process; GO:2000179|positive regulation of neural precursor cell proliferation	GO:0005783|endoplasmic reticulum; GO:0005789|endoplasmic reticulum membrane; GO:0016021|integral component of membrane; GO:0030659|cytoplasmic vesicle membrane; GO:0031965|nuclear membrane	--	--	--	4017	XP_015152406.1	XP_015152406.1 protein dispatched homolog 3 isoform X1 [Gallus gallus]	sp|B9U3F2|DISP3_CHICK	sp|B9U3F2|DISP3_CHICK Protein dispatched homolog 3 OS=Gallus gallus GN=DISP3 PE=1 SV=1	9031.ENSGALP00000007415	Disp3	_	KOG3664	_	PF02460.15|Patched|Patched family|ENSGALT00000007427|m.4293:356-641;PF03176.12|MMPL|MMPL family|ENSGALT00000007427|m.4293:377-558;PF03176.12|MMPL|MMPL family|ENSGALT00000007427|m.4293:1131-1293;PF12349.5|Sterol-sensing|Sterol-sensing domain of SREBP cleavage-activation|ENSGALT00000007427|m.4293:429-557
ENSGALG00000004676	1.451922936	3.655301599	-1.326064653	6.15E-10	2.38E-09	down	yes	1.21443981	1.379060282	1.762268716	4.110014764	3.509084009	3.346806025	12	3703348	3704648	+	ENSGALG00000004676	protein_coding	GO:0008285|negative regulation of cell population proliferation; GO:0045603|positive regulation of endothelial cell differentiation; GO:0045663|positive regulation of myoblast differentiation; GO:0045766|positive regulation of angiogenesis; GO:2000271|positive regulation of fibroblast apoptotic process	GO:0005634|nucleus; GO:0005737|cytoplasm	GO:0019899|enzyme binding	--	--	1165	XP_015148972.1	XP_015148972.1 protein BTG1 [Gallus gallus]	sp|P34743|BTG1_CHICK	sp|P34743|BTG1_CHICK Protein BTG1 OS=Gallus gallus GN=BTG1 PE=2 SV=1	9031.ENSGALP00000007439	hypothetical LOC415950	_	KOG4006	_	PF07742.9|BTG|BTG family|ENSGALT00000007451|m.7424:15-127
ENSGALG00000004696	4.695858296	10.42038926	-1.148263217	4.09E-60	1.26E-58	down	yes	4.949690085	4.692650108	4.445234696	10.07947227	10.56870593	10.61298959	10	9444258	9458327	-	LEO1	protein_coding	GO:0001711|endodermal cell fate commitment; GO:0006366|transcription by RNA polymerase II; GO:0006368|transcription elongation from RNA polymerase II promoter; GO:0006378|mRNA polyadenylation; GO:0010390|histone monoubiquitination; GO:0016055|Wnt signaling pathway; GO:0016567|protein ubiquitination; GO:0019827|stem cell population maintenance; GO:0031442|positive regulation of mRNA 3'-end process…	GO:0001650|fibrillar center; GO:0005654|nucleoplasm; GO:0005813|centrosome; GO:0016593|Cdc73/Paf1 complex	GO:1990269|RNA polymerase II C-terminal domain phosphoserine binding	ko:K15177|LEO1	--	6639	XP_013032692.1	XP_013032692.1 PREDICTED: RNA polymerase-associated protein LEO1 [Anser cygnoides domesticus]	sp|Q8WVC0|LEO1_HUMAN	sp|Q8WVC0|LEO1_HUMAN RNA polymerase-associated protein LEO1 OS=Homo sapiens GN=LEO1 PE=1 SV=1	_	_	_	_	_	PF04004.10|Leo1|Leo1-like protein|ENSGALT00000048817|m.5491:370-531
ENSGALG00000004749	10.34095183	27.24313138	-1.396658567	2.69E-50	6.42E-49	down	yes	11.37218978	9.568989714	10.081676	28.19844352	27.73585037	25.79510025	14	4924362	4932502	+	TMEM11	protein_coding	GO:0007005|mitochondrion organization	GO:0031305|integral component of mitochondrial inner membrane	--	--	--	1274	NP_001026637.1	NP_001026637.1 transmembrane protein 11, mitochondrial [Gallus gallus]	sp|Q5ZLD4|TMM11_CHICK	sp|Q5ZLD4|TMM11_CHICK Transmembrane protein 11, mitochondrial OS=Gallus gallus GN=TMEM11 PE=2 SV=1	10141.ENSCPOP00000007629	transmembrane protein 11	_	_	NOG73433	PF14972.3|Mito_morph_reg|Mitochondrial morphogenesis regulator|ENSGALT00000007570|m.9381:131-293
ENSGALG00000004760	1.301193324	0.418094754	1.614878352	2.22E-11	9.58E-11	up	yes	1.238179768	1.440365428	1.225034777	0.410819376	0.399794368	0.44367052	15	6543749	6557011	-	TMEM116	protein_coding	--	GO:0016021|integral component of membrane	--	--	--	2064	XP_015131033.1	XP_015131033.1 transmembrane protein 116 isoform X2 [Gallus gallus]	sp|A2BGS3|TM116_DANRE	sp|A2BGS3|TM116_DANRE Transmembrane protein 116 OS=Danio rerio GN=tmem116 PE=2 SV=1	_	_	_	_	_	_
ENSGALG00000004781	5.939545654	1.864827739	1.666021454	1.10E-39	1.91E-38	up	yes	5.050616823	6.738635581	6.02938456	1.849890757	1.787805685	1.956786775	21	6175387	6201927	-	ZBTB40	protein_coding	GO:0006351|transcription, DNA-templated; GO:0006355|regulation of transcription, DNA-templated; GO:0006974|cellular response to DNA damage stimulus; GO:0030282|bone mineralization	GO:0005634|nucleus	GO:0003677|DNA binding; GO:0046872|metal ion binding	ko:K10512|ZBTB40	--	3210	XP_024998352.1	XP_024998352.1 zinc finger and BTB domain-containing protein 40 isoform X4 [Gallus gallus]	sp|Q9NUA8|ZBT40_HUMAN	sp|Q9NUA8|ZBT40_HUMAN Zinc finger and BTB domain-containing protein 40 OS=Homo sapiens GN=ZBTB40 PE=1 SV=4	9031.ENSGALP00000007623	zinc finger and BTB domain containing 40	COG5048	KOG1721	_	PF00096.23|zf-C2H2|Zinc finger, C2H2 type|ENSGALT00000039248|m.4308:809-831;PF00651.28|BTB|BTB/POZ domain|ENSGALT00000039248|m.4308:18-114
ENSGALG00000004782	4.732962019	12.76417555	-1.429369962	3.70E-17	2.39E-16	down	yes	5.476153839	3.776927809	4.945804409	13.95217179	10.91037309	13.42998178	8	8144138	8153180	+	TSEN15	protein_coding	GO:0006388|tRNA splicing, via endonucleolytic cleavage and ligation; GO:0006397|mRNA processing	GO:0005654|nucleoplasm; GO:0005730|nucleolus	GO:0000213|tRNA-intron endonuclease activity	ko:K15324|TSEN15	--	789	XP_422291.1	XP_422291.1 tRNA-splicing endonuclease subunit Sen15 [Gallus gallus]	sp|Q8WW01|SEN15_HUMAN	sp|Q8WW01|SEN15_HUMAN tRNA-splicing endonuclease subunit Sen15 OS=Homo sapiens GN=TSEN15 PE=1 SV=1	9031.ENSGALP00000007624	chromosome 1 open reading frame 19	_	_	NOG44101	PF09631.7|Sen15|Sen15 protein|ENSGALT00000007636|m.7306:31-129
ENSGALG00000004783	9.669391512	19.55527025	-1.015306776	1.69E-27	1.84E-26	down	yes	10.63605405	9.138915867	9.233204621	18.57831024	19.28593266	20.80156784	17	5472223	5475502	-	C17H9orf16	protein_coding	--	--	--	--	--	1733	NP_001183963.1	NP_001183963.1 UPF0184 protein C9orf16 homolog [Gallus gallus]	sp|B5FY93|CI016_TAEGU	sp|B5FY93|CI016_TAEGU UPF0184 protein C9orf16 homolog OS=Taeniopygia guttata PE=3 SV=1	9031.ENSGALP00000007625	chromosome 9 open reading frame 16	_	_	NOG47284	PF03670.10|UPF0184|Uncharacterised protein family (UPF0184)|ENSGALT00000007637|m.11984:16-95
ENSGALG00000004860	75.99784543	30.03249902	1.339143514	1.08E-94	6.67E-93	up	yes	79.09274891	70.76266024	78.13812714	29.12954895	30.31763957	30.65030854	14	5183631	5185545	-	RASD1	protein_coding	GO:0007263|nitric oxide mediated signal transduction; GO:0045892|negative regulation of transcription, DNA-templated	GO:0005634|nucleus; GO:0005886|plasma membrane; GO:0016529|sarcoplasmic reticulum; GO:0048471|perinuclear region of cytoplasm	GO:0003924|GTPase activity; GO:0005525|GTP binding	ko:K07843|RASD1	ko04713|Circadian entrainment	1706	NP_001038101.1	NP_001038101.1 dexamethasone-induced Ras-related protein 1 [Gallus gallus]	sp|O35626|RASD1_MOUSE	sp|O35626|RASD1_MOUSE Dexamethasone-induced Ras-related protein 1 OS=Mus musculus GN=Rasd1 PE=1 SV=1	9031.ENSGALP00000007751	RAS, dexamethasone-induced 1	COG1100	KOG0395	_	PF00071.19|Ras|Ras family|ENSGALT00000007764|m.9398:78-244;PF08477.10|Roc|Ras of Complex, Roc, domain of DAPkinase|ENSGALT00000007764|m.9398:78-200;PF00025.18|Arf|ADP-ribosylation factor family|ENSGALT00000007764|m.9398:75-238
ENSGALG00000004917	9.095967031	3.139176594	1.531837575	1.92E-42	3.65E-41	up	yes	9.626900849	8.136302266	9.524697979	3.386761888	2.77693284	3.253835055	19	7178655	7196511	+	DOC2B	protein_coding	GO:0006906|vesicle fusion; GO:0008104|protein localization; GO:0017158|regulation of calcium ion-dependent exocytosis; GO:0031340|positive regulation of vesicle fusion; GO:0032024|positive regulation of insulin secretion; GO:0045956|positive regulation of calcium ion-dependent exocytosis; GO:0048791|calcium ion-regulated exocytosis of neurotransmitter	GO:0005737|cytoplasm; GO:0005886|plasma membrane; GO:0070382|exocytic vesicle; GO:0098793|presynapse	GO:0005509|calcium ion binding; GO:0005544|calcium-dependent phospholipid binding; GO:0019905|syntaxin binding; GO:0030276|clathrin binding	ko:K19917|DOC2B	--	2697	XP_415868.2	XP_415868.2 double C2-like domain-containing protein beta isoform X2 [Gallus gallus]	sp|Q14184|DOC2B_HUMAN	sp|Q14184|DOC2B_HUMAN Double C2-like domain-containing protein beta OS=Homo sapiens GN=DOC2B PE=1 SV=1	13616.ENSMODP00000012714	double C2-like domains, beta	_	KOG1013	_	PF00168.27|C2|C2 domain|ENSGALT00000007864|m.14087:128-231;PF00168.27|C2|C2 domain|ENSGALT00000007864|m.14087:269-372
ENSGALG00000004959	3.279333942	8.838370067	-1.427616243	7.08E-40	1.24E-38	down	yes	3.104351249	3.717696641	3.015953936	9.39830348	7.969740781	9.14706594	9	9398655	9402191	-	IRS1	protein_coding	GO:0048009|insulin-like growth factor receptor signaling pathway	GO:0005634|nucleus; GO:0005737|cytoplasm; GO:0043231|intracellular membrane-bounded organelle	GO:0005158|insulin receptor binding; GO:0005159|insulin-like growth factor receptor binding; GO:0042169|SH2 domain binding; GO:0043548|phosphatidylinositol 3-kinase binding	ko:K16172|IRS1	ko04022|cGMP-PKG signaling pathway; ko04068|FoxO signaling pathway; ko04140|Autophagy - animal; ko04150|mTOR signaling pathway; ko04151|PI3K-Akt signaling pathway; ko04152|AMPK signaling pathway; ko04211|Longevity regulating pathway; ko04212|Longevity regulating pathway - worm; ko04213|Longevity regulating pathway - multiple species; ko04722|Neurotrophin signaling pathway; ko04910|Insulin signali…	3537	XP_015132490.1	XP_015132490.1 insulin receptor substrate 1 [Gallus gallus]	sp|Q28224|IRS1_CHLAE	sp|Q28224|IRS1_CHLAE Insulin receptor substrate 1 OS=Chlorocebus aethiops GN=IRS1 PE=2 SV=1	28377.ENSACAP00000003729	insulin receptor substrate 1	_	_	NOG81285	PF02174.14|IRS|PTB domain (IRS-1 type)|ENSGALT00000007951|m.8696:162-262;PF00169.26|PH|PH domain|ENSGALT00000007951|m.8696:23-112
ENSGALG00000004969	15.28392341	6.666843647	1.195720392	2.01E-58	5.98E-57	up	yes	16.10247479	14.3754793	15.37381614	6.637778606	6.929126138	6.433626196	12	5131077	5237794	-	TIMP4	protein_coding	GO:0007219|Notch signaling pathway; GO:0007417|central nervous system development; GO:0009725|response to hormone; GO:0032496|response to lipopolysaccharide; GO:0034097|response to cytokine; GO:0042493|response to drug; GO:0042698|ovulation cycle; GO:0043086|negative regulation of catalytic activity; GO:0043434|response to peptide hormone; GO:0051045|negative regulation of membrane protein ectodo…	GO:0005615|extracellular space; GO:0030017|sarcomere; GO:0031012|extracellular matrix	GO:0002020|protease binding; GO:0008191|metalloendopeptidase inhibitor activity; GO:0046872|metal ion binding	--	--	3250	XP_001232059.1	XP_001232059.1 metalloproteinase inhibitor 4 isoform X1 [Gallus gallus]	sp|Q99727|TIMP4_HUMAN	sp|Q99727|TIMP4_HUMAN Metalloproteinase inhibitor 4 OS=Homo sapiens GN=TIMP4 PE=2 SV=1	_	_	_	_	_	PF00965.14|TIMP|Tissue inhibitor of metalloproteinase|ENSGALT00000046299|m.7456:25-204
ENSGALG00000004974	24.29933211	10.23418414	1.246705165	4.70E-26	4.79E-25	up	yes	25.67546566	21.60992106	25.61260961	9.151925923	9.015316671	12.53530984	12	5238244	5289513	+	PPARG	protein_coding	GO:0000122|negative regulation of transcription by RNA polymerase II; GO:0006351|transcription, DNA-templated; GO:0006919|activation of cysteine-type endopeptidase activity involved in apoptotic process; GO:0008217|regulation of blood pressure; GO:0010629|negative regulation of gene expression; GO:0010742|macrophage derived foam cell differentiation; GO:0010745|negative regulation of macrophage d…	GO:0005634|nucleus; GO:0005737|cytoplasm; GO:0090575|RNA polymerase II transcription factor complex	GO:0001046|core promoter sequence-specific DNA binding; GO:0003677|DNA binding; GO:0003682|chromatin binding; GO:0003700|DNA-binding transcription factor activity; GO:0003707|steroid hormone receptor activity; GO:0004879|nuclear receptor activity; GO:0008022|protein C-terminus binding; GO:0008144|drug binding; GO:0008270|zinc ion binding; GO:0019899|enzyme binding; GO:0030374|nuclear receptor tra…	ko:K08530|NR1C3,PPARG	ko03320|PPAR signaling pathway; ko04152|AMPK signaling pathway; ko04211|Longevity regulating pathway; ko04380|Osteoclast differentiation; ko05016|Huntington's disease; ko05200|Pathways in cancer; ko05202|Transcriptional misregulation in cancer; ko05216|Thyroid cancer	2090	XP_003210088.2	XP_003210088.2 PREDICTED: peroxisome proliferator-activated receptor gamma isoform X1 [Meleagris gallopavo]	sp|O62807|PPARG_PIG	sp|O62807|PPARG_PIG Peroxisome proliferator-activated receptor gamma OS=Sus scrofa GN=PPARG PE=2 SV=1	9031.ENSGALP00000007962	peroxisome proliferative activated receptor gamma	_	KOG3575	_	PF12577.5|PPARgamma_N|PPAR gamma N-terminal region|ENSGALT00000007976|m.7467:3-80;PF00105.15|zf-C4|Zinc finger, C4 type (two domains)|ENSGALT00000007976|m.7467:110-176;PF00104.27|Hormone_recep|Ligand-binding domain of nuclear hormone receptor|ENSGALT00000007976|m.7467:290-457
ENSGALG00000005016	4.150519715	1.82171897	1.183565579	4.61E-26	4.71E-25	up	yes	3.937990523	4.428457854	4.085110767	1.915068141	2.004461835	1.545626935	Z	79844243	79926708	+	ZNF608	protein_coding	GO:0000122|negative regulation of transcription by RNA polymerase II; GO:0006351|transcription, DNA-templated; GO:0033085|negative regulation of T cell differentiation in thymus	--	GO:0003676|nucleic acid binding; GO:0046872|metal ion binding	--	--	5501	XP_004949752.1	XP_004949752.1 zinc finger protein 608 isoform X2 [Gallus gallus]	sp|Q56A10|ZN608_MOUSE	sp|Q56A10|ZN608_MOUSE Zinc finger protein 608 OS=Mus musculus GN=Znf608 PE=1 SV=1	59729.ENSTGUP00000001133	Zinc finger protein 608 (Renal carcinoma antigen NY-REN-36) [Taeniopygia guttata]	_	_	NOG86608	_
ENSGALG00000005031	0.485433493	0.138436386	1.738846618	6.40E-07	1.85E-06	up	yes	0.411458879	0.512492256	0.532349343	0.119716815	0.109513778	0.186078567	4	2056879	2068479	-	DRP2	protein_coding	GO:0007417|central nervous system development; GO:0050808|synapse organization	GO:0014069|postsynaptic density; GO:0030054|cell junction; GO:0030425|dendrite; GO:0043204|perikaryon; GO:0045211|postsynaptic membrane	GO:0008270|zinc ion binding	--	--	3131	XP_025006058.1	XP_025006058.1 dystrophin-related protein 2 isoform X3 [Gallus gallus]	sp|Q13474|DRP2_HUMAN	sp|Q13474|DRP2_HUMAN Dystrophin-related protein 2 OS=Homo sapiens GN=DRP2 PE=2 SV=2	_	_	_	_	_	PF09068.8|EF-hand_2|EF hand|ENSGALT00000008061|m.16107:374-491;PF09069.8|EF-hand_3|EF-hand|ENSGALT00000008061|m.16107:496-585;PF00435.18|Spectrin|Spectrin repeat|ENSGALT00000008061|m.16107:220-324;PF00569.14|ZZ|Zinc finger, ZZ type|ENSGALT00000008061|m.16107:592-632;PF00397.23|WW|WW domain|ENSGALT00000008061|m.16107:344-370
ENSGALG00000005036	3.149792428	1.351577606	1.214550575	4.77E-16	2.86E-15	up	yes	3.397839821	2.881142352	3.170395112	1.129518696	1.408982519	1.516231602	17	5276316	5295621	+	SH2D3C	protein_coding	GO:0007165|signal transduction; GO:0007254|JNK cascade; GO:0007264|small GTPase mediated signal transduction	GO:0005737|cytoplasm; GO:0016020|membrane	GO:0005068|transmembrane receptor protein tyrosine kinase adaptor activity; GO:0005070|SH3/SH2 adaptor activity; GO:0005085|guanyl-nucleotide exchange factor activity	--	--	2778	XP_415508.4	XP_415508.4 SH2 domain-containing protein 3C isoform X1 [Gallus gallus]	sp|Q9QZS8|SH2D3_MOUSE	sp|Q9QZS8|SH2D3_MOUSE SH2 domain-containing protein 3C OS=Mus musculus GN=Sh2d3c PE=1 SV=1	_	_	_	_	_	PF00017.21|SH2|SH2 domain|ENSGALT00000095589|m.11941:273-353;PF00617.16|RasGEF|RasGEF domain|ENSGALT00000095589|m.11941:697-806
ENSGALG00000005043	12.89317334	5.101778926	1.335828569	3.33E-62	1.08E-60	up	yes	13.00289664	12.69292656	12.98369681	5.335546439	4.949175628	5.020614712	15	6963505	6970903	+	ENSGALG00000005043	protein_coding	GO:0006084|acetyl-CoA metabolic process; GO:0006633|fatty acid biosynthetic process; GO:0006768|biotin metabolic process; GO:0006853|carnitine shuttle; GO:0010629|negative regulation of gene expression; GO:0010884|positive regulation of lipid storage; GO:0010906|regulation of glucose metabolic process; GO:0014070|response to organic cyclic compound; GO:0031325|positive regulation of cellular meta…	GO:0005634|nucleus; GO:0005739|mitochondrion; GO:0005741|mitochondrial outer membrane; GO:0005829|cytosol; GO:0012505|endomembrane system	GO:0003989|acetyl-CoA carboxylase activity; GO:0004075|biotin carboxylase activity; GO:0005524|ATP binding; GO:0009374|biotin binding; GO:0042802|identical protein binding; GO:0046872|metal ion binding	ko:K01946|ACACB	ko00061|Fatty acid biosynthesis; ko00254|Aflatoxin biosynthesis; ko00620|Pyruvate metabolism; ko00640|Propanoate metabolism; ko01100|Metabolic pathways; ko01110|Biosynthesis of secondary metabolites; ko04152|AMPK signaling pathway; ko04910|Insulin signaling pathway; ko04920|Adipocytokine signaling pathway; ko04922|Glucagon signaling pathway; ko04931|Insulin resistance	2640	XP_025011460.1	XP_025011460.1 LOW QUALITY PROTEIN: acetyl-CoA carboxylase 2 [Gallus gallus]	sp|O00763|ACACB_HUMAN	sp|O00763|ACACB_HUMAN Acetyl-CoA carboxylase 2 OS=Homo sapiens GN=ACACB PE=1 SV=3	9031.ENSGALP00000021884	Acetyl-CoA carboxylase beta Fragment (EC 6.3.4.14)(EC 6.4.1.2)	COG0439;COG0511;COG4799	KOG0368	_	PF08326.9|ACC_central|Acetyl-CoA carboxylase, central region|ENSGALT00000061031|m.10655:28-354;PF01039.19|Carboxyl_trans|Carboxyl transferase domain|ENSGALT00000061031|m.10655:432-818
ENSGALG00000005062	0.933296725	0.228563757	1.983336772	1.25E-09	4.70E-09	up	yes	1.177562963	0.945332014	0.676995198	0.285110619	0.159384902	0.241195752	15	6973568	6988195	-	FOXN4	protein_coding	GO:0001947|heart looping; GO:0006351|transcription, DNA-templated; GO:0006355|regulation of transcription, DNA-templated; GO:0008016|regulation of heart contraction; GO:0010842|retina layer formation; GO:0035881|amacrine cell differentiation; GO:0036302|atrioventricular canal development; GO:0045893|positive regulation of transcription, DNA-templated; GO:0060579|ventral spinal cord interneuron fa…	GO:0005634|nucleus	GO:0001158|enhancer sequence-specific DNA binding; GO:0003682|chromatin binding; GO:0003700|DNA-binding transcription factor activity; GO:0043565|sequence-specific DNA binding	ko:K09407|FOXN	--	2491	NP_001076828.1	NP_001076828.1 forkhead box protein N4 [Gallus gallus]	sp|Q3BJS1|FOXN4_XENLA	sp|Q3BJS1|FOXN4_XENLA Forkhead box protein N4 OS=Xenopus laevis GN=foxn4 PE=2 SV=1	_	_	_	_	_	PF00250.15|Forkhead|Forkhead domain|ENSGALT00000008117|m.10656:264-349
ENSGALG00000005083	0.22846859	0.659233019	-1.488709377	4.50E-05	0.000105168	down	yes	0.236963865	0.28901715	0.159424753	0.547215739	0.699083758	0.731399561	14	5535594	5564397	+	SLC5A10	protein_coding	GO:0006814|sodium ion transport; GO:1904659|glucose transmembrane transport	GO:0005887|integral component of plasma membrane; GO:0070062|extracellular exosome	GO:0005412|glucose:sodium symporter activity	ko:K14390|SLC5A10,SGLT5	--	2091	XP_001233919.2	XP_001233919.2 sodium/glucose cotransporter 5 isoform X4 [Gallus gallus]	sp|Q6R4Q5|SC5AA_BOVIN	sp|Q6R4Q5|SC5AA_BOVIN Sodium/glucose cotransporter 5 OS=Bos taurus GN=SLC5A10 PE=2 SV=1	9031.ENSGALP00000008136	solute carrier family 5 (sodium/glucose cotransporter), member 10	COG4146	KOG2349	_	PF00474.14|SSF|Sodium:solute symporter family|ENSGALT00000103210|m.9458:50-479
ENSGALG00000005086	3.555601493	0.277459904	3.632712829	9.41E-65	3.27E-63	up	yes	3.533104893	3.508935965	3.62476362	0.243656701	0.386343896	0.202379114	6	16341344	16349555	-	PLAU	protein_coding	--	GO:0005576|extracellular region	GO:0004252|serine-type endopeptidase activity	ko:K01348|PLAU	ko04064|NF-kappa B signaling pathway; ko04610|Complement and coagulation cascades; ko05202|Transcriptional misregulation in cancer; ko05205|Proteoglycans in cancer; ko05206|MicroRNAs in cancer	2429	NP_990774.2	NP_990774.2 urokinase-type plasminogen activator preproprotein [Gallus gallus]	sp|P15120|UROK_CHICK	sp|P15120|UROK_CHICK Urokinase-type plasminogen activator OS=Gallus gallus GN=PLAU PE=2 SV=1	9031.ENSGALP00000008143	Urokinase-type plasminogen activator Precursor (U-plasminogen activator)(uPA)(EC 3.4.21.73) [...]	COG5640	KOG1217;KOG3627	_	PF00089.23|Trypsin|Trypsin|ENSGALT00000008157|m.4716:173-416;PF00051.15|Kringle|Kringle domain|ENSGALT00000008157|m.4716:79-158
ENSGALG00000005093	19.40396408	47.17789797	-1.281322179	4.52E-100	3.12E-98	down	yes	19.40530946	18.9240386	19.88254419	47.36111786	45.72201969	48.45055636	19	7348128	7352660	+	ENSGALG00000005093	protein_coding	GO:0000184|nuclear-transcribed mRNA catabolic process, nonsense-mediated decay; GO:0045859|regulation of protein kinase activity	--	--	ko:K18734|SMG8	--	2296	XP_415875.5	XP_415875.5 protein SMG8 [Gallus gallus]	sp|A1A4J7|SMG8_BOVIN	sp|A1A4J7|SMG8_BOVIN Protein SMG8 OS=Bos taurus GN=SMG8 PE=2 SV=2	9031.ENSGALP00000008152	chromosome 17 open reading frame 71	_	KOG3692	_	PF10220.6|DUF2146|Uncharacterized conserved protein (DUF2146)|ENSGALT00000072898|m.14101:1-688
ENSGALG00000005102	4.715752618	1.738151663	1.434713756	1.55E-34	2.26E-33	up	yes	4.595862656	4.537437205	5.013957992	1.749521812	1.75609883	1.708834348	20	7236310	7648851	+	CDH4	protein_coding	GO:0007156|homophilic cell adhesion via plasma membrane adhesion molecules	GO:0005886|plasma membrane; GO:0016021|integral component of membrane	GO:0005509|calcium ion binding	ko:K06797|CDH4	ko04514|Cell adhesion molecules (CAMs)	2785	XP_015151860.1	XP_015151860.1 cadherin-4 isoform X1 [Gallus gallus]	sp|P24503|CADH4_CHICK	sp|P24503|CADH4_CHICK Cadherin-4 OS=Gallus gallus GN=CDH4 PE=2 SV=1	9031.ENSGALP00000008166	Cadherin-4 Precursor (Retinal cadherin)(R-cadherin)(R-CAD); Cadherins are calcium dependent [...]	_	KOG3594	_	PF00028.14|Cadherin|Cadherin domain|ENSGALT00000097753|m.3109:123-214;PF00028.14|Cadherin|Cadherin domain|ENSGALT00000097753|m.3109:229-330;PF00028.14|Cadherin|Cadherin domain|ENSGALT00000097753|m.3109:344-446;PF00028.14|Cadherin|Cadherin domain|ENSGALT00000097753|m.3109:461-551;PF00028.14|Cadherin|Cadherin domain|ENSGALT00000097753|m.3109:566-658;PF01049.14|Cadherin_C|Cadherin cytoplasmic region…
ENSGALG00000005118	0.270340095	0.968209035	-1.802964692	1.31E-05	3.27E-05	down	yes	0.166252371	0.174803993	0.469963921	1.134748234	0.929908764	0.839970107	9	8549021	8551673	-	FAM124B	protein_coding	--	GO:0005654|nucleoplasm; GO:0005739|mitochondrion	--	--	--	1669	XP_001234634.2	XP_001234634.2 protein FAM124B [Gallus gallus]	sp|A6QLD5|F124B_BOVIN	sp|A6QLD5|F124B_BOVIN Protein FAM124B OS=Bos taurus GN=FAM124B PE=2 SV=1	9031.ENSGALP00000008206	family with sequence similarity 124B	_	_	NOG44601	PF15067.3|FAM124|FAM124 family|ENSGALT00000040805|m.8684:10-244
ENSGALG00000005122	0.739003704	0.254258832	1.503021166	2.17E-08	7.20E-08	up	yes	0.826541572	0.595577442	0.794892097	0.276158472	0.210518726	0.276099297	15	7006773	7029577	+	MYO1H	protein_coding	--	GO:0016459|myosin complex	GO:0003774|motor activity; GO:0003779|actin binding; GO:0005524|ATP binding	ko:K10356|MYO1	--	3429	XP_003642232.2	XP_003642232.2 unconventional myosin-Ih isoform X1 [Gallus gallus]	sp|Q8N1T3|MYO1H_HUMAN	sp|Q8N1T3|MYO1H_HUMAN Unconventional myosin-Ih OS=Homo sapiens GN=MYO1H PE=1 SV=2	9031.ENSGALP00000008212	myosin IH	COG5022	KOG0164	_	PF00063.18|Myosin_head|Myosin head (motor domain)|ENSGALT00000008227|m.10657:36-699;PF06017.10|Myosin_TH1|Unconventional myosin tail, actin- and lipid-binding|ENSGALT00000008227|m.10657:855-1019
ENSGALG00000005128	7.020789232	2.904946427	1.270217277	8.79E-32	1.15E-30	up	yes	6.956017565	6.771405987	7.334944145	3.122368899	2.871413111	2.721057272	12	6506037	6514868	-	PTPDC1	protein_coding	GO:0060271|cilium assembly	GO:0005634|nucleus; GO:0005737|cytoplasm	GO:0004725|protein tyrosine phosphatase activity; GO:0008138|protein tyrosine/serine/threonine phosphatase activity	ko:K18078|PTPDC1	--	2382	XP_414322.2	XP_414322.2 protein tyrosine phosphatase domain-containing protein 1 isoform X3 [Gallus gallus]	sp|A7E379|PTPC1_BOVIN	sp|A7E379|PTPC1_BOVIN Protein tyrosine phosphatase domain-containing protein 1 OS=Bos taurus GN=PTPDC1 PE=2 SV=2	59729.ENSTGUP00000003857	Protein tyrosine phosphatase domain-containing protein 1 (EC 3.1.3.-) [Taeniopygia guttata]	_	KOG1720	_	PF00782.17|DSPc|Dual specificity phosphatase, catalytic domain|ENSGALT00000099251|m.7511:101-233;PF00102.24|Y_phosphatase|Protein-tyrosine phosphatase|ENSGALT00000099251|m.7511:151-231
ENSGALG00000005140	0.822763368	0.275967531	1.542055259	4.79E-07	1.40E-06	up	yes	1.109225161	0.657143119	0.701921824	0.173741533	0.307614507	0.346546551	11	11211167	11216791	+	RRAD	protein_coding	GO:0007264|small GTPase mediated signal transduction; GO:1901842|negative regulation of high voltage-gated calcium channel activity	GO:0005622|intracellular; GO:0005886|plasma membrane	GO:0003924|GTPase activity; GO:0005516|calmodulin binding; GO:0005525|GTP binding	ko:K07845|RRAD,RAD1	--	3520	NP_001264535.1	NP_001264535.1 GTP-binding protein RAD [Gallus gallus]	sp|P55042|RAD_HUMAN	sp|P55042|RAD_HUMAN GTP-binding protein RAD OS=Homo sapiens GN=RRAD PE=1 SV=2	9031.ENSGALP00000008237	Ras-related associated with diabetes	COG1100	KOG0395	_	PF00071.19|Ras|Ras family|ENSGALT00000055934|m.6688:106-265;PF08477.10|Roc|Ras of Complex, Roc, domain of DAPkinase|ENSGALT00000055934|m.6688:106-219
ENSGALG00000005180	1.104547995	0.456490867	1.256538001	3.74E-06	9.93E-06	up	yes	0.839753026	1.05484926	1.419041699	0.369855097	0.439833766	0.559783739	8	11693571	11741165	+	ENSGALG00000005180	protein_coding	GO:0001502|cartilage condensation; GO:0001503|ossification; GO:0002063|chondrocyte development; GO:0003007|heart morphogenesis; GO:0006029|proteoglycan metabolic process; GO:0007601|visual perception; GO:0007605|sensory perception of sound; GO:0030199|collagen fibril organization; GO:0035987|endodermal cell differentiation; GO:0035989|tendon development; GO:0042472|inner ear morphogenesis; GO:004…	GO:0005581|collagen trimer; GO:0005592|collagen type XI trimer; GO:0005615|extracellular space; GO:0031012|extracellular matrix	GO:0005201|extracellular matrix structural constituent; GO:0046872|metal ion binding	ko:K19721|COL5AS	ko04974|Protein digestion and absorption	2667	XP_422303.3	XP_422303.3 collagen alpha-1(XI) chain isoform X1 [Gallus gallus]	sp|Q61245|COBA1_MOUSE	sp|Q61245|COBA1_MOUSE Collagen alpha-1(XI) chain OS=Mus musculus GN=Col11a1 PE=1 SV=2	9031.ENSGALP00000008307	Alpha-1 type XI collagen Fragment	_	KOG3544	_	PF01410.15|COLFI|Fibrillar collagen C-terminal domain|ENSGALT00000083237|m.7375:658-886;PF01391.15|Collagen|Collagen triple helix repeat (20 copies)|ENSGALT00000083237|m.7375:1-59;PF01391.15|Collagen|Collagen triple helix repeat (20 copies)|ENSGALT00000083237|m.7375:43-101;PF01391.15|Collagen|Collagen triple helix repeat (20 copies)|ENSGALT00000083237|m.7375:91-149;PF01391.15|Collagen|Collagen tr…
ENSGALG00000005242	2.230229935	0.01102647	6.735296314	4.94E-36	7.59E-35	up	yes	2.243291627	2.210491754	2.236906423	0.011690709	0.021388703	0	2	1572974	1597843	-	ENSGALG00000005242	protein_coding	GO:0007166|cell surface receptor signaling pathway	GO:0005886|plasma membrane; GO:0016021|integral component of membrane; GO:0043235|receptor complex	GO:0004999|vasoactive intestinal polypeptide receptor activity	--	--	3308	XP_425958.3	XP_425958.3 vasoactive intestinal polypeptide receptor 1 [Gallus gallus]	sp|P97751|VIPR1_MOUSE	sp|P97751|VIPR1_MOUSE Vasoactive intestinal polypeptide receptor 1 OS=Mus musculus GN=Vipr1 PE=1 SV=3	_	_	_	_	_	PF00002.21|7tm_2|7 transmembrane receptor (Secretin family)|ENSGALT00000090040|m.14524:138-378;PF02793.19|HRM|Hormone receptor domain|ENSGALT00000090040|m.14524:56-118
ENSGALG00000005259	81.35727802	5.335721048	3.927992268	0	0	up	yes	78.31979086	87.41208684	78.33995637	4.793736846	5.288015704	5.925410593	2	1815087	1919770	+	VIPR1	protein_coding	GO:0007166|cell surface receptor signaling pathway	GO:0005886|plasma membrane; GO:0016021|integral component of membrane	GO:0004999|vasoactive intestinal polypeptide receptor activity	ko:K04589|VIPR1	ko04080|Neuroactive ligand-receptor interaction	1818	NP_001090992.1	NP_001090992.1 vasoactive intestinal polypeptide receptor 1 precursor [Gallus gallus]	sp|Q91085|VIPR_MELGA	sp|Q91085|VIPR_MELGA Vasoactive intestinal polypeptide receptor OS=Meleagris gallopavo GN=VIPR1 PE=2 SV=2	9031.ENSGALP00000008429	Vasoactive intestinal peptide receptor Fragment	_	KOG4564	_	PF00002.21|7tm_2|7 transmembrane receptor (Secretin family)|ENSGALT00000008443|m.14526:129-373;PF02793.19|HRM|Hormone receptor domain|ENSGALT00000008443|m.14526:51-114
ENSGALG00000005263	4.295715635	1.275430543	1.744001385	4.12E-22	3.47E-21	up	yes	4.927267662	4.069638527	3.890240718	1.455449742	1.219524015	1.151317872	14	6145956	6149345	-	SOX8	protein_coding	GO:0003170|heart valve development; GO:0006351|transcription, DNA-templated; GO:0048709|oligodendrocyte differentiation	GO:0005634|nucleus	GO:0000981|DNA-binding transcription factor activity, RNA polymerase II-specific; GO:0003677|DNA binding	ko:K09270|SOX7S	--	1613	NP_990062.1	NP_990062.1 transcription factor SOX-8 [Gallus gallus]	sp|P57074|SOX8_CHICK	sp|P57074|SOX8_CHICK Transcription factor SOX-8 OS=Gallus gallus GN=SOX8 PE=2 SV=1	9031.ENSGALP00000008435	Transcription factor SOX-8 ; May play a role in central nervous system, limb and facial deve [...]	_	KOG0527	_	PF00505.16|HMG_box|HMG (high mobility group) box|ENSGALT00000008449|m.9483:109-177;PF12444.5|Sox_N|Sox developmental protein N terminal|ENSGALT00000008449|m.9483:22-98;PF09011.7|HMG_box_2|HMG-box domain|ENSGALT00000008449|m.9483:109-176
ENSGALG00000005284	0.194821265	0.736670776	-1.866106763	7.97E-06	2.03E-05	down	yes	0.162251606	0.249334717	0.172877471	0.770239543	0.545492728	0.894280058	8	12320048	12330981	+	LRRC39	protein_coding	--	GO:0031430|M band	--	--	--	1588	XP_422312.2	XP_422312.2 leucine-rich repeat-containing protein 39 [Gallus gallus]	sp|Q3ZC49|LRC39_BOVIN	sp|Q3ZC49|LRC39_BOVIN Leucine-rich repeat-containing protein 39 OS=Bos taurus GN=LRRC39 PE=2 SV=1	9031.ENSGALP00000008460	leucine rich repeat containing 39	COG4886	KOG0619	_	PF13855.3|LRR_8|Leucine rich repeat|ENSGALT00000008474|m.7402:88-145;PF13855.3|LRR_8|Leucine rich repeat|ENSGALT00000008474|m.7402:157-215;PF13855.3|LRR_8|Leucine rich repeat|ENSGALT00000008474|m.7402:227-284;PF12799.4|LRR_4|Leucine Rich repeats (2 copies)|ENSGALT00000008474|m.7402:180-219
ENSGALG00000005319	0.33902224	0.122995604	1.391940408	0.000592781	0.001193756	up	yes	0.260180835	0.423755861	0.333130024	0.172652358	0.055742758	0.140591697	11	12824211	12973016	+	CDH8	protein_coding	GO:0007155|cell adhesion; GO:0007156|homophilic cell adhesion via plasma membrane adhesion molecules; GO:0009409|response to cold; GO:0034332|adherens junction organization; GO:0035249|synaptic transmission, glutamatergic	GO:0005886|plasma membrane; GO:0016021|integral component of membrane; GO:0043083|synaptic cleft; GO:0043679|axon terminus	GO:0005509|calcium ion binding; GO:0042802|identical protein binding	ko:K06800|CDH8	--	3650	XP_015147997.2	XP_015147997.2 cadherin-8 isoform X1 [Gallus gallus]	sp|P55286|CADH8_HUMAN	sp|P55286|CADH8_HUMAN Cadherin-8 OS=Homo sapiens GN=CDH8 PE=2 SV=2	_	_	_	_	_	PF00028.14|Cadherin|Cadherin domain|ENSGALT00000008525|m.6715:75-158;PF00028.14|Cadherin|Cadherin domain|ENSGALT00000008525|m.6715:172-266;PF00028.14|Cadherin|Cadherin domain|ENSGALT00000008525|m.6715:281-382;PF00028.14|Cadherin|Cadherin domain|ENSGALT00000008525|m.6715:397-487;PF00028.14|Cadherin|Cadherin domain|ENSGALT00000008525|m.6715:502-597;PF01049.14|Cadherin_C|Cadherin cytoplasmic region|…
ENSGALG00000005331	0.97645066	0.344839298	1.475081099	7.29E-10	2.79E-09	up	yes	0.874749101	1.165429152	0.889173728	0.328006015	0.392794341	0.313717537	2	2396097	2402774	-	GJC2	protein_coding	GO:0001570|vasculogenesis; GO:0007268|chemical synaptic transmission; GO:0007601|visual perception; GO:0016264|gap junction assembly; GO:0048468|cell development; GO:0048738|cardiac muscle tissue development	GO:0005922|connexin complex; GO:0016021|integral component of membrane	GO:0005216|ion channel activity; GO:0086077|gap junction channel activity involved in AV node cell-bundle of His cell electrical coupling	ko:K07619|GJA12,CX47	--	3308	NP_001186510.1	NP_001186510.1 gap junction gamma-2 protein [Gallus gallus]	sp|P18861|CXG1_CHICK	sp|P18861|CXG1_CHICK Gap junction gamma-1 protein OS=Gallus gallus GN=GJC1 PE=2 SV=1	9031.ENSGALP00000038397	gap junction protein, gamma 12, 47kDa	_	_	NOG44555	PF00029.16|Connexin|Connexin|ENSGALT00000008553|m.14546:5-258
ENSGALG00000005345	6.217879478	2.445341392	1.342817394	9.81E-18	6.54E-17	up	yes	6.68930688	5.26416516	6.700166393	2.443699801	2.66242461	2.229899764	20	7941683	7956242	-	CABLES2	protein_coding	GO:0007049|cell cycle; GO:0051301|cell division; GO:0051726|regulation of cell cycle	--	--	--	--	1437	XP_015152141.1	XP_015152141.1 CDK5 and ABL1 enzyme substrate 2 isoform X1 [Gallus gallus]	sp|Q8K3M5|CABL2_MOUSE	sp|Q8K3M5|CABL2_MOUSE CDK5 and ABL1 enzyme substrate 2 OS=Mus musculus GN=Cables2 PE=1 SV=2	9031.ENSGALP00000008556	Cdk5 and Abl enzyme substrate 2	_	KOG4164	_	PF00134.20|Cyclin_N|Cyclin, N-terminal domain|ENSGALT00000066890|m.3159:362-460
ENSGALG00000005350	37.36840816	17.96050231	1.056574394	2.67E-64	9.16E-63	up	yes	36.06350796	39.71615285	36.32556365	17.32184685	19.00314971	17.55651038	19	8169952	8266166	+	ENSGALG00000005350	protein_coding	GO:0006511|ubiquitin-dependent protein catabolic process; GO:0016579|protein deubiquitination	GO:0005794|Golgi apparatus; GO:0005829|cytosol; GO:0016020|membrane	GO:0004843|thiol-dependent ubiquitin-specific protease activity; GO:0005509|calcium ion binding	ko:K11837|USP6_32	--	5125	XP_004946798.2	XP_004946798.2 ubiquitin carboxyl-terminal hydrolase 32 isoform X3 [Gallus gallus]	sp|Q8NFA0|UBP32_HUMAN	sp|Q8NFA0|UBP32_HUMAN Ubiquitin carboxyl-terminal hydrolase 32 OS=Homo sapiens GN=USP32 PE=1 SV=1	9031.ENSGALP00000008566	ubiquitin specific peptidase 32	COG5126;COG5560	KOG0044;KOG1870	_	PF00443.26|UCH|Ubiquitin carboxyl-terminal hydrolase|ENSGALT00000080001|m.14141:737-1574;PF06337.9|DUSP|DUSP domain|ENSGALT00000080001|m.14141:445-588;PF13423.3|UCH_1|Ubiquitin carboxyl-terminal hydrolase|ENSGALT00000080001|m.14141:1225-1555;PF13202.3|EF-hand_5|EF hand|ENSGALT00000080001|m.14141:288-304;PF13202.3|EF-hand_5|EF hand|ENSGALT00000080001|m.14141:324-345;PF14836.3|Ubiquitin_3|Ubiquitin…
ENSGALG00000005354	5.62969662	11.42507942	-1.019776924	2.83E-19	2.06E-18	down	yes	6.116452229	6.049738458	4.722899173	11.78610762	11.5759609	10.91316975	Z	81855523	81857544	+	ZBTB5	protein_coding	GO:0000122|negative regulation of transcription by RNA polymerase II; GO:0006351|transcription, DNA-templated	GO:0005634|nucleus	GO:0000977|RNA polymerase II regulatory region sequence-specific DNA binding; GO:0001227|DNA-binding transcription repressor activity, RNA polymerase II-specific; GO:0046872|metal ion binding	ko:K10492|ZBTB5	--	2022	XP_428814.2	XP_428814.2 zinc finger and BTB domain-containing protein 5 [Gallus gallus]	sp|O15062|ZBTB5_HUMAN	sp|O15062|ZBTB5_HUMAN Zinc finger and BTB domain-containing protein 5 OS=Homo sapiens GN=ZBTB5 PE=1 SV=1	9031.ENSGALP00000008573	zinc finger and BTB domain containing 5	_	KOG1721	_	PF00651.28|BTB|BTB/POZ domain|ENSGALT00000008587|m.12125:14-121
ENSGALG00000005401	4.4621642	0.56996292	2.94694059	4.70E-42	8.79E-41	up	yes	5.335133194	3.680480277	4.370879129	0.660806271	0.483590488	0.565492	2	2665702	2717022	+	WNT9A	protein_coding	GO:0016055|Wnt signaling pathway; GO:0030182|neuron differentiation; GO:0032331|negative regulation of chondrocyte differentiation; GO:0045165|cell fate commitment; GO:0061072|iris morphogenesis; GO:0061303|cornea development in camera-type eye; GO:0072498|embryonic skeletal joint development; GO:1902764|positive regulation of embryonic skeletal joint development	GO:0005615|extracellular space; GO:0031012|extracellular matrix	GO:0005109|frizzled binding	ko:K01064|WNT9	ko04150|mTOR signaling pathway; ko04310|Wnt signaling pathway; ko04390|Hippo signaling pathway; ko04550|Signaling pathways regulating pluripotency of stem cells; ko04916|Melanogenesis; ko05166|HTLV-I infection; ko05200|Pathways in cancer; ko05205|Proteoglycans in cancer; ko05217|Basal cell carcinoma; ko05224|Breast cancer	1642	NP_990312.2	NP_990312.2 protein Wnt-9a precursor [Gallus gallus]	sp|O42280|WNT9A_CHICK	sp|O42280|WNT9A_CHICK Protein Wnt-9a OS=Gallus gallus GN=WNT9A PE=2 SV=1	9031.ENSGALP00000008661	Protein Wnt-9a Precursor (Wnt-14); Ligand for members of the frizzled family of seven transm [...]	_	KOG3913	_	PF00110.16|wnt|wnt family|ENSGALT00000008675|m.14565:204-502
ENSGALG00000005442	0.160508789	0.403621691	-1.278465742	0.000490538	0.001001705	down	yes	0.106493683	0.205281013	0.16975167	0.459340157	0.441740554	0.309784362	8	12531463	12557002	-	PALMD	protein_coding	GO:0008360|regulation of cell shape	GO:0005737|cytoplasm; GO:0016020|membrane; GO:0043197|dendritic spine	--	ko:K16519|AKAP2	--	3350	NP_001264481.1	NP_001264481.1 palmdelphin [Gallus gallus]	sp|Q3MHH7|PALMD_BOVIN	sp|Q3MHH7|PALMD_BOVIN Palmdelphin OS=Bos taurus GN=PALMD PE=2 SV=1	9031.ENSGALP00000008724	palmdelphin	_	_	NOG76459	PF03285.12|Paralemmin|Paralemmin|ENSGALT00000008738|m.7416:67-487
ENSGALG00000005472	0.85702604	2.003977942	-1.215900653	1.07E-06	3.01E-06	down	yes	0.729110645	1.060483171	0.781484304	1.947406137	2.378935818	1.685591871	11	15783046	15792110	+	NAT	protein_coding	GO:0008152|metabolic process	--	GO:0004060|arylamine N-acetyltransferase activity	ko:K00622|nat	ko00232|Caffeine metabolism; ko00633|Nitrotoluene degradation; ko00983|Drug metabolism - other enzymes; ko01100|Metabolic pathways; ko01110|Biosynthesis of secondary metabolites; ko01120|Microbial metabolism in diverse environments; ko05204|Chemical carcinogenesis	1525	NP_990857.2	NP_990857.2 arylamine N-acetyltransferase, liver isozyme [Gallus gallus]	sp|P12275|ARYL_CHICK	sp|P12275|ARYL_CHICK Arylamine N-acetyltransferase, liver isozyme OS=Gallus gallus PE=1 SV=1	9031.ENSGALP00000008778	Arylamine N-acetyltransferase, liver isozyme (Arylamine acetylase)(EC 2.3.1.5)	COG2162	_	_	PF00797.14|Acetyltransf_2|N-acetyltransferase|ENSGALT00000008792|m.6750:20-281
ENSGALG00000005474	0.96606937	2.757890726	-1.503731397	1.81E-17	1.20E-16	down	yes	0.862921642	1.090700346	0.944586123	2.741278953	2.80856747	2.723825754	11	15793378	15797891	+	PNAT10	protein_coding	GO:0008152|metabolic process	--	GO:0004060|arylamine N-acetyltransferase activity	ko:K00622|nat	ko00232|Caffeine metabolism; ko00633|Nitrotoluene degradation; ko00983|Drug metabolism - other enzymes; ko01100|Metabolic pathways; ko01110|Biosynthesis of secondary metabolites; ko01120|Microbial metabolism in diverse environments; ko05204|Chemical carcinogenesis	2159	POI34081.1	POI34081.1 hypothetical protein CIB84_002166 [Bambusicola thoracicus]	sp|P13913|ARY1_CHICK	sp|P13913|ARY1_CHICK Arylamine N-acetyltransferase, pineal gland isozyme NAT-10 OS=Gallus gallus PE=2 SV=1	9031.ENSGALP00000008780	Arylamine N-acetyltransferase, pineal gland isozyme NAT-10 (Arylamine acetylase)(EC 2.3.1.5)	COG2162	_	_	PF00797.14|Acetyltransf_2|N-acetyltransferase|ENSGALT00000008794|m.6753:20-280
ENSGALG00000005481	12.19348734	3.16863466	1.940814367	1.20E-93	7.26E-92	up	yes	11.36143024	13.4954247	11.72360708	3.439288156	3.150658012	2.915957811	12	8830149	8941812	-	ARHGEF3	protein_coding	GO:0035023|regulation of Rho protein signal transduction; GO:0035556|intracellular signal transduction	GO:0005737|cytoplasm	GO:0005089|Rho guanyl-nucleotide exchange factor activity	ko:K20683|ARHGEF3_8	--	3729	NP_001025766.1	NP_001025766.1 rho guanine nucleotide exchange factor 3 [Gallus gallus]	sp|Q5ZLX4|ARHG3_CHICK	sp|Q5ZLX4|ARHG3_CHICK Rho guanine nucleotide exchange factor 3 OS=Gallus gallus GN=Arhgef3 PE=2 SV=1	9031.ENSGALP00000008791	Rho guanine nucleotide exchange factor 3 ; Acts as guanine nucleotide exchange factor (GEF) [...]	COG5422	KOG4305	_	PF00621.17|RhoGEF|RhoGEF domain|ENSGALT00000008805|m.7618:187-362
ENSGALG00000005505	67.3278369	24.54908732	1.455160431	3.07E-169	6.19E-167	up	yes	65.13197664	70.00273232	66.84880175	23.94333505	24.48912394	25.21480296	9	5767466	5850702	-	PIK3CB	protein_coding	GO:0000187|activation of MAPK activity; GO:0001935|endothelial cell proliferation; GO:0001952|regulation of cell-matrix adhesion; GO:0002250|adaptive immune response; GO:0006661|phosphatidylinositol biosynthetic process; GO:0006874|cellular calcium ion homeostasis; GO:0006914|autophagy; GO:0006935|chemotaxis; GO:0006954|inflammatory response; GO:0007156|homophilic cell adhesion via plasma membran…	GO:0005634|nucleus; GO:0005730|nucleolus; GO:0005737|cytoplasm; GO:0005829|cytosol; GO:0005886|plasma membrane; GO:0005942|phosphatidylinositol 3-kinase complex; GO:0030496|midbody	GO:0005524|ATP binding; GO:0016301|kinase activity; GO:0016303|1-phosphatidylinositol-3-kinase activity; GO:0035004|phosphatidylinositol 3-kinase activity; GO:0035005|1-phosphatidylinositol-4-phosphate 3-kinase activity; GO:0043560|insulin receptor substrate binding; GO:0046934|phosphatidylinositol-4,5-bisphosphate 3-kinase activity	ko:K00922|PIK3CA_B_D	ko00562|Inositol phosphate metabolism; ko01521|EGFR tyrosine kinase inhibitor resistance; ko01522|Endocrine resistance; ko01524|Platinum drug resistance; ko04012|ErbB signaling pathway; ko04014|Ras signaling pathway; ko04015|Rap1 signaling pathway; ko04024|cAMP signaling pathway; ko04062|Chemokine signaling pathway; ko04066|HIF-1 signaling pathway; ko04068|FoxO signaling pathway; ko04070|Phosphat…	4975	NP_001026482.1	NP_001026482.1 phosphatidylinositol 4,5-bisphosphate 3-kinase catalytic subunit beta isoform [Gallus gallus]	sp|P42338|PK3CB_HUMAN	sp|P42338|PK3CB_HUMAN Phosphatidylinositol 4,5-bisphosphate 3-kinase catalytic subunit beta isoform OS=Homo sapiens GN=PIK3CB PE=1 SV=1	9031.ENSGALP00000008740	phosphoinositide-3-kinase, catalytic, beta polypeptide	COG5032	KOG0904	_	PF00613.17|PI3Ka|Phosphoinositide 3-kinase family, accessory domain (PIK domain)|ENSGALT00000008754|m.8644:533-705;PF00454.24|PI3_PI4_kinase|Phosphatidylinositol 3- and 4-kinase|ENSGALT00000008754|m.8644:796-1012;PF02192.13|PI3K_p85B|PI3-kinase family, p85-binding domain|ENSGALT00000008754|m.8644:36-110;PF00794.15|PI3K_rbd|PI3-kinase family, ras-binding domain|ENSGALT00000008754|m.8644:176-282;PF…
ENSGALG00000005519	4.051428488	1.774032794	1.186845107	1.06E-21	8.72E-21	up	yes	3.839763443	4.221751524	4.092770497	1.712856	1.941696565	1.667545817	6	17425485	17478708	-	TLL2	protein_coding	GO:0007275|multicellular organism development; GO:0022617|extracellular matrix disassembly; GO:0030154|cell differentiation; GO:0048632|negative regulation of skeletal muscle tissue growth	GO:0005576|extracellular region	GO:0004222|metalloendopeptidase activity; GO:0004252|serine-type endopeptidase activity; GO:0005509|calcium ion binding; GO:0008270|zinc ion binding	ko:K13047|TLL2	--	2937	XP_015144007.1	XP_015144007.1 tolloid-like protein 2 isoform X1 [Gallus gallus]	sp|Q9Y6L7|TLL2_HUMAN	sp|Q9Y6L7|TLL2_HUMAN Tolloid-like protein 2 OS=Homo sapiens GN=TLL2 PE=1 SV=1	9031.ENSGALP00000008841	PREDICTED: Gallus gallus similar to tolloid-like 2 protein (LOC423754), mRNA	_	KOG3714	_	PF00431.17|CUB|CUB domain|ENSGALT00000061149|m.4759:314-423;PF00431.17|CUB|CUB domain|ENSGALT00000061149|m.4759:427-536;PF00431.17|CUB|CUB domain|ENSGALT00000061149|m.4759:583-692;PF00431.17|CUB|CUB domain|ENSGALT00000061149|m.4759:739-847;PF00431.17|CUB|CUB domain|ENSGALT00000061149|m.4759:860-965;PF01400.21|Astacin|Astacin (Peptidase family M12A)|ENSGALT00000061149|m.4759:121-312;PF14670.3|FXa_…
ENSGALG00000005522	2.097543304	10.61813537	-2.334254329	5.62E-106	4.41E-104	down	yes	2.017523659	1.942493301	2.332612952	11.025868	10.22694263	10.60159547	19	8838677	8845322	-	DYNLL2	protein_coding	GO:0010970|transport along microtubule; GO:0060271|cilium assembly; GO:2000582|positive regulation of ATP-dependent microtubule motor activity, plus-end-directed	GO:0005634|nucleus; GO:0005737|cytoplasm; GO:0005813|centrosome; GO:0005868|cytoplasmic dynein complex; GO:0005874|microtubule; GO:0016020|membrane; GO:0016459|myosin complex; GO:0031475|myosin V complex	GO:0003774|motor activity; GO:0008092|cytoskeletal protein binding; GO:0045505|dynein intermediate chain binding; GO:0051959|dynein light intermediate chain binding	ko:K10418|DYNLL	ko04962|Vasopressin-regulated water reabsorption	2085	KQK76746.1	KQK76746.1 dynein light chain 2, cytoplasmic isoform X3 [Amazona aestiva]	sp|Q3MHR3|DYL2_BOVIN	sp|Q3MHR3|DYL2_BOVIN Dynein light chain 2, cytoplasmic OS=Bos taurus GN=DYNLL2 PE=3 SV=1	_	_	_	_	_	_
ENSGALG00000005547	7.225543979	3.57524437	1.013030029	6.94E-24	6.32E-23	up	yes	7.147969663	7.256483866	7.272178409	4.03242775	3.349231421	3.344073939	6	17555230	17600114	-	PIK3AP1	protein_coding	GO:0014068|positive regulation of phosphatidylinositol 3-kinase signaling; GO:0031929|TOR signaling; GO:0032869|cellular response to insulin stimulus; GO:0034134|toll-like receptor 2 signaling pathway; GO:0034142|toll-like receptor 4 signaling pathway; GO:0034154|toll-like receptor 7 signaling pathway; GO:0034162|toll-like receptor 9 signaling pathway; GO:0042325|regulation of phosphorylation; GO…	GO:0005829|cytosol; GO:0005886|plasma membrane; GO:0016020|membrane	GO:0036312|phosphatidylinositol 3-kinase regulatory subunit binding; GO:0042802|identical protein binding	ko:K12230|PIK3AP1,BCAP	ko04151|PI3K-Akt signaling pathway; ko04662|B cell receptor signaling pathway	3070	NP_989681.1	NP_989681.1 phosphoinositide 3-kinase adapter protein 1 [Gallus gallus]	sp|Q9DDT2|BCAP_CHICK	sp|Q9DDT2|BCAP_CHICK Phosphoinositide 3-kinase adapter protein 1 OS=Gallus gallus GN=PIK3AP1 PE=1 SV=1	9031.ENSGALP00000008883	Phosphoinositide 3-kinase adapter protein 1 (B-cell phosphoinositide 3-kinase adapter protei [...]	_	_	NOG70048	PF14545.3|DBB|Dof, BCAP, and BANK (DBB) motif,|ENSGALT00000088192|m.4763:16-154
ENSGALG00000005580	2.429655984	5.175304451	-1.08775097	7.10E-26	7.16E-25	down	yes	2.020923328	2.591380058	2.676664567	5.097630105	5.288875653	5.139407595	8	13738852	13781167	-	TMEM56	protein_coding	--	GO:0016021|integral component of membrane	--	--	--	6710	XP_015146115.1	XP_015146115.1 transmembrane protein 56 isoform X1 [Gallus gallus]	sp|Q6PGS5|TM56B_XENLA	sp|Q6PGS5|TM56B_XENLA Transmembrane protein 56-B OS=Xenopus laevis GN=tmem56-b PE=2 SV=1	9031.ENSGALP00000008941	transmembrane protein 56	_	KOG4561	_	PF03798.13|TRAM_LAG1_CLN8|TLC domain|ENSGALT00000008955|m.7434:48-239
ENSGALG00000005589	1.333226789	3.35882784	-1.326543795	0.010816635	0.017832552	down	yes	1.554595438	1.519959929	0.925124999	4.510904771	4.06899946	1.496579287	14	6572269	6596578	+	SYNGR3	protein_coding	GO:0021762|substantia nigra development; GO:0032411|positive regulation of transporter activity; GO:0045055|regulated exocytosis	GO:0008021|synaptic vesicle; GO:0016021|integral component of membrane; GO:0030054|cell junction; GO:0030672|synaptic vesicle membrane; GO:0031594|neuromuscular junction; GO:0045202|synapse	GO:0042169|SH2 domain binding; GO:0047485|protein N-terminus binding	--	--	3194	NP_001007835.1	NP_001007835.1 synaptogyrin-3 [Gallus gallus]	sp|Q8R191|SNG3_MOUSE	sp|Q8R191|SNG3_MOUSE Synaptogyrin-3 OS=Mus musculus GN=Syngr3 PE=1 SV=1	9031.ENSGALP00000008955	synaptogyrin 3	_	KOG4016	_	PF01284.20|MARVEL|Membrane-associating domain|ENSGALT00000008969|m.9529:39-184
ENSGALG00000005689	1.561735718	0.709677377	1.126936441	6.57E-06	1.70E-05	up	yes	1.829968395	1.440444623	1.414794137	0.865964766	0.519002478	0.744064888	6	17930807	18009556	-	PAX2	protein_coding	GO:0001655|urogenital system development; GO:0001658|branching involved in ureteric bud morphogenesis; GO:0001709|cell fate determination; GO:0001823|mesonephros development; GO:0001843|neural tube closure; GO:0002072|optic cup morphogenesis involved in camera-type eye development; GO:0003337|mesenchymal to epithelial transition involved in metanephros morphogenesis; GO:0003406|retinal pigment ep…	GO:0005634|nucleus; GO:0005730|nucleolus; GO:0005764|lysosome; GO:0005794|Golgi apparatus; GO:0005815|microtubule organizing center; GO:0032991|protein-containing complex; GO:0032993|protein-DNA complex; GO:0034451|centriolar satellite	GO:0000987|proximal promoter sequence-specific DNA binding; GO:0003677|DNA binding; GO:0008134|transcription factor binding; GO:0016175|superoxide-generating NADPH oxidase activity; GO:0044212|transcription regulatory region DNA binding	ko:K15608|PAX2	--	1982	XP_021505334.1	XP_021505334.1 paired box protein Pax-2 isoform X6 [Meriones unguiculatus]	sp|Q02962|PAX2_HUMAN	sp|Q02962|PAX2_HUMAN Paired box protein Pax-2 OS=Homo sapiens GN=PAX2 PE=1 SV=4	59729.ENSTGUP00000007853	Paired box protein Pax-2 [Taeniopygia guttata]	_	KOG3862	_	PF00292.15|PAX|'Paired box' domain|ENSGALT00000075370|m.4781:16-140;PF12403.5|Pax2_C|Paired-box protein 2 C terminal|ENSGALT00000075370|m.4781:285-393
ENSGALG00000005696	7.300034956	1.666156797	2.124721192	2.61E-43	5.07E-42	up	yes	6.329475658	8.066173864	7.504455345	1.7151097	1.97891051	1.304450181	12	9340653	9350933	+	ABHD6	protein_coding	GO:0009395|phospholipid catabolic process; GO:0030336|negative regulation of cell migration; GO:0046464|acylglycerol catabolic process; GO:0046889|positive regulation of lipid biosynthetic process; GO:0060292|long-term synaptic depression; GO:2000124|regulation of endocannabinoid signaling pathway	GO:0005739|mitochondrion; GO:0016021|integral component of membrane; GO:0032281|AMPA glutamate receptor complex; GO:0070062|extracellular exosome	GO:0004620|phospholipase activity; GO:0047372|acylglycerol lipase activity	ko:K13700|ABHD6	ko04723|Retrograde endocannabinoid signaling	2289	XP_414352.1	XP_414352.1 monoacylglycerol lipase ABHD6 [Gallus gallus]	sp|Q5XI64|ABHD6_RAT	sp|Q5XI64|ABHD6_RAT Monoacylglycerol lipase ABHD6 OS=Rattus norvegicus GN=Abhd6 PE=1 SV=1	9031.ENSGALP00000009124	abhydrolase domain containing 6	COG0596	KOG1454	_	PF00561.17|Abhydrolase_1|alpha/beta hydrolase fold|ENSGALT00000009138|m.7650:135-241;PF12697.4|Abhydrolase_6|Alpha/beta hydrolase family|ENSGALT00000009138|m.7650:137-381;PF12146.5|Hydrolase_4|Serine aminopeptidase, S33|ENSGALT00000009138|m.7650:135-375
ENSGALG00000005721	0.828336407	0.35565717	1.197037632	5.47E-05	0.000126464	up	yes	0.982854017	0.551669819	0.950485384	0.404565212	0.322983763	0.339422535	9	5304098	5318084	-	DGKG	protein_coding	GO:0007205|protein kinase C-activating G protein-coupled receptor signaling pathway; GO:0030168|platelet activation; GO:0035556|intracellular signal transduction; GO:0046486|glycerolipid metabolic process; GO:0046834|lipid phosphorylation	GO:0005737|cytoplasm; GO:0005829|cytosol; GO:0005886|plasma membrane	GO:0003951|NAD+ kinase activity; GO:0004143|diacylglycerol kinase activity; GO:0005509|calcium ion binding; GO:0005524|ATP binding	ko:K00901|dgkA,DGK	ko00561|Glycerolipid metabolism; ko00564|Glycerophospholipid metabolism; ko01100|Metabolic pathways; ko01110|Biosynthesis of secondary metabolites; ko04070|Phosphatidylinositol signaling system; ko04072|Phospholipase D signaling pathway; ko05231|Choline metabolism in cancer	2682	XP_422650.4	XP_422650.4 diacylglycerol kinase gamma isoform X1 [Gallus gallus]	sp|Q9Y6T7|DGKB_HUMAN	sp|Q9Y6T7|DGKB_HUMAN Diacylglycerol kinase beta OS=Homo sapiens GN=DGKB PE=2 SV=2	9031.ENSGALP00000009166	diacylglycerol kinase, gamma 90kDa	_	KOG1169	_	PF14513.3|DAG_kinase_N|Diacylglycerol kinase N-terminus|ENSGALT00000009180|m.8597:6-252;PF00609.16|DAGK_acc|Diacylglycerol kinase accessory domain|ENSGALT00000009180|m.8597:673-854;PF00781.21|DAGK_cat|Diacylglycerol kinase catalytic domain|ENSGALT00000009180|m.8597:528-645;PF00130.19|C1_1|Phorbol esters/diacylglycerol binding domain (C1 domain)|ENSGALT00000009180|m.8597:348-398;PF00130.19|C1_1|Ph…
ENSGALG00000005747	0.763659264	0.361274947	1.059210345	0.031520296	0.047776345	up	yes	0.326697654	1.030506585	0.933773553	0.469715973	0.313999668	0.3001092	4	2437020	2438111	+	ENSGALG00000005747	protein_coding	--	GO:0005615|extracellular space; GO:0005634|nucleus; GO:0070062|extracellular exosome	GO:0004252|serine-type endopeptidase activity	--	--	1092	XP_004940703.1	XP_004940703.1 serine protease 23 isoform X1 [Gallus gallus]	sp|Q9D6X6|PRS23_MOUSE	sp|Q9D6X6|PRS23_MOUSE Serine protease 23 OS=Mus musculus GN=Prss23 PE=2 SV=2	9031.ENSGALP00000009215	hypothetical LOC428705	_	_	NOG73687	PF00089.23|Trypsin|Trypsin|ENSGALT00000009229|m.16195:142-267;PF13365.3|Trypsin_2|Trypsin-like peptidase domain|ENSGALT00000009229|m.16195:154-301
ENSGALG00000005757	48.97350784	20.29484615	1.270471997	7.29E-78	3.31E-76	up	yes	49.14518766	52.17916515	45.5961707	19.66818514	21.07537334	20.14097997	11	17590414	17597150	-	IRF8	protein_coding	GO:0000122|negative regulation of transcription by RNA polymerase II; GO:0006351|transcription, DNA-templated; GO:0006909|phagocytosis; GO:0030099|myeloid cell differentiation; GO:0032729|positive regulation of interferon-gamma production; GO:0032735|positive regulation of interleukin-12 production; GO:0042742|defense response to bacterium; GO:0042832|defense response to protozoan; GO:0045944|pos…	GO:0005634|nucleus; GO:0005654|nucleoplasm; GO:0005737|cytoplasm	GO:0000978|RNA polymerase II proximal promoter sequence-specific DNA binding; GO:0001227|DNA-binding transcription repressor activity, RNA polymerase II-specific	ko:K10155|IRF8	ko05133|Pertussis	2306	NP_990747.1	NP_990747.1 interferon regulatory factor 8 [Gallus gallus]	sp|Q90871|IRF8_CHICK	sp|Q90871|IRF8_CHICK Interferon regulatory factor 8 OS=Gallus gallus GN=IRF8 PE=2 SV=1	9031.ENSGALP00000009229	Interferon regulatory factor 8 (IRF-8)(Interferon consensus sequence-binding protein)(ICSBP) [...]	_	_	NOG42878	PF10401.6|IRF-3|Interferon-regulatory factor 3|ENSGALT00000009243|m.6792:206-383;PF00605.14|IRF|Interferon regulatory factor transcription factor|ENSGALT00000009243|m.6792:9-113
ENSGALG00000005790	1.794760849	0.189955996	3.17405323	5.96E-21	4.73E-20	up	yes	2.007918458	1.565448321	1.810915768	0.24473141	0.124374347	0.20076223	20	8807030	8821031	+	ENSGALG00000005790	protein_coding	GO:0006469|negative regulation of protein kinase activity; GO:0032007|negative regulation of TOR signaling; GO:0035556|intracellular signal transduction; GO:0045792|negative regulation of cell size; GO:2001236|regulation of extrinsic apoptotic signaling pathway	GO:0005622|intracellular; GO:0005737|cytoplasm	--	--	--	1451	XP_417416.2	XP_417416.2 DEP domain-containing mTOR-interacting protein [Gallus gallus]	sp|Q8TB45|DPTOR_HUMAN	sp|Q8TB45|DPTOR_HUMAN DEP domain-containing mTOR-interacting protein OS=Homo sapiens GN=DEPTOR PE=1 SV=2	9031.ENSGALP00000009287	DEP domain containing 6	_	_	NOG150302	PF00610.18|DEP|Domain found in Dishevelled, Egl-10, and Pleckstrin (DEP)|ENSGALT00000009301|m.3197:75-142;PF00610.18|DEP|Domain found in Dishevelled, Egl-10, and Pleckstrin (DEP)|ENSGALT00000009301|m.3197:179-242
ENSGALG00000005802	0.788164441	0.251282812	1.611073781	1.49E-19	1.10E-18	up	yes	0.770792363	0.823639415	0.770061544	0.267406078	0.283480238	0.202962121	13	14053033	14099309	+	FLT4	protein_coding	GO:0001525|angiogenesis; GO:0030154|cell differentiation; GO:0038084|vascular endothelial growth factor signaling pathway; GO:0046777|protein autophosphorylation; GO:0048010|vascular endothelial growth factor receptor signaling pathway	GO:0005634|nucleus; GO:0005737|cytoplasm; GO:0005887|integral component of plasma membrane	GO:0005524|ATP binding; GO:0036328|VEGF-C-activated receptor activity; GO:0042803|protein homodimerization activity	ko:K05097|FLT4,VEGFR3	ko04014|Ras signaling pathway; ko04015|Rap1 signaling pathway; ko04060|Cytokine-cytokine receptor interaction; ko04151|PI3K-Akt signaling pathway; ko04510|Focal adhesion; ko05224|Breast cancer	7894	NP_001280022.1	NP_001280022.1 vascular endothelial growth factor receptor 3 precursor [Gallus gallus]	sp|P79701|VGFR3_COTCO	sp|P79701|VGFR3_COTCO Vascular endothelial growth factor receptor 3 OS=Coturnix coturnix GN=FLT4 PE=2 SV=1	9031.ENSGALP00000009174	Tyrosine kinase VEGFR-3 Fragment	COG0515	KOG0200	_	PF07714.14|Pkinase_Tyr|Protein tyrosine kinase|ENSGALT00000009188|m.8902:893-1216;PF13927.3|Ig_3|Immunoglobulin domain|ENSGALT00000009188|m.8902:280-360;PF13927.3|Ig_3|Immunoglobulin domain|ENSGALT00000009188|m.8902:389-448;PF13927.3|Ig_3|Immunoglobulin domain|ENSGALT00000009188|m.8902:609-705;PF13927.3|Ig_3|Immunoglobulin domain|ENSGALT00000009188|m.8902:729-800;PF00069.22|Pkinase|Protein kinase…
ENSGALG00000005814	1.980605064	4.388747493	-1.143885768	6.33E-11	2.65E-10	down	yes	1.809747832	2.322279443	1.809787918	4.038588881	3.809567323	5.318086275	Z	7654557	7656593	-	ENSGALG00000005814	protein_coding	GO:0005975|carbohydrate metabolic process; GO:0043568|positive regulation of insulin-like growth factor receptor signaling pathway; GO:0048741|skeletal muscle fiber development; GO:0051897|positive regulation of protein kinase B signaling	GO:0005789|endoplasmic reticulum membrane; GO:0016021|integral component of membrane; GO:0031965|nuclear membrane	GO:0004553|hydrolase activity, hydrolyzing O-glycosyl compounds	--	--	2037	XP_424975.2	XP_424975.2 myogenesis-regulating glycosidase [Gallus gallus]	sp|Q6NSJ0|MYORG_HUMAN	sp|Q6NSJ0|MYORG_HUMAN Myogenesis-regulating glycosidase OS=Homo sapiens GN=MYORG PE=1 SV=2	9031.ENSGALP00000009321	KIAA1161	COG1501	KOG1065	_	PF01055.23|Glyco_hydro_31|Glycosyl hydrolases family 31|ENSGALT00000009335|m.10409:282-656
ENSGALG00000005843	1.702129527	0.272193211	2.601036662	1.99E-17	1.30E-16	up	yes	2.008227203	1.478067901	1.620093476	0.130700392	0.267254589	0.418624654	20	9001254	9014412	-	EEF1A2	protein_coding	--	GO:0005622|intracellular; GO:0005634|nucleus; GO:0005737|cytoplasm	GO:0003746|translation elongation factor activity; GO:0003924|GTPase activity; GO:0005525|GTP binding	ko:K03231|EEF1A	ko03013|RNA transport; ko05134|Legionellosis	2416	XP_023560067.1	XP_023560067.1 elongation factor 1-alpha 2 [Octodon degus]	sp|Q32PH8|EF1A2_BOVIN	sp|Q32PH8|EF1A2_BOVIN Elongation factor 1-alpha 2 OS=Bos taurus GN=EEF1A2 PE=2 SV=1	9031.ENSGALP00000009371	Elongation factor 1 alpha Fragment	COG5256	KOG0052	_	PF00009.24|GTP_EFTU|Elongation factor Tu GTP binding domain|ENSGALT00000009385|m.3212:5-237;PF03143.14|GTP_EFTU_D3|Elongation factor Tu C-terminal domain|ENSGALT00000009385|m.3212:334-441;PF03144.22|GTP_EFTU_D2|Elongation factor Tu domain 2|ENSGALT00000009385|m.3212:260-325
ENSGALG00000005884	45.82480694	15.18122922	1.593204984	2.47E-162	4.53E-160	up	yes	44.37879877	48.00383249	45.09178955	15.08461457	15.7315457	14.7275274	2	4797808	4866093	-	MAPKKK3L	protein_coding	GO:0000165|MAPK cascade; GO:0001568|blood vessel development; GO:0007346|regulation of mitotic cell cycle; GO:0031098|stress-activated protein kinase signaling cascade; GO:0032147|activation of protein kinase activity; GO:0035556|intracellular signal transduction; GO:0042981|regulation of apoptotic process; GO:0043123|positive regulation of I-kappaB kinase/NF-kappaB signaling; GO:0046777|protein …	GO:0005737|cytoplasm; GO:0005829|cytosol	GO:0004672|protein kinase activity; GO:0004674|protein serine/threonine kinase activity; GO:0004709|MAP kinase kinase kinase activity; GO:0005524|ATP binding; GO:0046872|metal ion binding	ko:K04421|MAP3K3,MEKK3	ko04010|MAPK signaling pathway; ko04722|Neurotrophin signaling pathway; ko04912|GnRH signaling pathway; ko05166|HTLV-I infection	3726	NP_001073194.1	NP_001073194.1 mitogen-activated protein kinase kinase kinase 3-like [Gallus gallus]	sp|Q99759|M3K3_HUMAN	sp|Q99759|M3K3_HUMAN Mitogen-activated protein kinase kinase kinase 3 OS=Homo sapiens GN=MAP3K3 PE=1 SV=2	9031.ENSGALP00000009443	PREDICTED: Gallus gallus hypothetical LOC420419 (LOC420419), mRNA	COG0515	KOG0198	_	PF00069.22|Pkinase|Protein kinase domain|ENSGALT00000009457|m.14679:359-617;PF07714.14|Pkinase_Tyr|Protein tyrosine kinase|ENSGALT00000009457|m.14679:359-612;PF00564.21|PB1|PB1 domain|ENSGALT00000009457|m.14679:42-118
ENSGALG00000005901	15.33928975	7.205282429	1.089044128	2.74E-65	9.58E-64	up	yes	15.25826985	15.59365736	15.16594204	7.05825423	7.230593084	7.326999974	20	9080298	9091978	-	PCMTD2	protein_coding	--	GO:0005737|cytoplasm	GO:0004719|protein-L-isoaspartate (D-aspartate) O-methyltransferase activity	--	--	3941	XP_417422.2	XP_417422.2 protein-L-isoaspartate O-methyltransferase domain-containing protein 2 [Gallus gallus]	sp|Q9NV79|PCMD2_HUMAN	sp|Q9NV79|PCMD2_HUMAN Protein-L-isoaspartate O-methyltransferase domain-containing protein 2 OS=Homo sapiens GN=PCMTD2 PE=2 SV=2	9031.ENSGALP00000009480	protein-L-isoaspartate (D-aspartate) O-methyltransferase domain containing 2	COG2518	KOG1661	_	PF01135.16|PCMT|Protein-L-isoaspartate(D-aspartate) O-methyltransferase (PCMT)|ENSGALT00000080905|m.3225:45-256
ENSGALG00000005909	8.674861066	2.889759486	1.582569526	1.50E-05	3.71E-05	up	yes	9.043042255	8.936886738	8.044654205	3.489756661	1.56671897	3.612802828	12	9596109	9612130	+	GATA2	protein_coding	GO:0000122|negative regulation of transcription by RNA polymerase II; GO:0001655|urogenital system development; GO:0001709|cell fate determination; GO:0010725|regulation of primitive erythrocyte differentiation; GO:0021514|ventral spinal cord interneuron differentiation; GO:0021533|cell differentiation in hindbrain; GO:0021902|commitment of neuronal cell to specific neuron type in forebrain; GO:0…	GO:0005634|nucleus; GO:0005654|nucleoplasm; GO:0005667|transcription factor complex	GO:0000977|RNA polymerase II regulatory region sequence-specific DNA binding; GO:0000979|RNA polymerase II core promoter sequence-specific DNA binding; GO:0000980|RNA polymerase II distal enhancer sequence-specific DNA binding; GO:0001085|RNA polymerase II transcription factor binding; GO:0001228|DNA-binding transcription activator activity, RNA polymerase II-specific; GO:0003682|chromatin bindin…	ko:K17894|GATA2	--	2808	NP_001003797.1	NP_001003797.1 GATA-binding factor 2 [Gallus gallus]	sp|P23824|GATA2_CHICK	sp|P23824|GATA2_CHICK GATA-binding factor 2 OS=Gallus gallus GN=GATA2 PE=2 SV=1	_	_	_	_	_	PF00320.24|GATA|GATA zinc finger|ENSGALT00000030746|m.7678:417-450;PF00320.24|GATA|GATA zinc finger|ENSGALT00000030746|m.7678:471-504
ENSGALG00000005936	0.25141837	1.055557145	-2.027175534	3.37E-11	1.44E-10	down	yes	0.208290663	0.252697653	0.293266795	0.948924993	1.36408093	0.853665511	4	2997857	3013197	+	AGTR2	protein_coding	GO:0001974|blood vessel remodeling; GO:0001991|regulation of systemic arterial blood pressure by circulatory renin-angiotensin; GO:0002018|renin-angiotensin regulation of aldosterone production; GO:0002033|angiotensin-mediated vasodilation involved in regulation of systemic arterial blood pressure; GO:0002035|brain renin-angiotensin system; GO:0006883|cellular sodium ion homeostasis; GO:0006954|i…	GO:0005576|extracellular region; GO:0005886|plasma membrane; GO:0005887|integral component of plasma membrane; GO:0048471|perinuclear region of cytoplasm	GO:0004945|angiotensin type II receptor activity; GO:0008134|transcription factor binding; GO:0017046|peptide hormone binding; GO:0048019|receptor antagonist activity	ko:K04167|AGTR2	ko04080|Neuroactive ligand-receptor interaction; ko04261|Adrenergic signaling in cardiomyocytes; ko04614|Renin-angiotensin system	2224	XP_004940717.1	XP_004940717.1 type-2 angiotensin II receptor [Gallus gallus]	sp|P50052|AGTR2_HUMAN	sp|P50052|AGTR2_HUMAN Type-2 angiotensin II receptor OS=Homo sapiens GN=AGTR2 PE=1 SV=1	9031.ENSGALP00000009540	angiotensin II receptor, type 2	_	KOG3656	_	PF00001.18|7tm_1|7 transmembrane receptor (rhodopsin family)|ENSGALT00000099352|m.16225:61-318;PF10320.6|7TM_GPCR_Srsx|Serpentine type 7TM GPCR chemoreceptor Srsx|ENSGALT00000099352|m.16225:56-332;PF10323.6|7TM_GPCR_Srv|Serpentine type 7TM GPCR chemoreceptor Srv|ENSGALT00000099352|m.16225:94-280
ENSGALG00000006008	15.2424655	6.909439486	1.140315386	3.21E-28	3.61E-27	up	yes	15.20646151	14.46163982	16.05929516	6.666727396	7.249802135	6.811788926	10	11559419	11588865	-	HOMER2	protein_coding	GO:0007605|sensory perception of sound; GO:0008277|regulation of G protein-coupled receptor signaling pathway; GO:0035584|calcium-mediated signaling using intracellular calcium source; GO:0048148|behavioral response to cocaine; GO:0048875|chemical homeostasis within a tissue	GO:0005737|cytoplasm; GO:0005829|cytosol; GO:0014069|postsynaptic density; GO:0030054|cell junction; GO:0030425|dendrite; GO:0032426|stereocilium tip; GO:0043025|neuronal cell body; GO:0045177|apical part of cell; GO:0045211|postsynaptic membrane	GO:0003779|actin binding; GO:0019904|protein domain specific binding; GO:0030160|GKAP/Homer scaffold activity; GO:0035254|glutamate receptor binding; GO:0035256|G protein-coupled glutamate receptor binding; GO:0042803|protein homodimerization activity; GO:0046982|protein heterodimerization activity	ko:K15010|HOMER	ko04068|FoxO signaling pathway; ko04724|Glutamatergic synapse	1111	XP_010715755.1	XP_010715755.1 PREDICTED: homer protein homolog 2 isoform X2 [Meleagris gallopavo]	sp|O88801|HOME2_RAT	sp|O88801|HOME2_RAT Homer protein homolog 2 OS=Rattus norvegicus GN=Homer2 PE=1 SV=1	9031.ENSGALP00000009653	homer homolog 2 (Drosophila)	_	_	NOG78582	PF00568.20|WH1|WH1 domain|ENSGALT00000101573|m.5578:1-91;PF08826.7|DMPK_coil|DMPK coiled coil domain like|ENSGALT00000101573|m.5578:272-302
ENSGALG00000006016	1.557319324	3.183301265	-1.026749524	9.06E-17	5.71E-16	down	yes	1.438248201	1.633385975	1.600323796	3.470679134	3.256492137	2.822732524	9	5080014	5097549	-	PASK	protein_coding	GO:0006468|protein phosphorylation; GO:0043576|regulation of respiratory gaseous exchange; GO:0045719|negative regulation of glycogen biosynthetic process; GO:0045727|positive regulation of translation; GO:0046777|protein autophosphorylation; GO:0070092|regulation of glucagon secretion; GO:0097009|energy homeostasis	GO:0005634|nucleus; GO:0005737|cytoplasm; GO:0005829|cytosol	GO:0004674|protein serine/threonine kinase activity; GO:0005524|ATP binding; GO:0035091|phosphatidylinositol binding	ko:K08801|PASK	--	4644	XP_015132572.1	XP_015132572.1 PAS domain-containing serine/threonine-protein kinase isoform X2 [Gallus gallus]	sp|Q96RG2|PASK_HUMAN	sp|Q96RG2|PASK_HUMAN PAS domain-containing serine/threonine-protein kinase OS=Homo sapiens GN=PASK PE=1 SV=3	9031.ENSGALP00000009666	PAS domain containing serine/threonine kinase	COG0515	KOG1152	_	PF00069.22|Pkinase|Protein kinase domain|ENSGALT00000009680|m.8566:1006-1258;PF07714.14|Pkinase_Tyr|Protein tyrosine kinase|ENSGALT00000009680|m.8566:1011-1254;PF13426.4|PAS_9|PAS domain|ENSGALT00000009680|m.8566:120-209;PF13426.4|PAS_9|PAS domain|ENSGALT00000009680|m.8566:362-386;PF00989.22|PAS|PAS fold|ENSGALT00000009680|m.8566:119-174;PF13188.4|PAS_8|PAS domain|ENSGALT00000009680|m.8566:118-154
ENSGALG00000006031	0.418612995	1.027028401	-1.274707909	2.44E-06	6.60E-06	down	yes	0.553581031	0.298686583	0.40357137	0.94978952	1.114240567	1.017055114	8	14698872	14714760	-	BRDT	protein_coding	GO:0001207|histone displacement; GO:0006338|chromatin remodeling; GO:0006351|transcription, DNA-templated; GO:0006397|mRNA processing; GO:0007140|male meiotic nuclear division; GO:0007141|male meiosis I; GO:0007283|spermatogenesis; GO:0008380|RNA splicing; GO:0016569|covalent chromatin modification; GO:0030154|cell differentiation; GO:0043484|regulation of RNA splicing; GO:0051039|positive regula…	GO:0005634|nucleus	GO:0042393|histone binding; GO:0070577|lysine-acetylated histone binding	ko:K11724|BRDT	--	2721	XP_015146127.1	XP_015146127.1 bromodomain testis-specific protein [Gallus gallus]	sp|Q4R8Y1|BRDT_MACFA	sp|Q4R8Y1|BRDT_MACFA Bromodomain testis-specific protein OS=Macaca fascicularis GN=BRDT PE=2 SV=3	9031.ENSGALP00000009694	annotation not avaliable	COG5076	KOG1474	_	PF00439.22|Bromodomain|Bromodomain|ENSGALT00000009708|m.7499:39-120;PF00439.22|Bromodomain|Bromodomain|ENSGALT00000009708|m.7499:287-375;PF17035.2|BET|Bromodomain extra-terminal - transcription regulation|ENSGALT00000009708|m.7499:524-587
ENSGALG00000006047	2.79208079	8.699450708	-1.636083181	0.018033499	0.028565837	down	yes	5.634200759	1.252578609	1.489463002	7.821380092	9.402273086	8.874698945	12	10150244	10166115	+	TPRA1	protein_coding	--	GO:0016021|integral component of membrane	--	--	--	3906	XP_015148570.1	XP_015148570.1 transmembrane protein adipocyte-associated 1 homolog isoform X1 [Gallus gallus]	sp|Q5ZII3|TPRA1_CHICK	sp|Q5ZII3|TPRA1_CHICK Transmembrane protein adipocyte-associated 1 homolog OS=Gallus gallus GN=TPRA1 PE=2 SV=1	_	_	_	_	_	PF10160.6|Tmemb_40|Predicted membrane protein|ENSGALT00000009740|m.7706:145-417
ENSGALG00000006053	4.288385031	1.792931662	1.253450005	4.84E-24	4.43E-23	up	yes	3.891837841	4.760110255	4.213206997	1.7027928	1.913708665	1.76229352	15	8308323	8317487	+	SLC2A11	protein_coding	GO:0008645|hexose transmembrane transport	GO:0005634|nucleus; GO:0005886|plasma membrane; GO:0016021|integral component of membrane; GO:0030054|cell junction	GO:0051119|sugar transmembrane transporter activity	ko:K08148|SLC2A11,GLUT11	--	3244	NP_001334638.1	NP_001334638.1 solute carrier family 2, facilitated glucose transporter member 11 [Gallus gallus]	sp|Q9BYW1|GTR11_HUMAN	sp|Q9BYW1|GTR11_HUMAN Solute carrier family 2, facilitated glucose transporter member 11 OS=Homo sapiens GN=SLC2A11 PE=2 SV=1	9031.ENSGALP00000009743	solute carrier family 2 (facilitated glucose transporter), member 11	COG0477	KOG0569	_	PF00083.21|Sugar_tr|Sugar (and other) transporter|ENSGALT00000009757|m.10794:20-471;PF07690.13|MFS_1|Major Facilitator Superfamily|ENSGALT00000009757|m.10794:68-388
ENSGALG00000006076	5.258964054	1.975958609	1.407683783	7.31E-27	7.70E-26	up	yes	4.600276394	5.848102875	5.328512892	1.970413871	2.043300029	1.914161926	13	14754116	14817923	+	RASGEF1C	protein_coding	GO:0007264|small GTPase mediated signal transduction	GO:0005622|intracellular	GO:0005085|guanyl-nucleotide exchange factor activity	--	--	2473	XP_025010619.1	XP_025010619.1 ras-GEF domain-containing family member 1C isoform X1 [Gallus gallus]	sp|Q8N431|RGF1C_HUMAN	sp|Q8N431|RGF1C_HUMAN Ras-GEF domain-containing family member 1C OS=Homo sapiens GN=RASGEF1C PE=2 SV=2	9031.ENSGALP00000009792	RasGEF domain family, member 1C	_	KOG3541	_	PF00617.16|RasGEF|RasGEF domain|ENSGALT00000009806|m.8932:246-438;PF00618.17|RasGEF_N|RasGEF N-terminal motif|ENSGALT00000009806|m.8932:76-170
ENSGALG00000006104	1.142492106	0.376477273	1.576301386	7.61E-07	2.18E-06	up	yes	0.977500125	1.015966809	1.434009385	0.357878837	0.286455837	0.485097145	10	12079844	12100380	+	ENSGALG00000006104	protein_coding	--	GO:0031012|extracellular matrix; GO:0043231|intracellular membrane-bounded organelle	GO:0004222|metalloendopeptidase activity; GO:0008270|zinc ion binding	--	--	1764	XP_413844.3	XP_413844.3 ADAMTS-like protein 3 isoform X1 [Gallus gallus]	sp|P82987|ATL3_HUMAN	sp|P82987|ATL3_HUMAN ADAMTS-like protein 3 OS=Homo sapiens GN=ADAMTSL3 PE=1 SV=4	_	_	_	_	_	PF13927.3|Ig_3|Immunoglobulin domain|ENSGALT00000048789|m.5596:258-330;PF13927.3|Ig_3|Immunoglobulin domain|ENSGALT00000048789|m.5596:373-434;PF07679.13|I-set|Immunoglobulin I-set domain|ENSGALT00000048789|m.5596:270-336;PF07679.13|I-set|Immunoglobulin I-set domain|ENSGALT00000048789|m.5596:372-445;PF13895.3|Ig_2|Immunoglobulin domain|ENSGALT00000048789|m.5596:374-435;PF00047.22|ig|Immunoglobulin…
ENSGALG00000006160	27.42534123	56.87586338	-1.052034656	1.27E-32	1.70E-31	down	yes	29.68658686	24.10934344	28.48009337	55.21297755	59.19870296	56.21590962	13	15180801	15181724	+	HNRNPA0	protein_coding	GO:0000398|mRNA splicing, via spliceosome; GO:0006397|mRNA processing; GO:0006954|inflammatory response; GO:0016070|RNA metabolic process; GO:0032496|response to lipopolysaccharide; GO:0070935|3'-UTR-mediated mRNA stabilization	GO:0005634|nucleus; GO:0005654|nucleoplasm; GO:1990904|ribonucleoprotein complex	GO:0003723|RNA binding; GO:0017091|AU-rich element binding; GO:0019901|protein kinase binding	ko:K12894|HNRNPA0	--	924	XP_025010791.1	XP_025010791.1 heterogeneous nuclear ribonucleoprotein A0 [Gallus gallus]	sp|Q13151|ROA0_HUMAN	sp|Q13151|ROA0_HUMAN Heterogeneous nuclear ribonucleoprotein A0 OS=Homo sapiens GN=HNRNPA0 PE=1 SV=1	9031.ENSGALP00000009933	heterogeneous nuclear ribonucleoprotein A0	_	KOG0118	_	PF00076.19|RRM_1|RNA recognition motif. (a.k.a. RRM, RBD, or RNP domain)|ENSGALT00000009947|m.8964:9-69;PF00076.19|RRM_1|RNA recognition motif. (a.k.a. RRM, RBD, or RNP domain)|ENSGALT00000009947|m.8964:100-157
ENSGALG00000006172	1.718698433	0.808414203	1.07878313	1.31E-13	6.68E-13	up	yes	1.618851281	1.947743628	1.589500391	0.78732789	0.824715597	0.813199122	5	12070315	12134884	-	ABCC8	protein_coding	GO:0001678|cellular glucose homeostasis; GO:0007565|female pregnancy; GO:0007613|memory; GO:0008542|visual learning; GO:0009268|response to pH; GO:0010043|response to zinc ion; GO:0010989|negative regulation of low-density lipoprotein particle clearance; GO:0016525|negative regulation of angiogenesis; GO:0032496|response to lipopolysaccharide; GO:0032760|positive regulation of tumor necrosis fact…	GO:0005886|plasma membrane; GO:0008076|voltage-gated potassium channel complex; GO:0008282|inward rectifying potassium channel; GO:0030672|synaptic vesicle membrane; GO:0042383|sarcolemma	GO:0005267|potassium channel activity; GO:0005524|ATP binding; GO:0008281|sulfonylurea receptor activity; GO:0019905|syntaxin binding; GO:0042626|ATPase-coupled transmembrane transporter activity; GO:0044325|ion channel binding	ko:K05032|ABCC8,SUR1	ko02010|ABC transporters; ko04911|Insulin secretion; ko04930|Type II diabetes mellitus	4836	XP_421005.2	XP_421005.2 ATP-binding cassette sub-family C member 8 [Gallus gallus]	sp|Q09429|ABCC8_RAT	sp|Q09429|ABCC8_RAT ATP-binding cassette sub-family C member 8 OS=Rattus norvegicus GN=Abcc8 PE=1 SV=4	9031.ENSGALP00000009950	ATP-binding cassette, sub-family C (CFTR/MRP), member 8	COG1132	KOG0054	_	PF00664.20|ABC_membrane|ABC transporter transmembrane region|ENSGALT00000009964|m.2521:319-606;PF00664.20|ABC_membrane|ABC transporter transmembrane region|ENSGALT00000009964|m.2521:1028-1306;PF00005.24|ABC_tran|ABC transporter|ENSGALT00000009964|m.2521:709-870;PF00005.24|ABC_tran|ABC transporter|ENSGALT00000009964|m.2521:1375-1523
ENSGALG00000006211	2.698378111	5.408873316	-1.000563755	4.59E-17	2.95E-16	down	yes	2.247529074	2.904170452	2.943434808	5.451564793	5.401628742	5.373426412	20	10015064	10033228	-	BCL2L1	protein_coding	GO:0000910|cytokinesis; GO:0001541|ovarian follicle development; GO:0001836|release of cytochrome c from mitochondria; GO:0007093|mitotic cell cycle checkpoint; GO:0007281|germ cell development; GO:0007283|spermatogenesis; GO:0008283|cell population proliferation; GO:0008284|positive regulation of cell population proliferation; GO:0008584|male gonad development; GO:0008630|intrinsic apoptotic sig…	GO:0005741|mitochondrial outer membrane; GO:0005759|mitochondrial matrix; GO:0005783|endoplasmic reticulum; GO:0005813|centrosome; GO:0005829|cytosol; GO:0016021|integral component of membrane; GO:0030054|cell junction; GO:0030672|synaptic vesicle membrane; GO:0031965|nuclear membrane; GO:0097136|Bcl-2 family protein complex	GO:0019901|protein kinase binding; GO:0042803|protein homodimerization activity; GO:0046982|protein heterodimerization activity; GO:0051434|BH3 domain binding	ko:K04570|BCL2L1,bcl-xL	ko01521|EGFR tyrosine kinase inhibitor resistance; ko01524|Platinum drug resistance; ko04014|Ras signaling pathway; ko04064|NF-kappa B signaling pathway; ko04137|Mitophagy - animal; ko04140|Autophagy - animal; ko04151|PI3K-Akt signaling pathway; ko04210|Apoptosis; ko04215|Apoptosis - multiple species; ko04621|NOD-like receptor signaling pathway; ko04630|Jak-STAT signaling pathway; ko05014|Amyotro…	2416	NP_001020475.1	NP_001020475.1 bcl-2-like protein 1 [Gallus gallus]	sp|Q07816|B2CL1_CHICK	sp|Q07816|B2CL1_CHICK Bcl-2-like protein 1 OS=Gallus gallus GN=BCL2L1 PE=2 SV=2	9031.ENSGALP00000010059	Bcl-2-like protein 1 (Bcl2-L-1)(Apoptosis regulator Bcl-X); Dominant regulator of apoptotic [...]	_	KOG4728	_	PF00452.16|Bcl-2|Apoptosis regulator proteins, Bcl-2 family|ENSGALT00000078202|m.3402:86-184;PF02180.14|BH4|Bcl-2 homology region 4|ENSGALT00000078202|m.3402:1-25
ENSGALG00000006220	1.536924946	0.671256378	1.183133465	2.07E-06	5.65E-06	up	yes	1.475815659	1.804602264	1.330356916	0.794345931	0.64701415	0.572409053	5	12414763	12510791	+	KCNC1	protein_coding	GO:0009636|response to toxic substance; GO:0009642|response to light intensity; GO:0010996|response to auditory stimulus; GO:0014075|response to amine; GO:0021549|cerebellum development; GO:0021759|globus pallidus development; GO:0035690|cellular response to drug; GO:0035864|response to potassium ion; GO:0051260|protein homooligomerization; GO:0051262|protein tetramerization; GO:0071774|response …	GO:0008076|voltage-gated potassium channel complex; GO:0009986|cell surface; GO:0016021|integral component of membrane; GO:0030673|axolemma; GO:0032590|dendrite membrane; GO:0032809|neuronal cell body membrane	GO:0005249|voltage-gated potassium channel activity; GO:0005251|delayed rectifier potassium channel activity; GO:0019894|kinesin binding; GO:0044325|ion channel binding	ko:K04887|KCNC1	--	1813	PKU49174.1	PKU49174.1 potassium voltage-gated channel subfamily c member 1 isoform x2 [Limosa lapponica baueri]	sp|P15388|KCNC1_MOUSE	sp|P15388|KCNC1_MOUSE Potassium voltage-gated channel subfamily C member 1 OS=Mus musculus GN=Kcnc1 PE=1 SV=1	9031.ENSGALP00000010023	potassium voltage-gated channel, Shaw-related subfamily, member 1	_	KOG3713	_	PF00520.28|Ion_trans|Ion transport protein|ENSGALT00000010037|m.2533:190-444;PF02214.19|BTB_2|BTB/POZ domain|ENSGALT00000010037|m.2533:10-104;PF07885.13|Ion_trans_2|Ion channel|ENSGALT00000010037|m.2533:353-437
ENSGALG00000006236	0.903666419	0.230442661	1.925974641	1.26E-07	3.89E-07	up	yes	0.96500206	0.96260665	0.783390546	0.295551623	0.225302344	0.170474015	5	12656760	12667360	-	TPH1	protein_coding	GO:0009072|aromatic amino acid family metabolic process; GO:0042427|serotonin biosynthetic process	--	GO:0004510|tryptophan 5-monooxygenase activity; GO:0005506|iron ion binding	ko:K00502|TPH1_2	ko00380|Tryptophan metabolism; ko01100|Metabolic pathways; ko04726|Serotonergic synapse	1602	XP_015142063.2	XP_015142063.2 tryptophan 5-hydroxylase 1 isoform X1 [Gallus gallus]	sp|P70080|TPH1_CHICK	sp|P70080|TPH1_CHICK Tryptophan 5-hydroxylase 1 OS=Gallus gallus GN=TPH1 PE=1 SV=1	9031.ENSGALP00000010070	Tryptophan 5-hydroxylase 1 (EC 1.14.16.4)(Tryptophan 5-monooxygenase 1)	COG3186	KOG3820	_	PF00351.18|Biopterin_H|Biopterin-dependent aromatic amino acid hydroxylase|ENSGALT00000089849|m.2535:146-475
ENSGALG00000006270	7.842343131	2.231484494	1.808668698	3.12E-44	6.28E-43	up	yes	8.637125538	7.548175352	7.341728503	1.889497427	2.498413691	2.306542364	14	7379189	7388599	-	SCNN1G	protein_coding	GO:0035725|sodium ion transmembrane transport; GO:0050891|multicellular organismal water homeostasis; GO:0055078|sodium ion homeostasis	GO:0005654|nucleoplasm; GO:0005730|nucleolus; GO:0005887|integral component of plasma membrane; GO:0009897|external side of plasma membrane; GO:0016324|apical plasma membrane; GO:0034706|sodium channel complex; GO:0070062|extracellular exosome	GO:0015280|ligand-gated sodium channel activity; GO:0050699|WW domain binding	ko:K04827|SCNN1G	ko04742|Taste transduction; ko04960|Aldosterone-regulated sodium reabsorption	2297	XP_015149986.1	XP_015149986.1 amiloride-sensitive sodium channel subunit gamma [Gallus gallus]	sp|K7FSQ4|SCNNG_PELSI	sp|K7FSQ4|SCNNG_PELSI Amiloride-sensitive sodium channel subunit gamma OS=Pelodiscus sinensis GN=SCNN1G PE=3 SV=1	9031.ENSGALP00000010120	sodium channel, nonvoltage-gated 1, gamma	_	KOG4294	_	PF00858.21|ASC|Amiloride-sensitive sodium channel|ENSGALT00000047552|m.9630:31-549
ENSGALG00000006306	0.857327378	0.348350868	1.275203803	0.000159719	0.000347895	up	yes	0.727985358	1.164317838	0.679678939	0.285766158	0.41078923	0.348497215	12	11080285	11103940	-	UROC1	protein_coding	GO:0006548|histidine catabolic process; GO:0019556|histidine catabolic process to glutamate and formamide; GO:0019557|histidine catabolic process to glutamate and formate	GO:0005829|cytosol	GO:0016153|urocanate hydratase activity	ko:K01712|hutU,UROC1	ko00340|Histidine metabolism; ko01100|Metabolic pathways	1933	XP_015148842.1	XP_015148842.1 urocanate hydratase isoform X1 [Gallus gallus]	sp|Q8VC12|HUTU_MOUSE	sp|Q8VC12|HUTU_MOUSE Urocanate hydratase OS=Mus musculus GN=Uroc1 PE=1 SV=2	9031.ENSGALP00000010182	urocanase domain containing 1	COG2987	_	_	PF01175.15|Urocanase|Urocanase|ENSGALT00000010196|m.7729:16-526
ENSGALG00000006320	5.416219111	1.305867781	2.043932772	4.86E-40	8.61E-39	up	yes	5.748057203	5.219153402	5.281446729	1.091075862	1.598562679	1.227964801	15	8345049	8354558	+	ENSGALG00000006320	protein_coding	GO:0008645|hexose transmembrane transport	GO:0005634|nucleus; GO:0005886|plasma membrane; GO:0016021|integral component of membrane; GO:0030054|cell junction	GO:0051119|sugar transmembrane transporter activity	--	--	2224	XP_004934389.1	XP_004934389.1 solute carrier family 2, facilitated glucose transporter member 11 [Gallus gallus]	sp|Q9BYW1|GTR11_HUMAN	sp|Q9BYW1|GTR11_HUMAN Solute carrier family 2, facilitated glucose transporter member 11 OS=Homo sapiens GN=SLC2A11 PE=2 SV=1	9031.ENSGALP00000010202	hypothetical protein LOC769577	COG0477	KOG0569	_	PF00083.21|Sugar_tr|Sugar (and other) transporter|ENSGALT00000047153|m.10798:40-493;PF07690.13|MFS_1|Major Facilitator Superfamily|ENSGALT00000047153|m.10798:73-408
ENSGALG00000006343	0.387939002	0.152283136	1.294034216	1.72E-05	4.23E-05	up	yes	0.33498013	0.297177779	0.531659097	0.125037069	0.174748147	0.157064193	6	20062668	20118932	-	ACTA2	protein_coding	GO:0010628|positive regulation of gene expression; GO:0030240|skeletal muscle thin filament assembly; GO:0048741|skeletal muscle fiber development; GO:0090131|mesenchyme migration	GO:0001725|stress fiber; GO:0005737|cytoplasm; GO:0005865|striated muscle thin filament; GO:0005884|actin filament; GO:0030027|lamellipodium; GO:0030175|filopodium; GO:0044297|cell body	GO:0005524|ATP binding	ko:K12313|ACTA2	ko04270|Vascular smooth muscle contraction; ko04371|Apelin signaling pathway	4153	KFO23287.1	KFO23287.1 Actin, aortic smooth muscle [Fukomys damarensis]	sp|P62739|ACTA_BOVIN	sp|P62739|ACTA_BOVIN Actin, aortic smooth muscle OS=Bos taurus GN=ACTA2 PE=1 SV=1	_	_	_	_	_	PF00022.16|Actin|Actin|ENSGALT00000094106|m.4866:6-377
ENSGALG00000006351	5.893399331	2.887428014	1.026773117	8.96E-13	4.30E-12	up	yes	6.391396641	5.416045462	5.872755891	2.796699701	3.261316173	2.604268167	6	20087175	20099497	+	FAS	protein_coding	GO:0006954|inflammatory response; GO:0006955|immune response; GO:0007275|multicellular organism development; GO:0032496|response to lipopolysaccharide; GO:0042100|B cell proliferation; GO:0042127|regulation of cell population proliferation; GO:0043066|negative regulation of apoptotic process; GO:0043154|negative regulation of cysteine-type endopeptidase activity involved in apoptotic process; GO:…	GO:0005887|integral component of plasma membrane; GO:0009897|external side of plasma membrane; GO:0009986|cell surface; GO:0070062|extracellular exosome	GO:0005031|tumor necrosis factor-activated receptor activity; GO:0043027|cysteine-type endopeptidase inhibitor activity involved in apoptotic process	ko:K04390|TNFRSF6,FAS,CD95	ko01524|Platinum drug resistance; ko04010|MAPK signaling pathway; ko04060|Cytokine-cytokine receptor interaction; ko04115|p53 signaling pathway; ko04210|Apoptosis; ko04650|Natural killer cell mediated cytotoxicity; ko04668|TNF signaling pathway; ko04932|Non-alcoholic fatty liver disease (NAFLD); ko04940|Type I diabetes mellitus; ko05010|Alzheimer's disease; ko05142|Chagas disease (American trypan…	1566	NP_001186416.1	NP_001186416.1 tumor necrosis factor receptor superfamily member 6 precursor [Gallus gallus]	sp|P41272|CD27_MOUSE	sp|P41272|CD27_MOUSE CD27 antigen OS=Mus musculus GN=Cd27 PE=2 SV=1	9031.ENSGALP00000039129	Fas ligand receptor soluble form Fragment	_	_	NOG45364	PF00020.15|TNFR_c6|TNFR/NGFR cysteine-rich region|ENSGALT00000039919|m.4868:108-150;PF00020.15|TNFR_c6|TNFR/NGFR cysteine-rich region|ENSGALT00000039919|m.4868:152-189;PF00531.19|Death|Death domain|ENSGALT00000039919|m.4868:233-313
ENSGALG00000006379	44.78926953	14.30840182	1.645604737	2.58E-121	2.51E-119	up	yes	45.0846909	42.52452552	46.75859218	13.93232416	14.76029137	14.23258993	2	8166209	8175880	-	SHH	protein_coding	GO:0001709|cell fate determination; GO:0001895|retina homeostasis; GO:0003406|retinal pigment epithelium development; GO:0003408|optic cup formation involved in camera-type eye development; GO:0003430|growth plate cartilage chondrocyte growth; GO:0007267|cell-cell signaling; GO:0009880|embryonic pattern specification; GO:0009888|tissue development; GO:0009949|polarity specification of anterior/po…	GO:0005576|extracellular region; GO:0005615|extracellular space; GO:0005886|plasma membrane	GO:0005509|calcium ion binding; GO:0008233|peptidase activity; GO:0008270|zinc ion binding; GO:0016015|morphogen activity	ko:K11988|SHH	ko04340|Hedgehog signaling pathway; ko04360|Axon guidance; ko05200|Pathways in cancer; ko05205|Proteoglycans in cancer; ko05217|Basal cell carcinoma	1576	NP_990152.1	NP_990152.1 sonic hedgehog protein precursor [Gallus gallus]	sp|Q91035|SHH_CHICK	sp|Q91035|SHH_CHICK Sonic hedgehog protein OS=Gallus gallus GN=SHH PE=1 SV=1	9031.ENSGALP00000010292	Sonic hedgehog protein Precursor (SHH) [Contains Sonic hedgehog protein N-product;Sonic hedg [...]	_	KOG3638	_	PF01085.15|HH_signal|Hedgehog amino-terminal signalling domain|ENSGALT00000010306|m.14754:27-187;PF01079.17|Hint|Hint module|ENSGALT00000010306|m.14754:190-411
ENSGALG00000006399	22.05437646	50.94161532	-1.207408907	1.73E-53	4.52E-52	down	yes	21.28571853	24.01963756	20.8577733	50.41002378	52.61936246	49.79545972	10	12666066	12667133	-	TLNRD1	protein_coding	--	--	GO:0003779|actin binding	--	--	1068	XP_003209561.1	XP_003209561.1 PREDICTED: mesoderm development candidate 1 [Meleagris gallopavo]	sp|Q9ERE8|TLRN1_MOUSE	sp|Q9ERE8|TLRN1_MOUSE Talin rod domain-containing protein 1 OS=Mus musculus GN=Tlnrd1 PE=1 SV=1	9031.ENSGALP00000010316	mesoderm development candidate 1	_	KOG4261	_	_
ENSGALG00000006402	0.982043087	0.351268328	1.457332001	1.29E-09	4.81E-09	up	yes	1.034511512	0.92724038	0.984377368	0.298228111	0.293400717	0.462176157	9	4855404	4859977	-	NRROS	protein_coding	GO:0006801|superoxide metabolic process; GO:0006954|inflammatory response; GO:0006955|immune response; GO:0045087|innate immune response	GO:0005783|endoplasmic reticulum; GO:0005789|endoplasmic reticulum membrane; GO:0005886|plasma membrane; GO:0016021|integral component of membrane	--	--	--	3486	XP_015132614.1	XP_015132614.1 negative regulator of reactive oxygen species isoform X1 [Gallus gallus]	sp|Q86YC3|NRROS_HUMAN	sp|Q86YC3|NRROS_HUMAN Negative regulator of reactive oxygen species OS=Homo sapiens GN=NRROS PE=1 SV=1	_	_	_	_	_	PF13855.3|LRR_8|Leucine rich repeat|ENSGALT00000090549|m.8474:60-117;PF13855.3|LRR_8|Leucine rich repeat|ENSGALT00000090549|m.8474:157-215;PF13855.3|LRR_8|Leucine rich repeat|ENSGALT00000090549|m.8474:327-387;PF13855.3|LRR_8|Leucine rich repeat|ENSGALT00000090549|m.8474:509-565;PF00560.30|LRR_1|Leucine Rich Repeat|ENSGALT00000090549|m.8474:554-569
ENSGALG00000006413	7.303818767	2.400745742	1.601145378	1.19E-32	1.60E-31	up	yes	6.523849038	8.230281111	7.157326153	2.682707722	1.860486367	2.659043138	10	12689664	12736649	-	CEMIP	protein_coding	GO:0007605|sensory perception of sound; GO:0010800|positive regulation of peptidyl-threonine phosphorylation; GO:0030213|hyaluronan biosynthetic process; GO:0030214|hyaluronan catabolic process; GO:0030335|positive regulation of cell migration; GO:0051281|positive regulation of release of sequestered calcium ion into cytosol; GO:0090314|positive regulation of protein targeting to membrane; GO:190…	GO:0005576|extracellular region; GO:0005634|nucleus; GO:0005737|cytoplasm; GO:0005783|endoplasmic reticulum; GO:0005886|plasma membrane; GO:0005905|clathrin-coated pit; GO:0030665|clathrin-coated vesicle membrane; GO:0045334|clathrin-coated endocytic vesicle	GO:0004415|hyalurononglucosaminidase activity; GO:0005540|hyaluronic acid binding; GO:0032050|clathrin heavy chain binding; GO:0046923|ER retention sequence binding	ko:K19031|CEMIP,KIAA1199	--	4074	XP_004943891.1	XP_004943891.1 cell migration-inducing and hyaluronan-binding protein isoform X1 [Gallus gallus]	sp|Q8WUJ3|CEMIP_HUMAN	sp|Q8WUJ3|CEMIP_HUMAN Cell migration-inducing and hyaluronan-binding protein OS=Homo sapiens GN=CEMIP PE=1 SV=2	9031.ENSGALP00000010338	KIAA1199	_	_	NOG81482	PF15711.2|ILEI|Interleukin-like EMT inducer|ENSGALT00000010352|m.5610:180-270;PF15711.2|ILEI|Interleukin-like EMT inducer|ENSGALT00000010352|m.5610:1241-1326;PF10162.6|G8|G8 domain|ENSGALT00000010352|m.5610:44-158;PF13330.3|Mucin2_WxxW|Mucin-2 protein WxxW repeating region|ENSGALT00000010352|m.5610:317-399;PF13330.3|Mucin2_WxxW|Mucin-2 protein WxxW repeating region|ENSGALT00000010352|m.5610:441-5…
ENSGALG00000006436	0.251705754	0.89691451	-1.793020919	1.11E-06	3.13E-06	down	yes	0.222987545	0.220665871	0.311463846	0.926997374	0.847992694	0.915753463	9	4800305	4802155	-	AQP12A	protein_coding	--	GO:0005737|cytoplasm; GO:0016021|integral component of membrane	GO:0005215|transporter activity	ko:K09871|AQP12	--	1511	NP_001103149.1	NP_001103149.1 aquaporin 12A precursor [Gallus gallus]	sp|Q8CHJ2|AQP12_MOUSE	sp|Q8CHJ2|AQP12_MOUSE Aquaporin-12 OS=Mus musculus GN=Aqp12 PE=1 SV=1	9031.ENSGALP00000010373	aquaporin 12	_	_	NOG46671	PF00230.17|MIP|Major intrinsic protein|ENSGALT00000010387|m.8461:79-249
ENSGALG00000006460	1.264469773	0.430744825	1.531881623	9.24E-10	3.51E-09	up	yes	1.538080993	1.120688577	1.13463975	0.56404287	0.343981006	0.384210598	20	10075293	10086559	+	TTLL9	protein_coding	GO:0006464|cellular protein modification process	GO:0005737|cytoplasm; GO:0005874|microtubule; GO:0005929|cilium	GO:0005524|ATP binding; GO:0016874|ligase activity	ko:K16603|TTLL9	--	2272	XP_015151942.1	XP_015151942.1 probable tubulin polyglutamylase TTLL9 isoform X3 [Gallus gallus]	sp|Q3SZH6|TTLL9_BOVIN	sp|Q3SZH6|TTLL9_BOVIN Probable tubulin polyglutamylase TTLL9 OS=Bos taurus GN=TTLL9 PE=2 SV=1	_	_	_	_	_	PF03133.12|TTL|Tubulin-tyrosine ligase family|ENSGALT00000094172|m.3427:1-218
ENSGALG00000006473	3.88823819	8.704398145	-1.160578784	6.49E-30	7.82E-29	down	yes	3.258937005	4.573420498	3.832357069	8.661814739	8.836835757	8.614543939	1	2887148	3334587	+	PLXNA4	protein_coding	GO:0021612|facial nerve structural organization; GO:0021615|glossopharyngeal nerve morphogenesis; GO:0021637|trigeminal nerve structural organization; GO:0021644|vagus nerve morphogenesis; GO:0021784|postganglionic parasympathetic fiber development; GO:0021785|branchiomotor neuron axon guidance; GO:0021793|chemorepulsion of branchiomotor axon; GO:0021960|anterior commissure morphogenesis; GO:0048…	GO:0002116|semaphorin receptor complex; GO:0005886|plasma membrane; GO:0016021|integral component of membrane	GO:0017154|semaphorin receptor activity	ko:K06820|PLXNA	ko04360|Axon guidance	7450	XP_003201876.2	XP_003201876.2 PREDICTED: plexin-A4 isoform X1 [Meleagris gallopavo]	sp|Q9HCM2|PLXA4_HUMAN	sp|Q9HCM2|PLXA4_HUMAN Plexin-A4 OS=Homo sapiens GN=PLXNA4 PE=1 SV=4	9606.ENSP00000323194	plexin A4; Forms a receptor complex with neuropilin-1 and can propagate semaphorin-3A elicit [...]	_	KOG3610	_	PF08337.9|Plexin_cytopl|Plexin cytoplasmic RasGAP domain|ENSGALT00000010457|m.263:1309-1862;PF01403.16|Sema|Sema domain|ENSGALT00000010457|m.263:50-485;PF01833.21|TIG|IPT/TIG domain|ENSGALT00000010457|m.263:855-932;PF01833.21|TIG|IPT/TIG domain|ENSGALT00000010457|m.263:952-1034;PF01833.21|TIG|IPT/TIG domain|ENSGALT00000010457|m.263:1038-1136;PF01833.21|TIG|IPT/TIG domain|ENSGALT00000010457|m.263:…
ENSGALG00000006491	0.264195331	0.017374819	3.324282653	5.21E-08	1.67E-07	up	yes	0.309488721	0.299375429	0.183721842	0.012322343	0	0.039802115	6	20474784	20483465	-	ANKRD1	protein_coding	GO:0006357|regulation of transcription by RNA polymerase II; GO:0007519|skeletal muscle tissue development; GO:0009791|post-embryonic development; GO:0010628|positive regulation of gene expression; GO:0010629|negative regulation of gene expression; GO:0014866|skeletal myofibril assembly; GO:0035914|skeletal muscle cell differentiation; GO:0043066|negative regulation of apoptotic process; GO:00454…	GO:0005623|cell; GO:0005634|nucleus; GO:0005737|cytoplasm; GO:0031674|I band	GO:0003712|transcription coregulator activity; GO:0031432|titin binding; GO:0061629|RNA polymerase II-specific DNA-binding transcription factor binding	ko:K21433|--	--	3202	NP_989736.1	NP_989736.1 ankyrin repeat domain-containing protein 1 [Gallus gallus]	sp|Q7ZT11|ANKR1_CHICK	sp|Q7ZT11|ANKR1_CHICK Ankyrin repeat domain-containing protein 1 OS=Gallus gallus GN=ANKRD1 PE=2 SV=1	9031.ENSGALP00000010477	Ankyrin repeat domain-containing protein 1 (Cardiac ankyrin repeat protein); May act as a nu [...]	COG0666	KOG0504	_	PF12796.4|Ank_2|Ankyrin repeats (3 copies)|ENSGALT00000010491|m.4887:126-183;PF12796.4|Ank_2|Ankyrin repeats (3 copies)|ENSGALT00000010491|m.4887:125-216;PF12796.4|Ank_2|Ankyrin repeats (3 copies)|ENSGALT00000010491|m.4887:186-249;PF12796.4|Ank_2|Ankyrin repeats (3 copies)|ENSGALT00000010491|m.4887:220-282;PF13857.3|Ank_5|Ankyrin repeats (many copies)|ENSGALT00000010491|m.4887:188-217;PF13857.3|A…
ENSGALG00000006512	410.5509954	889.4272211	-1.115296206	3.19E-64	1.09E-62	down	yes	398.1365223	451.5041248	382.0123391	859.9093561	892.3183614	916.0539456	24	3102875	3110564	+	HSPA8	protein_coding	GO:0006351|transcription, DNA-templated; GO:0006397|mRNA processing; GO:0008380|RNA splicing; GO:0045892|negative regulation of transcription, DNA-templated	GO:0000974|Prp19 complex; GO:0005634|nucleus; GO:0005681|spliceosomal complex; GO:0005730|nucleolus; GO:0005886|plasma membrane; GO:0042470|melanosome; GO:1990904|ribonucleoprotein complex	GO:0005524|ATP binding	ko:K03283|HSPA1_8	ko03040|Spliceosome; ko04010|MAPK signaling pathway; ko04141|Protein processing in endoplasmic reticulum; ko04144|Endocytosis; ko04213|Longevity regulating pathway - multiple species; ko04612|Antigen processing and presentation; ko04915|Estrogen signaling pathway; ko05134|Legionellosis; ko05145|Toxoplasmosis; ko05162|Measles; ko05164|Influenza A; ko05169|Epstein-Barr virus infection	2880	EOA96319.1	EOA96319.1 Heat shock cognate 71 kDa protein, partial [Anas platyrhynchos]	sp|P19120|HSP7C_BOVIN	sp|P19120|HSP7C_BOVIN Heat shock cognate 71 kDa protein OS=Bos taurus GN=HSPA8 PE=1 SV=2	9031.ENSGALP00000040138	Heat shock cognate 71 kDa protein (Heat shock 70 kDa protein 8); Chaperone. May play a role [...]	COG0443	KOG0101	_	PF00012.17|HSP70|Hsp70 protein|ENSGALT00000060234|m.6167:7-613;PF06723.10|MreB_Mbl|MreB/Mbl protein|ENSGALT00000060234|m.6167:138-375
ENSGALG00000006513	0.314993904	0.874419235	-1.444317745	0.000275615	0.000583312	down	yes	0.223950934	0.250187333	0.470843444	0.780206192	0.955864288	0.887187224	4	5010204	5022805	+	F9	protein_coding	GO:0006508|proteolysis; GO:0007596|blood coagulation; GO:0031638|zymogen activation	GO:0005615|extracellular space	GO:0004175|endopeptidase activity; GO:0004252|serine-type endopeptidase activity; GO:0005509|calcium ion binding	ko:K01321|F9	ko04610|Complement and coagulation cascades	1416	XP_015133666.1	XP_015133666.1 coagulation factor IX isoform X1 [Gallus gallus]	sp|Q804X6|FA9_CHICK	sp|Q804X6|FA9_CHICK Coagulation factor IX OS=Gallus gallus GN=F9 PE=2 SV=1	9031.ENSGALP00000031737	Coagulation factor IX Precursor (EC 3.4.21.22)(Christmas factor) [Contains Coagulation facto [...]	COG5640	KOG3627	_	PF00089.23|Trypsin|Trypsin|ENSGALT00000010525|m.16304:236-464;PF00594.17|Gla|Vitamin K-dependent carboxylation/gamma-carboxyglutamic (GLA) domain|ENSGALT00000010525|m.16304:45-85;PF14670.3|FXa_inhibition|Coagulation Factor Xa inhibitory site|ENSGALT00000010525|m.16304:127-163;PF00008.24|EGF|EGF-like domain|ENSGALT00000010525|m.16304:90-120;PF12661.4|hEGF|Human growth factor-like EGF|ENSGALT000000…
ENSGALG00000006516	5.328994091	11.34846891	-1.089128519	7.37E-23	6.48E-22	down	yes	5.429737116	4.698789888	5.858455269	11.65446351	10.76292412	11.62801909	10	13083181	13104916	+	MTHFS	protein_coding	GO:0046653|tetrahydrofolate metabolic process	GO:0005737|cytoplasm	GO:0005524|ATP binding; GO:0005542|folic acid binding; GO:0030272|5-formyltetrahydrofolate cyclo-ligase activity; GO:0046872|metal ion binding	ko:K01934|MTHFS	ko00670|One carbon pool by folate; ko01100|Metabolic pathways	1774	XP_025009610.1	XP_025009610.1 5-formyltetrahydrofolate cyclo-ligase isoform X1 [Gallus gallus]	sp|P80405|MTHFS_RABIT	sp|P80405|MTHFS_RABIT 5-formyltetrahydrofolate cyclo-ligase OS=Oryctolagus cuniculus GN=MTHFS PE=1 SV=1	9031.ENSGALP00000010514	5,10-methenyltetrahydrofolate synthetase (5-formyltetrahydrofolate cyclo-ligase)	COG0212	KOG3093	_	PF01812.17|5-FTHF_cyc-lig|5-formyltetrahydrofolate cyclo-ligase family|ENSGALT00000010528|m.5626:15-204
ENSGALG00000006519	0.695494826	0.280966939	1.277780264	5.05E-06	1.32E-05	up	yes	0.930447732	0.607022261	0.549014484	0.278960278	0.275600328	0.288340211	10	13192538	13200860	-	KIAA1024	protein_coding	--	GO:0016021|integral component of membrane	--	--	--	3536	NP_001007828.1	NP_001007828.1 major intrinsically disordered Notch2-binding receptor 1 [Gallus gallus]	sp|Q9UPX6|K1024_HUMAN	sp|Q9UPX6|K1024_HUMAN UPF0258 protein KIAA1024 OS=Homo sapiens GN=KIAA1024 PE=2 SV=3	9031.ENSGALP00000010517	hypothetical protein LOC415485	_	_	NOG46907	PF06789.9|UPF0258|Uncharacterised protein family (UPF0258)|ENSGALT00000010531|m.5627:759-914
ENSGALG00000006520	0.617028431	0.268659628	1.170026858	3.15E-08	1.03E-07	up	yes	0.691034048	0.572137225	0.587914021	0.225957355	0.297890911	0.282130618	14	7970779	8020491	-	MYH11	protein_coding	GO:0006939|smooth muscle contraction; GO:0030239|myofibril assembly; GO:0030241|skeletal muscle myosin thick filament assembly; GO:0048251|elastic fiber assembly; GO:0048739|cardiac muscle fiber development	GO:0005859|muscle myosin complex; GO:0030016|myofibril; GO:0032982|myosin filament	GO:0000146|microfilament motor activity; GO:0000287|magnesium ion binding; GO:0003779|actin binding; GO:0005516|calmodulin binding; GO:0005524|ATP binding; GO:0008307|structural constituent of muscle; GO:0030898|actin-dependent ATPase activity; GO:0032027|myosin light chain binding; GO:0043531|ADP binding; GO:0045159|myosin II binding; GO:0046982|protein heterodimerization activity; GO:0051015|ac…	ko:K10352|MYH	ko04530|Tight junction	5937	P10587.4	P10587.4 RecName: Full=Myosin-11; AltName: Full=Myosin heavy chain 11; AltName: Full=Myosin heavy chain, gizzard smooth muscle	sp|P10587|MYH11_CHICK	sp|P10587|MYH11_CHICK Myosin-11 OS=Gallus gallus GN=MYH11 PE=1 SV=4	9031.ENSGALP00000032964	Myosin-11 (Myosin heavy chain 11)(Myosin heavy chain, gizzard smooth muscle); Muscle contraction	COG5022	KOG0161	_	PF01576.16|Myosin_tail_1|Myosin tail|ENSGALT00000082579|m.9671:854-1933;PF00063.18|Myosin_head|Myosin head (motor domain)|ENSGALT00000082579|m.9671:86-777;PF02736.16|Myosin_N|Myosin N-terminal SH3-like domain|ENSGALT00000082579|m.9671:32-72
ENSGALG00000006522	10.26763597	2.24534377	2.188089201	1.70E-68	6.23E-67	up	yes	10.78563697	10.73492876	9.282342186	2.161489605	2.392391761	2.182149943	20	10105874	10112326	+	HCK	protein_coding	GO:0002522|leukocyte migration involved in immune response; GO:0002758|innate immune response-activating signal transduction; GO:0006468|protein phosphorylation; GO:0006954|inflammatory response; GO:0007155|cell adhesion; GO:0007169|transmembrane receptor protein tyrosine kinase signaling pathway; GO:0007229|integrin-mediated signaling pathway; GO:0007498|mesoderm development; GO:0008284|positive…	GO:0005654|nucleoplasm; GO:0005764|lysosome; GO:0005794|Golgi apparatus; GO:0005829|cytosol; GO:0005856|cytoskeleton; GO:0005886|plasma membrane; GO:0005901|caveola; GO:0005925|focal adhesion; GO:0030133|transport vesicle; GO:0031234|extrinsic component of cytoplasmic side of plasma membrane; GO:0042995|cell projection	GO:0001784|phosphotyrosine residue binding; GO:0004713|protein tyrosine kinase activity; GO:0004715|non-membrane spanning protein tyrosine kinase activity; GO:0005102|signaling receptor binding; GO:0005524|ATP binding	ko:K08893|HCK	ko04062|Chemokine signaling pathway; ko04666|Fc gamma R-mediated phagocytosis	1545	XP_019477882.1	XP_019477882.1 PREDICTED: tyrosine-protein kinase HCK isoform X1 [Meleagris gallopavo]	sp|P08631|HCK_HUMAN	sp|P08631|HCK_HUMAN Tyrosine-protein kinase HCK OS=Homo sapiens GN=HCK PE=1 SV=5	9031.ENSGALP00000010524	hypothetical LOC431409	COG0515	KOG0197	_	PF07714.14|Pkinase_Tyr|Protein tyrosine kinase|ENSGALT00000098249|m.3440:249-498;PF00069.22|Pkinase|Protein kinase domain|ENSGALT00000098249|m.3440:251-495;PF00017.21|SH2|SH2 domain|ENSGALT00000098249|m.3440:132-214;PF00018.25|SH3_1|SH3 domain|ENSGALT00000098249|m.3440:73-118;PF14604.3|SH3_9|Variant SH3 domain|ENSGALT00000098249|m.3440:73-122;PF07653.14|SH3_2|Variant SH3 domain|ENSGALT00000098249…
ENSGALG00000006558	11.0452898	5.225821815	1.078248939	1.09E-40	1.97E-39	up	yes	10.66174194	11.69667299	10.77745448	5.251863223	5.342624292	5.082977929	2	9627521	9652688	+	WDR60	protein_coding	GO:0007018|microtubule-based movement; GO:0035735|intraciliary transport involved in cilium assembly; GO:0048704|embryonic skeletal system morphogenesis; GO:0060271|cilium assembly	GO:0000242|pericentriolar material; GO:0005615|extracellular space; GO:0005868|cytoplasmic dynein complex; GO:0005929|cilium; GO:0070062|extracellular exosome; GO:0097542|ciliary tip; GO:0097546|ciliary base	GO:0045503|dynein light chain binding; GO:0045504|dynein heavy chain binding	--	--	3084	XP_015137633.1	XP_015137633.1 WD repeat-containing protein 60 isoform X3 [Gallus gallus]	sp|Q8WVS4|WDR60_HUMAN	sp|Q8WVS4|WDR60_HUMAN WD repeat-containing protein 60 OS=Homo sapiens GN=WDR60 PE=1 SV=3	9031.ENSGALP00000010575	WD repeat domain 60	_	KOG1587	_	PF00400.29|WD40|WD domain, G-beta repeat|ENSGALT00000010589|m.14780:661-696
ENSGALG00000006563	12.97723613	2.576235175	2.328169061	4.28E-148	6.31E-146	up	yes	12.64783861	13.35784721	12.92602257	2.45457994	2.522036849	2.752088737	1	8841295	8982974	+	SEMA3D	protein_coding	GO:0007399|nervous system development; GO:0030154|cell differentiation; GO:0050919|negative chemotaxis	GO:0005615|extracellular space	GO:0038191|neuropilin binding	ko:K06840|SEMA3	ko04360|Axon guidance	2708	OPJ77821.1	OPJ77821.1 semaphorin-3D isoform B [Patagioenas fasciata monilis]	sp|Q90663|SEM3D_CHICK	sp|Q90663|SEM3D_CHICK Semaphorin-3D OS=Gallus gallus GN=SEMA3D PE=2 SV=1	9031.ENSGALP00000010582	Semaphorin-3D Precursor (Collapsin-2)(COLL-2); Induces the collapse and paralysis of neurona [...]	_	KOG3611	_	PF01403.16|Sema|Sema domain|ENSGALT00000010596|m.359:60-500
ENSGALG00000006629	69.43438234	148.857657	-1.10010045	3.69E-37	5.90E-36	down	yes	70.87740854	76.32783684	61.09790164	151.3504507	159.245422	135.9770983	6	21325448	21360467	+	RBP4A	protein_coding	GO:0001555|oocyte growth; GO:0001654|eye development; GO:0006094|gluconeogenesis; GO:0009615|response to virus; GO:0030277|maintenance of gastrointestinal epithelium; GO:0032024|positive regulation of insulin secretion; GO:0032526|response to retinoic acid; GO:0033189|response to vitamin A; GO:0042572|retinol metabolic process; GO:0042593|glucose homeostasis; GO:0043627|response to estrogen; GO:0…	GO:0005615|extracellular space; GO:0030136|clathrin-coated vesicle; GO:0060417|yolk; GO:0060418|yolk plasma; GO:0070062|extracellular exosome	GO:0005102|signaling receptor binding; GO:0016918|retinal binding; GO:0019841|retinol binding; GO:0019904|protein domain specific binding; GO:0034632|retinol transmembrane transporter activity	ko:K18271|RBP4	--	1042	XP_025007256.1	XP_025007256.1 retinol-binding protein 4 isoform X1 [Gallus gallus]	sp|P41263|RET4_CHICK	sp|P41263|RET4_CHICK Retinol-binding protein 4 OS=Gallus gallus GN=RBP4 PE=1 SV=1	9031.ENSGALP00000010694	Retinol-binding protein 4 Precursor (Plasma retinol-binding protein)(PRBP)(RBP); Delivers re [...]	_	_	NOG40507	PF00061.20|Lipocalin|Lipocalin / cytosolic fatty-acid binding protein family|ENSGALT00000010708|m.4916:42-179;PF08212.9|Lipocalin_2|Lipocalin-like domain|ENSGALT00000010708|m.4916:37-163;PF03973.10|Triabin|Triabin|ENSGALT00000010708|m.4916:23-171
ENSGALG00000006647	13.67343165	2.912595981	2.227107777	2.87E-68	1.04E-66	up	yes	13.75751325	11.78830266	15.47447903	3.155726314	2.484376076	3.097685554	5	14360355	14381768	+	DUSP8	protein_coding	GO:0000188|inactivation of MAPK activity; GO:0016311|dephosphorylation	GO:0005634|nucleus; GO:0005737|cytoplasm	GO:0004725|protein tyrosine phosphatase activity; GO:0016791|phosphatase activity; GO:0017017|MAP kinase tyrosine/serine/threonine phosphatase activity	ko:K04459|DUSP,MKP	ko04010|MAPK signaling pathway	2063	XP_001232893.1	XP_001232893.1 dual specificity protein phosphatase 8 isoform X1 [Gallus gallus]	sp|Q13202|DUS8_HUMAN	sp|Q13202|DUS8_HUMAN Dual specificity protein phosphatase 8 OS=Homo sapiens GN=DUSP8 PE=1 SV=2	9031.ENSGALP00000010737	dual specificity phosphatase 8	COG2453	KOG1716	_	PF00782.17|DSPc|Dual specificity phosphatase, catalytic domain|ENSGALT00000010751|m.2604:168-298;PF00581.17|Rhodanese|Rhodanese-like domain|ENSGALT00000010751|m.2604:14-131
ENSGALG00000006673	0.567060268	0.262695857	1.081429219	0.005884134	0.010140403	up	yes	0.803101372	0.395091372	0.502988059	0.154010962	0.241517412	0.392559196	24	3823482	3859717	-	POU2F3	protein_coding	GO:0006357|regulation of transcription by RNA polymerase II; GO:0008544|epidermis development; GO:0043922|negative regulation by host of viral transcription; GO:0045944|positive regulation of transcription by RNA polymerase II	GO:0005634|nucleus	GO:0000978|RNA polymerase II proximal promoter sequence-specific DNA binding; GO:0001228|DNA-binding transcription activator activity, RNA polymerase II-specific; GO:0043565|sequence-specific DNA binding	ko:K09364|POU2F,OTF	--	2690	XP_013042669.1	XP_013042669.1 PREDICTED: POU domain, class 2, transcription factor 3 isoform X2 [Anser cygnoides domesticus]	sp|Q9UKI9|PO2F3_HUMAN	sp|Q9UKI9|PO2F3_HUMAN POU domain, class 2, transcription factor 3 OS=Homo sapiens GN=POU2F3 PE=2 SV=3	59729.ENSTGUP00000000425	POU domain, class 2, transcription factor 3 (Octamer-binding transcription factor 11)(Oct-11 [...]	_	KOG3802	_	PF00157.14|Pou|Pou domain - N-terminal to homeobox domain|ENSGALT00000010793|m.6221:285-355;PF00046.26|Homeobox|Homeobox domain|ENSGALT00000010793|m.6221:380-436
ENSGALG00000006677	13.70819346	5.829389711	1.232201004	8.99E-45	1.84E-43	up	yes	13.56136832	12.42987832	15.13333375	5.490997057	5.936295141	6.060876936	13	17442199	17465935	-	P4HA2	protein_coding	--	GO:0005788|endoplasmic reticulum lumen	GO:0004656|procollagen-proline 4-dioxygenase activity; GO:0005506|iron ion binding; GO:0016702|oxidoreductase activity, acting on single donors with incorporation of molecular oxygen, incorporation of two atoms of oxygen; GO:0031418|L-ascorbic acid binding	ko:K00472|P4HA	ko00330|Arginine and proline metabolism; ko01100|Metabolic pathways	2633	XP_025010629.1	XP_025010629.1 prolyl 4-hydroxylase subunit alpha-2 isoform X3 [Gallus gallus]	sp|Q5ZLK5|P4HA2_CHICK	sp|Q5ZLK5|P4HA2_CHICK Prolyl 4-hydroxylase subunit alpha-2 OS=Gallus gallus GN=P4HA2 PE=2 SV=1	9031.ENSGALP00000010783	Prolyl 4-hydroxylase subunit alpha-2 Precursor (EC 1.14.11.2)(4-PH alpha-2)(Procollagen-prol [...]	_	KOG1591	_	PF08336.8|P4Ha_N|Prolyl 4-Hydroxylase alpha-subunit, N-terminal region|ENSGALT00000091334|m.9063:26-157;PF13640.3|2OG-FeII_Oxy_3|2OG-Fe(II) oxygenase superfamily|ENSGALT00000091334|m.9063:417-518;PF03171.17|2OG-FeII_Oxy|2OG-Fe(II) oxygenase superfamily|ENSGALT00000091334|m.9063:416-518
ENSGALG00000006717	0.183323774	0.066585756	1.335871055	0.000533137	0.001081026	up	yes	0.178828537	0.191213945	0.179928839	0.039220817	0.1076345	0.052901953	5	15071724	15112067	-	ENSGALG00000006717	protein_coding	GO:0002281|macrophage activation involved in immune response; GO:0030299|intestinal cholesterol absorption; GO:0042632|cholesterol homeostasis	GO:0005615|extracellular space; GO:0043231|intracellular membrane-bounded organelle	GO:0046790|virion binding	--	--	6539	XP_003641415.1	XP_003641415.1 ovomucin isoform X1 [Gallus gallus]	sp|Q98UI9|MUC5B_CHICK	sp|Q98UI9|MUC5B_CHICK Mucin-5B OS=Gallus gallus GN=MUC5B PE=1 SV=1	9031.ENSGALP00000010852	ovomucin alpha-subunit	_	KOG1216	_	PF00094.22|VWD|von Willebrand factor type D domain|ENSGALT00000010866|m.2617:43-184;PF00094.22|VWD|von Willebrand factor type D domain|ENSGALT00000010866|m.2617:405-555;PF00094.22|VWD|von Willebrand factor type D domain|ENSGALT00000010866|m.2617:870-1016;PF00094.22|VWD|von Willebrand factor type D domain|ENSGALT00000010866|m.2617:1436-1594;PF08742.8|C8|C8 domain|ENSGALT00000010866|m.2617:233-305;…
ENSGALG00000006749	23.22561464	11.49959046	1.013501309	2.07E-07	6.24E-07	up	yes	22.35853947	24.85564849	22.46265595	10.10277537	9.85165422	14.54434178	2	10463982	10502941	+	WDR37	protein_coding	--	--	--	--	--	5194	XP_418562.2	XP_418562.2 WD repeat-containing protein 37 [Gallus gallus]	sp|Q5R650|WDR37_PONAB	sp|Q5R650|WDR37_PONAB WD repeat-containing protein 37 OS=Pongo abelii GN=WDR37 PE=2 SV=1	9031.ENSGALP00000010894	WD repeat domain 37	COG2319	KOG0300	_	PF00400.29|WD40|WD domain, G-beta repeat|ENSGALT00000096681|m.14801:147-185;PF00400.29|WD40|WD domain, G-beta repeat|ENSGALT00000096681|m.14801:189-226;PF00400.29|WD40|WD domain, G-beta repeat|ENSGALT00000096681|m.14801:315-352;PF00400.29|WD40|WD domain, G-beta repeat|ENSGALT00000096681|m.14801:361-395
ENSGALG00000006775	2.68724223	1.274402421	1.070387802	4.34E-07	1.27E-06	up	yes	2.057700583	3.515758586	2.488267522	0.981425299	1.496303203	1.34547876	20	10367592	10377566	+	TGM2	protein_coding	GO:0018149|peptide cross-linking	--	GO:0003810|protein-glutamine gamma-glutamyltransferase activity; GO:0046872|metal ion binding	ko:K05625|TGM2	ko05016|Huntington's disease	2774	NP_990779.1	NP_990779.1 protein-glutamine gamma-glutamyltransferase 2 [Gallus gallus]	sp|Q01841|TGM2_CHICK	sp|Q01841|TGM2_CHICK Protein-glutamine gamma-glutamyltransferase 2 OS=Gallus gallus GN=TGL2 PE=1 SV=3	_	_	_	_	_	PF00927.19|Transglut_C|Transglutaminase family, C-terminal ig like domain|ENSGALT00000039224|m.3495:481-578;PF00927.19|Transglut_C|Transglutaminase family, C-terminal ig like domain|ENSGALT00000039224|m.3495:595-693;PF00868.17|Transglut_N|Transglutaminase family|ENSGALT00000039224|m.3495:13-129;PF01841.16|Transglut_core|Transglutaminase-like superfamily|ENSGALT00000039224|m.3495:282-368
ENSGALG00000006785	30.46419663	0.839627712	5.164613556	1.89E-292	1.52E-289	up	yes	27.62898633	37.16953565	26.5940679	0.780794361	0.825355606	0.912733168	13	17591206	17597339	-	IRF1	protein_coding	GO:0006915|apoptotic process; GO:0007050|cell cycle arrest; GO:0008285|negative regulation of cell population proliferation; GO:0032728|positive regulation of interferon-beta production; GO:0034124|regulation of MyD88-dependent toll-like receptor signaling pathway; GO:0035458|cellular response to interferon-beta; GO:0043374|CD8-positive, alpha-beta T cell differentiation; GO:0045084|positive regu…	GO:0000790|nuclear chromatin; GO:0005737|cytoplasm	GO:0000978|RNA polymerase II proximal promoter sequence-specific DNA binding; GO:0001228|DNA-binding transcription activator activity, RNA polymerase II-specific	ko:K09444|IRF1	ko04917|Prolactin signaling pathway; ko05133|Pertussis; ko05160|Hepatitis C	2118	XP_015149500.1	XP_015149500.1 interferon regulatory factor 1 isoform X1 [Gallus gallus]	sp|Q90876|IRF1_CHICK	sp|Q90876|IRF1_CHICK Interferon regulatory factor 1 OS=Gallus gallus GN=IRF1 PE=2 SV=1	9031.ENSGALP00000002242	Interferon regulatory factor 1 (IRF-1); Specifically binds to the upstream regulatory region [...]	_	_	NOG42582	PF00605.14|IRF|Interferon regulatory factor transcription factor|ENSGALT00000094481|m.9073:108-212
ENSGALG00000006787	11.61412615	24.55146862	-1.079274563	1.97E-22	1.69E-21	down	yes	9.658517222	13.61185325	11.57200796	25.16376962	24.18185964	24.30877661	12	11938359	11939817	+	CCDC71	protein_coding	--	--	--	--	--	1459	XP_015148817.1	XP_015148817.1 coiled-coil domain-containing protein 71 [Gallus gallus]	sp|Q2HJ91|CCD71_BOVIN	sp|Q2HJ91|CCD71_BOVIN Coiled-coil domain-containing protein 71 OS=Bos taurus GN=CCDC71 PE=2 SV=1	9031.ENSGALP00000010964	annotation not avaliable	_	_	NOG45674	PF15374.3|CCDC71L|Coiled-coil domain-containing protein 71L|ENSGALT00000010978|m.7815:1-365
ENSGALG00000006804	2.588077463	1.019427881	1.335601684	1.68E-14	9.10E-14	up	yes	2.704601478	2.559347697	2.500283216	1.203033746	0.915803588	0.939446311	8	16385301	16404071	+	ODF2L	protein_coding	--	GO:0005813|centrosome	--	--	--	2253	XP_025008738.1	XP_025008738.1 outer dense fiber protein 2-like isoform X4 [Gallus gallus]	sp|Q9ULJ1|ODF2L_HUMAN	sp|Q9ULJ1|ODF2L_HUMAN Outer dense fiber protein 2-like OS=Homo sapiens GN=ODF2L PE=2 SV=2	9031.ENSGALP00000038048	outer dense fiber of sperm tails 2-like	_	_	NOG146747	_
ENSGALG00000006805	42.7410088	20.38356718	1.067844315	1.29E-36	2.03E-35	up	yes	46.94388782	38.03886518	43.2402734	19.64224334	21.34425351	20.1642047	9	11715875	11727846	-	PLSCR1	protein_coding	GO:0006659|phosphatidylserine biosynthetic process; GO:0006915|apoptotic process; GO:0006953|acute-phase response; GO:0006955|immune response; GO:0010628|positive regulation of gene expression; GO:0015914|phospholipid transport; GO:0017121|plasma membrane phospholipid scrambling; GO:0030099|myeloid cell differentiation; GO:0032091|negative regulation of protein binding; GO:0033003|regulation of m…	GO:0005634|nucleus; GO:0005730|nucleolus; GO:0005794|Golgi apparatus; GO:0005829|cytosol; GO:0005886|plasma membrane; GO:0005887|integral component of plasma membrane; GO:0016020|membrane; GO:0031012|extracellular matrix; GO:0045121|membrane raft; GO:0070062|extracellular exosome	GO:0001228|DNA-binding transcription activator activity, RNA polymerase II-specific; GO:0003677|DNA binding; GO:0005154|epidermal growth factor receptor binding; GO:0005509|calcium ion binding; GO:0017124|SH3 domain binding; GO:0017128|phospholipid scramblase activity; GO:0019899|enzyme binding; GO:0042609|CD4 receptor binding	--	--	1542	XP_001231237.1	XP_001231237.1 phospholipid scramblase 1 [Gallus gallus]	sp|P58195|PLS1_RAT	sp|P58195|PLS1_RAT Phospholipid scramblase 1 OS=Rattus norvegicus GN=Plscr1 PE=1 SV=1	9031.ENSGALP00000010994	Putative uncharacterized protein Fragment	_	KOG0621	_	PF03803.12|Scramblase|Scramblase|ENSGALT00000011008|m.8785:75-292
ENSGALG00000006807	2.95920567	1.002379159	1.552327315	7.27E-19	5.19E-18	up	yes	3.293673737	2.695759957	2.888183316	1.022724604	1.031740647	0.952672227	9	11740248	11751391	-	PLSCR5	protein_coding	--	GO:0005886|plasma membrane	GO:0017128|phospholipid scramblase activity	--	--	1788	XP_004943368.2	XP_004943368.2 phospholipid scramblase family member 5 isoform X1 [Gallus gallus]	sp|A0PG75|PLS5_HUMAN	sp|A0PG75|PLS5_HUMAN Phospholipid scramblase family member 5 OS=Homo sapiens GN=PLSCR5 PE=2 SV=2	_	_	_	_	_	PF03803.12|Scramblase|Scramblase|ENSGALT00000011010|m.8786:43-258
ENSGALG00000006822	3.055745901	1.067018712	1.509194811	5.06E-33	6.88E-32	up	yes	3.043065369	2.993167946	3.131004388	0.935222227	1.12791986	1.137914049	4	5208408	5259929	+	Pcdh19	protein_coding	GO:0007155|cell adhesion; GO:0007156|homophilic cell adhesion via plasma membrane adhesion molecules; GO:0007267|cell-cell signaling; GO:0007399|nervous system development; GO:0007420|brain development	GO:0005887|integral component of plasma membrane	GO:0005509|calcium ion binding	ko:K16499|PCDHD2	--	4204	NP_001092077.1	NP_001092077.1 protocadherin-19 precursor [Gallus gallus]	sp|Q80TF3|PCD19_MOUSE	sp|Q80TF3|PCD19_MOUSE Protocadherin-19 OS=Mus musculus GN=Pcdh19 PE=1 SV=3	_	_	_	_	_	PF00028.14|Cadherin|Cadherin domain|ENSGALT00000095684|m.16340:144-236;PF00028.14|Cadherin|Cadherin domain|ENSGALT00000095684|m.16340:251-345;PF00028.14|Cadherin|Cadherin domain|ENSGALT00000095684|m.16340:364-452;PF00028.14|Cadherin|Cadherin domain|ENSGALT00000095684|m.16340:466-562;PF00028.14|Cadherin|Cadherin domain|ENSGALT00000095684|m.16340:584-668;PF08266.9|Cadherin_2|Cadherin-like|ENSGALT00…
ENSGALG00000006848	1.462716313	3.444597275	-1.230037983	2.83E-16	1.71E-15	down	yes	1.509070029	1.298203328	1.580875584	3.662866578	3.446217683	3.224707565	20	10518704	10522009	+	ZSWIM3	protein_coding	--	--	GO:0008270|zinc ion binding	ko:K17604|ZSWIM3	--	2456	POI30246.1	POI30246.1 hypothetical protein CIB84_006004 [Bambusicola thoracicus]	sp|Q96MP5|ZSWM3_HUMAN	sp|Q96MP5|ZSWM3_HUMAN Zinc finger SWIM domain-containing protein 3 OS=Homo sapiens GN=ZSWIM3 PE=2 SV=2	9031.ENSGALP00000011066	zinc finger, SWIM-type containing 3	_	_	NOG274504	PF04434.14|SWIM|SWIM zinc finger|ENSGALT00000011080|m.3521:549-578
ENSGALG00000006854	1.207178072	2.473378578	-1.028763961	6.38E-05	0.000146046	down	yes	1.356081843	1.370995602	0.894456772	2.647714774	2.12128086	2.651140099	20	10525549	10528418	-	NEURL2	protein_coding	GO:0016567|protein ubiquitination; GO:0035556|intracellular signal transduction; GO:0043687|post-translational protein modification	GO:0005829|cytosol	--	ko:K16782|NEURL2	--	1140	XP_015152062.1	XP_015152062.1 neuralized-like protein 2 [Gallus gallus]	sp|Q9BR09|NEUL2_HUMAN	sp|Q9BR09|NEUL2_HUMAN Neuralized-like protein 2 OS=Homo sapiens GN=NEURL2 PE=2 SV=1	9031.ENSGALP00000011074	neuralized homolog 2 (Drosophila)	_	KOG4625	_	PF07177.9|Neuralized|Neuralized|ENSGALT00000011088|m.3524:37-101;PF07525.13|SOCS_box|SOCS box|ENSGALT00000011088|m.3524:255-289
ENSGALG00000006855	5.71240272	21.79715173	-1.930108412	1.11E-168	2.17E-166	down	yes	5.481312341	5.864159372	5.791736448	22.50382336	21.92745599	20.96017583	9	12619518	12636112	-	MELTF	protein_coding	GO:0006501|C-terminal protein lipidation; GO:0006826|iron ion transport; GO:0010756|positive regulation of plasminogen activation; GO:0043687|post-translational protein modification; GO:0044267|cellular protein metabolic process; GO:0055072|iron ion homeostasis; GO:0090091|positive regulation of extracellular matrix disassembly; GO:1900025|negative regulation of substrate adhesion-dependent cell …	GO:0005576|extracellular region; GO:0005788|endoplasmic reticulum lumen; GO:0005886|plasma membrane; GO:0005887|integral component of plasma membrane; GO:0009986|cell surface; GO:0046658|anchored component of plasma membrane; GO:0070062|extracellular exosome	GO:0005506|iron ion binding	ko:K06569|MFI2,CD228	--	3511	NP_990538.2	NP_990538.2 melanotransferrin precursor [Gallus gallus]	sp|P08582|TRFM_HUMAN	sp|P08582|TRFM_HUMAN Melanotransferrin OS=Homo sapiens GN=MELTF PE=1 SV=2	9031.ENSGALP00000032783	melanotransferrin/EOS47	_	_	NOG87503	PF00405.14|Transferrin|Transferrin|ENSGALT00000033424|m.8802:22-355;PF00405.14|Transferrin|Transferrin|ENSGALT00000033424|m.8802:366-704;PF12974.4|Phosphonate-bd|ABC transporter, phosphonate, periplasmic substrate-binding protein|ENSGALT00000033424|m.8802:393-511
ENSGALG00000006912	5.181731767	2.198248798	1.233313122	3.48E-28	3.90E-27	up	yes	5.05905161	4.902494376	5.583649315	2.14668161	2.28795676	2.160108025	6	21812767	21889131	+	CPEB3	protein_coding	GO:0000122|negative regulation of transcription by RNA polymerase II; GO:0007616|long-term memory; GO:0017148|negative regulation of translation; GO:0045727|positive regulation of translation; GO:0048167|regulation of synaptic plasticity; GO:0050955|thermoception; GO:0060213|positive regulation of nuclear-transcribed mRNA poly(A) tail shortening; GO:0060998|regulation of dendritic spine developme…	GO:0005634|nucleus; GO:0005737|cytoplasm; GO:0014069|postsynaptic density; GO:0030014|CCR4-NOT complex; GO:0030054|cell junction; GO:0030425|dendrite; GO:0043005|neuron projection; GO:0045202|synapse; GO:0045211|postsynaptic membrane; GO:0097440|apical dendrite; GO:1990124|messenger ribonucleoprotein complex	GO:0000900|translation repressor activity, mRNA regulatory element binding; GO:0003723|RNA binding; GO:0003730|mRNA 3'-UTR binding; GO:0008135|translation factor activity, RNA binding; GO:0035613|RNA stem-loop binding; GO:0035925|mRNA 3'-UTR AU-rich region binding; GO:0043022|ribosome binding	ko:K02602|CPEB,ORB	ko04114|Oocyte meiosis; ko04320|Dorso-ventral axis formation; ko04914|Progesterone-mediated oocyte maturation	2950	XP_018766313.1	XP_018766313.1 PREDICTED: cytoplasmic polyadenylation element-binding protein 3 isoform X1 [Serinus canaria]	sp|Q7TN99|CPEB3_MOUSE	sp|Q7TN99|CPEB3_MOUSE Cytoplasmic polyadenylation element-binding protein 3 OS=Mus musculus GN=Cpeb3 PE=1 SV=1	59729.ENSTGUP00000009273	Cytoplasmic polyadenylation element-binding protein 3 (CPE-binding protein 3)(CPE-BP3)(hCPEB [...]	_	KOG0129	_	PF16367.2|RRM_7|RNA recognition motif|ENSGALT00000064922|m.4942:422-511;PF16366.2|CEBP_ZZ|Cytoplasmic polyadenylation element-binding protein ZZ domain|ENSGALT00000064922|m.4942:604-666;PF00076.19|RRM_1|RNA recognition motif. (a.k.a. RRM, RBD, or RNP domain)|ENSGALT00000064922|m.4942:425-486
ENSGALG00000006966	3.80513331	11.3645468	-1.57600369	3.74E-86	1.97E-84	down	yes	3.794159002	3.935228908	3.686012021	11.49203869	12.01553045	10.58607125	6	22042154	22046776	+	ZNF518A	protein_coding	GO:0006351|transcription, DNA-templated	GO:0005634|nucleus	GO:0000981|DNA-binding transcription factor activity, RNA polymerase II-specific; GO:0003677|DNA binding; GO:0046872|metal ion binding	--	--	4623	XP_004942218.1	XP_004942218.1 zinc finger protein 518A isoform X1 [Gallus gallus]	sp|Q6AHZ1|Z518A_HUMAN	sp|Q6AHZ1|Z518A_HUMAN Zinc finger protein 518A OS=Homo sapiens GN=ZNF518A PE=1 SV=2	_	_	_	_	_	_
ENSGALG00000006968	4.126227084	9.110875543	-1.140856927	4.62E-28	5.13E-27	down	yes	4.204867372	4.461494632	3.712319248	8.859683393	9.718538291	8.754404946	15	9390984	9405373	-	HNF1A	protein_coding	GO:0006351|transcription, DNA-templated; GO:0006357|regulation of transcription by RNA polymerase II; GO:0042593|glucose homeostasis; GO:0045893|positive regulation of transcription, DNA-templated	GO:0005634|nucleus; GO:0032991|protein-containing complex	GO:0000977|RNA polymerase II regulatory region sequence-specific DNA binding; GO:0003700|DNA-binding transcription factor activity; GO:0044212|transcription regulatory region DNA binding	ko:K08036|TCF1,HNF1A	ko04550|Signaling pathways regulating pluripotency of stem cells; ko04950|Maturity onset diabetes of the young	2583	NP_001025839.2	NP_001025839.2 hepatocyte nuclear factor 1-alpha [Gallus gallus]	sp|Q90867|HNF1A_CHICK	sp|Q90867|HNF1A_CHICK Hepatocyte nuclear factor 1-alpha OS=Gallus gallus GN=HNF1A PE=2 SV=1	9031.ENSGALP00000037563	Hepatocyte nuclear factor 1-alpha (HNF-1-alpha)(HNF-1A); Could activate expression of liver [...]	_	_	NOG79356	PF04812.10|HNF-1B_C|Hepatocyte nuclear factor 1 (HNF-1), beta isoform C terminus|ENSGALT00000084400|m.10878:285-544;PF04814.10|HNF-1_N|Hepatocyte nuclear factor 1 (HNF-1), N terminus|ENSGALT00000084400|m.10878:8-171;PF04813.9|HNF-1A_C|Hepatocyte nuclear factor 1 (HNF-1), alpha isoform C terminus|ENSGALT00000084400|m.10878:547-633;PF00046.26|Homeobox|Homeobox domain|ENSGALT00000084400|m.10878:203-…
ENSGALG00000006995	1.201834965	0.140147468	3.012741187	8.75E-12	3.88E-11	up	yes	1.603332608	1.050385679	0.951786609	0.036829006	0.179681073	0.203932325	9	12832591	12836179	+	APOD	protein_coding	GO:0000302|response to reactive oxygen species; GO:0006006|glucose metabolic process; GO:0006629|lipid metabolic process; GO:0007420|brain development; GO:0007568|aging; GO:0010642|negative regulation of platelet-derived growth factor receptor signaling pathway; GO:0014012|peripheral nervous system axon regeneration; GO:0042246|tissue regeneration; GO:0042308|negative regulation of protein import…	GO:0005615|extracellular space; GO:0005783|endoplasmic reticulum; GO:0022626|cytosolic ribosome; GO:0030425|dendrite; GO:0043025|neuronal cell body; GO:0048471|perinuclear region of cytoplasm	GO:0005215|transporter activity; GO:0015485|cholesterol binding	ko:K03098|APOD	--	1607	XP_021249153.1	XP_021249153.1 apolipoprotein D [Numida meleagris]	sp|Q32KY0|APOD_BOVIN	sp|Q32KY0|APOD_BOVIN Apolipoprotein D OS=Bos taurus GN=APOD PE=2 SV=1	_	_	_	_	_	PF08212.9|Lipocalin_2|Lipocalin-like domain|ENSGALT00000011326|m.8822:37-181;PF00061.20|Lipocalin|Lipocalin / cytosolic fatty-acid binding protein family|ENSGALT00000011326|m.8822:44-182;PF03973.10|Triabin|Triabin|ENSGALT00000011326|m.8822:33-161
ENSGALG00000007000	12.36720019	25.3073324	-1.032440397	6.19E-42	1.15E-40	down	yes	11.55335543	13.51748834	12.0307568	26.08547338	25.17813702	24.65838679	10	16265424	16276853	+	NR2F2	protein_coding	GO:0000122|negative regulation of transcription by RNA polymerase II; GO:0001764|neuron migration; GO:0001937|negative regulation of endothelial cell proliferation; GO:0006351|transcription, DNA-templated; GO:0007519|skeletal muscle tissue development; GO:0009566|fertilization; GO:0009952|anterior/posterior pattern specification; GO:0009956|radial pattern formation; GO:0010596|negative regulation…	GO:0005634|nucleus	GO:0001972|retinoic acid binding; GO:0003707|steroid hormone receptor activity; GO:0004879|nuclear receptor activity; GO:0008270|zinc ion binding; GO:0042803|protein homodimerization activity; GO:0043565|sequence-specific DNA binding	ko:K08548|NR2F2,TFCOUP2	--	1688	XP_005011168.1	XP_005011168.1 COUP transcription factor 2 isoform X3 [Anas platyrhynchos]	sp|Q90733|COT2_CHICK	sp|Q90733|COT2_CHICK COUP transcription factor 2 OS=Gallus gallus GN=NR2F2 PE=2 SV=1	9031.ENSGALP00000023584	COUP transcription factor 2 (COUP-TF II)(COUP-TF2)(Nuclear receptor subfamily 2 group F memb [...]	_	KOG3575	_	PF00104.27|Hormone_recep|Ligand-binding domain of nuclear hormone receptor|ENSGALT00000094852|m.5707:67-253
ENSGALG00000007014	0.814461244	1.838624406	-1.164928552	3.88E-06	1.03E-05	down	yes	0.66000819	1.091962413	0.69141313	2.23172594	1.670337736	1.613809542	6	23205808	23212431	+	PYROXD2	protein_coding	--	--	GO:0016491|oxidoreductase activity	--	--	1785	XP_025007580.1	XP_025007580.1 pyridine nucleotide-disulfide oxidoreductase domain-containing protein 2 isoform X7 [Gallus gallus]	sp|Q5RAP5|PYRD2_PONAB	sp|Q5RAP5|PYRD2_PONAB Pyridine nucleotide-disulfide oxidoreductase domain-containing protein 2 OS=Pongo abelii GN=PYROXD2 PE=2 SV=1	9031.ENSGALP00000011335	chromosome 10 open reading frame 33	COG1233	KOG4254	_	PF01593.21|Amino_oxidase|Flavin containing amine oxidoreductase|ENSGALT00000011349|m.5011:288-394;PF13450.3|NAD_binding_8|NAD(P)-binding Rossmann-like domain|ENSGALT00000011349|m.5011:53-101
ENSGALG00000007016	7.851450169	15.74339558	-1.002795459	5.32E-19	3.82E-18	down	yes	8.780861008	7.699268341	7.074221159	16.06027288	14.66295818	16.50695569	10	17067179	17103197	-	FAM169B	protein_coding	--	--	--	--	--	1264	XP_413882.4	XP_413882.4 protein FAM169B isoform X3 [Gallus gallus]	sp|Q8CHT6|F169B_MOUSE	sp|Q8CHT6|F169B_MOUSE Protein FAM169B OS=Mus musculus GN=Fam169b PE=2 SV=1	9031.ENSGALP00000037717	similar to hypothetical protein FLJ39743	_	_	NOG71473	_
ENSGALG00000007025	33.2074332	9.267195769	1.840179906	3.33E-86	1.77E-84	up	yes	29.28917052	36.8371402	33.49598889	9.420343219	10.16179692	8.219447171	1	15633800	15729892	+	CPNE8	protein_coding	--	GO:0070062|extracellular exosome	--	--	--	3646	NP_001186389.1	NP_001186389.1 copine-8 [Gallus gallus]	sp|Q86YQ8|CPNE8_HUMAN	sp|Q86YQ8|CPNE8_HUMAN Copine-8 OS=Homo sapiens GN=CPNE8 PE=1 SV=2	_	_	_	_	_	PF07002.13|Copine|Copine|ENSGALT00000011366|m.530:387-605;PF00168.27|C2|C2 domain|ENSGALT00000011366|m.530:89-187;PF00168.27|C2|C2 domain|ENSGALT00000011366|m.530:224-320
ENSGALG00000007048	36.68120573	9.221107092	1.990858728	1.50E-263	8.22E-261	up	yes	35.95549135	38.77388258	35.31424327	9.168137894	9.527022024	8.968161359	10	17303559	17324081	+	SYNM	protein_coding	GO:0031443|fast-twitch skeletal muscle fiber contraction; GO:0045104|intermediate filament cytoskeleton organization	GO:0005882|intermediate filament; GO:0005912|adherens junction; GO:0042383|sarcolemma; GO:0043034|costamere; GO:0045111|intermediate filament cytoskeleton; GO:0060053|neurofilament cytoskeleton	GO:0005200|structural constituent of cytoskeleton; GO:0008307|structural constituent of muscle; GO:0017166|vinculin binding; GO:0019215|intermediate filament binding	ko:K10376|DMN	--	8689	NP_990140.2	NP_990140.2 synemin [Gallus gallus]	sp|O15061|SYNEM_HUMAN	sp|O15061|SYNEM_HUMAN Synemin OS=Homo sapiens GN=SYNM PE=1 SV=2	9031.ENSGALP00000033263	desmuslin	_	_	NOG139727	PF00038.18|Filament|Intermediate filament protein|ENSGALT00000033905|m.5720:10-311
ENSGALG00000007052	10.88162614	4.540401385	1.259153653	1.02E-44	2.09E-43	up	yes	11.22928749	11.28117054	10.1344204	4.562202793	4.28087874	4.77812262	12	12191823	12223412	+	PXK	protein_coding	GO:0006954|inflammatory response; GO:0032780|negative regulation of ATPase activity; GO:0043271|negative regulation of ion transport; GO:0050804|modulation of chemical synaptic transmission	GO:0005634|nucleus; GO:0005737|cytoplasm; GO:0005815|microtubule organizing center; GO:0005829|cytosol; GO:0005886|plasma membrane	GO:0003779|actin binding; GO:0008022|protein C-terminus binding; GO:0035091|phosphatidylinositol binding	ko:K17543|PXK	--	2162	XP_015148793.1	XP_015148793.1 PX domain-containing protein kinase-like protein isoform X1 [Gallus gallus]	sp|Q7Z7A4|PXK_HUMAN	sp|Q7Z7A4|PXK_HUMAN PX domain-containing protein kinase-like protein OS=Homo sapiens GN=PXK PE=1 SV=1	9031.ENSGALP00000011409	PX domain containing serine/threonine kinase	_	_	NOG226511	PF00787.21|PX|PX domain|ENSGALT00000101401|m.7929:30-121;PF00069.22|Pkinase|Protein kinase domain|ENSGALT00000101401|m.7929:193-307;PF02205.17|WH2|WH2 motif|ENSGALT00000101401|m.7929:545-566;PF07714.14|Pkinase_Tyr|Protein tyrosine kinase|ENSGALT00000101401|m.7929:192-305
ENSGALG00000007070	0.383578044	1.162565042	-1.574946304	3.15E-08	1.03E-07	down	yes	0.235289233	0.545717523	0.369727378	1.026355642	1.304354252	1.156985234	14	9166630	9185734	+	ENSGALG00000007070	protein_coding	GO:0006501|C-terminal protein lipidation; GO:0007160|cell-matrix adhesion; GO:0007605|sensory perception of sound; GO:0019226|transmission of nerve impulse	GO:0005576|extracellular region; GO:0005886|plasma membrane; GO:0009986|cell surface; GO:0016324|apical plasma membrane; GO:0031012|extracellular matrix; GO:0031225|anchored component of membrane	--	--	--	2864	XP_004945360.1	XP_004945360.1 otoancorin isoform X1 [Gallus gallus]	sp|Q7RTW8|OTOAN_HUMAN	sp|Q7RTW8|OTOAN_HUMAN Otoancorin OS=Homo sapiens GN=OTOA PE=1 SV=1	9031.ENSGALP00000011435	otoancorin	_	_	NOG27847	PF06060.9|Mesothelin|Pre-pro-megakaryocyte potentiating factor precursor (Mesothelin)|ENSGALT00000048461|m.9726:6-477
ENSGALG00000007079	14.26257057	3.3753837	2.075853933	3.01E-139	3.79E-137	up	yes	13.84964311	15.16896008	13.76910853	3.608745459	3.48478412	3.032621522	17	3365148	3582266	+	PAPPA	protein_coding	GO:0007565|female pregnancy; GO:0032354|response to follicle-stimulating hormone; GO:0051384|response to glucocorticoid	GO:0005576|extracellular region; GO:0005615|extracellular space	GO:0004175|endopeptidase activity; GO:0004222|metalloendopeptidase activity; GO:0008237|metallopeptidase activity; GO:0046872|metal ion binding	ko:K07762|PAPPA	--	5013	XP_415522.5	XP_415522.5 pappalysin-1 isoform X1 [Gallus gallus]	sp|Q8R4K8|PAPP1_MOUSE	sp|Q8R4K8|PAPP1_MOUSE Pappalysin-1 OS=Mus musculus GN=Pappa PE=2 SV=2	9031.ENSGALP00000011455	pregnancy-associated plasma protein A, pappalysin 1	_	KOG4297	_	PF13385.3|Laminin_G_3|Concanavalin A-like lectin/glucanases superfamily|ENSGALT00000011469|m.11890:138-305;PF00084.17|Sushi|Sushi repeat (SCR repeat)|ENSGALT00000011469|m.11890:1328-1383;PF00084.17|Sushi|Sushi repeat (SCR repeat)|ENSGALT00000011469|m.11890:1389-1451;PF00084.17|Sushi|Sushi repeat (SCR repeat)|ENSGALT00000011469|m.11890:1458-1514;PF05572.10|Peptidase_M43|Pregnancy-associated plasma…
ENSGALG00000007082	21.55818788	6.180240771	1.800837539	7.62E-10	2.91E-09	up	yes	25.94822754	13.81846263	24.90787347	6.925614057	5.767683311	5.847424944	2	13012790	13044927	-	CREM	protein_coding	GO:0000122|negative regulation of transcription by RNA polymerase II; GO:0006351|transcription, DNA-templated; GO:0006687|glycosphingolipid metabolic process; GO:0007283|spermatogenesis; GO:0045944|positive regulation of transcription by RNA polymerase II	GO:0005634|nucleus; GO:0005667|transcription factor complex	GO:0000977|RNA polymerase II regulatory region sequence-specific DNA binding; GO:0003700|DNA-binding transcription factor activity	ko:K09052|CREM	ko04261|Adrenergic signaling in cardiomyocytes; ko05166|HTLV-I infection	2411	XP_015136748.1	XP_015136748.1 cAMP-responsive element modulator isoform X1 [Gallus gallus]	sp|P79145|CREM_CANLF	sp|P79145|CREM_CANLF cAMP-responsive element modulator OS=Canis lupus familiaris GN=CREM PE=2 SV=2	_	_	_	_	_	PF00170.18|bZIP_1|bZIP transcription factor|ENSGALT00000076104|m.14824:263-318;PF02173.14|pKID|pKID domain|ENSGALT00000076104|m.14824:95-133;PF07716.12|bZIP_2|Basic region leucine zipper|ENSGALT00000076104|m.14824:269-315
ENSGALG00000007093	28.24727666	12.91843082	1.12807525	3.69E-76	1.62E-74	up	yes	28.97486356	28.27718672	27.48977969	12.73291122	13.31255698	12.70982427	18	9776820	9792219	+	CYTH1	protein_coding	GO:0032012|regulation of ARF protein signal transduction	GO:0005829|cytosol; GO:0031234|extrinsic component of cytoplasmic side of plasma membrane	GO:0005086|ARF guanyl-nucleotide exchange factor activity; GO:0008289|lipid binding	ko:K18441|CYTH	ko04072|Phospholipase D signaling pathway; ko04144|Endocytosis	2897	NP_001026276.1	NP_001026276.1 cytohesin-1 [Gallus gallus]	sp|Q76MZ1|CYH1_CHLAE	sp|Q76MZ1|CYH1_CHLAE Cytohesin-1 OS=Chlorocebus aethiops GN=CYTH1 PE=2 SV=1	9606.ENSP00000354398	cytohesin 1; Promotes guanine-nucleotide exchange on ARF1 and ARF5. Promotes the activation [...]	COG5307	KOG0930	_	PF01369.17|Sec7|Sec7 domain|ENSGALT00000067931|m.13112:286-467;PF00169.26|PH|PH domain|ENSGALT00000067931|m.13112:485-599
ENSGALG00000007116	1.177211339	0.399412173	1.535950872	4.72E-11	2.00E-10	up	yes	0.90158813	1.440690521	1.189355366	0.40561441	0.320026606	0.472595503	15	9490219	9517591	-	CABP1	protein_coding	GO:0042308|negative regulation of protein import into nucleus	GO:0000139|Golgi membrane; GO:0005886|plasma membrane	GO:0005509|calcium ion binding; GO:0008139|nuclear localization sequence binding; GO:0048306|calcium-dependent protein binding	--	--	3642	XP_015130898.1	XP_015130898.1 calcium-binding protein 1 isoform X1 [Gallus gallus]	sp|Q9JLK7|CABP1_MOUSE	sp|Q9JLK7|CABP1_MOUSE Calcium-binding protein 1 OS=Mus musculus GN=Cabp1 PE=1 SV=3	_	_	_	_	_	PF00036.29|EF-hand_1|EF hand|ENSGALT00000091288|m.10899:270-298;PF00036.29|EF-hand_1|EF hand|ENSGALT00000091288|m.10899:347-375;PF00036.29|EF-hand_1|EF hand|ENSGALT00000091288|m.10899:384-410;PF13499.3|EF-hand_7|EF-hand domain pair|ENSGALT00000091288|m.10899:269-331;PF13499.3|EF-hand_7|EF-hand domain pair|ENSGALT00000091288|m.10899:347-409;PF13405.3|EF-hand_6|EF-hand domain|ENSGALT00000091288|m.1…
ENSGALG00000007133	2.707105552	6.062162578	-1.160139807	0.003856451	0.006855094	down	yes	2.010689912	2.41613138	3.694495363	7.052547073	4.097563936	7.036376726	14	9239445	9241210	+	ENSGALG00000007133	protein_coding	--	--	--	--	--	207	XP_004945365.1	XP_004945365.1 small integral membrane protein 10-like protein 2A isoform X5 [Gallus gallus]	sp|P0DMW4|SIL2A_HUMAN	sp|P0DMW4|SIL2A_HUMAN Small integral membrane protein 10-like protein 2A OS=Homo sapiens GN=SMIM10L2A PE=4 SV=1	9031.ENSGALP00000011542	annotation not avaliable	_	_	NOG263045	_
ENSGALG00000007158	4.095056832	0.908832779	2.159527965	2.81E-12	1.30E-11	up	yes	5.59218657	2.763314765	3.929669161	0.826100674	0.629745884	1.270651779	14	9342202	9344743	+	SOCS1	protein_coding	GO:0001932|regulation of protein phosphorylation; GO:0007259|receptor signaling pathway via JAK-STAT; GO:0010533|regulation of activation of Janus kinase activity; GO:0016567|protein ubiquitination; GO:0019221|cytokine-mediated signaling pathway; GO:0040008|regulation of growth; GO:0042532|negative regulation of tyrosine phosphorylation of STAT protein; GO:0045444|fat cell differentiation; GO:004…	GO:0005654|nucleoplasm; GO:0005737|cytoplasm; GO:0005829|cytosol; GO:0031410|cytoplasmic vesicle; GO:0036464|cytoplasmic ribonucleoprotein granule	GO:0004860|protein kinase inhibitor activity; GO:0005159|insulin-like growth factor receptor binding; GO:0019210|kinase inhibitor activity; GO:0019901|protein kinase binding	ko:K04694|SOCS1,JAB	ko04120|Ubiquitin mediated proteolysis; ko04380|Osteoclast differentiation; ko04630|Jak-STAT signaling pathway; ko04910|Insulin signaling pathway; ko04917|Prolactin signaling pathway; ko04930|Type II diabetes mellitus; ko05145|Toxoplasmosis; ko05206|MicroRNAs in cancer	1003	NP_001131120.1	NP_001131120.1 suppressor of cytokine signaling 1 [Gallus gallus]	sp|O15524|SOCS1_HUMAN	sp|O15524|SOCS1_HUMAN Suppressor of cytokine signaling 1 OS=Homo sapiens GN=SOCS1 PE=1 SV=1	9031.ENSGALP00000011581	Suppressor of cytokine signaling 1	_	KOG4566	_	PF00017.21|SH2|SH2 domain|ENSGALT00000011595|m.9737:75-150;PF07525.13|SOCS_box|SOCS box|ENSGALT00000011595|m.9737:167-201
ENSGALG00000007171	0.518858801	0.245741373	1.048197014	0.000555401	0.001122405	up	yes	0.504959432	0.570753328	0.480863642	0.25759583	0.183915595	0.295712695	14	9474126	9492269	-	ENSGALG00000007171	protein_coding	GO:0000122|negative regulation of transcription by RNA polymerase II; GO:0006351|transcription, DNA-templated; GO:0006955|immune response; GO:0032966|negative regulation of collagen biosynthetic process; GO:0034341|response to interferon-gamma; GO:0045345|positive regulation of MHC class I biosynthetic process; GO:0045348|positive regulation of MHC class II biosynthetic process; GO:0045892|negati…	GO:0005654|nucleoplasm; GO:0016605|PML body	GO:0003713|transcription coactivator activity; GO:0005524|ATP binding; GO:0005525|GTP binding; GO:0008022|protein C-terminus binding; GO:0016301|kinase activity; GO:0016746|transferase activity, transferring acyl groups; GO:0033613|activating transcription factor binding; GO:0044212|transcription regulatory region DNA binding; GO:0044877|protein-containing complex binding	ko:K08060|CIITA	ko04612|Antigen processing and presentation; ko05145|Toxoplasmosis; ko05152|Tuberculosis; ko05164|Influenza A; ko05340|Primary immunodeficiency	3140	XP_004945373.1	XP_004945373.1 MHC class II transactivator isoform X1 [Gallus gallus]	sp|P33076|C2TA_HUMAN	sp|P33076|C2TA_HUMAN MHC class II transactivator OS=Homo sapiens GN=CIITA PE=1 SV=3	9031.ENSGALP00000011599	class II, major histocompatibility complex, transactivator	_	KOG4308	_	PF05729.9|NACHT|NACHT domain|ENSGALT00000011613|m.9741:379-547
ENSGALG00000007211	0.474628057	0.089360308	2.286136381	1.59E-09	5.90E-09	up	yes	0.403838934	0.464418759	0.555626479	0.100493198	0.057455326	0.110132401	20	10649497	10684260	-	CDH22	protein_coding	GO:0007156|homophilic cell adhesion via plasma membrane adhesion molecules; GO:0007420|brain development; GO:0016339|calcium-dependent cell-cell adhesion via plasma membrane cell adhesion molecules	GO:0005886|plasma membrane; GO:0016021|integral component of membrane	GO:0005509|calcium ion binding	ko:K06812|CDH22	--	3141	XP_417477.3	XP_417477.3 cadherin-22 isoform X1 [Gallus gallus]	sp|Q9UJ99|CAD22_HUMAN	sp|Q9UJ99|CAD22_HUMAN Cadherin-22 OS=Homo sapiens GN=CDH22 PE=2 SV=2	9031.ENSGALP00000011656	cadherin-like 22	_	KOG3594	_	PF00028.14|Cadherin|Cadherin domain|ENSGALT00000011670|m.3560:61-149;PF00028.14|Cadherin|Cadherin domain|ENSGALT00000011670|m.3560:164-258;PF00028.14|Cadherin|Cadherin domain|ENSGALT00000011670|m.3560:272-354;PF00028.14|Cadherin|Cadherin domain|ENSGALT00000011670|m.3560:388-478;PF00028.14|Cadherin|Cadherin domain|ENSGALT00000011670|m.3560:491-588;PF01049.14|Cadherin_C|Cadherin cytoplasmic region|…
ENSGALG00000007217	0.51271897	0.035555836	3.520327738	3.79E-12	1.73E-11	up	yes	0.534966817	0.508050264	0.495139829	0.051531748	0.039283234	0.015852525	5	16987346	16994543	+	BEST1	protein_coding	GO:0006821|chloride transport; GO:0007601|visual perception; GO:0030321|transepithelial chloride transport; GO:0034220|ion transmembrane transport; GO:0050908|detection of light stimulus involved in visual perception; GO:0051924|regulation of calcium ion transport	GO:0005829|cytosol; GO:0005886|plasma membrane; GO:0016020|membrane; GO:0016021|integral component of membrane; GO:0016323|basolateral plasma membrane; GO:0034707|chloride channel complex	GO:0005229|intracellular calcium activated chloride channel activity; GO:0005254|chloride channel activity; GO:0015106|bicarbonate transmembrane transporter activity; GO:0042802|identical protein binding	ko:K13878|BEST1,VMD2	--	2297	XP_004941545.1	XP_004941545.1 bestrophin-1 isoform X1 [Gallus gallus]	sp|O76090|BEST1_HUMAN	sp|O76090|BEST1_HUMAN Bestrophin-1 OS=Homo sapiens GN=BEST1 PE=1 SV=1	_	_	_	_	_	PF01062.18|Bestrophin|Bestrophin, RFP-TM, chloride channel|ENSGALT00000011683|m.2695:11-318
ENSGALG00000007226	10.74345617	2.81115654	1.930441793	0.000334257	0.000698739	up	yes	15.07668759	12.93712659	4.216554334	2.520175527	2.514022532	3.399271563	9	13868182	13917246	-	OSTN	protein_coding	GO:1903860|negative regulation of dendrite extension	GO:0005576|extracellular region	GO:0005179|hormone activity	--	--	1510	XP_025009134.1	XP_025009134.1 osteocrin isoform X3 [Gallus gallus]	sp|G7NYP9|OSTN_MACFA	sp|G7NYP9|OSTN_MACFA Osteocrin OS=Macaca fascicularis GN=OSTN PE=2 SV=1	_	_	_	_	_	PF11037.5|Musclin|Insulin-resistance promoting peptide in skeletal muscle|ENSGALT00000094986|m.8882:16-148
ENSGALG00000007242	3.308051238	1.551501687	1.087402037	1.67E-13	8.43E-13	up	yes	3.102273249	3.692506181	3.129374284	1.713843125	1.540152339	1.400509598	4	9901515	9904127	+	SLITRK4	protein_coding	GO:0007409|axonogenesis; GO:0051965|positive regulation of synapse assembly	GO:0005886|plasma membrane; GO:0016021|integral component of membrane	--	--	--	2613	XP_004940782.2	XP_004940782.2 SLIT and NTRK-like protein 4 isoform X1 [Gallus gallus]	sp|Q8IW52|SLIK4_HUMAN	sp|Q8IW52|SLIK4_HUMAN SLIT and NTRK-like protein 4 OS=Homo sapiens GN=SLITRK4 PE=1 SV=1	9031.ENSGALP00000011703	SLIT and NTRK-like family, member 4	_	KOG0619	_	PF13855.3|LRR_8|Leucine rich repeat|ENSGALT00000011717|m.16399:119-176;PF13855.3|LRR_8|Leucine rich repeat|ENSGALT00000011717|m.16399:173-223;PF13855.3|LRR_8|Leucine rich repeat|ENSGALT00000011717|m.16399:413-470;PF13855.3|LRR_8|Leucine rich repeat|ENSGALT00000011717|m.16399:458-518;PF13855.3|LRR_8|Leucine rich repeat|ENSGALT00000011717|m.16399:506-565;PF12799.4|LRR_4|Leucine Rich repeats (2 copi…
ENSGALG00000007248	16.60996919	2.552851607	2.697095856	1.99E-97	1.35E-95	up	yes	17.8989028	16.11204544	15.81895932	1.964403223	2.902081344	2.792070254	10	18048568	18125749	+	ENSGALG00000007248	protein_coding	GO:0043312|neutrophil degranulation	GO:0005576|extracellular region; GO:1904813|ficolin-1-rich granule lumen	--	--	--	1719	XP_003641871.1	XP_003641871.1 pleckstrin homology domain-containing family O member 2 isoform X1 [Gallus gallus]	sp|Q8TD55|PKHO2_HUMAN	sp|Q8TD55|PKHO2_HUMAN Pleckstrin homology domain-containing family O member 2 OS=Homo sapiens GN=PLEKHO2 PE=1 SV=1	_	_	_	_	_	PF00169.26|PH|PH domain|ENSGALT00000011730|m.5767:21-118
ENSGALG00000007282	0.873283481	0.31889009	1.425270992	4.35E-06	1.14E-05	up	yes	0.755034579	0.903029103	0.96178676	0.310012542	0.403902731	0.242754997	4	10908948	10917481	-	CNGA2	protein_coding	GO:0007608|sensory perception of smell; GO:0050896|response to stimulus; GO:0051289|protein homotetramerization; GO:0051290|protein heterotetramerization; GO:0051899|membrane depolarization	GO:0005886|plasma membrane; GO:0005887|integral component of plasma membrane; GO:0017071|intracellular cyclic nucleotide activated cation channel complex; GO:0043204|perikaryon	GO:0005216|ion channel activity; GO:0005222|intracellular cAMP-activated cation channel activity; GO:0005223|intracellular cGMP-activated cation channel activity; GO:0005249|voltage-gated potassium channel activity; GO:0005516|calmodulin binding; GO:0030552|cAMP binding; GO:0030553|cGMP binding	ko:K04949|CNGA2	ko04024|cAMP signaling pathway; ko04740|Olfactory transduction	1965	XP_015134022.1	XP_015134022.1 cyclic nucleotide-gated olfactory channel isoform X1 [Gallus gallus]	sp|Q00195|CNGA2_RAT	sp|Q00195|CNGA2_RAT Cyclic nucleotide-gated olfactory channel OS=Rattus norvegicus GN=Cnga2 PE=1 SV=1	9031.ENSGALP00000011783	cyclic nucleotide gated channel alpha 2	_	KOG0500	_	PF00520.28|Ion_trans|Ion transport protein|ENSGALT00000097984|m.16403:128-366;PF16526.2|CLZ|C-terminal leucine zipper domain of cyclic nucleotide-gated channels|ENSGALT00000097984|m.16403:555-625;PF00027.26|cNMP_binding|Cyclic nucleotide-binding domain|ENSGALT00000097984|m.16403:458-547
[truncated: 1,336 more rows]
