# Supplementary material for: Transcriptome Analysis of Genes Responding to Infection of Leghorn Male Hepatocellular Cells With Fowl Adenovirus Serotype 4
Source: Front Vet Sci. 2022 Jun 14;9:871038. doi: 10.3389/fvets.2022.871038 (PMC9237548; doi:10.3389/fvets.2022.871038)
Supplement: Supplementary file 9 [file Table_3.XLS]

gene_id	expression_36h	expression_24h	log2FC(36h/24h)	pval	padj	regulate	significant	fpkm_36P1	fpkm_36P2	fpkm_36P3	fpkm_24P1	fpkm_24P2	fpkm_24P3	chr	start	end	strand	gene_name	gene_biotype	GO_biological_process	GO_cellular_component	GO_molecular_function	KEGG_genes	KEGG_pathways	gene_length	NR_tophit_name	NR_tophit_description	Swissprot_tophit_name	Swissprot_tophit_description	String_tophit_name	String_tophit_description	COG	KOG	NOG	Pfam
ENSGALG00000000044	2.401794164	0.830103148	1.521468406	3.70E-07	1.24E-06	up	yes	1.886471091	3.386362732	1.932548669	0.893108032	0.810410734	0.786790679	14	13962836	13964455	+	WFIKKN1	protein_coding	GO:0001501|skeletal system development; GO:0030512|negative regulation of transforming growth factor beta receptor signaling pathway; GO:0032091|negative regulation of protein binding; GO:0043392|negative regulation of DNA binding; GO:0048747|muscle fiber development; GO:0060021|roof of mouth development	GO:0005576|extracellular region	GO:0004867|serine-type endopeptidase inhibitor activity; GO:0008191|metalloendopeptidase inhibitor activity; GO:0048019|receptor antagonist activity; GO:0050431|transforming growth factor beta binding	--	--	1620	XP_025011059.1	XP_025011059.1 WAP, Kazal, immunoglobulin, Kunitz and NTR domain-containing protein 1 [Gallus gallus]	sp|Q96NZ8|WFKN1_HUMAN	sp|Q96NZ8|WFKN1_HUMAN WAP, Kazal, immunoglobulin, Kunitz and NTR domain-containing protein 1 OS=Homo sapiens GN=WFIKKN1 PE=1 SV=1	9031.ENSGALP00000000058	WAP, follistatin/kazal, immunoglobulin, kunitz and netrin domain containing 1	_	KOG4597	_	PF00014.20|Kunitz_BPTI|Kunitz/Bovine pancreatic trypsin inhibitor domain|ENSGALT00000000059|m.10023:294-344;PF00014.20|Kunitz_BPTI|Kunitz/Bovine pancreatic trypsin inhibitor domain|ENSGALT00000000059|m.10023:351-402;PF07679.13|I-set|Immunoglobulin I-set domain|ENSGALT00000000059|m.10023:183-272;PF13927.3|Ig_3|Immunoglobulin domain|ENSGALT00000000059|m.10023:177-259;PF13895.3|Ig_2|Immunoglobulin d…
ENSGALG00000000048	9.393016216	3.688829019	1.346054994	1.90E-23	2.18E-22	up	yes	9.261570103	9.073263564	9.844214983	3.159655576	4.45280623	3.45402525	25	482603	488101	+	ENSGALG00000000048	protein_coding	GO:0006810|transport; GO:0006879|cellular iron ion homeostasis; GO:0008286|insulin receptor signaling pathway; GO:0016241|regulation of macroautophagy; GO:0033572|transferrin transport; GO:0034220|ion transmembrane transport; GO:0036295|cellular response to increased oxygen levels; GO:0046034|ATP metabolic process; GO:0090383|phagosome acidification; GO:1902600|proton transmembrane transport	GO:0005739|mitochondrion; GO:0005765|lysosomal membrane; GO:0005829|cytosol; GO:0005886|plasma membrane; GO:0005887|integral component of plasma membrane; GO:0005902|microvillus; GO:0016324|apical plasma membrane; GO:0016469|proton-transporting two-sector ATPase complex; GO:0033180|proton-transporting V-type ATPase, V1 domain; GO:0043209|myelin sheath; GO:0070062|extracellular exosome	GO:0005524|ATP binding; GO:0046961|proton-transporting ATPase activity, rotational mechanism	ko:K02145|ATPeV1A,ATP6A	ko00190|Oxidative phosphorylation; ko01100|Metabolic pathways; ko04145|Phagosome; ko04150|mTOR signaling pathway; ko04721|Synaptic vesicle cycle; ko04966|Collecting duct acid secretion; ko05110|Vibrio cholerae infection; ko05120|Epithelial cell signaling in Helicobacter pylori infection; ko05323|Rheumatoid arthritis	2516	XP_004948457.1	XP_004948457.1 V-type proton ATPase catalytic subunit A-like [Gallus gallus]	sp|P38606|VATA_HUMAN	sp|P38606|VATA_HUMAN V-type proton ATPase catalytic subunit A OS=Homo sapiens GN=ATP6V1A PE=1 SV=2	_	_	_	_	_	PF00006.22|ATP-synt_ab|ATP synthase alpha/beta family, nucleotide-binding domain|ENSGALT00000105435|m.6634:202-427;PF16886.2|ATP-synt_ab_Xtn|ATPsynthase alpha/beta subunit N-term extension|ENSGALT00000105435|m.6634:113-193
ENSGALG00000000104	1.39554277	3.135773394	-1.162287396	2.68E-07	9.10E-07	down	yes	1.015731838	1.526707705	1.644188765	3.409936289	2.982757854	3.01462604	26	1089542	1098705	-	CRY4	protein_coding	GO:0000122|negative regulation of transcription by RNA polymerase II; GO:0006094|gluconeogenesis; GO:0006351|transcription, DNA-templated; GO:0006975|DNA damage induced protein phosphorylation; GO:0018298|protein-chromophore linkage; GO:0031397|negative regulation of protein ubiquitination; GO:0032922|circadian regulation of gene expression; GO:0033762|response to glucagon; GO:0042593|glucose hom…	GO:0005634|nucleus; GO:0005737|cytoplasm	GO:0000166|nucleotide binding; GO:0001047|core promoter binding; GO:0009881|photoreceptor activity	ko:K02295|CRY	ko04710|Circadian rhythm	2075	NP_001034685.1	NP_001034685.1 cryptochrome 4 [Gallus gallus]	sp|Q8WP19|CRY1_MACFA	sp|Q8WP19|CRY1_MACFA Cryptochrome-1 OS=Macaca fascicularis GN=CRY1 PE=2 SV=1	9031.ENSGALP00000039876	cryptochrome 4	COG0415	KOG0133	_	PF03441.11|FAD_binding_7|FAD binding domain of DNA photolyase|ENSGALT00000000143|m.7674:286-484;PF00875.15|DNA_photolyase|DNA photolyase|ENSGALT00000000143|m.7674:6-158
ENSGALG00000000234	1.554451346	4.510259096	-1.530748677	3.87E-17	3.01E-16	down	yes	1.414525882	1.616705149	1.632123006	3.873166428	5.051412458	4.6061984	Z	46272436	46396602	+	EPB41L4A	protein_coding	GO:0031032|actomyosin structure organization	GO:0005737|cytoplasm; GO:0005856|cytoskeleton	GO:0005200|structural constituent of cytoskeleton; GO:0008092|cytoskeletal protein binding	--	--	2527	XP_413976.3	XP_413976.3 band 4.1-like protein 4A isoform X2 [Gallus gallus]	sp|Q9HCS5|E41LA_HUMAN	sp|Q9HCS5|E41LA_HUMAN Band 4.1-like protein 4A OS=Homo sapiens GN=EPB41L4A PE=1 SV=2	9031.ENSGALP00000000312	erythrocyte membrane protein band 4.1 like 4A	_	KOG3530	_	PF09379.7|FERM_N|FERM N-terminal domain|ENSGALT00000000313|m.11488:177-243;PF09380.7|FERM_C|FERM C-terminal PH-like domain|ENSGALT00000000313|m.11488:378-461;PF00373.15|FERM_M|FERM central domain|ENSGALT00000000313|m.11488:267-373;PF08736.8|FA|FERM adjacent (FA)|ENSGALT00000000313|m.11488:473-517
ENSGALG00000000241	10.30075483	4.005490917	1.360501672	2.75E-44	8.22E-43	up	yes	10.77098529	9.885707651	10.24557155	3.617841248	4.390157037	4.008474467	Z	46594962	46603606	+	STARD4	protein_coding	GO:0010873|positive regulation of cholesterol esterification; GO:0010879|cholesterol transport involved in cholesterol storage; GO:0032367|intracellular cholesterol transport; GO:0070508|cholesterol import; GO:0070859|positive regulation of bile acid biosynthetic process	GO:0005739|mitochondrion; GO:0031410|cytoplasmic vesicle	GO:0015485|cholesterol binding; GO:0120020|cholesterol transfer activity	--	--	4759	NP_001073210.1	NP_001073210.1 stAR-related lipid transfer protein 4 [Gallus gallus]	sp|Q96DR4|STAR4_HUMAN	sp|Q96DR4|STAR4_HUMAN StAR-related lipid transfer protein 4 OS=Homo sapiens GN=STARD4 PE=2 SV=1	9031.ENSGALP00000000319	Putative uncharacterized protein	_	KOG3845	_	PF01852.16|START|START domain|ENSGALT00000000320|m.11492:55-237
ENSGALG00000000293	9.050536326	3.631137077	1.315207397	3.12E-43	8.89E-42	up	yes	9.42733301	8.32000768	9.404268287	3.51342913	3.7585095	3.621472601	27	4101688	4112295	+	ENSGALG00000000293	protein_coding	GO:0052548|regulation of endopeptidase activity	GO:0005615|extracellular space; GO:0070062|extracellular exosome	GO:0004867|serine-type endopeptidase inhibitor activity; GO:0030414|peptidase inhibitor activity	--	--	4857	XP_015154891.1	XP_015154891.1 alpha-2-macroglobulin-like protein 1 [Gallus gallus]	sp|A8K2U0|A2ML1_HUMAN	sp|A8K2U0|A2ML1_HUMAN Alpha-2-macroglobulin-like protein 1 OS=Homo sapiens GN=A2ML1 PE=1 SV=3	9031.ENSGALP00000000383	annotation not avaliable	COG2373	KOG1366	_	PF07678.11|A2M_comp|A-macroglobulin complement component|ENSGALT00000000384|m.8778:1021-1262;PF00207.19|A2M|Alpha-2-macroglobulin family|ENSGALT00000000384|m.8778:752-841;PF07677.11|A2M_recep|A-macroglobulin receptor|ENSGALT00000000384|m.8778:1371-1458;PF07703.11|A2M_N_2|Alpha-2-macroglobulin family N-terminal region|ENSGALT00000000384|m.8778:450-598;PF01835.16|A2M_N|MG2 domain|ENSGALT00000000384…
ENSGALG00000000400	0.509093127	0.206176192	1.263785741	5.92E-05	0.000149976	up	yes	0.563440625	0.599016976	0.364821781	0.176614309	0.204268815	0.237645452	26	1366688	1389976	+	KCNC4	protein_coding	GO:0006813|potassium ion transport; GO:0007268|chemical synaptic transmission; GO:0046928|regulation of neurotransmitter secretion; GO:0051260|protein homooligomerization	GO:0005886|plasma membrane; GO:0008076|voltage-gated potassium channel complex; GO:0016021|integral component of membrane; GO:0031594|neuromuscular junction; GO:0043679|axon terminus	GO:0005249|voltage-gated potassium channel activity; GO:0005267|potassium channel activity	ko:K04890|KCNC4	--	4960	XP_013055848.1	XP_013055848.1 PREDICTED: potassium voltage-gated channel subfamily C member 4 isoform X1 [Anser cygnoides domesticus]	sp|Q03721|KCNC4_HUMAN	sp|Q03721|KCNC4_HUMAN Potassium voltage-gated channel subfamily C member 4 OS=Homo sapiens GN=KCNC4 PE=1 SV=2	_	_	_	_	_	PF00520.28|Ion_trans|Ion transport protein|ENSGALT00000061883|m.7828:217-471;PF02214.19|BTB_2|BTB/POZ domain|ENSGALT00000061883|m.7828:38-132;PF11404.5|Potassium_chann|Potassium voltage-gated channel|ENSGALT00000061883|m.7828:1-29;PF07885.13|Ion_trans_2|Ion channel|ENSGALT00000061883|m.7828:380-464
ENSGALG00000000458	0.1741762	0.500734562	-1.471487051	0.001390167	0.002868407	down	yes	0.147428901	0.172951997	0.202147702	0.59891523	0.244891884	0.658396574	28	710915	722418	+	TMPRSS9	protein_coding	GO:0006508|proteolysis; GO:0031639|plasminogen activation	GO:0005887|integral component of plasma membrane	GO:0004252|serine-type endopeptidase activity; GO:0008236|serine-type peptidase activity	ko:K09640|TMPRSS9	--	3412	XP_004948709.2	XP_004948709.2 transmembrane protease serine 9 isoform X1 [Gallus gallus]	sp|P69526|TMPS9_RAT	sp|P69526|TMPS9_RAT Transmembrane protease serine 9 OS=Rattus norvegicus GN=Tmprss9 PE=3 SV=1	_	_	_	_	_	PF00089.23|Trypsin|Trypsin|ENSGALT00000062240|m.9547:238-466;PF00089.23|Trypsin|Trypsin|ENSGALT00000062240|m.9547:539-766;PF00089.23|Trypsin|Trypsin|ENSGALT00000062240|m.9547:890-1068;PF09342.8|DUF1986|Domain of unknown function (DUF1986)|ENSGALT00000062240|m.9547:901-1014;PF00057.15|Ldl_recept_a|Low-density lipoprotein receptor domain class A|ENSGALT00000062240|m.9547:188-224;PF01390.17|SEA|SEA …
ENSGALG00000000461	0.437496852	0.204610917	1.060154064	0.009622628	0.017073452	up	yes	0.328529572	0.685576324	0.298384659	0.261410353	0.154919215	0.197503183	27	4832151	4845337	+	ENSGALG00000000461	protein_coding	GO:0001649|osteoblast differentiation; GO:0006897|endocytosis; GO:0030574|collagen catabolic process	GO:0005887|integral component of plasma membrane; GO:0005925|focal adhesion; GO:0016020|membrane	GO:0004888|transmembrane signaling receptor activity; GO:0005518|collagen binding; GO:0030246|carbohydrate binding	ko:K06560|MRC,CD206,CD280	ko04145|Phagosome; ko05152|Tuberculosis	4170	XP_015154875.1	XP_015154875.1 C-type mannose receptor 2 [Gallus gallus]	sp|Q9UBG0|MRC2_HUMAN	sp|Q9UBG0|MRC2_HUMAN C-type mannose receptor 2 OS=Homo sapiens GN=MRC2 PE=1 SV=2	_	_	_	_	_	PF00059.18|Lectin_C|Lectin C-type domain|ENSGALT00000000627|m.8802:165-270;PF00059.18|Lectin_C|Lectin C-type domain|ENSGALT00000000627|m.8802:308-415;PF00059.18|Lectin_C|Lectin C-type domain|ENSGALT00000000627|m.8802:449-554;PF00059.18|Lectin_C|Lectin C-type domain|ENSGALT00000000627|m.8802:602-718;PF00059.18|Lectin_C|Lectin C-type domain|ENSGALT00000000627|m.8802:753-861;PF00059.18|Lectin_C|Lect…
ENSGALG00000000545	1.303199993	3.299524562	-1.33353733	4.84E-09	1.96E-08	down	yes	1.321915528	1.59837866	0.989305792	2.730436999	3.733066547	3.43507014	26	1725734	1730462	-	REN	protein_coding	GO:0001823|mesonephros development; GO:0002003|angiotensin maturation; GO:0002018|renin-angiotensin regulation of aldosterone production; GO:0008584|male gonad development; GO:0009755|hormone-mediated signaling pathway; GO:0042756|drinking behavior; GO:0043408|regulation of MAPK cascade; GO:0048469|cell maturation	GO:0005615|extracellular space; GO:0005622|intracellular; GO:0016020|membrane; GO:0045177|apical part of cell	GO:0004190|aspartic-type endopeptidase activity; GO:0005102|signaling receptor binding	ko:K01380|REN	ko04614|Renin-angiotensin system; ko04924|Renin secretion	2272	XP_004934957.3	XP_004934957.3 renin isoform X5 [Gallus gallus]	sp|Q6DYE7|RENI_CANLF	sp|Q6DYE7|RENI_CANLF Renin OS=Canis lupus familiaris GN=REN PE=2 SV=1	_	_	_	_	_	PF00026.20|Asp|Eukaryotic aspartyl protease|ENSGALT00000000757|m.7883:103-421;PF14543.3|TAXi_N|Xylanase inhibitor N-terminal|ENSGALT00000000757|m.7883:104-183;PF14541.3|TAXi_C|Xylanase inhibitor C-terminal|ENSGALT00000000757|m.7883:345-420;PF07966.9|A1_Propeptide|A1 Propeptide|ENSGALT00000000757|m.7883:50-72
ENSGALG00000000577	34.03990701	16.55888536	1.039174307	4.65E-22	4.93E-21	up	yes	34.00240428	35.62447565	32.4928411	17.5603062	12.97741729	19.1389326	28	832528	873641	+	RANBP3	protein_coding	GO:0000082|G1/S transition of mitotic cell cycle; GO:0006405|RNA export from nucleus; GO:0006511|ubiquitin-dependent protein catabolic process; GO:0006606|protein import into nucleus; GO:0007051|spindle organization; GO:0043547|positive regulation of GTPase activity; GO:0046604|positive regulation of mitotic centrosome separation	GO:0005634|nucleus; GO:0005654|nucleoplasm; GO:0005737|cytoplasm; GO:0005813|centrosome	GO:0008536|Ran GTPase binding; GO:0070412|R-SMAD binding	ko:K15304|RANBP3	ko05166|HTLV-I infection	3210	XP_004948717.1	XP_004948717.1 ran-binding protein 3 isoform X1 [Gallus gallus]	sp|Q9H6Z4|RANB3_HUMAN	sp|Q9H6Z4|RANB3_HUMAN Ran-binding protein 3 OS=Homo sapiens GN=RANBP3 PE=1 SV=1	9031.ENSGALP00000000805	RAN binding protein 3	_	KOG0866	_	PF00638.15|Ran_BP1|RanBP1 domain|ENSGALT00000097326|m.9557:411-518
ENSGALG00000000611	32.69584069	14.47294281	1.175193523	1.94E-53	7.96E-52	up	yes	31.56241223	33.46220434	33.0629055	15.68760568	14.45137353	13.27984922	26	1783984	1790373	-	ENSGALG00000000611	protein_coding	GO:0001933|negative regulation of protein phosphorylation; GO:0006983|ER overload response; GO:0042542|response to hydrogen peroxide; GO:0070262|peptidyl-serine dephosphorylation; GO:1903898|negative regulation of PERK-mediated unfolded protein response; GO:1903912|negative regulation of endoplasmic reticulum stress-induced eIF2 alpha phosphorylation	GO:0000164|protein phosphatase type 1 complex	GO:0019888|protein phosphatase regulator activity	ko:K17558|PPP1R15B,CREP	--	3631	XP_003642789.3	XP_003642789.3 protein phosphatase 1 regulatory subunit 15B [Gallus gallus]	sp|Q5SWA1|PR15B_HUMAN	sp|Q5SWA1|PR15B_HUMAN Protein phosphatase 1 regulatory subunit 15B OS=Homo sapiens GN=PPP1R15B PE=1 SV=1	9031.ENSGALP00000000862	annotation not avaliable	_	_	NOG252208	PF10488.6|PP1c_bdg|Phosphatase-1 catalytic subunit binding region|ENSGALT00000000864|m.7906:40-322
ENSGALG00000000616	16.18358573	45.64820886	-1.495451789	1.43E-64	8.20E-63	down	yes	17.61486518	15.58832219	15.34756982	45.88979741	45.85216406	45.20266512	26	323882	327166	+	ELF3	protein_coding	GO:0001824|blastocyst development; GO:0006355|regulation of transcription, DNA-templated; GO:0006954|inflammatory response; GO:0009653|anatomical structure morphogenesis; GO:0030154|cell differentiation; GO:0030198|extracellular matrix organization; GO:0030855|epithelial cell differentiation; GO:0045892|negative regulation of transcription, DNA-templated; GO:0045893|positive regulation of transcr…	GO:0005634|nucleus; GO:0005654|nucleoplasm; GO:0005794|Golgi apparatus; GO:0005829|cytosol	GO:0000978|RNA polymerase II proximal promoter sequence-specific DNA binding; GO:0001228|DNA-binding transcription activator activity, RNA polymerase II-specific; GO:0003677|DNA binding; GO:0003700|DNA-binding transcription factor activity; GO:0003713|transcription coactivator activity	ko:K09429|K09429,ELF3	--	1373	XP_419257.4	XP_419257.4 ETS-related transcription factor Elf-3 [Gallus gallus]	sp|Q3UPW2|ELF3_MOUSE	sp|Q3UPW2|ELF3_MOUSE ETS-related transcription factor Elf-3 OS=Mus musculus GN=Elf3 PE=1 SV=1	9031.ENSGALP00000000871	E74-like factor 3 (ets domain transcription factor, epithelial-specific )	_	KOG3804	_	PF00178.19|Ets|Ets-domain|ENSGALT00000000873|m.7488:303-383;PF02198.13|SAM_PNT|Sterile alpha motif (SAM)/Pointed domain|ENSGALT00000000873|m.7488:87-161
ENSGALG00000000619	11.28638648	26.45279297	-1.228103983	0.000903112	0.001915447	down	yes	11.63111527	11.13556968	11.09247451	32.82415501	32.13403991	14.40018398	28	945364	954006	-	ANGPTL4	protein_coding	GO:0001525|angiogenesis; GO:0030154|cell differentiation; GO:0051005|negative regulation of lipoprotein lipase activity; GO:0070328|triglyceride homeostasis; GO:2000352|negative regulation of endothelial cell apoptotic process	GO:0031012|extracellular matrix; GO:0072562|blood microparticle	GO:0004857|enzyme inhibitor activity; GO:0042802|identical protein binding	ko:K08767|ANGPTL4,PGAR	ko03320|PPAR signaling pathway	3452	XP_001232284.3	XP_001232284.3 angiopoietin-related protein 4 [Gallus gallus]	sp|Q2TNK5|ANGL4_PIG	sp|Q2TNK5|ANGL4_PIG Angiopoietin-related protein 4 OS=Sus scrofa GN=ANGPTL4 PE=2 SV=2	_	_	_	_	_	PF00147.15|Fibrinogen_C|Fibrinogen beta and gamma chains, C-terminal globular domain|ENSGALT00000104951|m.9572:217-429
ENSGALG00000000681	1.607762653	3.286014027	-1.026722421	7.59E-09	3.03E-08	down	yes	2.027171018	1.497583578	1.298533363	3.315792341	3.455979821	3.086269919	1	194484628	194551701	+	PAK1	protein_coding	GO:0001934|positive regulation of protein phosphorylation; GO:0006468|protein phosphorylation; GO:0006887|exocytosis; GO:0006915|apoptotic process; GO:0007266|Rho protein signal transduction; GO:0007346|regulation of mitotic cell cycle; GO:0008284|positive regulation of cell population proliferation; GO:0016477|cell migration; GO:0023014|signal transduction by protein phosphorylation; GO:0030036|…	GO:0001726|ruffle; GO:0005737|cytoplasm; GO:0005794|Golgi apparatus; GO:0005829|cytosol; GO:0005886|plasma membrane; GO:0005911|cell-cell junction; GO:0005925|focal adhesion; GO:0032587|ruffle membrane; GO:0032991|protein-containing complex; GO:0071437|invadopodium	GO:0004674|protein serine/threonine kinase activity; GO:0005518|collagen binding; GO:0005524|ATP binding; GO:0048365|Rac GTPase binding	ko:K04409|PAK1	ko04010|MAPK signaling pathway; ko04011|MAPK signaling pathway - yeast; ko04012|ErbB signaling pathway; ko04014|Ras signaling pathway; ko04024|cAMP signaling pathway; ko04062|Chemokine signaling pathway; ko04360|Axon guidance; ko04392|Hippo signaling pathway -multiple species; ko04510|Focal adhesion; ko04650|Natural killer cell mediated cytotoxicity; ko04660|T cell receptor signaling pathway; ko0…	3332	NP_001155844.1	NP_001155844.1 serine/threonine-protein kinase PAK 1 [Gallus gallus]	sp|Q08E52|PAK1_BOVIN	sp|Q08E52|PAK1_BOVIN Serine/threonine-protein kinase PAK 1 OS=Bos taurus GN=PAK1 PE=1 SV=1	9031.ENSGALP00000000961	p21 protein (Cdc42/Rac)-activated kinase 1 (EC:2.7.11.1)	COG0515	KOG0578	_	PF00069.22|Pkinase|Protein kinase domain|ENSGALT00000000963|m.4818:269-520;PF07714.14|Pkinase_Tyr|Protein tyrosine kinase|ENSGALT00000000963|m.4818:273-516;PF00786.25|PBD|P21-Rho-binding domain|ENSGALT00000000963|m.4818:74-132
ENSGALG00000000719	184.6121833	91.30284531	1.015686182	1.06E-39	2.59E-38	up	yes	177.0204055	188.2704648	188.5456795	95.25200791	97.51096667	81.14556134	21	640004	645489	+	RPL22	protein_coding	GO:0002181|cytoplasmic translation; GO:0046632|alpha-beta T cell differentiation	GO:0005634|nucleus; GO:0005925|focal adhesion; GO:0022625|cytosolic large ribosomal subunit; GO:0031012|extracellular matrix; GO:0070062|extracellular exosome	GO:0003723|RNA binding; GO:0003735|structural constituent of ribosome; GO:0008201|heparin binding	ko:K02891|RP-L22e,RPL22	ko03010|Ribosome	747	XP_005298479.1	XP_005298479.1 60S ribosomal protein L22 [Chrysemys picta bellii]	sp|Q98TF8|RL22_CHICK	sp|Q98TF8|RL22_CHICK 60S ribosomal protein L22 OS=Gallus gallus GN=RPL22 PE=2 SV=1	10141.ENSCPOP00000015486	ribosomal protein L22	_	KOG3434	_	PF01776.14|Ribosomal_L22e|Ribosomal L22e protein family|ENSGALT00000085554|m.3797:111-219
ENSGALG00000000791	7.653611367	3.437576215	1.152441956	4.11E-19	3.66E-18	up	yes	6.735110986	8.084921791	8.140801324	3.572333465	3.411567766	3.328827413	26	2384160	2390966	-	ENSGALG00000000791	protein_coding	--	GO:0005739|mitochondrion	--	--	--	2405	XP_417970.4	XP_417970.4 protein FAM72A isoform X1 [Gallus gallus]	sp|A6QL50|FA72A_BOVIN	sp|A6QL50|FA72A_BOVIN Protein FAM72A OS=Bos taurus GN=FAM72A PE=1 SV=1	9031.ENSGALP00000001147	similar to RIKEN cDNA 2700049P18	_	_	NOG42824	PF14976.3|FAM72|FAM72 protein|ENSGALT00000001149|m.8010:1-120
ENSGALG00000000803	1.081519824	2.658942043	-1.289929645	0.000171634	0.000406559	down	yes	1.266612719	0.742945236	1.235001516	2.953891292	2.043838059	2.979096778	28	2045697	2048418	+	ENSGALG00000000803	protein_coding	--	--	--	--	--	1040	XP_003642901.1	XP_003642901.1 uncharacterized protein LOC100859850 [Gallus gallus]	_	_	9031.ENSGALP00000001162	annotation not avaliable	_	_	NOG82759	_
ENSGALG00000000806	0.136987312	0.480740186	-1.739267792	0.003411214	0.006569605	down	yes	0.173897984	0.148752512	0.08831144	0.523291292	0.401193433	0.517735831	28	2069057	2070874	+	LINGO3	protein_coding	--	GO:0005615|extracellular space; GO:0016021|integral component of membrane; GO:0031012|extracellular matrix	--	--	--	1818	XP_418194.1	XP_418194.1 leucine-rich repeat and immunoglobulin-like domain-containing nogo receptor-interacting protein 3 [Gallus gallus]	sp|P0C6S8|LIGO3_HUMAN	sp|P0C6S8|LIGO3_HUMAN Leucine-rich repeat and immunoglobulin-like domain-containing nogo receptor-interacting protein 3 OS=Homo sapiens GN=LINGO3 PE=3 SV=1	9031.ENSGALP00000001166	leucine rich repeat and Ig domain containing 3	_	KOG0619	_	PF13855.3|LRR_8|Leucine rich repeat|ENSGALT00000001168|m.9847:81-140;PF13855.3|LRR_8|Leucine rich repeat|ENSGALT00000001168|m.9847:146-188;PF13855.3|LRR_8|Leucine rich repeat|ENSGALT00000001168|m.9847:249-305;PF13855.3|LRR_8|Leucine rich repeat|ENSGALT00000001168|m.9847:297-356;PF13306.3|LRR_5|Leucine rich repeats (6 copies)|ENSGALT00000001168|m.9847:82-161;PF13306.3|LRR_5|Leucine rich repeats (6…
ENSGALG00000000820	1.117162043	0.400584309	1.456944535	5.83E-07	1.91E-06	up	yes	1.067032663	1.303915458	0.980538009	0.458699889	0.308132474	0.434920565	23	1741624	1757003	+	ENSGALG00000000820	protein_coding	GO:0007187|G protein-coupled receptor signaling pathway, coupled to cyclic nucleotide second messenger; GO:0007193|adenylate cyclase-inhibiting G protein-coupled receptor signaling pathway; GO:0007268|chemical synaptic transmission; GO:0009636|response to toxic substance; GO:0014827|intestine smooth muscle contraction; GO:0040012|regulation of locomotion; GO:0042310|vasoconstriction; GO:0050795|r…	GO:0005886|plasma membrane; GO:0005887|integral component of plasma membrane	GO:0004993|G protein-coupled serotonin receptor activity; GO:0030594|neurotransmitter receptor activity; GO:0051378|serotonin binding	ko:K04153|HTR1	ko04024|cAMP signaling pathway; ko04080|Neuroactive ligand-receptor interaction; ko04726|Serotonergic synapse; ko04742|Taste transduction	3111	XP_015153069.1	XP_015153069.1 5-hydroxytryptamine receptor 1D [Gallus gallus]	sp|P28221|5HT1D_HUMAN	sp|P28221|5HT1D_HUMAN 5-hydroxytryptamine receptor 1D OS=Homo sapiens GN=HTR1D PE=1 SV=1	9031.ENSGALP00000001192	5-hydroxytryptamine (serotonin) receptor 1D	_	KOG3656	_	PF00001.18|7tm_1|7 transmembrane receptor (rhodopsin family)|ENSGALT00000001194|m.5241:56-356;PF10320.6|7TM_GPCR_Srsx|Serpentine type 7TM GPCR chemoreceptor Srsx|ENSGALT00000001194|m.5241:53-370
ENSGALG00000000824	0.884938566	0.233737027	1.876463218	5.11E-05	0.000130877	up	yes	1.18606841	0.565257152	0.903490136	0.301142801	0.23454286	0.165525419	27	3764703	3768368	+	ENSGALG00000000824	protein_coding	GO:0006939|smooth muscle contraction; GO:0030335|positive regulation of cell migration	GO:0005829|cytosol; GO:0016020|membrane	GO:0004687|myosin light chain kinase activity; GO:0005516|calmodulin binding; GO:0005524|ATP binding; GO:0046872|metal ion binding	ko:K00907|MYLK	ko04020|Calcium signaling pathway; ko04022|cGMP-PKG signaling pathway; ko04270|Vascular smooth muscle contraction; ko04371|Apelin signaling pathway; ko04510|Focal adhesion; ko04611|Platelet activation; ko04810|Regulation of actin cytoskeleton; ko04921|Oxytocin signaling pathway; ko04971|Gastric acid secretion	1735	POI30242.1	POI30242.1 hypothetical protein CIB84_006008 [Bambusicola thoracicus]	sp|P11799|MYLK_CHICK	sp|P11799|MYLK_CHICK Myosin light chain kinase, smooth muscle OS=Gallus gallus GN=Mylk PE=1 SV=2	9031.ENSGALP00000001197	hypothetical LOC428278	COG0515	KOG0613	_	PF00069.22|Pkinase|Protein kinase domain|ENSGALT00000001199|m.8644:27-282;PF07714.14|Pkinase_Tyr|Protein tyrosine kinase|ENSGALT00000001199|m.8644:30-271
ENSGALG00000000913	9.576591759	4.009719138	1.253923295	1.25E-35	2.57E-34	up	yes	9.639335044	9.506530461	9.583909772	3.770406263	4.29178556	3.966965592	11	19912187	19927726	+	CHST6	protein_coding	GO:0005975|carbohydrate metabolic process; GO:0006044|N-acetylglucosamine metabolic process; GO:0006790|sulfur compound metabolic process; GO:0018146|keratan sulfate biosynthetic process	GO:0000139|Golgi membrane; GO:0005794|Golgi apparatus; GO:0016021|integral component of membrane	GO:0001517|N-acetylglucosamine 6-O-sulfotransferase activity	ko:K09671|CHST6	ko00533|Glycosaminoglycan biosynthesis - keratan sulfate	3052	OXB78347.1	OXB78347.1 hypothetical protein H355_009118 [Colinus virginianus]	sp|Q9GZX3|CHST6_HUMAN	sp|Q9GZX3|CHST6_HUMAN Carbohydrate sulfotransferase 6 OS=Homo sapiens GN=CHST6 PE=1 SV=1	9031.ENSGALP00000001340	carbohydrate (N-acetylglucosamine 6-O) sulfotransferase 6	_	_	NOG251104	PF00685.24|Sulfotransfer_1|Sulfotransferase domain|ENSGALT00000001342|m.7066:44-352;PF13469.3|Sulfotransfer_3|Sulfotransferase family|ENSGALT00000001342|m.7066:197-297
ENSGALG00000000934	13.22910601	6.232469104	1.084617025	5.18E-18	4.28E-17	up	yes	13.01120925	13.6305848	13.04552399	5.712534211	7.565474342	5.419398758	17	10544180	10549641	+	ZBTB43	protein_coding	GO:0006351|transcription, DNA-templated; GO:0006355|regulation of transcription, DNA-templated	GO:0005634|nucleus	GO:0003677|DNA binding; GO:0046872|metal ion binding	ko:K10514|ZBTB43	--	2446	XP_017693934.1	XP_017693934.1 PREDICTED: zinc finger and BTB domain-containing protein 43 isoform X1 [Lepidothrix coronata]	sp|O43298|ZBT43_HUMAN	sp|O43298|ZBT43_HUMAN Zinc finger and BTB domain-containing protein 43 OS=Homo sapiens GN=ZBTB43 PE=1 SV=1	9031.ENSGALP00000001370	zinc finger and BTB domain containing 43	COG5048	KOG1721	_	PF00651.28|BTB|BTB/POZ domain|ENSGALT00000001372|m.12450:23-125
ENSGALG00000000949	2.106468747	5.870556115	-1.474293409	2.74E-10	1.25E-09	down	yes	2.562880674	2.102051155	1.654474413	6.372354909	4.724453106	6.51486033	13	2173845	2180352	-	HBEGF	protein_coding	GO:0007173|epidermal growth factor receptor signaling pathway; GO:0008016|regulation of heart contraction; GO:0008284|positive regulation of cell population proliferation; GO:0021545|cranial nerve development; GO:0035313|wound healing, spreading of epidermal cells; GO:0048661|positive regulation of smooth muscle cell proliferation; GO:0050731|positive regulation of peptidyl-tyrosine phosphorylati…	GO:0005615|extracellular space; GO:0005887|integral component of plasma membrane; GO:0009986|cell surface	GO:0005154|epidermal growth factor receptor binding; GO:0008083|growth factor activity; GO:0008201|heparin binding	ko:K08523|HBEGF	ko01522|Endocrine resistance; ko04012|ErbB signaling pathway; ko04912|GnRH signaling pathway; ko04915|Estrogen signaling pathway; ko05120|Epithelial cell signaling in Helicobacter pylori infection; ko05205|Proteoglycans in cancer; ko05219|Bladder cancer	1213	NP_990180.1	NP_990180.1 proheparin-binding EGF-like growth factor precursor [Gallus gallus]	sp|Q9W7C5|HBEGF_CHICK	sp|Q9W7C5|HBEGF_CHICK Proheparin-binding EGF-like growth factor OS=Gallus gallus GN=HBEGF PE=1 SV=1	9031.ENSGALP00000001399	heparin-binding EGF-like growth factor	_	_	NOG45526	PF00008.24|EGF|EGF-like domain|ENSGALT00000001401|m.8293:116-146;PF12661.4|hEGF|Human growth factor-like EGF|ENSGALT00000001401|m.8293:136-147
ENSGALG00000000950	10.22813367	4.780538327	1.095693058	0.001930613	0.00388599	up	yes	9.99675801	9.19365651	11.4939865	2.722170464	5.923106876	5.696337641	17	10262203	10310998	+	MVB12B	protein_coding	GO:0015031|protein transport; GO:0016197|endosomal transport; GO:0019058|viral life cycle; GO:0019075|virus maturation; GO:0042058|regulation of epidermal growth factor receptor signaling pathway; GO:0043162|ubiquitin-dependent protein catabolic process via the multivesicular body sorting pathway; GO:0048524|positive regulation of viral process; GO:0075733|intracellular transport of virus	GO:0000813|ESCRT I complex; GO:0005634|nucleus; GO:0005769|early endosome; GO:0005770|late endosome; GO:0005829|cytosol; GO:0005886|plasma membrane; GO:0010008|endosome membrane; GO:0031902|late endosome membrane; GO:0031982|vesicle; GO:0043657|host cell; GO:0070062|extracellular exosome	GO:0008289|lipid binding	ko:K12186|FAM125	ko04144|Endocytosis	5525	XP_015734971.1	XP_015734971.1 PREDICTED: multivesicular body subunit 12B isoform X1 [Coturnix japonica]	sp|Q9H7P6|MB12B_HUMAN	sp|Q9H7P6|MB12B_HUMAN Multivesicular body subunit 12B OS=Homo sapiens GN=MVB12B PE=1 SV=2	9031.ENSGALP00000001400	hypothetical protein LOC417092	_	KOG4000	_	PF10240.6|DUF2464|Protein of unknown function (DUF2464)|ENSGALT00000001402|m.12443:17-268
ENSGALG00000001014	31.48523951	14.721375	1.096241687	7.52E-24	8.79E-23	up	yes	28.56260131	32.51095876	33.38215846	15.53081374	14.55323069	14.08008056	17	9879987	9883662	-	ARPC5L	protein_coding	GO:0016477|cell migration; GO:0034314|Arp2/3 complex-mediated actin nucleation	GO:0005737|cytoplasm; GO:0005885|Arp2/3 protein complex; GO:0005925|focal adhesion; GO:0042995|cell projection; GO:0070062|extracellular exosome	GO:0051015|actin filament binding	ko:K05754|ARPC5	ko04144|Endocytosis; ko04666|Fc gamma R-mediated phagocytosis; ko04810|Regulation of actin cytoskeleton; ko05100|Bacterial invasion of epithelial cells; ko05130|Pathogenic Escherichia coli infection; ko05131|Shigellosis; ko05132|Salmonella infection	915	XP_015135338.1	XP_015135338.1 actin-related protein 2/3 complex subunit 5-like protein [Gallus gallus]	sp|Q5E963|ARP5L_BOVIN	sp|Q5E963|ARP5L_BOVIN Actin-related protein 2/3 complex subunit 5-like protein OS=Bos taurus GN=ARPC5L PE=2 SV=1	_	_	_	_	_	PF04699.11|P16-Arc|ARP2/3 complex 16 kDa subunit (p16-Arc)|ENSGALT00000001496|m.12415:46-125
ENSGALG00000001035	3.783453231	8.307479457	-1.132634647	6.40E-08	2.32E-07	down	yes	4.786672615	3.233246651	3.330440426	10.74628079	6.573717969	7.602439615	28	2283963	2295801	-	ENSGALG00000001035	protein_coding	GO:0006355|regulation of transcription, DNA-templated; GO:0006367|transcription initiation from RNA polymerase II promoter; GO:0007601|visual perception; GO:0035881|amacrine cell differentiation; GO:0042462|eye photoreceptor cell development; GO:0042752|regulation of circadian rhythm; GO:0045668|negative regulation of osteoblast differentiation; GO:0045892|negative regulation of transcription, DN…	GO:0005634|nucleus; GO:0005654|nucleoplasm	GO:0000978|RNA polymerase II proximal promoter sequence-specific DNA binding; GO:0001228|DNA-binding transcription activator activity, RNA polymerase II-specific; GO:0003700|DNA-binding transcription factor activity; GO:0003707|steroid hormone receptor activity; GO:0004879|nuclear receptor activity; GO:0008134|transcription factor binding; GO:0008270|zinc ion binding	ko:K08533|NR1F2,RORB	ko04710|Circadian rhythm	1398	XP_003642912.2	XP_003642912.2 nuclear receptor ROR-beta-like isoform X1 [Gallus gallus]	sp|Q92753|RORB_HUMAN	sp|Q92753|RORB_HUMAN Nuclear receptor ROR-beta OS=Homo sapiens GN=RORB PE=1 SV=3	_	_	_	_	_	PF00105.15|zf-C4|Zinc finger, C4 type (two domains)|ENSGALT00000001533|m.9889:9-77;PF00104.27|Hormone_recep|Ligand-binding domain of nuclear hormone receptor|ENSGALT00000001533|m.9889:260-436
ENSGALG00000001037	8.692546067	21.80226842	-1.325630363	4.73E-37	1.05E-35	down	yes	8.70775815	9.202934542	8.166945509	20.26228033	23.90036562	21.2441593	17	9826144	9857169	+	SCAI	protein_coding	GO:0006351|transcription, DNA-templated; GO:0006355|regulation of transcription, DNA-templated; GO:0030336|negative regulation of cell migration; GO:0035024|negative regulation of Rho protein signal transduction	GO:0005634|nucleus; GO:0005654|nucleoplasm; GO:0005737|cytoplasm; GO:0016021|integral component of membrane; GO:0031965|nuclear membrane	GO:0003714|transcription corepressor activity	--	--	1929	XP_015135330.1	XP_015135330.1 protein SCAI isoform X1 [Gallus gallus]	sp|Q8N9R8|SCAI_HUMAN	sp|Q8N9R8|SCAI_HUMAN Protein SCAI OS=Homo sapiens GN=SCAI PE=1 SV=2	_	_	_	_	_	PF12070.5|DUF3550|Protein of unknown function (DUF3550/UPF0682)|ENSGALT00000001535|m.12408:100-592
ENSGALG00000001096	54.44856891	26.08279585	1.061507533	8.22E-16	5.82E-15	up	yes	44.60898978	57.41101915	61.32569779	23.29402001	29.01703999	25.93732754	28	2523110	2525051	+	UQCR11	protein_coding	--	GO:0005743|mitochondrial inner membrane; GO:0016021|integral component of membrane; GO:0070469|respirasome	GO:0008121|ubiquinol-cytochrome-c reductase activity	ko:K00420|QCR10,UQCR	ko00190|Oxidative phosphorylation; ko01100|Metabolic pathways; ko04260|Cardiac muscle contraction; ko04932|Non-alcoholic fatty liver disease (NAFLD); ko05010|Alzheimer's disease; ko05012|Parkinson's disease; ko05016|Huntington's disease	502	NP_001177731.1	NP_001177731.1 cytochrome b-c1 complex subunit 10 [Gallus gallus]	sp|P07552|QCR10_BOVIN	sp|P07552|QCR10_BOVIN Cytochrome b-c1 complex subunit 10 OS=Bos taurus GN=UQCR11 PE=1 SV=2	9031.ENSGALP00000001640	ubiquinol-cytochrome c reductase, 6.4kDa subunit	_	_	NOG70565	_
ENSGALG00000001136	1.177883593	4.636105046	-1.967628308	2.55E-13	1.50E-12	down	yes	0.750585315	1.210725571	1.572339893	5.519577038	4.170795168	4.21794293	21	1417763	1419447	-	ENSGALG00000001136	protein_coding	GO:0000122|negative regulation of transcription by RNA polymerase II; GO:0006351|transcription, DNA-templated; GO:0007155|cell adhesion; GO:0007219|Notch signaling pathway; GO:0007224|smoothened signaling pathway; GO:0007420|brain development; GO:0008284|positive regulation of cell population proliferation; GO:0014003|oligodendrocyte development; GO:0021537|telencephalon development; GO:0021781|g…	GO:0005634|nucleus	GO:0001227|DNA-binding transcription repressor activity, RNA polymerase II-specific; GO:0003682|chromatin binding; GO:0003690|double-stranded DNA binding; GO:0046983|protein dimerization activity	ko:K06055|HES5	ko04330|Notch signaling pathway; ko05224|Breast cancer	1404	XP_024998267.1	XP_024998267.1 hairy and enhancer of split 5-like isoform X1 [Gallus gallus]	sp|Q03062|HES5_RAT	sp|Q03062|HES5_RAT Transcription factor HES-5 OS=Rattus norvegicus GN=Hes5 PE=2 SV=1	9031.ENSGALP00000001706	similar to enhancer of split related protein-7	_	KOG4304	_	PF00010.23|HLH|Helix-loop-helix DNA-binding domain|ENSGALT00000035200|m.3847:42-92;PF07527.10|Hairy_orange|Hairy Orange|ENSGALT00000035200|m.3847:111-148
ENSGALG00000001153	9.90985962	22.73605822	-1.197224945	2.78E-36	5.90E-35	down	yes	9.819958033	10.39885968	9.510761142	25.40251123	22.91971753	19.88594589	19	1512994	2173032	-	AUTS2	protein_coding	GO:0001764|neuron migration; GO:0006351|transcription, DNA-templated; GO:0010592|positive regulation of lamellipodium assembly; GO:0031532|actin cytoskeleton reorganization; GO:0035022|positive regulation of Rac protein signal transduction; GO:0045944|positive regulation of transcription by RNA polymerase II; GO:0048675|axon extension; GO:0051571|positive regulation of histone H3-K4 methylation; …	GO:0005634|nucleus; GO:0005737|cytoplasm; GO:0015629|actin cytoskeleton; GO:0030426|growth cone	GO:0003682|chromatin binding	--	--	3756	XP_415729.2	XP_415729.2 autism susceptibility gene 2 protein isoform X3 [Gallus gallus]	sp|Q8WXX7|AUTS2_HUMAN	sp|Q8WXX7|AUTS2_HUMAN Autism susceptibility gene 2 protein OS=Homo sapiens GN=AUTS2 PE=1 SV=1	9031.ENSGALP00000001729	autism susceptibility candidate 2	_	_	NOG41815	PF15336.3|Auts2|Autism susceptibility gene 2 protein|ENSGALT00000001731|m.13592:640-852
ENSGALG00000001161	0.148545276	0.367009817	-1.249707201	0.005169738	0.009665974	down	yes	0.114421475	0.167787849	0.163426504	0.419634446	0.3620262	0.319368805	24	1016857	1089783	+	FLI1	protein_coding	GO:0006357|regulation of transcription by RNA polymerase II; GO:0007599|hemostasis; GO:0008015|blood circulation; GO:0009887|animal organ morphogenesis; GO:0030154|cell differentiation; GO:0035855|megakaryocyte development; GO:0045893|positive regulation of transcription, DNA-templated	GO:0005634|nucleus; GO:0005829|cytosol; GO:0016604|nuclear body	GO:0000978|RNA polymerase II proximal promoter sequence-specific DNA binding; GO:0000980|RNA polymerase II distal enhancer sequence-specific DNA binding; GO:0000981|DNA-binding transcription factor activity, RNA polymerase II-specific; GO:0001228|DNA-binding transcription activator activity, RNA polymerase II-specific; GO:0003677|DNA binding; GO:0003682|chromatin binding; GO:0003700|DNA-binding t…	ko:K09436|FLI1	ko05202|Transcriptional misregulation in cancer	3501	XP_009271268.1	XP_009271268.1 PREDICTED: Friend leukemia integration 1 transcription factor isoform X5 [Aptenodytes forsteri]	sp|Q01543|FLI1_HUMAN	sp|Q01543|FLI1_HUMAN Friend leukemia integration 1 transcription factor OS=Homo sapiens GN=FLI1 PE=1 SV=1	_	_	_	_	_	PF00178.19|Ets|Ets-domain|ENSGALT00000073643|m.6071:262-340;PF02198.13|SAM_PNT|Sterile alpha motif (SAM)/Pointed domain|ENSGALT00000073643|m.6071:115-197
ENSGALG00000001172	5.238038881	1.971926824	1.404874712	3.78E-17	2.94E-16	up	yes	4.767447217	5.492922978	5.453746449	1.518340738	2.443933649	1.953506084	21	1446518	1468998	-	KBP	protein_coding	--	GO:0016021|integral component of membrane; GO:0030054|cell junction; GO:0045211|postsynaptic membrane	GO:0004970|ionotropic glutamate receptor activity; GO:0005234|extracellularly glutamate-gated ion channel activity	--	--	3172	NP_990684.1	NP_990684.1 probable glutamate receptor precursor [Gallus gallus]	sp|P19439|GLRK_CHICK	sp|P19439|GLRK_CHICK Probable glutamate receptor OS=Gallus gallus GN=KBP PE=1 SV=1	9031.ENSGALP00000001774	Probable glutamate receptor Precursor (Kainate-binding protein); Receptor for glutamate. L-g [...]	_	KOG1052	_	PF00060.23|Lig_chan|Ligand-gated ion channel|ENSGALT00000001776|m.3851:168-431;PF10613.6|Lig_chan-Glu_bd|Ligated ion channel L-glutamate- and glycine-binding site|ENSGALT00000001776|m.3851:49-152;PF00497.17|SBP_bac_3|Bacterial extracellular solute-binding proteins, family 3|ENSGALT00000001776|m.3851:56-400
ENSGALG00000001229	13.1919447	27.23610423	-1.045299502	2.06E-29	3.12E-28	down	yes	14.61815169	11.56867973	13.38900267	27.26021177	28.57829013	25.86981079	21	1681755	1772379	-	SKI	protein_coding	GO:0006351|transcription, DNA-templated; GO:0030512|negative regulation of transforming growth factor beta receptor signaling pathway; GO:0030514|negative regulation of BMP signaling pathway; GO:0045596|negative regulation of cell differentiation; GO:0048666|neuron development	GO:0005634|nucleus; GO:0005667|transcription factor complex	GO:0019904|protein domain specific binding; GO:0042803|protein homodimerization activity; GO:0043565|sequence-specific DNA binding; GO:0046332|SMAD binding; GO:0046982|protein heterodimerization activity; GO:0070491|repressing transcription factor binding	--	--	2725	XP_024998314.1	XP_024998314.1 ski oncogene isoform X1 [Gallus gallus]	sp|P49140|SKI_CHICK	sp|P49140|SKI_CHICK Ski oncogene OS=Gallus gallus GN=SKI PE=1 SV=1	_	_	_	_	_	PF02437.14|Ski_Sno|SKI/SNO/DAC family|ENSGALT00000001864|m.3857:69-173;PF08782.7|c-SKI_SMAD_bind|c-SKI Smad4 binding domain|ENSGALT00000001864|m.3857:198-292
ENSGALG00000001252	4.797246579	10.45865883	-1.122793916	3.22E-20	3.07E-19	down	yes	4.579919153	4.746404837	5.065415746	9.814581855	11.55600907	10.00538557	28	2707242	2712155	-	CREB3L3	protein_coding	GO:0002675|positive regulation of acute inflammatory response; GO:0030968|endoplasmic reticulum unfolded protein response; GO:0045944|positive regulation of transcription by RNA polymerase II; GO:1990440|positive regulation of transcription from RNA polymerase II promoter in response to endoplasmic reticulum stress	GO:0000139|Golgi membrane; GO:0005634|nucleus; GO:0005654|nucleoplasm; GO:0005783|endoplasmic reticulum; GO:0005789|endoplasmic reticulum membrane; GO:0005829|cytosol; GO:0016020|membrane; GO:0016021|integral component of membrane	GO:0000976|transcription regulatory region sequence-specific DNA binding; GO:0000977|RNA polymerase II regulatory region sequence-specific DNA binding; GO:0001228|DNA-binding transcription activator activity, RNA polymerase II-specific; GO:0035497|cAMP response element binding; GO:0042803|protein homodimerization activity; GO:0046982|protein heterodimerization activity	ko:K09048|CREB3	ko04022|cGMP-PKG signaling pathway; ko04024|cAMP signaling pathway; ko04151|PI3K-Akt signaling pathway; ko04152|AMPK signaling pathway; ko04211|Longevity regulating pathway; ko04261|Adrenergic signaling in cardiomyocytes; ko04668|TNF signaling pathway; ko04725|Cholinergic synapse; ko04728|Dopaminergic synapse; ko04911|Insulin secretion; ko04915|Estrogen signaling pathway; ko04916|Melanogenesis; k…	2393	XP_004948873.2	XP_004948873.2 cyclic AMP-responsive element-binding protein 3-like protein 3 isoform X1 [Gallus gallus]	sp|Q68CJ9|CR3L3_HUMAN	sp|Q68CJ9|CR3L3_HUMAN Cyclic AMP-responsive element-binding protein 3-like protein 3 OS=Homo sapiens GN=CREB3L3 PE=1 SV=2	9031.ENSGALP00000001898	cAMP responsive element binding protein 3-like 3	_	KOG0709	_	PF00170.18|bZIP_1|bZIP transcription factor|ENSGALT00000001900|m.9970:262-324;PF07716.12|bZIP_2|Basic region leucine zipper|ENSGALT00000001900|m.9970:266-316;PF03131.14|bZIP_Maf|bZIP Maf transcription factor|ENSGALT00000001900|m.9970:257-328
ENSGALG00000001263	1.798100034	10.29761567	-2.511164248	1.55E-81	1.31E-79	down	yes	1.643055467	1.938581119	1.812663515	10.47103063	10.19548988	10.22632649	19	2867022	2901742	-	GTF2IRD1	protein_coding	GO:0006355|regulation of transcription, DNA-templated; GO:0006366|transcription by RNA polymerase II; GO:0007275|multicellular organism development; GO:0014886|transition between slow and fast fiber	GO:0005634|nucleus; GO:0005654|nucleoplasm; GO:0005737|cytoplasm; GO:0005829|cytosol	GO:0000981|DNA-binding transcription factor activity, RNA polymerase II-specific; GO:0003677|DNA binding; GO:0003700|DNA-binding transcription factor activity	ko:K03121|TFII-I,GTF2I	ko03022|Basal transcription factors; ko04022|cGMP-PKG signaling pathway; ko05168|Herpes simplex infection	2790	XP_015151447.1	XP_015151447.1 general transcription factor II-I repeat domain-containing protein 1 isoform X2 [Gallus gallus]	sp|Q9UHL9|GT2D1_HUMAN	sp|Q9UHL9|GT2D1_HUMAN General transcription factor II-I repeat domain-containing protein 1 OS=Homo sapiens GN=GTF2IRD1 PE=1 SV=1	9031.ENSGALP00000001924	PREDICTED: Gallus gallus similar to general transcription factor 3 (LOC417487), mRNA	_	_	NOG29608	PF02946.11|GTF2I|GTF2I-like repeat|ENSGALT00000001926|m.13607:123-197;PF02946.11|GTF2I|GTF2I-like repeat|ENSGALT00000001926|m.13607:351-425;PF02946.11|GTF2I|GTF2I-like repeat|ENSGALT00000001926|m.13607:546-619;PF02946.11|GTF2I|GTF2I-like repeat|ENSGALT00000001926|m.13607:689-763;PF02946.11|GTF2I|GTF2I-like repeat|ENSGALT00000001926|m.13607:786-858
ENSGALG00000001409	0.562550102	1.995396443	-1.808413618	7.97E-10	3.47E-09	down	yes	0.652117439	0.621572995	0.413959873	2.387516522	1.487281368	2.111391438	13	8854546	8878613	+	IL-12B	protein_coding	--	GO:0005615|extracellular space; GO:0016020|membrane	GO:0004896|cytokine receptor activity; GO:0005125|cytokine activity	ko:K05425|IL12B	ko04060|Cytokine-cytokine receptor interaction; ko04620|Toll-like receptor signaling pathway; ko04622|RIG-I-like receptor signaling pathway; ko04630|Jak-STAT signaling pathway; ko04658|Th1 and Th2 cell differentiation; ko04940|Type I diabetes mellitus; ko05133|Pertussis; ko05134|Legionellosis; ko05140|Leishmaniasis; ko05142|Chagas disease (American trypanosomiasis); ko05143|African trypanosomiasi…	1871	NP_998736.1	NP_998736.1 interleukin-12 subunit beta precursor [Gallus gallus]	sp|O02744|IL12B_FELCA	sp|O02744|IL12B_FELCA Interleukin-12 subunit beta OS=Felis catus GN=IL12B PE=2 SV=1	9031.ENSGALP00000040257	interleukin 12B	_	_	NOG45642	PF10420.6|IL12p40_C|Cytokine interleukin-12p40 C-terminus|ENSGALT00000041052|m.8525:125-208
ENSGALG00000001437	0.856151759	1.834483905	-1.090525473	1.54E-05	4.23E-05	down	yes	0.990996353	0.822565343	0.754893581	1.491045931	1.723036914	2.289368871	24	1887297	2185646	+	NTM	protein_coding	GO:0007155|cell adhesion	GO:0005886|plasma membrane; GO:0031225|anchored component of membrane	--	ko:K06774|HNT	--	1973	BAA31514.1	BAA31514.1 CEPU-1 [Gallus gallus]	sp|Q90773|CEPU1_CHICK	sp|Q90773|CEPU1_CHICK Protein CEPU-1 OS=Gallus gallus PE=1 SV=1	59729.ENSTGUP00000000712	Neurotrimin Precursor (hNT) [Taeniopygia guttata]	_	KOG3510	_	PF07679.13|I-set|Immunoglobulin I-set domain|ENSGALT00000091599|m.6130:123-217;PF07679.13|I-set|Immunoglobulin I-set domain|ENSGALT00000091599|m.6130:221-303;PF07679.13|I-set|Immunoglobulin I-set domain|ENSGALT00000091599|m.6130:314-395;PF13927.3|Ig_3|Immunoglobulin domain|ENSGALT00000091599|m.6130:221-290;PF13927.3|Ig_3|Immunoglobulin domain|ENSGALT00000091599|m.6130:307-384;PF00047.22|ig|Immuno…
ENSGALG00000001442	10.2010658	4.759687314	1.098166862	3.81E-14	2.39E-13	up	yes	10.51226162	11.49003236	8.600903415	5.028139762	4.735000083	4.515922098	24	2144948	2396494	-	OPCML	protein_coding	GO:0007155|cell adhesion	GO:0005886|plasma membrane; GO:0031225|anchored component of membrane	--	ko:K06773|OPCML,OBCAM	--	1549	XP_010721921.1	XP_010721921.1 PREDICTED: opioid-binding protein/cell adhesion molecule isoform X1 [Meleagris gallopavo]	sp|Q98892|OBCAM_CHICK	sp|Q98892|OBCAM_CHICK Opioid-binding protein/cell adhesion molecule homolog OS=Gallus gallus GN=OPCML PE=1 SV=2	_	_	_	_	_	PF07679.13|I-set|Immunoglobulin I-set domain|ENSGALT00000002194|m.6134:41-135;PF07679.13|I-set|Immunoglobulin I-set domain|ENSGALT00000002194|m.6134:139-219;PF07679.13|I-set|Immunoglobulin I-set domain|ENSGALT00000002194|m.6134:231-313;PF13927.3|Ig_3|Immunoglobulin domain|ENSGALT00000002194|m.6134:138-208;PF13927.3|Ig_3|Immunoglobulin domain|ENSGALT00000002194|m.6134:225-302;PF00047.22|ig|Immunog…
ENSGALG00000001445	3.692649412	9.747985755	-1.398025424	3.15E-17	2.46E-16	down	yes	4.159822824	3.438709376	3.479416036	10.15527353	10.2098849	8.87879884	13	8593917	8632025	-	FABP6	protein_coding	GO:0006869|lipid transport; GO:0008206|bile acid metabolic process	GO:0005737|cytoplasm; GO:0016020|membrane	GO:0005215|transporter activity; GO:0032052|bile acid binding	ko:K08755|FABP6	ko03320|PPAR signaling pathway	1292	XP_013033960.1	XP_013033960.1 PREDICTED: gastrotropin isoform X2 [Anser cygnoides domesticus]	sp|P51162|FABP6_MOUSE	sp|P51162|FABP6_MOUSE Gastrotropin OS=Mus musculus GN=Fabp6 PE=2 SV=2	9031.ENSGALP00000002196	fatty acid binding protein 6, ileal (gastrotropin)	_	KOG4015	_	PF14651.3|Lipocalin_7|Lipocalin / cytosolic fatty-acid binding protein family|ENSGALT00000002198|m.8518:1-128
ENSGALG00000001463	6.905918108	2.923280062	1.237405964	1.02E-09	4.40E-09	up	yes	6.897904401	5.514360421	8.305489503	3.197258971	2.657693502	2.914887713	23	3357695	3366101	-	PDIK1L	protein_coding	--	GO:0005654|nucleoplasm	GO:0004674|protein serine/threonine kinase activity; GO:0005524|ATP binding	ko:K17539|PDIK1L,CLIK1L	--	1137	POI27291.1	POI27291.1 hypothetical protein CIB84_008959, partial [Bambusicola thoracicus]	sp|Q8QZR7|PDK1L_MOUSE	sp|Q8QZR7|PDK1L_MOUSE Serine/threonine-protein kinase PDIK1L OS=Mus musculus GN=Pdik1l PE=2 SV=1	_	_	_	_	_	PF00069.22|Pkinase|Protein kinase domain|ENSGALT00000002218|m.5448:50-361;PF07714.14|Pkinase_Tyr|Protein tyrosine kinase|ENSGALT00000002218|m.5448:52-128;PF07714.14|Pkinase_Tyr|Protein tyrosine kinase|ENSGALT00000002218|m.5448:156-359
ENSGALG00000001531	0.886943509	0.396801189	1.140693229	0.000351189	0.000794202	up	yes	1.066695696	0.795586731	0.798548101	0.345892805	0.392779473	0.45173129	18	3342109	3349216	-	ENSGALG00000001531	protein_coding	GO:0030389|fructosamine metabolic process; GO:0030393|fructoselysine metabolic process; GO:0030855|epithelial cell differentiation; GO:0043687|post-translational protein modification	GO:0005829|cytosol	GO:0016301|kinase activity; GO:0030387|fructosamine-3-kinase activity	ko:K15522|FN3K	--	2865	XP_415601.1	XP_415601.1 fructosamine-3-kinase isoform X1 [Gallus gallus]	sp|Q9H479|FN3K_HUMAN	sp|Q9H479|FN3K_HUMAN Fructosamine-3-kinase OS=Homo sapiens GN=FN3K PE=1 SV=1	9031.ENSGALP00000002326	fructosamine 3 kinase	COG3001	KOG3021	_	PF03881.11|Fructosamin_kin|Fructosamine kinase|ENSGALT00000002328|m.12607:22-310;PF01636.20|APH|Phosphotransferase enzyme family|ENSGALT00000002328|m.12607:23-252
ENSGALG00000001545	0.445711198	0.924788442	-1.036520074	0.004616545	0.008706453	down	yes	0.513308223	0.43281174	0.391013631	0.849551816	0.893250715	1.031562795	18	3365331	3388901	+	RAB40B	protein_coding	GO:0016567|protein ubiquitination; GO:0035556|intracellular signal transduction; GO:0072659|protein localization to plasma membrane; GO:1990967|multi-organism toxin transport	GO:0005635|nuclear envelope; GO:0005768|endosome; GO:0005886|plasma membrane; GO:0008021|synaptic vesicle; GO:0030667|secretory granule membrane; GO:0048471|perinuclear region of cytoplasm	GO:0003924|GTPase activity; GO:0005525|GTP binding	ko:K07928|RAB40	--	2053	NP_001264979.1	NP_001264979.1 ras-related protein Rab-40B [Gallus gallus]	sp|Q12829|RB40B_HUMAN	sp|Q12829|RB40B_HUMAN Ras-related protein Rab-40B OS=Homo sapiens GN=RAB40B PE=2 SV=1	9031.ENSGALP00000002347	RAB40B, member RAS oncogene family	COG1100	KOG0078	_	PF00071.19|Ras|Ras family|ENSGALT00000002349|m.12610:16-174;PF08477.10|Roc|Ras of Complex, Roc, domain of DAPkinase|ENSGALT00000002349|m.12610:16-128;PF07525.13|SOCS_box|SOCS box|ENSGALT00000002349|m.12610:189-223;PF00025.18|Arf|ADP-ribosylation factor family|ENSGALT00000002349|m.12610:15-130
ENSGALG00000001561	2.371345359	5.617060327	-1.240604565	4.40E-14	2.74E-13	down	yes	2.749512522	1.981187297	2.383336259	5.830884452	5.427736436	5.592560093	21	2245514	2268919	+	MXRA8	protein_coding	GO:0060857|establishment of glial blood-brain barrier	GO:0009986|cell surface; GO:0016021|integral component of membrane; GO:0070062|extracellular exosome	--	--	--	2089	XP_024998251.1	XP_024998251.1 matrix remodeling-associated protein 8 isoform X1 [Gallus gallus]	sp|Q90WI4|MXRA8_CHICK	sp|Q90WI4|MXRA8_CHICK Matrix remodeling-associated protein 8 OS=Gallus gallus GN=MXRA8 PE=2 SV=1	_	_	_	_	_	PF07686.14|V-set|Immunoglobulin V-set domain|ENSGALT00000104012|m.3915:42-156;PF07686.14|V-set|Immunoglobulin V-set domain|ENSGALT00000104012|m.3915:176-288
ENSGALG00000001564	18.34872066	6.651647196	1.462514671	7.88E-44	2.31E-42	up	yes	19.61988981	16.79615646	18.6301157	6.582702197	5.701475058	7.670764333	19	3422032	3455961	+	ATP2A3	protein_coding	--	GO:0016021|integral component of membrane; GO:0033017|sarcoplasmic reticulum membrane	GO:0005388|calcium transmembrane transporter activity, phosphorylative mechanism; GO:0005524|ATP binding; GO:0046872|metal ion binding	ko:K05853|ATP2A	ko04020|Calcium signaling pathway; ko04022|cGMP-PKG signaling pathway; ko04972|Pancreatic secretion; ko05010|Alzheimer's disease	3878	NP_990222.1	NP_990222.1 sarcoplasmic/endoplasmic reticulum calcium ATPase 3 [Gallus gallus]	sp|Q9YGL9|AT2A3_CHICK	sp|Q9YGL9|AT2A3_CHICK Sarcoplasmic/endoplasmic reticulum calcium ATPase 3 OS=Gallus gallus GN=ATP2A3 PE=2 SV=1	9031.ENSGALP00000002373	Sarcoplasmic/endoplasmic reticulum calcium ATPase 3 (EC 3.6.3.8)(ChkSERCA3)(SERCA3)(Calcium [...]	COG0474	KOG0202	_	PF00122.17|E1-E2_ATPase|E1-E2 ATPase|ENSGALT00000002375|m.13630:122-370;PF00689.18|Cation_ATPase_C|Cation transporting ATPase, C-terminus|ENSGALT00000002375|m.13630:814-1017;PF13246.3|Cation_ATPase|Cation transport ATPase (P-type)|ENSGALT00000002375|m.13630:448-558;PF00690.23|Cation_ATPase_N|Cation transporter/ATPase, N-terminus|ENSGALT00000002375|m.13630:35-102;PF00702.23|Hydrolase|haloacid deha…
ENSGALG00000001583	5.911567613	12.79149076	-1.112260769	4.25E-17	3.29E-16	down	yes	4.825476402	7.247282631	5.661943804	12.69102159	13.96714427	11.71630642	17	8597003	8608024	-	TRAF1	protein_coding	GO:0006915|apoptotic process; GO:0007165|signal transduction; GO:0051092|positive regulation of NF-kappaB transcription factor activity; GO:2001236|regulation of extrinsic apoptotic signaling pathway	GO:0005737|cytoplasm	GO:0005164|tumor necrosis factor receptor binding; GO:0008270|zinc ion binding; GO:0031625|ubiquitin protein ligase binding; GO:0031996|thioesterase binding; GO:0042802|identical protein binding	ko:K03172|TRAF1	ko04064|NF-kappa B signaling pathway; ko04210|Apoptosis; ko04668|TNF signaling pathway; ko05168|Herpes simplex infection; ko05169|Epstein-Barr virus infection; ko05200|Pathways in cancer; ko05202|Transcriptional misregulation in cancer; ko05203|Viral carcinogenesis; ko05222|Small cell lung cancer	2708	XP_024997266.1	XP_024997266.1 TNF receptor-associated factor 1 isoform X1 [Gallus gallus]	sp|P39428|TRAF1_MOUSE	sp|P39428|TRAF1_MOUSE TNF receptor-associated factor 1 OS=Mus musculus GN=Traf1 PE=1 SV=2	9031.ENSGALP00000002401	TNF receptor-associated factor 1	_	KOG0297	_	PF16673.2|TRAF_BIRC3_bd|TNF receptor-associated factor BIRC3 binding domain|ENSGALT00000002404|m.12320:347-403;PF02176.15|zf-TRAF|TRAF-type zinc finger|ENSGALT00000002404|m.12320:152-206;PF00097.22|zf-C3HC4|Zinc finger, C3HC4 type (RING finger)|ENSGALT00000002404|m.12320:60-99
ENSGALG00000001608	0.241877264	0.581244683	-1.231034404	0.00106264	0.002229147	down	yes	0.273010824	0.24465439	0.207966577	0.547693477	0.467890727	0.728149843	22	2087959	2217683	+	UNC5D	protein_coding	GO:0006915|apoptotic process; GO:0007165|signal transduction; GO:0007411|axon guidance; GO:0021859|pyramidal neuron differentiation; GO:0098742|cell-cell adhesion via plasma-membrane adhesion molecules; GO:2001222|regulation of neuron migration	GO:0005886|plasma membrane; GO:0009986|cell surface; GO:0016021|integral component of membrane	--	ko:K07521|UNC5	ko04360|Axon guidance	3237	XP_424529.4	XP_424529.4 netrin receptor UNC5D isoform X1 [Gallus gallus]	sp|Q8K1S2|UNC5D_MOUSE	sp|Q8K1S2|UNC5D_MOUSE Netrin receptor UNC5D OS=Mus musculus GN=Unc5d PE=1 SV=1	9031.ENSGALP00000002444	unc-5 homolog D (C. elegans)	_	KOG1480	_	PF00791.17|ZU5|ZU5 domain|ENSGALT00000069231|m.4689:608-702;PF00531.19|Death|Death domain|ENSGALT00000069231|m.4689:922-993;PF07679.13|I-set|Immunoglobulin I-set domain|ENSGALT00000069231|m.4689:224-312;PF13927.3|Ig_3|Immunoglobulin domain|ENSGALT00000069231|m.4689:229-299;PF00090.16|TSP_1|Thrombospondin type 1 domain|ENSGALT00000069231|m.4689:320-366;PF00090.16|TSP_1|Thrombospondin type 1 domain…
ENSGALG00000001620	0.754165848	1.718639519	-1.17767936	0.000528882	0.001159377	down	yes	0.956820028	0.677350197	0.628327321	2.24631061	1.44843067	1.461177276	17	8579238	8586394	+	ENSGALG00000001620	protein_coding	GO:0010038|response to metal ion	--	GO:0005507|copper ion binding	ko:K03926|cutA	--	1597	XP_415407.5	XP_415407.5 protein CutA [Gallus gallus]	sp|Q7T3C3|CUTA_DANRE	sp|Q7T3C3|CUTA_DANRE Protein CutA homolog OS=Danio rerio GN=cuta PE=2 SV=1	9031.ENSGALP00000038103	cutA divalent cation tolerance homolog (E. coli)	COG1324	KOG3338	_	PF03091.12|CutA1|CutA1 divalent ion tolerance protein|ENSGALT00000002476|m.12317:75-171
ENSGALG00000001698	0.219836431	0.608899087	-1.429096697	0.000141902	0.000340334	down	yes	0.29124508	0.27582398	0.092440233	0.588838287	0.69591762	0.541941353	13	7912871	7955961	-	GABRA1	protein_coding	GO:0007214|gamma-aminobutyric acid signaling pathway	GO:0030054|cell junction; GO:0034707|chloride channel complex; GO:0045211|postsynaptic membrane; GO:1902711|GABA-A receptor complex	GO:0004890|GABA-A receptor activity; GO:0022851|GABA-gated chloride ion channel activity; GO:1904315|transmitter-gated ion channel activity involved in regulation of postsynaptic membrane potential	ko:K05175|GABRA	ko04080|Neuroactive ligand-receptor interaction; ko04723|Retrograde endocannabinoid signaling; ko04727|GABAergic synapse; ko04742|Taste transduction; ko05032|Morphine addiction; ko05033|Nicotine addiction	4141	XP_010013266.1	XP_010013266.1 PREDICTED: gamma-aminobutyric acid receptor subunit alpha-1 [Nestor notabilis]	sp|P19150|GBRA1_CHICK	sp|P19150|GBRA1_CHICK Gamma-aminobutyric acid receptor subunit alpha-1 OS=Gallus gallus GN=GABRA1 PE=2 SV=1	9031.ENSGALP00000002606	Gamma-aminobutyric acid receptor subunit alpha-1 Precursor (GABA(A) receptor subunit alpha-1 [...]	_	KOG3642	_	PF02931.20|Neur_chan_LBD|Neurotransmitter-gated ion-channel ligand binding domain|ENSGALT00000002609|m.8499:43-249;PF02932.13|Neur_chan_memb|Neurotransmitter-gated ion-channel transmembrane region|ENSGALT00000002609|m.8499:257-341
ENSGALG00000001711	0.494579488	1.121375507	-1.164924378	0.001088508	0.002278662	down	yes	0.336747562	0.769758298	0.377232606	1.393336839	0.916608488	1.054181196	10	2810721	2835077	-	PPCDC	protein_coding	GO:0009108|coenzyme biosynthetic process; GO:0015937|coenzyme A biosynthetic process	GO:0005829|cytosol	GO:0004633|phosphopantothenoylcysteine decarboxylase activity; GO:0042802|identical protein binding	ko:K01598|PPCDC,coaC	ko00770|Pantothenate and CoA biosynthesis; ko01100|Metabolic pathways	2409	XP_021263553.1	XP_021263553.1 phosphopantothenoylcysteine decarboxylase isoform X6 [Numida meleagris]	sp|Q96CD2|COAC_HUMAN	sp|Q96CD2|COAC_HUMAN Phosphopantothenoylcysteine decarboxylase OS=Homo sapiens GN=PPCDC PE=1 SV=2	9031.ENSGALP00000002623	annotation not avaliable	COG0452	KOG0672	_	PF02441.16|Flavoprotein|Flavoprotein|ENSGALT00000086692|m.5200:19-149
ENSGALG00000001768	4.906675375	10.3571551	-1.076265042	7.81E-37	1.71E-35	down	yes	4.543636264	4.999073001	5.177316861	10.00511567	11.40013135	9.66621827	13	5570216	6186858	-	TENM2	protein_coding	GO:0000122|negative regulation of transcription by RNA polymerase II; GO:0000902|cell morphogenesis; GO:0006351|transcription, DNA-templated; GO:0007157|heterophilic cell-cell adhesion via plasma membrane cell adhesion molecules; GO:0007411|axon guidance; GO:0035584|calcium-mediated signaling using intracellular calcium source; GO:0048666|neuron development; GO:0051491|positive regulation of filo…	GO:0005634|nucleus; GO:0005783|endoplasmic reticulum; GO:0005794|Golgi apparatus; GO:0005886|plasma membrane; GO:0005887|integral component of plasma membrane; GO:0005911|cell-cell junction; GO:0016605|PML body; GO:0030054|cell junction; GO:0030175|filopodium; GO:0030425|dendrite; GO:0030426|growth cone; GO:0043005|neuron projection; GO:0043197|dendritic spine; GO:0045202|synapse; GO:0045211|post…	GO:0005102|signaling receptor binding; GO:0005509|calcium ion binding; GO:0042803|protein homodimerization activity; GO:0046982|protein heterodimerization activity; GO:0050839|cell adhesion molecule binding	--	--	9289	XP_015731418.1	XP_015731418.1 PREDICTED: teneurin-2 isoform X4 [Coturnix japonica]	sp|Q9DER5|TEN2_CHICK	sp|Q9DER5|TEN2_CHICK Teneurin-2 OS=Gallus gallus GN=TENM2 PE=1 SV=1	9031.ENSGALP00000002709	Teneurin-2 (Ten-2)(Tenascin-M2)(Ten-m2)(Protein Odd Oz/ten-m homolog 2)(Neurestin); May func [...]	_	KOG1225;KOG4659	_	PF06484.9|Ten_N|Teneurin Intracellular Region|ENSGALT00000002712|m.8477:10-402;PF15636.3|Tox-GHH|GHH signature containing HNH/Endo VII superfamily nuclease toxin|ENSGALT00000002712|m.8477:2718-2795;PF07974.10|EGF_2|EGF-like domain|ENSGALT00000002712|m.8477:702-727
ENSGALG00000001773	2.476251201	6.677583467	-1.427512925	6.94E-33	1.27E-31	down	yes	2.631922533	2.441105777	2.355725294	6.197355506	6.890862212	6.944532684	28	1679119	1722626	-	RFX2	protein_coding	GO:0001675|acrosome assembly; GO:0006351|transcription, DNA-templated; GO:0006357|regulation of transcription by RNA polymerase II; GO:0007286|spermatid development; GO:0045944|positive regulation of transcription by RNA polymerase II; GO:0060271|cilium assembly; GO:1990830|cellular response to leukemia inhibitory factor	GO:0005634|nucleus; GO:0005737|cytoplasm	GO:0000978|RNA polymerase II proximal promoter sequence-specific DNA binding; GO:0003677|DNA binding; GO:0003700|DNA-binding transcription factor activity	ko:K09173|RFX1_2_3	--	3820	XP_004948803.1	XP_004948803.1 DNA-binding protein RFX2 isoform X1 [Gallus gallus]	sp|P48378|RFX2_HUMAN	sp|P48378|RFX2_HUMAN DNA-binding protein RFX2 OS=Homo sapiens GN=RFX2 PE=1 SV=2	9031.ENSGALP00000002721	regulatory factor X, 2 (influences HLA class II expression)	_	KOG3712	_	PF04589.10|RFX1_trans_act|RFX1 transcription activation region|ENSGALT00000093923|m.9811:16-171;PF02257.12|RFX_DNA_binding|RFX DNA-binding domain|ENSGALT00000093923|m.9811:216-290
ENSGALG00000001801	1.742014516	4.403061207	-1.332765029	2.71E-13	1.58E-12	down	yes	1.649778979	1.792028711	1.784235859	4.114092071	5.25207376	3.843017789	Z	68726465	68758615	+	IFT74	protein_coding	GO:0003334|keratinocyte development; GO:0007219|Notch signaling pathway; GO:0007368|determination of left/right symmetry; GO:0007507|heart development; GO:0033630|positive regulation of cell adhesion mediated by integrin; GO:0035735|intraciliary transport involved in cilium assembly; GO:0045944|positive regulation of transcription by RNA polymerase II; GO:0050680|negative regulation of epithelial…	GO:0005634|nucleus; GO:0005813|centrosome; GO:0005929|cilium; GO:0030992|intraciliary transport particle B; GO:0031410|cytoplasmic vesicle; GO:0031514|motile cilium; GO:0097542|ciliary tip	GO:0003682|chromatin binding; GO:0048487|beta-tubulin binding	ko:K19679|IFT74	--	2474	XP_003643118.1	XP_003643118.1 intraflagellar transport protein 74 homolog [Gallus gallus]	sp|Q96LB3|IFT74_HUMAN	sp|Q96LB3|IFT74_HUMAN Intraflagellar transport protein 74 homolog OS=Homo sapiens GN=IFT74 PE=1 SV=1	9031.ENSGALP00000002778	annotation not avaliable	_	_	NOG128006	_
ENSGALG00000001802	9.040502046	4.476206337	1.012501846	2.67E-25	3.40E-24	up	yes	9.474727949	8.506382157	9.140396031	4.125559738	4.405745378	4.897313895	18	4247802	4258928	+	JMJD6	protein_coding	GO:0002040|sprouting angiogenesis; GO:0006351|transcription, DNA-templated; GO:0006355|regulation of transcription, DNA-templated; GO:0006397|mRNA processing; GO:0008380|RNA splicing; GO:0018395|peptidyl-lysine hydroxylation to 5-hydroxy-L-lysine; GO:0030154|cell differentiation; GO:0048024|regulation of mRNA splicing, via spliceosome	GO:0005654|nucleoplasm; GO:0005730|nucleolus	GO:0003727|single-stranded RNA binding; GO:0033746|histone demethylase activity (H3-R2 specific); GO:0033749|histone demethylase activity (H4-R3 specific); GO:0046872|metal ion binding; GO:0070815|peptidyl-lysine 5-dioxygenase activity	ko:K11323|JMJD6	--	4905	XP_011585496.1	XP_011585496.1 PREDICTED: bifunctional arginine demethylase and lysyl-hydroxylase JMJD6 isoform X2 [Aquila chrysaetos canadensis]	sp|Q5ZMK5|JMJD6_CHICK	sp|Q5ZMK5|JMJD6_CHICK Bifunctional arginine demethylase and lysyl-hydroxylase JMJD6 OS=Gallus gallus GN=JMJD6 PE=2 SV=1	9031.ENSGALP00000002781	Histone arginine demethylase JMJD6 (EC 1.14.11.-)(JmjC domain-containing protein 6)(Jumonji [...]	_	KOG2130	_	PF02373.19|JmjC|JmjC domain, hydroxylase|ENSGALT00000002784|m.12657:174-288;PF13621.3|Cupin_8|Cupin-like domain|ENSGALT00000002784|m.12657:57-288
ENSGALG00000001806	3.346790414	1.406655662	1.244593329	1.27E-07	4.50E-07	up	yes	3.339059268	3.766463316	2.934848658	1.380199004	1.378633461	1.461134522	28	1615042	1616784	+	ENSGALG00000001806	protein_coding	GO:0006486|protein glycosylation	GO:0016021|integral component of membrane; GO:0032580|Golgi cisterna membrane	GO:0017060|3-galactosyl-N-acetylglucosaminide 4-alpha-L-fucosyltransferase activity	ko:K00716|FUT3	ko00601|Glycosphingolipid biosynthesis - lacto and neolacto series; ko01100|Metabolic pathways	1436	XP_025000115.1	XP_025000115.1 alpha-(1,3)-fucosyltransferase 6 [Gallus gallus]	sp|Q9GKU6|FUT6_PONPY	sp|Q9GKU6|FUT6_PONPY Alpha-(1,3)-fucosyltransferase 6 OS=Pongo pygmaeus GN=FUT6 PE=3 SV=1	9031.ENSGALP00000040459	Alpha (1,3) fucosyltransferase Fragment	_	KOG2619	_	PF00852.16|Glyco_transf_10|Glycosyltransferase family 10 (fucosyltransferase) C-term|ENSGALT00000041254|m.9786:189-360;PF17039.2|Glyco_tran_10_N|Fucosyltransferase, N-terminal|ENSGALT00000041254|m.9786:67-173
ENSGALG00000001812	0.449881728	1.049615998	-1.204206749	0.000520806	0.001143955	down	yes	0.317279676	0.531725107	0.500640399	1.048523827	1.147272707	0.953051459	28	1582029	1594481	-	ATCAY	protein_coding	GO:0006810|transport; GO:0031175|neuron projection development; GO:0032880|regulation of protein localization; GO:0048311|mitochondrion distribution; GO:2000212|negative regulation of glutamate metabolic process	GO:0005737|cytoplasm; GO:0030054|cell junction; GO:0030424|axon; GO:0030425|dendrite; GO:0031966|mitochondrial membrane; GO:0043005|neuron projection; GO:0045202|synapse	GO:0019894|kinesin binding; GO:0050699|WW domain binding	ko:K18450|ATCAY	--	2325	XP_015155320.1	XP_015155320.1 caytaxin isoform X1 [Gallus gallus]	sp|Q86WG3|ATCAY_HUMAN	sp|Q86WG3|ATCAY_HUMAN Caytaxin OS=Homo sapiens GN=ATCAY PE=1 SV=2	9031.ENSGALP00000002798	ataxia, cerebellar, Cayman type (caytaxin)	_	KOG4406	_	PF12496.5|BNIP2|Bcl2-/adenovirus E1B nineteen kDa-interacting protein 2|ENSGALT00000041255|m.9784:61-189;PF13716.3|CRAL_TRIO_2|Divergent CRAL/TRIO domain|ENSGALT00000041255|m.9784:192-328;PF00650.17|CRAL_TRIO|CRAL/TRIO domain|ENSGALT00000041255|m.9784:246-316
ENSGALG00000001824	1.409006374	4.403864221	-1.63716118	3.48E-15	2.35E-14	down	yes	1.221586301	1.413165282	1.592267539	3.81893456	4.745438874	4.647219229	11	1164536	1167744	+	ENSGALG00000001824	protein_coding	--	--	--	--	--	1941	XP_003641962.1	XP_003641962.1 uncharacterized protein LOC100857820 [Gallus gallus]	_	_	9031.ENSGALP00000002815	hypothetical protein LOC769576	COG1028	KOG1611	_	PF00106.22|adh_short|short chain dehydrogenase|ENSGALT00000002818|m.6270:8-217;PF13561.3|adh_short_C2|Enoyl-(Acyl carrier protein) reductase|ENSGALT00000002818|m.6270:13-224;PF08659.7|KR|KR domain|ENSGALT00000002818|m.6270:9-131
ENSGALG00000001840	0.367750629	0.929315998	-1.314176422	2.96E-06	8.90E-06	down	yes	0.411176734	0.443345792	0.248729362	0.864295378	0.94701592	0.976636695	Z	68766291	68802701	+	TEK	protein_coding	GO:0001525|angiogenesis; GO:0001934|positive regulation of protein phosphorylation; GO:0001935|endothelial cell proliferation; GO:0002040|sprouting angiogenesis; GO:0007169|transmembrane receptor protein tyrosine kinase signaling pathway; GO:0007507|heart development; GO:0010595|positive regulation of endothelial cell migration; GO:0014068|positive regulation of phosphatidylinositol 3-kinase sign…	GO:0001725|stress fiber; GO:0005576|extracellular region; GO:0005737|cytoplasm; GO:0005815|microtubule organizing center; GO:0005884|actin filament; GO:0005887|integral component of plasma membrane; GO:0005902|microvillus; GO:0005911|cell-cell junction; GO:0005925|focal adhesion; GO:0009925|basal plasma membrane; GO:0009986|cell surface; GO:0016324|apical plasma membrane; GO:0045121|membrane raft	GO:0004713|protein tyrosine kinase activity; GO:0004714|transmembrane receptor protein tyrosine kinase activity; GO:0005524|ATP binding	ko:K05121|TEK,TIE2,CD202	ko04014|Ras signaling pathway; ko04015|Rap1 signaling pathway; ko04066|HIF-1 signaling pathway; ko04151|PI3K-Akt signaling pathway; ko05323|Rheumatoid arthritis	4357	XP_004949637.1	XP_004949637.1 angiopoietin-1 receptor [Gallus gallus]	sp|Q06807|TIE2_BOVIN	sp|Q06807|TIE2_BOVIN Angiopoietin-1 receptor OS=Bos taurus GN=TEK PE=2 SV=1	9031.ENSGALP00000002841	TEK tyrosine kinase, endothelial (venous malformations, multiple cutaneous and mucosal)	COG0515	KOG0200	_	PF07714.14|Pkinase_Tyr|Protein tyrosine kinase|ENSGALT00000102096|m.11877:828-1094;PF00069.22|Pkinase|Protein kinase domain|ENSGALT00000102096|m.11877:831-1093;PF10430.6|Ig_Tie2_1|Tie-2 Ig-like domain 1|ENSGALT00000102096|m.11877:24-118;PF00041.18|fn3|Fibronectin type III domain|ENSGALT00000102096|m.11877:451-527;PF00041.18|fn3|Fibronectin type III domain|ENSGALT00000102096|m.11877:544-629;PF0004…
ENSGALG00000001844	3.508044776	1.615214189	1.114143979	0.000180768	0.000426299	up	yes	4.107323204	2.796386302	3.620424823	1.56703307	1.902905255	1.375704244	19	4300257	4302289	-	ALKBH4	protein_coding	GO:0006351|transcription, DNA-templated; GO:0006355|regulation of transcription, DNA-templated; GO:0006482|protein demethylation; GO:0031032|actomyosin structure organization; GO:0036090|cleavage furrow ingression	GO:0005634|nucleus; GO:0005737|cytoplasm; GO:0030496|midbody; GO:0070938|contractile ring	GO:0003779|actin binding; GO:0016706|2-oxoglutarate-dependent dioxygenase activity; GO:0032451|demethylase activity; GO:0046872|metal ion binding	ko:K10766|ALKBH4	--	898	XP_415758.3	XP_415758.3 alpha-ketoglutarate-dependent dioxygenase alkB homolog 4 [Gallus gallus]	sp|Q9NXW9|ALKB4_HUMAN	sp|Q9NXW9|ALKB4_HUMAN Alpha-ketoglutarate-dependent dioxygenase alkB homolog 4 OS=Homo sapiens GN=ALKBH4 PE=1 SV=1	_	_	_	_	_	_
ENSGALG00000001862	0.391170893	1.297133784	-1.704117968	3.41E-06	1.02E-05	down	yes	0.156295407	0.630277605	0.386939667	1.278687594	1.151290634	1.461423125	18	4293769	4305245	+	ST6GALNAC1	protein_coding	GO:0001574|ganglioside biosynthetic process; GO:0009311|oligosaccharide metabolic process; GO:0009312|oligosaccharide biosynthetic process; GO:0018279|protein N-linked glycosylation via asparagine	GO:0000139|Golgi membrane; GO:0016021|integral component of membrane	GO:0001665|alpha-N-acetylgalactosaminide alpha-2,6-sialyltransferase activity	ko:K03479|SIAT7A,ST6GalNAcI	ko00512|Mucin type O-glycan biosynthesis; ko01100|Metabolic pathways	2697	NP_990571.1	NP_990571.1 alpha-N-acetylgalactosaminide alpha-2,6-sialyltransferase 1 [Gallus gallus]	sp|Q92183|SIA7A_CHICK	sp|Q92183|SIA7A_CHICK Alpha-N-acetylgalactosaminide alpha-2,6-sialyltransferase 1 OS=Gallus gallus GN=ST6GALNAC1 PE=2 SV=1	9031.ENSGALP00000002878	Alpha-N-acetylgalactosaminide alpha-2,6-sialyltransferase 1 (EC 2.4.99.3)(GalNAc alpha-2,6-s [...]	_	KOG2692	_	PF00777.15|Glyco_transf_29|Glycosyltransferase family 29 (sialyltransferase)|ENSGALT00000002882|m.12659:288-574
ENSGALG00000001882	0.688218891	2.040205617	-1.554017309	3.72E-09	1.53E-08	down	yes	0.913220315	0.429537992	0.721898368	1.685124592	2.357861371	2.077630888	21	2563494	2569802	+	TNFRSF18	protein_coding	GO:0002687|positive regulation of leukocyte migration; GO:0006954|inflammatory response; GO:0006955|immune response; GO:0007165|signal transduction; GO:0007275|multicellular organism development; GO:0032496|response to lipopolysaccharide; GO:0033209|tumor necrosis factor-mediated signaling pathway; GO:0042127|regulation of cell population proliferation; GO:0042531|positive regulation of tyrosine …	GO:0005576|extracellular region; GO:0005886|plasma membrane; GO:0005887|integral component of plasma membrane; GO:0009897|external side of plasma membrane	GO:0005031|tumor necrosis factor-activated receptor activity	ko:K05154|TNFRSF18,GITR,CD357	ko04060|Cytokine-cytokine receptor interaction	3058	NP_001026045.1	NP_001026045.1 tumor necrosis factor receptor superfamily member 18 precursor [Gallus gallus]	sp|Q9Y5U5|TNR18_HUMAN	sp|Q9Y5U5|TNR18_HUMAN Tumor necrosis factor receptor superfamily member 18 OS=Homo sapiens GN=TNFRSF18 PE=1 SV=1	9031.ENSGALP00000002913	tumor necrosis factor receptor superfamily, member 18	_	_	NOG46178	_
ENSGALG00000001883	0.297674178	5.035157054	-4.035423909	1.46E-43	4.21E-42	down	yes	0.404538112	0.315145676	0.173338744	5.93448484	4.409816565	4.761169758	18	4308786	4315058	+	ST6GALNAC2	protein_coding	GO:0009311|oligosaccharide metabolic process; GO:0018279|protein N-linked glycosylation via asparagine; GO:0097503|sialylation	GO:0000139|Golgi membrane; GO:0016021|integral component of membrane	GO:0008373|sialyltransferase activity	ko:K06616|SIAT7B,ST6GalNAcII	--	2084	NP_990564.1	NP_990564.1 alpha-N-acetylgalactosaminide alpha-2,6-sialyltransferase 2 [Gallus gallus]	sp|Q92184|SIA7B_CHICK	sp|Q92184|SIA7B_CHICK Alpha-N-acetylgalactosaminide alpha-2,6-sialyltransferase 2 OS=Gallus gallus GN=ST6GALNAC2 PE=2 SV=1	9031.ENSGALP00000002914	Alpha-N-acetylgalactosaminide alpha-2,6-sialyltransferase 2 (EC 2.4.99.-)(GalNAc alpha-2,6-s [...]	_	KOG2692	_	PF00777.15|Glyco_transf_29|Glycosyltransferase family 29 (sialyltransferase)|ENSGALT00000002918|m.12661:121-403
ENSGALG00000001916	0.169867779	1.001569126	-2.491586238	3.47E-18	2.91E-17	down	yes	0.17084656	0.147370407	0.191386369	0.948833508	1.120853624	0.935020247	13	4953827	5426056	+	SLIT3	protein_coding	GO:0007411|axon guidance; GO:0008285|negative regulation of cell population proliferation; GO:0009887|animal organ morphogenesis; GO:0010629|negative regulation of gene expression; GO:0030308|negative regulation of cell growth; GO:0032870|cellular response to hormone stimulus; GO:0035385|Roundabout signaling pathway; GO:0048846|axon extension involved in axon guidance; GO:0050919|negative chemota…	GO:0005615|extracellular space	GO:0005102|signaling receptor binding; GO:0005509|calcium ion binding; GO:0048495|Roundabout binding	ko:K06850|SLIT3	ko04360|Axon guidance	4926	XP_021265915.1	XP_021265915.1 slit homolog 3 protein isoform X1 [Numida meleagris]	sp|Q9WVB4|SLIT3_MOUSE	sp|Q9WVB4|SLIT3_MOUSE Slit homolog 3 protein OS=Mus musculus GN=Slit3 PE=2 SV=2	9031.ENSGALP00000002963	Slit3 protein Fragment	COG4886	KOG4237	_	PF13855.3|LRR_8|Leucine rich repeat|ENSGALT00000093565|m.8446:179-238;PF13855.3|LRR_8|Leucine rich repeat|ENSGALT00000093565|m.8446:227-286;PF13855.3|LRR_8|Leucine rich repeat|ENSGALT00000093565|m.8446:276-332;PF13855.3|LRR_8|Leucine rich repeat|ENSGALT00000093565|m.8446:429-484;PF13855.3|LRR_8|Leucine rich repeat|ENSGALT00000093565|m.8446:449-508;PF13855.3|LRR_8|Leucine rich repeat|ENSGALT000000…
ENSGALG00000001918	3.351920594	1.294050177	1.366286267	1.14E-13	6.86E-13	up	yes	3.570443409	2.776509919	3.708808454	1.187008932	1.433492732	1.261648867	Z	8525124	8538233	+	DNAJB5	protein_coding	GO:0000122|negative regulation of transcription by RNA polymerase II; GO:0006457|protein folding; GO:0006986|response to unfolded protein	GO:0005634|nucleus; GO:0005829|cytosol	GO:0051082|unfolded protein binding; GO:0051087|chaperone binding	ko:K09511|DNAJB5	--	2749	XP_010723544.1	XP_010723544.1 PREDICTED: dnaJ homolog subfamily B member 5 isoform X2 [Meleagris gallopavo]	sp|O89114|DNJB5_MOUSE	sp|O89114|DNJB5_MOUSE DnaJ homolog subfamily B member 5 OS=Mus musculus GN=Dnajb5 PE=2 SV=1	9031.ENSGALP00000002967	DnaJ (Hsp40) homolog, subfamily B, member 5	COG0484	KOG0714	_	PF01556.15|DnaJ_C|DnaJ C terminal domain|ENSGALT00000101250|m.10472:183-341;PF00226.28|DnaJ|DnaJ domain|ENSGALT00000101250|m.10472:16-77
ENSGALG00000001968	0.383183364	0.117281457	1.627180026	0.00186603	0.003762891	up	yes	0.557845987	0.347041471	0.244662636	0.178039915	0.066856378	0.106948078	26	3808445	3837071	-	SYT6	protein_coding	GO:0006906|vesicle fusion; GO:0017158|regulation of calcium ion-dependent exocytosis; GO:0048791|calcium ion-regulated exocytosis of neurotransmitter; GO:0060478|acrosomal vesicle exocytosis	GO:0005829|cytosol; GO:0005886|plasma membrane; GO:0016021|integral component of membrane; GO:0019898|extrinsic component of membrane; GO:0030054|cell junction; GO:0030672|synaptic vesicle membrane; GO:0097038|perinuclear endoplasmic reticulum	GO:0001786|phosphatidylserine binding; GO:0005509|calcium ion binding; GO:0019905|syntaxin binding; GO:0030276|clathrin binding; GO:0042803|protein homodimerization activity; GO:0048306|calcium-dependent protein binding	ko:K19906|SYT6	--	3117	XP_425830.4	XP_425830.4 synaptotagmin-6 [Gallus gallus]	sp|Q5T7P8|SYT6_HUMAN	sp|Q5T7P8|SYT6_HUMAN Synaptotagmin-6 OS=Homo sapiens GN=SYT6 PE=1 SV=3	9031.ENSGALP00000003054	synaptotagmin VI	COG5038	KOG1028	_	PF00168.27|C2|C2 domain|ENSGALT00000003058|m.8158:131-227;PF00168.27|C2|C2 domain|ENSGALT00000003058|m.8158:262-366
ENSGALG00000001998	6.905666941	13.95372316	-1.013743364	1.24E-15	8.71E-15	down	yes	6.372773615	7.021836464	7.322390745	14.8245683	12.92589475	14.11070643	28	2942189	2947196	-	R3HDM4	protein_coding	--	GO:0005634|nucleus	GO:0003676|nucleic acid binding	--	--	1480	XP_021234147.1	XP_021234147.1 R3H domain-containing protein 4 [Numida meleagris]	sp|Q2KIL7|R3HD4_BOVIN	sp|Q2KIL7|R3HD4_BOVIN R3H domain-containing protein 4 OS=Bos taurus GN=R3HDM4 PE=2 SV=1	_	_	_	_	_	PF13902.3|R3H-assoc|R3H-associated N-terminal domain|ENSGALT00000003109|m.10053:66-202;PF01424.19|R3H|R3H domain|ENSGALT00000003109|m.10053:212-266
ENSGALG00000002016	3.313870162	14.30680118	-2.106773253	1.07E-75	7.75E-74	down	yes	3.418772998	2.91342782	3.609409667	13.79028545	15.89917928	13.23093881	12	1720584	1784240	+	PRKCD	protein_coding	GO:0006915|apoptotic process; GO:0007049|cell cycle; GO:0018105|peptidyl-serine phosphorylation; GO:0030837|negative regulation of actin filament polymerization; GO:0032930|positive regulation of superoxide anion generation; GO:0034351|negative regulation of glial cell apoptotic process; GO:0035556|intracellular signal transduction; GO:0042742|defense response to bacterium; GO:0051490|negative re…	GO:0005622|intracellular; GO:0005634|nucleus; GO:0005737|cytoplasm; GO:0005739|mitochondrion; GO:0005783|endoplasmic reticulum; GO:0016020|membrane; GO:0048471|perinuclear region of cytoplasm	GO:0004674|protein serine/threonine kinase activity; GO:0004697|protein kinase C activity; GO:0004715|non-membrane spanning protein tyrosine kinase activity; GO:0005524|ATP binding; GO:0046872|metal ion binding	ko:K06068|PRKCD	ko04062|Chemokine signaling pathway; ko04140|Autophagy - animal; ko04270|Vascular smooth muscle contraction; ko04621|NOD-like receptor signaling pathway; ko04666|Fc gamma R-mediated phagocytosis; ko04722|Neurotrophin signaling pathway; ko04750|Inflammatory mediator regulation of TRP channels; ko04912|GnRH signaling pathway; ko04915|Estrogen signaling pathway; ko04930|Type II diabetes mellitus; ko…	2777	XP_015148252.1	XP_015148252.1 protein kinase C delta type isoform X1 [Gallus gallus]	sp|Q5PU49|KPCD_CANLF	sp|Q5PU49|KPCD_CANLF Protein kinase C delta type OS=Canis lupus familiaris GN=PRKCD PE=2 SV=1	9031.ENSGALP00000003132	protein kinase C, delta	COG0515	KOG0694	_	PF00069.22|Pkinase|Protein kinase domain|ENSGALT00000091006|m.7139:360-612;PF07714.14|Pkinase_Tyr|Protein tyrosine kinase|ENSGALT00000091006|m.7139:359-600;PF00130.19|C1_1|Phorbol esters/diacylglycerol binding domain (C1 domain)|ENSGALT00000091006|m.7139:157-207;PF00130.19|C1_1|Phorbol esters/diacylglycerol binding domain (C1 domain)|ENSGALT00000091006|m.7139:229-280;PF00433.21|Pkinase_C|Protein …
ENSGALG00000002023	3.02768569	1.471182503	1.036223189	1.33E-11	6.76E-11	up	yes	3.244726246	3.16456689	2.673763933	1.350991385	1.319596542	1.742959582	Z	8577948	8591196	-	PIGO	protein_coding	GO:0006506|GPI anchor biosynthetic process	GO:0005789|endoplasmic reticulum membrane; GO:0016020|membrane; GO:0016021|integral component of membrane	GO:0051377|mannose-ethanolamine phosphotransferase activity	ko:K05288|PIGO	ko00563|Glycosylphosphatidylinositol (GPI)-anchor biosynthesis; ko01100|Metabolic pathways	5164	POI32660.1	POI32660.1 hypothetical protein CIB84_003587 [Bambusicola thoracicus]	sp|Q8TEQ8|PIGO_HUMAN	sp|Q8TEQ8|PIGO_HUMAN GPI ethanolamine phosphate transferase 3 OS=Homo sapiens GN=PIGO PE=1 SV=3	9031.ENSGALP00000003142	phosphatidylinositol glycan anchor biosynthesis, class O	COG1524	KOG2126	_	PF01663.19|Phosphodiest|Type I phosphodiesterase / nucleotide pyrophosphatase|ENSGALT00000003147|m.10476:209-281
ENSGALG00000002028	5.424753199	2.68614621	1.011315787	1.06E-07	3.75E-07	up	yes	4.922375539	5.833560599	5.51832346	2.445433677	3.354831072	2.258173881	14	15029907	15042718	+	GPRC5B	protein_coding	GO:0043123|positive regulation of I-kappaB kinase/NF-kappaB signaling; GO:0045666|positive regulation of neuron differentiation; GO:0050729|positive regulation of inflammatory response; GO:0060907|positive regulation of macrophage cytokine production; GO:0061098|positive regulation of protein tyrosine kinase activity; GO:0090263|positive regulation of canonical Wnt signaling pathway	GO:0005615|extracellular space; GO:0005634|nucleus; GO:0005730|nucleolus; GO:0005829|cytosol; GO:0005886|plasma membrane; GO:0009986|cell surface; GO:0016021|integral component of membrane; GO:0030659|cytoplasmic vesicle membrane; GO:0043231|intracellular membrane-bounded organelle; GO:0070062|extracellular exosome	GO:0001664|G protein-coupled receptor binding; GO:0004930|G protein-coupled receptor activity; GO:0019901|protein kinase binding; GO:0030295|protein kinase activator activity	ko:K04619|GPRC5B	--	1468	XP_004945521.1	XP_004945521.1 G-protein coupled receptor family C group 5 member B isoform X2 [Gallus gallus]	sp|Q9NZH0|GPC5B_HUMAN	sp|Q9NZH0|GPC5B_HUMAN G-protein coupled receptor family C group 5 member B OS=Homo sapiens GN=GPRC5B PE=2 SV=2	_	_	_	_	_	PF00003.19|7tm_3|7 transmembrane sweet-taste receptor of 3 GCPR|ENSGALT00000091140|m.10116:110-331
ENSGALG00000002042	11.82355574	5.248288135	1.170218535	9.66E-20	8.92E-19	up	yes	10.94654118	13.47223695	11.05188908	4.999847698	6.07306972	4.671946986	14	15091186	15101366	+	ENSGALG00000002042	protein_coding	--	GO:0005730|nucleolus	GO:0003723|RNA binding	--	--	2426	XP_004945520.1	XP_004945520.1 lysine-rich nucleolar protein 1 isoform X2 [Gallus gallus]	sp|Q1ED39|KNOP1_HUMAN	sp|Q1ED39|KNOP1_HUMAN Lysine-rich nucleolar protein 1 OS=Homo sapiens GN=KNOP1 PE=1 SV=1	9031.ENSGALP00000029151	similar to TSG118.1 protein	_	_	NOG134036	PF15477.3|SMAP|Small acidic protein family|ENSGALT00000029798|m.10119:533-606
ENSGALG00000002111	1.017361197	5.424402493	-2.403177931	9.55E-23	1.05E-21	down	yes	1.122451685	0.634872253	1.294759654	6.140113068	4.857813754	5.275280658	14	13715895	13723537	+	ENSGALG00000002111	protein_coding	GO:0006605|protein targeting; GO:0006974|cellular response to DNA damage stimulus; GO:0008286|insulin receptor signaling pathway; GO:0010838|positive regulation of keratinocyte proliferation; GO:0050821|protein stabilization; GO:0061178|regulation of insulin secretion involved in cellular response to glucose stimulus; GO:1902808|positive regulation of cell cycle G1/S phase transition; GO:1904659|…	GO:0005737|cytoplasm; GO:0070062|extracellular exosome	GO:0019905|syntaxin binding	--	--	1643	XP_003642201.3	XP_003642201.3 syntaxin-binding protein 4 isoform X1 [Gallus gallus]	sp|Q9WV89|STXB4_MOUSE	sp|Q9WV89|STXB4_MOUSE Syntaxin-binding protein 4 OS=Mus musculus GN=Stxbp4 PE=1 SV=1	_	_	_	_	_	_
ENSGALG00000002123	0.247666152	0.688502443	-1.438762127	0.002725835	0.005338995	down	yes	0.093839874	0.309615646	0.339542937	0.670656271	0.556699906	0.83815115	23	4171808	4182985	+	OSCP1	protein_coding	GO:0006810|transport; GO:1903955|positive regulation of protein targeting to mitochondrion	GO:0009925|basal plasma membrane	--	--	--	2246	XP_024998895.1	XP_024998895.1 protein OSCP1 isoform X1 [Gallus gallus]	sp|Q8WVF1|OSCP1_HUMAN	sp|Q8WVF1|OSCP1_HUMAN Protein OSCP1 OS=Homo sapiens GN=OSCP1 PE=1 SV=4	9031.ENSGALP00000003312	chromosome 1 open reading frame 102	_	KOG4033	_	PF10188.6|Oscp1|Organic solute transport protein 1|ENSGALT00000003317|m.5561:17-199;PF00312.19|Ribosomal_S15|Ribosomal protein S15|ENSGALT00000003317|m.5562:1-39
ENSGALG00000002132	0.31533809	1.116415186	-1.791727045	1.81E-05	4.93E-05	down	yes	0.242676288	0.333619623	0.369718358	1.095386954	1.271703002	0.982155603	13	4271443	4451078	-	KCNIP1	protein_coding	GO:1901379|regulation of potassium ion transmembrane transport	GO:0005737|cytoplasm; GO:0008076|voltage-gated potassium channel complex; GO:0030425|dendrite; GO:0031234|extrinsic component of cytoplasmic side of plasma membrane	GO:0005244|voltage-gated ion channel activity; GO:0005267|potassium channel activity; GO:0005509|calcium ion binding; GO:0015459|potassium channel regulator activity	--	--	1370	XP_003210306.1	XP_003210306.1 PREDICTED: Kv channel-interacting protein 1 isoform X5 [Meleagris gallopavo]	sp|Q9JJ57|KCIP1_MOUSE	sp|Q9JJ57|KCIP1_MOUSE Kv channel-interacting protein 1 OS=Mus musculus GN=Kcnip1 PE=1 SV=2	9031.ENSGALP00000003327	annotation not avaliable	COG5126	KOG0044	_	PF13499.3|EF-hand_7|EF-hand domain pair|ENSGALT00000089580|m.8436:125-199;PF00036.29|EF-hand_1|EF hand|ENSGALT00000089580|m.8436:127-153;PF13833.3|EF-hand_8|EF-hand domain pair|ENSGALT00000089580|m.8436:67-112;PF13833.3|EF-hand_8|EF-hand domain pair|ENSGALT00000089580|m.8436:108-149;PF13833.3|EF-hand_8|EF-hand domain pair|ENSGALT00000089580|m.8436:175-197;PF13202.3|EF-hand_5|EF hand|ENSGALT000000…
ENSGALG00000002150	0.584608664	1.234993563	-1.066125894	5.73E-05	0.000145209	down	yes	0.469020376	0.560043154	0.724762461	0.962755499	1.256071861	1.486153331	10	1793936	1820488	-	CPEB1	protein_coding	GO:0006397|mRNA processing; GO:0008285|negative regulation of cell population proliferation; GO:0010976|positive regulation of neuron projection development; GO:0030335|positive regulation of cell migration; GO:0032869|cellular response to insulin stimulus; GO:0045727|positive regulation of translation; GO:0051028|mRNA transport; GO:0051770|positive regulation of nitric-oxide synthase biosyntheti…	GO:0000932|P-body; GO:0005634|nucleus; GO:0005737|cytoplasm; GO:0005813|centrosome; GO:0014069|postsynaptic density; GO:0030054|cell junction; GO:0030425|dendrite; GO:0030426|growth cone; GO:0043005|neuron projection; GO:0043025|neuronal cell body; GO:0045202|synapse; GO:0045211|postsynaptic membrane; GO:0048471|perinuclear region of cytoplasm; GO:1990124|messenger ribonucleoprotein complex	GO:0000900|translation repressor activity, mRNA regulatory element binding; GO:0003730|mRNA 3'-UTR binding; GO:0008135|translation factor activity, RNA binding; GO:0035925|mRNA 3'-UTR AU-rich region binding; GO:0043022|ribosome binding; GO:0046872|metal ion binding	ko:K02602|CPEB,ORB	ko04114|Oocyte meiosis; ko04320|Dorso-ventral axis formation; ko04914|Progesterone-mediated oocyte maturation	3932	NP_001280148.1	NP_001280148.1 cytoplasmic polyadenylation element-binding protein 1 [Gallus gallus]	sp|Q9BZB8|CPEB1_HUMAN	sp|Q9BZB8|CPEB1_HUMAN Cytoplasmic polyadenylation element-binding protein 1 OS=Homo sapiens GN=CPEB1 PE=1 SV=1	_	_	_	_	_	PF16368.2|CEBP1_N|Cytoplasmic polyadenylation element-binding protein 1 N-terminus|ENSGALT00000003371|m.5128:1-307;PF16367.2|RRM_7|RNA recognition motif|ENSGALT00000003371|m.5128:310-405;PF16366.2|CEBP_ZZ|Cytoplasmic polyadenylation element-binding protein ZZ domain|ENSGALT00000003371|m.5128:497-554
ENSGALG00000002200	0.443027566	0.991869604	-1.145024007	0.001723427	0.003497508	down	yes	0.583382297	0.479064776	0.266635624	0.860197721	1.116711741	0.998699349	14	15208575	15219030	+	ACSM3	protein_coding	GO:0006633|fatty acid biosynthetic process; GO:0006635|fatty acid beta-oxidation; GO:0006637|acyl-CoA metabolic process	GO:0005739|mitochondrion; GO:0005759|mitochondrial matrix	GO:0003996|acyl-CoA ligase activity; GO:0004321|fatty-acyl-CoA synthase activity; GO:0005524|ATP binding; GO:0015645|fatty acid ligase activity; GO:0046872|metal ion binding; GO:0047760|butyrate-CoA ligase activity	ko:K01896|ACSM	ko00650|Butanoate metabolism; ko01100|Metabolic pathways	2024	XP_015150306.1	XP_015150306.1 acyl-coenzyme A synthetase ACSM3, mitochondrial isoform X2 [Gallus gallus]	sp|Q3UNX5|ACSM3_MOUSE	sp|Q3UNX5|ACSM3_MOUSE Acyl-coenzyme A synthetase ACSM3, mitochondrial OS=Mus musculus GN=Acsm3 PE=1 SV=2	9031.ENSGALP00000003439	acyl-CoA synthetase medium-chain family member 3	COG0365	KOG1175	_	PF00501.25|AMP-binding|AMP-binding enzyme|ENSGALT00000097515|m.10124:69-244;PF00501.25|AMP-binding|AMP-binding enzyme|ENSGALT00000097515|m.10124:258-397;PF13193.3|AMP-binding_C|AMP-binding enzyme C-terminal domain|ENSGALT00000097515|m.10124:406-486
ENSGALG00000002203	2.768701102	1.314026863	1.069478263	7.45E-05	0.00018592	up	yes	2.901092311	2.366380285	3.038630709	1.60957991	1.333819259	0.998681419	13	3919090	4012490	-	FGF18	protein_coding	GO:0000165|MAPK cascade; GO:0001525|angiogenesis; GO:0001957|intramembranous ossification; GO:0001958|endochondral ossification; GO:0002063|chondrocyte development; GO:0007165|signal transduction; GO:0007267|cell-cell signaling; GO:0008284|positive regulation of cell population proliferation; GO:0008543|fibroblast growth factor receptor signaling pathway; GO:0009653|anatomical structure morphogen…	GO:0005576|extracellular region; GO:0005615|extracellular space; GO:0005730|nucleolus	GO:0004713|protein tyrosine kinase activity; GO:0005088|Ras guanyl-nucleotide exchange factor activity; GO:0005105|type 1 fibroblast growth factor receptor binding; GO:0005111|type 2 fibroblast growth factor receptor binding; GO:0008083|growth factor activity; GO:0016303|1-phosphatidylinositol-3-kinase activity; GO:0046934|phosphatidylinositol-4,5-bisphosphate 3-kinase activity	ko:K04358|FGF	ko04010|MAPK signaling pathway; ko04014|Ras signaling pathway; ko04015|Rap1 signaling pathway; ko04151|PI3K-Akt signaling pathway; ko04810|Regulation of actin cytoskeleton; ko05200|Pathways in cancer; ko05218|Melanoma; ko05224|Breast cancer	1453	NP_990045.1	NP_990045.1 fibroblast growth factor 18 precursor [Gallus gallus]	sp|O76093|FGF18_HUMAN	sp|O76093|FGF18_HUMAN Fibroblast growth factor 18 OS=Homo sapiens GN=FGF18 PE=1 SV=1	9031.ENSGALP00000003444	fibroblast growth factor 18	_	KOG3885	_	PF00167.15|FGF|Fibroblast growth factor|ENSGALT00000055066|m.8423:94-216
ENSGALG00000002205	52.11065801	124.6221095	-1.257748601	1.68E-58	7.89E-57	down	yes	57.61460507	49.02326034	49.69410862	134.4578875	124.8538062	114.5546348	15	1850942	1898896	-	FBRSL1	protein_coding	GO:0001764|neuron migration; GO:0006351|transcription, DNA-templated; GO:0010592|positive regulation of lamellipodium assembly; GO:0031532|actin cytoskeleton reorganization; GO:0035022|positive regulation of Rac protein signal transduction; GO:0045944|positive regulation of transcription by RNA polymerase II; GO:0048675|axon extension; GO:0051571|positive regulation of histone H3-K4 methylation; …	GO:0005634|nucleus; GO:0005737|cytoplasm; GO:0005856|cytoskeleton; GO:0030426|growth cone	GO:0003682|chromatin binding	--	--	3000	XP_015733110.1	XP_015733110.1 PREDICTED: fibrosin-1-like protein isoform X2 [Coturnix japonica]	sp|A0A087WPF7|AUTS2_MOUSE	sp|A0A087WPF7|AUTS2_MOUSE Autism susceptibility gene 2 protein homolog OS=Mus musculus GN=Auts2 PE=1 SV=2	9031.ENSGALP00000003447	fibrosin-like 1	_	_	NOG44952	PF15336.3|Auts2|Autism susceptibility gene 2 protein|ENSGALT00000003452|m.10384:388-602
ENSGALG00000002225	4.474533491	10.58126896	-1.239845632	0.004079246	0.007758466	down	yes	4.940674395	3.425292922	5.057633156	12.38062981	13.8628946	5.500282477	19	4627665	4651317	+	RFFL	protein_coding	GO:0006511|ubiquitin-dependent protein catabolic process; GO:0006915|apoptotic process; GO:0010762|regulation of fibroblast migration; GO:0010804|negative regulation of tumor necrosis factor-mediated signaling pathway; GO:0032006|regulation of TOR signaling; GO:0043161|proteasome-mediated ubiquitin-dependent protein catabolic process; GO:0070936|protein K48-linked ubiquitination; GO:1901797|negat…	GO:0005654|nucleoplasm; GO:0005737|cytoplasm; GO:0005829|cytosol; GO:0005886|plasma membrane; GO:0010008|endosome membrane; GO:0016020|membrane; GO:0055038|recycling endosome membrane	GO:0002020|protease binding; GO:0002039|p53 binding; GO:0019901|protein kinase binding; GO:0031625|ubiquitin protein ligase binding; GO:0046872|metal ion binding; GO:0061630|ubiquitin protein ligase activity	ko:K20804|RNF34	--	3501	NP_001025882.1	NP_001025882.1 E3 ubiquitin-protein ligase rififylin [Gallus gallus]	sp|Q8WZ73|RFFL_HUMAN	sp|Q8WZ73|RFFL_HUMAN E3 ubiquitin-protein ligase rififylin OS=Homo sapiens GN=RFFL PE=1 SV=1	9031.ENSGALP00000003479	rififylin	_	KOG4275	_	PF13920.3|zf-C3HC4_3|Zinc finger, C3HC4 type (RING finger)|ENSGALT00000095572|m.13736:309-352
ENSGALG00000002260	2.929633221	7.791633363	-1.40814004	2.86E-11	1.41E-10	down	yes	4.049949004	2.449011239	2.28993942	8.590612332	7.761008386	7.023279372	12	2264031	2268470	-	CISH	protein_coding	GO:0006469|negative regulation of protein kinase activity; GO:0016567|protein ubiquitination; GO:0019221|cytokine-mediated signaling pathway; GO:0035556|intracellular signal transduction; GO:0040008|regulation of growth; GO:0046426|negative regulation of receptor signaling pathway via JAK-STAT; GO:0046627|negative regulation of insulin receptor signaling pathway	GO:0005737|cytoplasm	GO:0004860|protein kinase inhibitor activity	ko:K04701|CISH	ko04630|Jak-STAT signaling pathway; ko04917|Prolactin signaling pathway	1262	XP_015729992.1	XP_015729992.1 PREDICTED: cytokine-inducible SH2-containing protein [Coturnix japonica]	sp|Q9PW70|CISH_CHICK	sp|Q9PW70|CISH_CHICK Cytokine-inducible SH2-containing protein OS=Gallus gallus GN=CISH PE=2 SV=1	9031.ENSGALP00000003536	Cytokine-inducible SH2-containing protein (CIS)(CIS-1)(Suppressor of cytokine signaling)(SOC [...]	_	KOG4566	_	PF00017.21|SH2|SH2 domain|ENSGALT00000003543|m.7196:93-174;PF07525.13|SOCS_box|SOCS box|ENSGALT00000003543|m.7196:221-254
ENSGALG00000002277	8.307915988	17.41759061	-1.06707911	4.29E-39	1.03E-37	down	yes	7.581095197	8.457586848	8.885065919	17.09850854	16.62192283	18.53234046	9	2716647	2771699	+	KLHL24	protein_coding	GO:0016567|protein ubiquitination; GO:0045109|intermediate filament organization; GO:0051865|protein autoubiquitination; GO:2000312|regulation of kainate selective glutamate receptor activity	GO:0005737|cytoplasm; GO:0005912|adherens junction; GO:0030057|desmosome; GO:0030424|axon; GO:0031463|Cul3-RING ubiquitin ligase complex; GO:0043204|perikaryon	--	ko:K10461|KLHL24_35	--	4088	KFV80884.1	KFV80884.1 Kelch-like 24, partial [Struthio camelus australis]	sp|Q6TFL4|KLH24_HUMAN	sp|Q6TFL4|KLH24_HUMAN Kelch-like protein 24 OS=Homo sapiens GN=KLHL24 PE=1 SV=1	_	_	_	_	_	PF07707.12|BACK|BTB And C-terminal Kelch|ENSGALT00000003570|m.8329:168-270;PF00651.28|BTB|BTB/POZ domain|ENSGALT00000003570|m.8329:56-162;PF01344.22|Kelch_1|Kelch motif|ENSGALT00000003570|m.8329:314-349
ENSGALG00000002286	41.82549844	12.511064	1.740370461	9.36E-59	4.44E-57	up	yes	40.05405159	41.66003205	43.76241167	14.90030486	10.6937657	11.93912142	18	4707277	4709117	+	H3F3B	protein_coding	GO:0001649|osteoblast differentiation; GO:0006334|nucleosome assembly; GO:0006336|DNA replication-independent nucleosome assembly; GO:0006997|nucleus organization; GO:0007286|spermatid development; GO:0007338|single fertilization; GO:0007566|embryo implantation; GO:0008283|cell population proliferation; GO:0008584|male gonad development; GO:0030307|positive regulation of cell growth; GO:0031508|p…	GO:0000784|nuclear chromosome, telomeric region; GO:0000786|nucleosome; GO:0000788|nuclear nucleosome; GO:0001740|Barr body; GO:0005634|nucleus; GO:0032991|protein-containing complex; GO:0070062|extracellular exosome	GO:0000979|RNA polymerase II core promoter sequence-specific DNA binding; GO:0000980|RNA polymerase II distal enhancer sequence-specific DNA binding; GO:0031492|nucleosomal DNA binding; GO:0042393|histone binding; GO:0046982|protein heterodimerization activity	ko:K11253|H3	ko05034|Alcoholism; ko05202|Transcriptional misregulation in cancer; ko05322|Systemic lupus erythematosus	1565	XP_007451114.1	XP_007451114.1 PREDICTED: histone H3.3-like [Lipotes vexillifer]	sp|Q5E9F8|H33_BOVIN	sp|Q5E9F8|H33_BOVIN Histone H3.3 OS=Bos taurus GN=H3F3A PE=1 SV=3	_	_	_	_	_	PF00125.21|Histone|Core histone H2A/H2B/H3/H4|ENSGALT00000088027|m.12710:1-132
ENSGALG00000002318	1.124116999	0.466492397	1.25104438	2.00E-07	6.90E-07	up	yes	0.939992548	1.265113003	1.167245446	0.431072712	0.493987272	0.474417208	Z	73044444	73078736	-	LVRN	protein_coding	GO:0006508|proteolysis; GO:0007165|signal transduction; GO:0007267|cell-cell signaling; GO:0008217|regulation of blood pressure; GO:0043171|peptide catabolic process	GO:0005737|cytoplasm; GO:0005886|plasma membrane; GO:0016021|integral component of membrane	GO:0008270|zinc ion binding; GO:0042277|peptide binding; GO:0070006|metalloaminopeptidase activity	ko:K13724|AQPEP	--	4092	XP_429201.4	XP_429201.4 aminopeptidase Q [Gallus gallus]	sp|Q6Q4G3|AMPQ_HUMAN	sp|Q6Q4G3|AMPQ_HUMAN Aminopeptidase Q OS=Homo sapiens GN=LVRN PE=1 SV=4	9031.ENSGALP00000003642	similar to laeverin	COG0308	KOG1046	_	PF01433.17|Peptidase_M1|Peptidase family M1|ENSGALT00000003649|m.11948:70-472;PF11838.5|ERAP1_C|ERAP1-like C-terminal domain|ENSGALT00000003649|m.11948:612-918
ENSGALG00000002350	1.639785948	3.988407485	-1.277146654	4.61E-24	5.45E-23	down	yes	1.351053567	1.737987659	1.830316618	3.928631674	3.890739431	4.145851349	14	15304269	15344033	-	ENSGALG00000002350	protein_coding	GO:0003341|cilium movement; GO:0036159|inner dynein arm assembly	GO:0005737|cytoplasm; GO:0005874|microtubule; GO:0036156|inner dynein arm	GO:0005524|ATP binding; GO:0008569|ATP-dependent microtubule motor activity, minus-end-directed; GO:0045503|dynein light chain binding; GO:0045505|dynein intermediate chain binding; GO:0051959|dynein light intermediate chain binding	ko:K10408|DNAH	ko05016|Huntington's disease	6513	XP_004945524.1	XP_004945524.1 dynein heavy chain 3, axonemal isoform X1 [Gallus gallus]	sp|Q8BW94|DYH3_MOUSE	sp|Q8BW94|DYH3_MOUSE Dynein heavy chain 3, axonemal OS=Mus musculus GN=Dnah3 PE=1 SV=2	9031.ENSGALP00000003700	dynein, axonemal, heavy chain 3	COG5245	KOG3595	_	PF08393.10|DHC_N2|Dynein heavy chain, N-terminal region 2|ENSGALT00000003708|m.10141:808-1211;PF12774.4|AAA_6|Hydrolytic ATP binding site of dynein motor region D1|ENSGALT00000003708|m.10141:1338-1565;PF07728.11|AAA_5|AAA domain (dynein-related subfamily)|ENSGALT00000003708|m.10141:1654-1795
ENSGALG00000002370	0.397396668	2.092095566	-2.367322174	1.19E-10	5.61E-10	down	yes	0.578648911	0.224611351	0.388929741	2.304611361	2.046219793	1.925455544	6	4939678	4992201	-	SH2D4B	protein_coding	--	--	--	--	--	1548	XP_001232928.2	XP_001232928.2 SH2 domain-containing protein 4B isoform X1 [Gallus gallus]	sp|Q5SQS7|SH24B_HUMAN	sp|Q5SQS7|SH24B_HUMAN SH2 domain-containing protein 4B OS=Homo sapiens GN=SH2D4B PE=2 SV=1	9031.ENSGALP00000003727	SH2 domain containing 4B	_	_	NOG81798	PF00017.21|SH2|SH2 domain|ENSGALT00000003735|m.4332:270-345
ENSGALG00000002375	9.311062763	33.37607277	-1.840680036	1.23E-154	5.12E-152	down	yes	9.775364236	8.504489419	9.653334634	31.71498035	34.04082293	34.37241504	17	8107664	8143170	+	NOTCH1	protein_coding	GO:0000122|negative regulation of transcription by RNA polymerase II; GO:0001701|in utero embryonic development; GO:0001708|cell fate specification; GO:0001837|epithelial to mesenchymal transition; GO:0001889|liver development; GO:0001947|heart looping; GO:0002040|sprouting angiogenesis; GO:0002052|positive regulation of neuroblast proliferation; GO:0002437|inflammatory response to antigenic stim…	GO:0000139|Golgi membrane; GO:0001669|acrosomal vesicle; GO:0002193|MAML1-RBP-Jkappa- ICN1 complex; GO:0005576|extracellular region; GO:0005634|nucleus; GO:0005654|nucleoplasm; GO:0005789|endoplasmic reticulum membrane; GO:0005829|cytosol; GO:0005886|plasma membrane; GO:0005912|adherens junction; GO:0009986|cell surface; GO:0016021|integral component of membrane; GO:0016324|apical plasma membrane…	GO:0001047|core promoter binding; GO:0003700|DNA-binding transcription factor activity; GO:0004857|enzyme inhibitor activity; GO:0004888|transmembrane signaling receptor activity; GO:0005112|Notch binding; GO:0005509|calcium ion binding; GO:0019899|enzyme binding; GO:0031490|chromatin DNA binding; GO:0043565|sequence-specific DNA binding; GO:0046982|protein heterodimerization activity	ko:K02599|NOTCH1	ko01522|Endocrine resistance; ko04320|Dorso-ventral axis formation; ko04330|Notch signaling pathway; ko04658|Th1 and Th2 cell differentiation; ko04919|Thyroid hormone signaling pathway; ko05020|Prion diseases; ko05206|MicroRNAs in cancer; ko05224|Breast cancer	9865	NP_001025466.1	NP_001025466.1 neurogenic locus notch homolog protein 1 [Gallus gallus]	sp|P46531|NOTC1_HUMAN	sp|P46531|NOTC1_HUMAN Neurogenic locus notch homolog protein 1 OS=Homo sapiens GN=NOTCH1 PE=1 SV=4	9031.ENSGALP00000003746	NOTCH-1 Fragment	COG0666	KOG1217	_	PF00008.24|EGF|EGF-like domain|ENSGALT00000003754|m.12253:73-106;PF00008.24|EGF|EGF-like domain|ENSGALT00000003754|m.12253:116-147;PF00008.24|EGF|EGF-like domain|ENSGALT00000003754|m.12253:154-184;PF00008.24|EGF|EGF-like domain|ENSGALT00000003754|m.12253:232-262;PF00008.24|EGF|EGF-like domain|ENSGALT00000003754|m.12253:271-300;PF00008.24|EGF|EGF-like domain|ENSGALT00000003754|m.12253:309-340;PF00…
ENSGALG00000002386	0.160199319	0.564499096	-1.755079356	0.000290628	0.000664961	down	yes	0.104753656	0.184333132	0.191511169	0.457073617	0.604873447	0.631550224	Z	9080563	9084664	-	TMEM8B	protein_coding	GO:0007160|cell-matrix adhesion; GO:0040008|regulation of growth	GO:0005634|nucleus; GO:0005739|mitochondrion; GO:0005783|endoplasmic reticulum; GO:0005886|plasma membrane; GO:0009986|cell surface; GO:0016021|integral component of membrane	--	--	--	2515	XP_001233115.3	XP_001233115.3 transmembrane protein 8B isoform X1 [Gallus gallus]	sp|B1AWJ5|TMM8B_MOUSE	sp|B1AWJ5|TMM8B_MOUSE Transmembrane protein 8B OS=Mus musculus GN=Tmem8b PE=2 SV=1	8364.ENSXETP00000021711	transmembrane protein 8B	_	_	NOG77604	PF12036.5|DUF3522|Protein of unknown function (DUF3522)|ENSGALT00000003755|m.10524:344-526
ENSGALG00000002466	0.812515433	3.792064297	-2.208668276	5.27E-19	4.68E-18	down	yes	0.536686248	1.054014704	0.846845347	3.266025806	4.950146944	3.16002014	21	3244323	3253164	-	SLC2A5	protein_coding	GO:0003044|regulation of systemic arterial blood pressure mediated by a chemical signal; GO:0005975|carbohydrate metabolic process; GO:0009750|response to fructose; GO:0015755|fructose transmembrane transport; GO:0043312|neutrophil degranulation; GO:0071332|cellular response to fructose stimulus; GO:0106001|intestinal hexose absorption; GO:1904659|glucose transmembrane transport; GO:1990539|fruct…	GO:0005886|plasma membrane; GO:0005887|integral component of plasma membrane; GO:0016324|apical plasma membrane; GO:0035579|specific granule membrane; GO:0042383|sarcolemma; GO:0070062|extracellular exosome	GO:0005353|fructose transmembrane transporter activity; GO:0005355|glucose transmembrane transporter activity; GO:0070061|fructose binding	ko:K08143|SLC2A5,GLUT5	ko04973|Carbohydrate digestion and absorption	2749	XP_417596.4	XP_417596.4 solute carrier family 2, facilitated glucose transporter member 5 isoform X2 [Gallus gallus]	sp|P22732|GTR5_HUMAN	sp|P22732|GTR5_HUMAN Solute carrier family 2, facilitated glucose transporter member 5 OS=Homo sapiens GN=SLC2A5 PE=1 SV=1	9031.ENSGALP00000003884	solute carrier family 2 (facilitated glucose/fructose transporter), member 5	COG0477	KOG0569	_	PF00083.21|Sugar_tr|Sugar (and other) transporter|ENSGALT00000003893|m.3996:28-482;PF07690.13|MFS_1|Major Facilitator Superfamily|ENSGALT00000003893|m.3996:35-411
ENSGALG00000002501	45.0678469	17.10032265	1.397551643	2.24E-91	2.33E-89	up	yes	43.75280314	46.0156818	45.43505577	17.66116057	16.45194723	17.18786016	19	5055814	5067156	+	VKORC1L1	protein_coding	GO:0017187|peptidyl-glutamic acid carboxylation; GO:0034599|cellular response to oxidative stress; GO:0042373|vitamin K metabolic process	GO:0005783|endoplasmic reticulum; GO:0005789|endoplasmic reticulum membrane; GO:0016021|integral component of membrane	GO:0047057|vitamin-K-epoxide reductase (warfarin-sensitive) activity; GO:0048038|quinone binding	ko:K05357|VKORC1	ko00130|Ubiquinone and other terpenoid-quinone biosynthesis; ko01110|Biosynthesis of secondary metabolites	2470	NP_001001328.1	NP_001001328.1 vitamin K epoxide reductase complex subunit 1-like protein 1 [Gallus gallus]	sp|Q8N0U8|VKORL_HUMAN	sp|Q8N0U8|VKORL_HUMAN Vitamin K epoxide reductase complex subunit 1-like protein 1 OS=Homo sapiens GN=VKORC1L1 PE=1 SV=2	59729.ENSTGUP00000005416	Vitamin K epoxide reductase complex subunit 1-like protein 1 (VKORC1-like protein 1) [Taenio [...]	_	KOG0359	NOG46570	PF07884.11|VKOR|Vitamin K epoxide reductase family|ENSGALT00000003944|m.13769:22-158
ENSGALG00000002515	2.950781362	13.63866023	-2.204709477	3.13E-102	4.03E-100	down	yes	3.073646864	2.829195496	2.949501727	14.61449507	12.70871378	13.59277184	17	7899618	7927026	+	OLFM1	protein_coding	GO:0003190|atrioventricular valve formation; GO:0010628|positive regulation of gene expression; GO:0010629|negative regulation of gene expression; GO:0010718|positive regulation of epithelial to mesenchymal transition; GO:0022900|electron transport chain; GO:0023041|neuronal signal transduction; GO:0030516|regulation of axon extension; GO:0060317|cardiac epithelial to mesenchymal transition	GO:0005615|extracellular space; GO:0005623|cell; GO:0005783|endoplasmic reticulum; GO:0030054|cell junction; GO:0030424|axon; GO:0043025|neuronal cell body; GO:0043204|perikaryon; GO:0044295|axonal growth cone; GO:0045202|synapse	GO:0005506|iron ion binding; GO:0009055|electron transfer activity; GO:0020037|heme binding	--	--	2913	XP_006028687.1	XP_006028687.1 noelin isoform X2 [Alligator sinensis]	sp|Q9IAK4|NOE1_CHICK	sp|Q9IAK4|NOE1_CHICK Noelin OS=Gallus gallus GN=OLFM1 PE=1 SV=1	_	_	_	_	_	PF02191.13|OLF|Olfactomedin-like domain|ENSGALT00000089302|m.12231:202-447;PF12308.5|Noelin-1|Neurogenesis glycoprotein|ENSGALT00000089302|m.12231:27-124
ENSGALG00000002519	13.98765939	38.59295719	-1.463525762	2.20E-50	8.02E-49	down	yes	13.56781922	14.2826804	14.11247854	43.43108032	33.92016089	38.42763035	21	3403876	3423372	+	SLC25A33	protein_coding	GO:0000002|mitochondrial genome maintenance; GO:0002082|regulation of oxidative phosphorylation; GO:0006390|mitochondrial transcription; GO:0006839|mitochondrial transport; GO:0006864|pyrimidine nucleotide transport; GO:0007005|mitochondrion organization; GO:0008284|positive regulation of cell population proliferation; GO:0030307|positive regulation of cell growth; GO:0031930|mitochondria-nucleus…	GO:0005743|mitochondrial inner membrane; GO:0016021|integral component of membrane; GO:0031966|mitochondrial membrane	GO:0015218|pyrimidine nucleotide transmembrane transporter activity	ko:K15116|SLC25A33_36,RIM2	--	1934	XP_417600.1	XP_417600.1 solute carrier family 25 member 33 isoform X1 [Gallus gallus]	sp|Q9BSK2|S2533_HUMAN	sp|Q9BSK2|S2533_HUMAN Solute carrier family 25 member 33 OS=Homo sapiens GN=SLC25A33 PE=1 SV=1	9031.ENSGALP00000003960	solute carrier family 25, member 33	_	KOG0757	_	PF00153.24|Mito_carr|Mitochondrial carrier protein|ENSGALT00000003969|m.4006:8-118;PF00153.24|Mito_carr|Mitochondrial carrier protein|ENSGALT00000003969|m.4006:126-213;PF00153.24|Mito_carr|Mitochondrial carrier protein|ENSGALT00000003969|m.4006:230-315
ENSGALG00000002525	4.290013848	13.19516075	-1.618688653	1.45E-52	5.73E-51	down	yes	3.676672361	4.888736346	4.304632836	12.74025562	14.2886226	12.55660402	6	5430790	5475162	+	RASGEF1A	protein_coding	GO:0007264|small GTPase mediated signal transduction; GO:0016477|cell migration	GO:0005622|intracellular	GO:0005088|Ras guanyl-nucleotide exchange factor activity	--	--	3358	CAG31417.1	CAG31417.1 hypothetical protein RCJMB04_6c20 [Gallus gallus]	sp|A0JM95|RGF1A_XENTR	sp|A0JM95|RGF1A_XENTR Ras-GEF domain-containing family member 1A OS=Xenopus tropicalis GN=rasgef1a PE=2 SV=1	9031.ENSGALP00000033589	RasGEF domain family, member 1A	_	KOG3541	_	PF00618.17|RasGEF_N|RasGEF N-terminal motif|ENSGALT00000088743|m.4350:53-152;PF00617.16|RasGEF|RasGEF domain|ENSGALT00000088743|m.4350:228-293;PF00617.16|RasGEF|RasGEF domain|ENSGALT00000088743|m.4351:4-128
ENSGALG00000002546	0.099758994	0.274875979	-1.37599482	0.000806005	0.001721881	down	yes	0.031933993	0.131118577	0.13622441	0.33152882	0.219758131	0.273340986	17	7734269	7862385	+	COL5A1	protein_coding	GO:0001568|blood vessel development; GO:0003007|heart morphogenesis; GO:0007155|cell adhesion; GO:0016477|cell migration; GO:0030199|collagen fibril organization; GO:0032964|collagen biosynthetic process; GO:0035313|wound healing, spreading of epidermal cells; GO:0035989|tendon development; GO:0043588|skin development; GO:0045112|integrin biosynthetic process; GO:0048592|eye morphogenesis; GO:005…	GO:0005581|collagen trimer; GO:0005588|collagen type V trimer; GO:0005604|basement membrane; GO:0005615|extracellular space; GO:0031012|extracellular matrix; GO:0070062|extracellular exosome	GO:0005201|extracellular matrix structural constituent; GO:0008201|heparin binding; GO:0043394|proteoglycan binding; GO:0048407|platelet-derived growth factor binding	ko:K19721|COL5AS	ko04974|Protein digestion and absorption	8250	NP_990121.2	NP_990121.2 collagen alpha-1(V) chain precursor [Gallus gallus]	sp|O88207|CO5A1_MOUSE	sp|O88207|CO5A1_MOUSE Collagen alpha-1(V) chain OS=Mus musculus GN=Col5a1 PE=1 SV=2	9031.ENSGALP00000038245	alpha 1 (V) collagen	_	KOG3544	_	PF01391.15|Collagen|Collagen triple helix repeat (20 copies)|ENSGALT00000059123|m.12224:465-513;PF01391.15|Collagen|Collagen triple helix repeat (20 copies)|ENSGALT00000059123|m.12224:558-615;PF01391.15|Collagen|Collagen triple helix repeat (20 copies)|ENSGALT00000059123|m.12224:765-823;PF01391.15|Collagen|Collagen triple helix repeat (20 copies)|ENSGALT00000059123|m.12224:1041-1098;PF01391.15|Co…
ENSGALG00000002549	0.335211363	35.549462	-6.686609735	5.81E-180	3.35E-177	down	yes	0.361278565	0.305642028	0.338713496	37.97722386	34.4790932	34.19206894	8	3999641	4003821	-	RGS1	protein_coding	GO:0007165|signal transduction; GO:0007186|G protein-coupled receptor signaling pathway; GO:0008277|regulation of G protein-coupled receptor signaling pathway; GO:0009968|negative regulation of signal transduction; GO:0043547|positive regulation of GTPase activity; GO:0061737|leukotriene signaling pathway	GO:0005737|cytoplasm; GO:0005829|cytosol; GO:0005886|plasma membrane; GO:0031234|extrinsic component of cytoplasmic side of plasma membrane	GO:0001965|G-protein alpha-subunit binding; GO:0005096|GTPase activator activity	ko:K16449|RGS	--	1896	XP_422203.4	XP_422203.4 regulator of G-protein signaling 1 [Gallus gallus]	sp|Q9JL25|RGS1_MOUSE	sp|Q9JL25|RGS1_MOUSE Regulator of G-protein signaling 1 OS=Mus musculus GN=Rgs1 PE=2 SV=2	9031.ENSGALP00000033391	regulator of G-protein signalling 1	_	KOG3589	_	PF00615.16|RGS|Regulator of G protein signaling domain|ENSGALT00000034033|m.6978:85-199
ENSGALG00000002553	28.12788949	6.899616294	2.02583662	3.99E-181	2.41E-178	up	yes	27.84603633	28.83085162	27.70678053	7.121705408	6.86657333	6.710570145	13	2788001	2834253	+	PCDH1	protein_coding	GO:0007156|homophilic cell adhesion via plasma membrane adhesion molecules; GO:0007267|cell-cell signaling; GO:0007399|nervous system development	GO:0005634|nucleus; GO:0005730|nucleolus; GO:0005886|plasma membrane; GO:0005887|integral component of plasma membrane; GO:0005911|cell-cell junction; GO:0030054|cell junction; GO:0043231|intracellular membrane-bounded organelle	GO:0005509|calcium ion binding	ko:K16498|PCDHD1	--	4001	XP_015149085.1	XP_015149085.1 protocadherin-1 isoform X1 [Gallus gallus]	sp|Q08174|PCDH1_HUMAN	sp|Q08174|PCDH1_HUMAN Protocadherin-1 OS=Homo sapiens GN=PCDH1 PE=1 SV=2	_	_	_	_	_	PF00028.14|Cadherin|Cadherin domain|ENSGALT00000104852|m.8390:167-262;PF00028.14|Cadherin|Cadherin domain|ENSGALT00000104852|m.8390:277-369;PF00028.14|Cadherin|Cadherin domain|ENSGALT00000104852|m.8390:394-488;PF00028.14|Cadherin|Cadherin domain|ENSGALT00000104852|m.8390:505-594;PF00028.14|Cadherin|Cadherin domain|ENSGALT00000104852|m.8390:609-698;PF00028.14|Cadherin|Cadherin domain|ENSGALT000001…
ENSGALG00000002555	1.656749789	4.368641615	-1.393445828	1.63E-15	1.13E-14	down	yes	1.275813295	2.182663971	1.511772101	4.622987148	4.019816646	4.463121051	6	5520195	5598425	-	RET	protein_coding	GO:0000165|MAPK cascade; GO:0001657|ureteric bud development; GO:0001755|neural crest cell migration; GO:0001838|embryonic epithelial tube formation; GO:0006468|protein phosphorylation; GO:0006919|activation of cysteine-type endopeptidase activity involved in apoptotic process; GO:0007156|homophilic cell adhesion via plasma membrane adhesion molecules; GO:0007158|neuron cell-cell adhesion; GO:000…	GO:0005769|early endosome; GO:0005829|cytosol; GO:0005886|plasma membrane; GO:0005887|integral component of plasma membrane; GO:0010008|endosome membrane; GO:0030424|axon; GO:0030425|dendrite; GO:0043025|neuronal cell body; GO:0043231|intracellular membrane-bounded organelle; GO:0043235|receptor complex; GO:0045121|membrane raft; GO:0098797|plasma membrane protein complex	GO:0004713|protein tyrosine kinase activity; GO:0004714|transmembrane receptor protein tyrosine kinase activity; GO:0005088|Ras guanyl-nucleotide exchange factor activity; GO:0005509|calcium ion binding; GO:0005524|ATP binding; GO:0038023|signaling receptor activity	ko:K05126|RET	ko04144|Endocytosis; ko05200|Pathways in cancer; ko05216|Thyroid cancer; ko05230|Central carbon metabolism in cancer	3620	XP_015143444.1	XP_015143444.1 proto-oncogene tyrosine-protein kinase receptor Ret isoform X1 [Gallus gallus]	sp|P07949|RET_HUMAN	sp|P07949|RET_HUMAN Proto-oncogene tyrosine-protein kinase receptor Ret OS=Homo sapiens GN=RET PE=1 SV=3	9031.ENSGALP00000004029	ret proto-oncogene	COG0515	KOG0200	_	PF07714.14|Pkinase_Tyr|Protein tyrosine kinase|ENSGALT00000084496|m.4355:715-996;PF00069.22|Pkinase|Protein kinase domain|ENSGALT00000084496|m.4355:718-994;PF00028.14|Cadherin|Cadherin domain|ENSGALT00000084496|m.4355:162-251
ENSGALG00000002564	0.389039477	1.102192713	-1.478803407	2.36E-05	6.32E-05	down	yes	0.514059406	0.40831787	0.244741154	1.055437057	1.270678851	0.980462231	8	4066661	4072187	+	RGS4	protein_coding	GO:0007186|G protein-coupled receptor signaling pathway; GO:0009968|negative regulation of signal transduction	GO:0005737|cytoplasm; GO:0005886|plasma membrane	GO:0005096|GTPase activator activity	ko:K16449|RGS	--	2360	XP_003208663.1	XP_003208663.1 PREDICTED: regulator of G-protein signaling 4 [Meleagris gallopavo]	sp|Q7SZC6|RGS4_CHICK	sp|Q7SZC6|RGS4_CHICK Regulator of G-protein signaling 4 OS=Gallus gallus GN=RGS4 PE=2 SV=1	_	_	_	_	_	PF00615.16|RGS|Regulator of G protein signaling domain|ENSGALT00000004050|m.6981:62-177
ENSGALG00000002594	0.089621314	0.308878801	-1.678481845	0.004417604	0.008362511	down	yes	0.030360754	0.111302657	0.127200531	0.171302141	0.354223237	0.401111025	7	999492	1117976	+	TFPI	protein_coding	GO:0007596|blood coagulation; GO:0007598|blood coagulation, extrinsic pathway; GO:0032355|response to estradiol; GO:0071222|cellular response to lipopolysaccharide; GO:0071347|cellular response to interleukin-1	GO:0005576|extracellular region; GO:0005615|extracellular space; GO:0005783|endoplasmic reticulum; GO:0005886|plasma membrane; GO:0009986|cell surface; GO:0031090|organelle membrane; GO:0031225|anchored component of membrane	GO:0004866|endopeptidase inhibitor activity; GO:0004867|serine-type endopeptidase inhibitor activity	ko:K03909|TFPI	ko04610|Complement and coagulation cascades	1962	XP_004942459.1	XP_004942459.1 tissue factor pathway inhibitor isoform X1 [Gallus gallus]	sp|P10646|TFPI1_HUMAN	sp|P10646|TFPI1_HUMAN Tissue factor pathway inhibitor OS=Homo sapiens GN=TFPI PE=1 SV=1	9031.ENSGALP00000033380	tissue factor pathway inhibitor (lipoprotein-associated coagulation inhibitor)	_	KOG4295	_	PF00014.20|Kunitz_BPTI|Kunitz/Bovine pancreatic trypsin inhibitor domain|ENSGALT00000092807|m.5603:52-102;PF00014.20|Kunitz_BPTI|Kunitz/Bovine pancreatic trypsin inhibitor domain|ENSGALT00000092807|m.5603:123-175;PF00014.20|Kunitz_BPTI|Kunitz/Bovine pancreatic trypsin inhibitor domain|ENSGALT00000092807|m.5603:218-269
ENSGALG00000002615	1.069934437	3.118818492	-1.534674239	8.36E-13	4.70E-12	down	yes	1.01728265	0.958978958	1.233541703	2.662924853	3.185809166	3.507721456	26	4108401	4119816	-	DEF6	protein_coding	--	GO:0005654|nucleoplasm; GO:0005829|cytosol; GO:0005856|cytoskeleton; GO:0005886|plasma membrane; GO:0016020|membrane; GO:0030175|filopodium; GO:0048471|perinuclear region of cytoplasm	--	--	--	2538	XP_015154492.1	XP_015154492.1 differentially expressed in FDCP 6 homolog isoform X2 [Gallus gallus]	sp|Q9H4E7|DEFI6_HUMAN	sp|Q9H4E7|DEFI6_HUMAN Differentially expressed in FDCP 6 homolog OS=Homo sapiens GN=DEF6 PE=1 SV=1	9031.ENSGALP00000004108	differentially expressed in FDCP 6 homolog (mouse)	_	_	NOG117655	PF00169.26|PH|PH domain|ENSGALT00000004117|m.8184:224-319;PF14593.3|PH_3|PH domain|ENSGALT00000004117|m.8184:222-319
ENSGALG00000002666	18.78742283	9.17235143	1.033599325	6.29E-35	1.25E-33	up	yes	19.25936503	18.30067808	18.80222537	9.142952539	9.401877881	8.972223871	14	13409979	13450780	+	RAB11FIP3	protein_coding	GO:0000910|cytokinesis; GO:0016192|vesicle-mediated transport; GO:0032456|endocytic recycling; GO:0061512|protein localization to cilium; GO:0070164|negative regulation of adiponectin secretion	GO:0005654|nucleoplasm; GO:0005768|endosome; GO:0005813|centrosome; GO:0005815|microtubule organizing center; GO:0005829|cytosol; GO:0030496|midbody; GO:0032154|cleavage furrow; GO:0043231|intracellular membrane-bounded organelle; GO:0045171|intercellular bridge; GO:0055037|recycling endosome; GO:0055038|recycling endosome membrane	GO:0005509|calcium ion binding; GO:0017137|Rab GTPase binding; GO:0030306|ADP-ribosylation factor binding; GO:0042803|protein homodimerization activity; GO:0051959|dynein light intermediate chain binding	ko:K12485|RAB11FIP3_4	ko04144|Endocytosis	2503	XP_004945476.1	XP_004945476.1 rab11 family-interacting protein 3 isoform X1 [Gallus gallus]	sp|O75154|RFIP3_HUMAN	sp|O75154|RFIP3_HUMAN Rab11 family-interacting protein 3 OS=Homo sapiens GN=RAB11FIP3 PE=1 SV=1	59729.ENSTGUP00000003875	Rab11 family-interacting protein 3 (Rab11-FIP3)(EF hands-containing Rab-interacting protein) [...]	_	KOG0982	_	PF13499.3|EF-hand_7|EF-hand domain pair|ENSGALT00000102820|m.9936:71-127
ENSGALG00000002675	0.243536875	0.759826018	-1.602336841	8.91E-06	2.52E-05	down	yes	0.192654805	0.317823008	0.220132811	0.766939832	0.825437937	0.687100284	26	4137342	4159954	-	SCUBE3	protein_coding	GO:0007165|signal transduction; GO:0022617|extracellular matrix disassembly; GO:0030154|cell differentiation; GO:0045880|positive regulation of smoothened signaling pathway; GO:0051260|protein homooligomerization; GO:0051291|protein heterooligomerization	GO:0005615|extracellular space; GO:0005886|plasma membrane; GO:0009986|cell surface	GO:0005509|calcium ion binding	--	--	2931	XP_418021.3	XP_418021.3 signal peptide, CUB and EGF-like domain-containing protein 3 isoform X5 [Gallus gallus]	sp|Q8IX30|SCUB3_HUMAN	sp|Q8IX30|SCUB3_HUMAN Signal peptide, CUB and EGF-like domain-containing protein 3 OS=Homo sapiens GN=SCUBE3 PE=1 SV=1	9031.ENSGALP00000004206	signal peptide, CUB domain, EGF-like 3	_	KOG1217	_	PF14670.3|FXa_inhibition|Coagulation Factor Xa inhibitory site|ENSGALT00000004215|m.8189:108-143;PF14670.3|FXa_inhibition|Coagulation Factor Xa inhibitory site|ENSGALT00000004215|m.8189:232-267;PF14670.3|FXa_inhibition|Coagulation Factor Xa inhibitory site|ENSGALT00000004215|m.8189:273-308;PF12662.4|cEGF|Complement Clr-like EGF-like|ENSGALT00000004215|m.8189:44-65;PF12662.4|cEGF|Complement Clr-li…
ENSGALG00000002692	0.623744038	1.46244077	-1.216237427	0.00099063	0.002087874	down	yes	0.707512857	0.709867109	0.453852147	1.554757601	1.502184863	1.330379847	26	4178714	4184847	+	ENSGALG00000002692	protein_coding	GO:0007275|multicellular organism development; GO:0007283|spermatogenesis; GO:0010737|protein kinase A signaling; GO:0030154|cell differentiation; GO:0043949|regulation of cAMP-mediated signaling; GO:1902490|regulation of sperm capacitation	GO:0001669|acrosomal vesicle; GO:0016021|integral component of membrane; GO:0036126|sperm flagellum; GO:0097225|sperm midpiece	--	--	--	1415	XP_024999640.1	XP_024999640.1 T-complex protein 11 homolog isoform X2 [Gallus gallus]	sp|Q8WWU5|TCP11_HUMAN	sp|Q8WWU5|TCP11_HUMAN T-complex protein 11 homolog OS=Homo sapiens GN=TCP11 PE=1 SV=1	9031.ENSGALP00000004234	t-complex 11 homolog (mouse)	_	KOG1981	_	PF05794.10|Tcp11|T-complex protein 11|ENSGALT00000004243|m.8195:25-354
ENSGALG00000002705	104.975919	49.57323647	1.082271494	1.64E-83	1.43E-81	up	yes	100.7744184	106.6518779	107.5014608	49.47437875	48.80330601	50.44202465	6	5951613	5961190	+	CISD1	protein_coding	GO:0043457|regulation of cellular respiration	GO:0005739|mitochondrion; GO:0005741|mitochondrial outer membrane; GO:0016021|integral component of membrane; GO:0070062|extracellular exosome	GO:0005506|iron ion binding; GO:0042802|identical protein binding; GO:0051537|2 iron, 2 sulfur cluster binding	--	--	2916	NP_001186458.1	NP_001186458.1 CDGSH iron-sulfur domain-containing protein 1 [Gallus gallus]	sp|Q91WS0|CISD1_MOUSE	sp|Q91WS0|CISD1_MOUSE CDGSH iron-sulfur domain-containing protein 1 OS=Mus musculus GN=Cisd1 PE=1 SV=1	_	_	_	_	_	PF09360.7|zf-CDGSH|Iron-binding zinc finger CDGSH type|ENSGALT00000004265|m.4387:75-97;PF10660.6|MitoNEET_N|Iron-containing outer mitochondrial membrane protein N-terminus|ENSGALT00000004265|m.4387:22-50
ENSGALG00000002728	31.99285609	7.10369955	2.169528716	1.76E-129	4.93E-127	up	yes	35.51270235	29.45159873	31.0142672	6.691097116	7.5876795	7.032322034	18	4866126	4876014	-	SLC16A3	protein_coding	--	GO:0005887|integral component of plasma membrane	GO:0015129|lactate transmembrane transporter activity; GO:0015293|symporter activity	ko:K08180|SLC16A3	ko05230|Central carbon metabolism in cancer	3282	AAG25703.1	AAG25703.1 monocarboxylate transporter 4 [Gallus gallus]	sp|P57788|MOT4_CHICK	sp|P57788|MOT4_CHICK Monocarboxylate transporter 4 OS=Gallus gallus GN=SLC16A3 PE=2 SV=1	9031.ENSGALP00000004297	Monocarboxylate transporter 4 (MCT 4)(Solute carrier family 16 member 3); Proton-linked mono [...]	COG0477	KOG2504	_	PF07690.13|MFS_1|Major Facilitator Superfamily|ENSGALT00000004306|m.12722:54-401
ENSGALG00000002744	0.283633815	1.635826652	-2.486722369	2.55E-40	6.52E-39	down	yes	0.348562883	0.231903034	0.270435527	1.629179262	1.615971002	1.662329692	6	7005075	7303413	+	PCDH15	protein_coding	GO:0001964|startle response; GO:0002009|morphogenesis of an epithelium; GO:0007155|cell adhesion; GO:0007156|homophilic cell adhesion via plasma membrane adhesion molecules; GO:0007267|cell-cell signaling; GO:0007399|nervous system development; GO:0007601|visual perception; GO:0007628|adult walking behavior; GO:0035264|multicellular organism growth; GO:0050910|detection of mechanical stimulus inv…	GO:0001750|photoreceptor outer segment; GO:0005737|cytoplasm; GO:0005887|integral component of plasma membrane; GO:0032420|stereocilium	GO:0005509|calcium ion binding	ko:K16500|PCDH15	--	6679	NP_001038119.1	NP_001038119.1 protocadherin-15 precursor [Gallus gallus]	sp|Q0ZM14|PCD15_CHICK	sp|Q0ZM14|PCD15_CHICK Protocadherin-15 OS=Gallus gallus GN=Pcdh15 PE=1 SV=1	_	_	_	_	_	PF00028.14|Cadherin|Cadherin domain|ENSGALT00000004324|m.4395:153-256;PF00028.14|Cadherin|Cadherin domain|ENSGALT00000004324|m.4395:418-499;PF00028.14|Cadherin|Cadherin domain|ENSGALT00000004324|m.4395:524-606;PF00028.14|Cadherin|Cadherin domain|ENSGALT00000004324|m.4395:621-708;PF00028.14|Cadherin|Cadherin domain|ENSGALT00000004324|m.4395:724-810;PF00028.14|Cadherin|Cadherin domain|ENSGALT000000…
ENSGALG00000002766	0.9795015	5.095280296	-2.367216372	5.97E-25	7.41E-24	down	yes	1.093932646	0.779792578	1.064779277	4.617728784	5.816689992	4.851422111	11	1886612	1890948	-	MLKL	protein_coding	GO:0035556|intracellular signal transduction; GO:0070207|protein homotrimerization; GO:0070266|necroptotic process	GO:0005737|cytoplasm; GO:0005829|cytosol; GO:0005886|plasma membrane	GO:0005524|ATP binding; GO:0019901|protein kinase binding; GO:0042802|identical protein binding; GO:0044877|protein-containing complex binding	ko:K08849|MLKL	ko04668|TNF signaling pathway	1734	XP_015134716.1	XP_015134716.1 mixed lineage kinase domain-like protein [Gallus gallus]	sp|Q8NB16|MLKL_HUMAN	sp|Q8NB16|MLKL_HUMAN Mixed lineage kinase domain-like protein OS=Homo sapiens GN=MLKL PE=1 SV=1	9031.ENSGALP00000004360	annotation not avaliable	COG0515	KOG4721	_	PF07714.14|Pkinase_Tyr|Protein tyrosine kinase|ENSGALT00000004369|m.6353:226-475;PF00069.22|Pkinase|Protein kinase domain|ENSGALT00000004369|m.6353:234-472
ENSGALG00000002771	12.46611134	4.566383352	1.446888519	1.59E-13	9.46E-13	up	yes	14.43674927	12.10356563	10.85801911	5.613660274	4.481015915	3.604473866	8	4371681	4375045	-	CRIP1	protein_coding	GO:0008630|intrinsic apoptotic signaling pathway in response to DNA damage; GO:0010043|response to zinc ion; GO:0071236|cellular response to antibiotic; GO:0071493|cellular response to UV-B	GO:0005737|cytoplasm	GO:0003680|AT DNA binding; GO:0008270|zinc ion binding; GO:0008301|DNA binding, bending; GO:0042277|peptide binding	--	--	865	OXB57807.1	OXB57807.1 hypothetical protein ASZ78_000165 [Callipepla squamata]	sp|Q56K04|CRIP1_BOVIN	sp|Q56K04|CRIP1_BOVIN Cysteine-rich protein 1 OS=Bos taurus GN=CRIP1 PE=3 SV=3	_	_	_	_	_	_
ENSGALG00000002786	0.121064425	0.438234265	-1.773976794	0.000251169	0.000579839	down	yes	0.064237841	0.176622153	0.12233328	0.434933055	0.425547675	0.454222064	10	3594815	3641597	-	PSTPIP1	protein_coding	GO:0006897|endocytosis; GO:0006954|inflammatory response; GO:0007155|cell adhesion; GO:0045087|innate immune response	GO:0001725|stress fiber; GO:0001931|uropod; GO:0005826|actomyosin contractile ring; GO:0005886|plasma membrane; GO:0016020|membrane; GO:0030027|lamellipodium; GO:0032154|cleavage furrow; GO:0048471|perinuclear region of cytoplasm	GO:0003779|actin binding; GO:0019903|protein phosphatase binding; GO:0042802|identical protein binding	ko:K12804|PSTPIP1	ko04621|NOD-like receptor signaling pathway	3212	XP_413733.5	XP_413733.5 proline-serine-threonine phosphatase-interacting protein 1 isoform X2 [Gallus gallus]	sp|P97814|PPIP1_MOUSE	sp|P97814|PPIP1_MOUSE Proline-serine-threonine phosphatase-interacting protein 1 OS=Mus musculus GN=Pstpip1 PE=1 SV=1	9031.ENSGALP00000004390	proline-serine-threonine phosphatase interacting protein 1	_	KOG2398	_	PF14604.3|SH3_9|Variant SH3 domain|ENSGALT00000103660|m.5281:355-403;PF00018.25|SH3_1|SH3 domain|ENSGALT00000103660|m.5281:354-398;PF00611.20|FCH|Fes/CIP4, and EFC/F-BAR homology domain|ENSGALT00000103660|m.5281:20-92;PF07653.14|SH3_2|Variant SH3 domain|ENSGALT00000103660|m.5281:353-404
ENSGALG00000002790	0	0.388546719	-5.316676948	2.38E-08	9.06E-08	down	yes	0	0	0	0.477893343	0.393831777	0.293915038	13	9263565	9297986	-	ABLIM3	protein_coding	GO:0006351|transcription, DNA-templated; GO:0030032|lamellipodium assembly; GO:0030036|actin cytoskeleton organization; GO:0045944|positive regulation of transcription by RNA polymerase II; GO:0060271|cilium assembly; GO:1903955|positive regulation of protein targeting to mitochondrion	GO:0001725|stress fiber; GO:0005737|cytoplasm; GO:0030027|lamellipodium	GO:0003779|actin binding; GO:0046872|metal ion binding	ko:K07520|ABLIM	ko04360|Axon guidance	2602	XP_015149174.1	XP_015149174.1 actin-binding LIM protein 3 isoform X4 [Gallus gallus]	sp|O94929|ABLM3_HUMAN	sp|O94929|ABLM3_HUMAN Actin-binding LIM protein 3 OS=Homo sapiens GN=ABLIM3 PE=1 SV=3	28377.ENSACAP00000015265	actin binding LIM protein family, member 3	_	KOG1044	_	PF16182.2|AbLIM_anchor|Putative adherens-junction anchoring region of AbLIM|ENSGALT00000105933|m.8576:273-613;PF00412.19|LIM|LIM domain|ENSGALT00000105933|m.8576:23-76;PF00412.19|LIM|LIM domain|ENSGALT00000105933|m.8576:82-135;PF00412.19|LIM|LIM domain|ENSGALT00000105933|m.8576:151-205;PF00412.19|LIM|LIM domain|ENSGALT00000105933|m.8576:210-263
ENSGALG00000002800	5.52641764	2.676574963	1.043184683	8.04E-09	3.20E-08	up	yes	5.981838618	5.45903239	5.138381911	3.07587683	2.277707187	2.676140872	9	10425071	10442463	+	GRK7	protein_coding	GO:0007165|signal transduction; GO:0007601|visual perception	GO:0016020|membrane	GO:0004703|G protein-coupled receptor kinase activity; GO:0005524|ATP binding; GO:0050254|rhodopsin kinase activity	ko:K00909|GRK1_7	ko04062|Chemokine signaling pathway; ko04144|Endocytosis; ko04744|Phototransduction	1656	XP_426681.2	XP_426681.2 rhodopsin kinase [Gallus gallus]	sp|B6CZ17|GRK7A_XENLA	sp|B6CZ17|GRK7A_XENLA Rhodopsin kinase 1 OS=Xenopus laevis GN=grk7-a PE=1 SV=1	9031.ENSGALP00000004421	G protein-coupled receptor kinase 7	COG0515	KOG0986	_	PF00069.22|Pkinase|Protein kinase domain|ENSGALT00000004430|m.8742:190-437;PF07714.14|Pkinase_Tyr|Protein tyrosine kinase|ENSGALT00000004430|m.8742:192-434;PF00615.16|RGS|Regulator of G protein signaling domain|ENSGALT00000004430|m.8742:56-172
ENSGALG00000002802	0.172772347	0.597009779	-1.731671945	0.000357919	0.000808966	down	yes	0.122823052	0.255152909	0.140341081	0.415797015	0.712448997	0.662783326	26	4359456	4369874	-	PACSIN1	protein_coding	GO:0007015|actin filament organization; GO:0030100|regulation of endocytosis; GO:0045806|negative regulation of endocytosis; GO:0048488|synaptic vesicle endocytosis; GO:0048812|neuron projection morphogenesis; GO:0072657|protein localization to membrane; GO:0097320|plasma membrane tubulation	GO:0005737|cytoplasm; GO:0005768|endosome; GO:0005829|cytosol; GO:0030054|cell junction; GO:0030137|COPI-coated vesicle; GO:0030659|cytoplasmic vesicle membrane; GO:0032587|ruffle membrane; GO:0043209|myelin sheath; GO:0043679|axon terminus	GO:0005543|phospholipid binding; GO:0008092|cytoskeletal protein binding; GO:0042802|identical protein binding	ko:K20123|PACSIN	--	2574	XP_418028.3	XP_418028.3 protein kinase C and casein kinase substrate in neurons protein 1 [Gallus gallus]	sp|A7MBI0|PACN1_BOVIN	sp|A7MBI0|PACN1_BOVIN Protein kinase C and casein kinase substrate in neurons protein 1 OS=Bos taurus GN=PACSIN1 PE=2 SV=1	9031.ENSGALP00000004423	protein kinase C and casein kinase substrate in neurons 1	_	KOG2856	_	PF00611.20|FCH|Fes/CIP4, and EFC/F-BAR homology domain|ENSGALT00000004432|m.8212:25-99;PF14604.3|SH3_9|Variant SH3 domain|ENSGALT00000004432|m.8212:393-443;PF00018.25|SH3_1|SH3 domain|ENSGALT00000004432|m.8212:392-439;PF07653.14|SH3_2|Variant SH3 domain|ENSGALT00000004432|m.8212:390-443
ENSGALG00000002804	0.941184279	9.97374885	-3.391784866	1.53E-68	9.58E-67	down	yes	1.17339647	0.798882789	0.851273579	8.953525113	11.03833193	9.929389507	27	7945964	7960601	+	RND2	protein_coding	GO:0007165|signal transduction; GO:0007264|small GTPase mediated signal transduction; GO:0048672|positive regulation of collateral sprouting	GO:0002080|acrosomal membrane; GO:0005769|early endosome	GO:0003924|GTPase activity; GO:0005525|GTP binding; GO:0047485|protein N-terminus binding	ko:K07858|RND2	--	1886	NP_001239052.1	NP_001239052.1 rho-related GTP-binding protein RhoN [Gallus gallus]	sp|P52198|RND2_HUMAN	sp|P52198|RND2_HUMAN Rho-related GTP-binding protein RhoN OS=Homo sapiens GN=RND2 PE=1 SV=2	9031.ENSGALP00000004428	Rho family GTPase 2	COG1100	KOG0393	_	PF00071.19|Ras|Ras family|ENSGALT00000004437|m.9511:37-203;PF08477.10|Roc|Ras of Complex, Roc, domain of DAPkinase|ENSGALT00000004437|m.9511:37-151;PF00025.18|Arf|ADP-ribosylation factor family|ENSGALT00000004437|m.9511:34-158
ENSGALG00000002831	6.915579853	15.45538362	-1.159035847	4.94E-25	6.18E-24	down	yes	7.138611752	7.198085336	6.410042471	12.77173045	16.49048253	17.10393788	13	9572001	9637277	+	SH3PXD2B	protein_coding	GO:0001501|skeletal system development; GO:0001654|eye development; GO:0002051|osteoblast fate commitment; GO:0006801|superoxide metabolic process; GO:0007507|heart development; GO:0010628|positive regulation of gene expression; GO:0022617|extracellular matrix disassembly; GO:0040018|positive regulation of multicellular organism growth; GO:0045600|positive regulation of fat cell differentiation; …	GO:0002102|podosome; GO:0005737|cytoplasm; GO:0030054|cell junction; GO:0042995|cell projection	GO:0010314|phosphatidylinositol-5-phosphate binding; GO:0016176|superoxide-generating NADPH oxidase activator activity; GO:0032266|phosphatidylinositol-3-phosphate binding; GO:0042169|SH2 domain binding; GO:0070273|phosphatidylinositol-4-phosphate binding; GO:0080025|phosphatidylinositol-3,5-bisphosphate binding	--	--	3757	XP_025010806.1	XP_025010806.1 SH3 and PX domain-containing protein 2B isoform X3 [Gallus gallus]	sp|A1X283|SPD2B_HUMAN	sp|A1X283|SPD2B_HUMAN SH3 and PX domain-containing protein 2B OS=Homo sapiens GN=SH3PXD2B PE=1 SV=3	_	_	_	_	_	PF00018.25|SH3_1|SH3 domain|ENSGALT00000075143|m.8593:214-256;PF00018.25|SH3_1|SH3 domain|ENSGALT00000075143|m.8593:281-325;PF00018.25|SH3_1|SH3 domain|ENSGALT00000075143|m.8593:422-465;PF14604.3|SH3_9|Variant SH3 domain|ENSGALT00000075143|m.8593:212-260;PF14604.3|SH3_9|Variant SH3 domain|ENSGALT00000075143|m.8593:281-329;PF07653.14|SH3_2|Variant SH3 domain|ENSGALT00000075143|m.8593:210-260;PF076…
ENSGALG00000002840	0.448882486	0.205036285	1.093544625	0.023951513	0.039125434	up	yes	0.49865384	0.622896953	0.225096666	0.236196411	0.131477181	0.247435263	26	4440323	4474302	+	GRM4	protein_coding	GO:0007196|adenylate cyclase-inhibiting G protein-coupled glutamate receptor signaling pathway	GO:0005886|plasma membrane; GO:0016021|integral component of membrane	GO:0004930|G protein-coupled receptor activity; GO:0008066|glutamate receptor activity	ko:K04607|GRM4	ko04072|Phospholipase D signaling pathway; ko04080|Neuroactive ligand-receptor interaction; ko04724|Glutamatergic synapse; ko04742|Taste transduction	2754	XP_015154475.1	XP_015154475.1 metabotropic glutamate receptor 4 [Gallus gallus]	sp|Q1ZZH0|GRM4_MACFA	sp|Q1ZZH0|GRM4_MACFA Metabotropic glutamate receptor 4 OS=Macaca fascicularis GN=GRM4 PE=2 SV=1	_	_	_	_	_	PF01094.25|ANF_receptor|Receptor family ligand binding region|ENSGALT00000004481|m.8226:83-486;PF00003.19|7tm_3|7 transmembrane sweet-taste receptor of 3 GCPR|ENSGALT00000004481|m.8226:604-849;PF07562.11|NCD3G|Nine Cysteines Domain of family 3 GPCR|ENSGALT00000004481|m.8226:521-571;PF13458.3|Peripla_BP_6|Periplasmic binding protein|ENSGALT00000004481|m.8226:153-339
ENSGALG00000002846	0.942216076	2.450195833	-1.369412268	1.08E-09	4.63E-09	down	yes	1.096981719	0.962532463	0.767134047	2.002258935	2.624450558	2.723878007	13	9642877	9751876	-	NEURL1B	protein_coding	GO:0007219|Notch signaling pathway; GO:0016567|protein ubiquitination; GO:0070086|ubiquitin-dependent endocytosis	GO:0005769|early endosome	GO:0016740|transferase activity; GO:0016874|ligase activity; GO:0046872|metal ion binding	ko:K01931|NEUR	--	2382	XP_015149317.2	XP_015149317.2 E3 ubiquitin-protein ligase NEURL1B isoform X2 [Gallus gallus]	sp|A8MQ27|NEU1B_HUMAN	sp|A8MQ27|NEU1B_HUMAN E3 ubiquitin-protein ligase NEURL1B OS=Homo sapiens GN=NEURL1B PE=1 SV=1	_	_	_	_	_	PF07177.9|Neuralized|Neuralized|ENSGALT00000104619|m.8598:306-371;PF07177.9|Neuralized|Neuralized|ENSGALT00000104619|m.8598:544-609
ENSGALG00000002877	16.84967114	4.886560986	1.783735637	3.22E-53	1.30E-51	up	yes	14.92580281	17.29678206	18.32642855	4.72883468	5.718215878	4.212632399	18	4994148	5003643	-	LRRC45	protein_coding	--	GO:0005737|cytoplasm; GO:0005815|microtubule organizing center	--	--	--	3156	NP_001073224.1	NP_001073224.1 leucine-rich repeat-containing protein 45 [Gallus gallus]	sp|Q5ZI11|LRC45_CHICK	sp|Q5ZI11|LRC45_CHICK Leucine-rich repeat-containing protein 45 OS=Gallus gallus GN=LRRC45 PE=2 SV=1	9031.ENSGALP00000004528	Leucine-rich repeat-containing protein 45	_	KOG4308	_	PF13516.3|LRR_6|Leucine Rich repeat|ENSGALT00000004537|m.12735:84-106;PF13516.3|LRR_6|Leucine Rich repeat|ENSGALT00000004537|m.12735:143-161;PF13516.3|LRR_6|Leucine Rich repeat|ENSGALT00000004537|m.12735:171-192;PF00560.30|LRR_1|Leucine Rich Repeat|ENSGALT00000004537|m.12735:173-195
ENSGALG00000002878	3.434128786	15.60037403	-2.180294109	3.26E-80	2.68E-78	down	yes	2.692927154	3.732065229	3.877393977	15.2702119	16.09261272	15.43829746	13	9873168	9892226	+	CREBRF	protein_coding	GO:0000122|negative regulation of transcription by RNA polymerase II; GO:0006810|transport; GO:0030968|endoplasmic reticulum unfolded protein response; GO:0032388|positive regulation of intracellular transport; GO:0034976|response to endoplasmic reticulum stress; GO:0042711|maternal behavior; GO:0045732|positive regulation of protein catabolic process; GO:0045944|positive regulation of transcript…	GO:0005634|nucleus; GO:0005654|nucleoplasm; GO:0005737|cytoplasm; GO:0016604|nuclear body	GO:0000977|RNA polymerase II regulatory region sequence-specific DNA binding; GO:0001228|DNA-binding transcription activator activity, RNA polymerase II-specific	ko:K21554|CREBRF,LRF	--	3194	XP_004944928.1	XP_004944928.1 CREB3 regulatory factor [Gallus gallus]	sp|Q8IUR6|CRERF_HUMAN	sp|Q8IUR6|CRERF_HUMAN CREB3 regulatory factor OS=Homo sapiens GN=CREBRF PE=1 SV=2	9031.ENSGALP00000004529	Putative uncharacterized protein	_	_	NOG85144	_
ENSGALG00000002888	9.840268763	23.9878964	-1.284672954	1.08E-76	8.07E-75	down	yes	10.43983959	9.210160733	9.870805972	23.66649944	24.75899239	23.53819735	21	3830441	3953755	-	CASZ1	protein_coding	GO:0006351|transcription, DNA-templated; GO:0045665|negative regulation of neuron differentiation; GO:0045893|positive regulation of transcription, DNA-templated; GO:0060040|retinal bipolar neuron differentiation; GO:0060223|retinal rod cell fate commitment; GO:0060226|negative regulation of retinal cone cell fate commitment; GO:1902870|negative regulation of amacrine cell differentiation	GO:0005654|nucleoplasm; GO:0005829|cytosol; GO:0043231|intracellular membrane-bounded organelle	GO:0003677|DNA binding; GO:0046872|metal ion binding	--	--	7128	XP_015152639.1	XP_015152639.1 zinc finger protein castor homolog 1 isoform X2 [Gallus gallus]	sp|Q9CWL2|CASZ1_MOUSE	sp|Q9CWL2|CASZ1_MOUSE Zinc finger protein castor homolog 1 OS=Mus musculus GN=Casz1 PE=1 SV=3	_	_	_	_	_	_
ENSGALG00000002931	3.576913964	1.466612071	1.280452284	0.000498399	0.00110034	up	yes	3.309102214	3.608249329	3.813390349	1.914942773	0.906049268	1.578844172	8	4626888	4628302	+	REG4	protein_coding	--	GO:0005576|extracellular region; GO:0005737|cytoplasm	GO:0008201|heparin binding; GO:2001065|mannan binding	--	--	621	NP_001264456.1	NP_001264456.1 regenerating islet-derived protein 4 precursor [Gallus gallus]	sp|Q9BYZ8|REG4_HUMAN	sp|Q9BYZ8|REG4_HUMAN Regenerating islet-derived protein 4 OS=Homo sapiens GN=REG4 PE=1 SV=1	9031.ENSGALP00000004618	regenerating islet-derived family, member 4	_	KOG4297	_	PF00059.18|Lectin_C|Lectin C-type domain|ENSGALT00000004627|m.7028:63-171
ENSGALG00000002942	9.01539522	22.80371076	-1.337839113	2.16E-87	2.02E-85	down	yes	9.000786227	9.132120949	8.913278485	22.43208258	24.31472727	21.66432242	6	8516356	8663452	+	JMJD1C	protein_coding	GO:0006351|transcription, DNA-templated; GO:0006355|regulation of transcription, DNA-templated; GO:0007596|blood coagulation; GO:0033169|histone H3-K9 demethylation	GO:0000785|chromatin; GO:0005622|intracellular; GO:0005634|nucleus; GO:0005654|nucleoplasm	GO:0000976|transcription regulatory region sequence-specific DNA binding; GO:0031490|chromatin DNA binding; GO:0032454|histone demethylase activity (H3-K9 specific); GO:0046872|metal ion binding; GO:0046966|thyroid hormone receptor binding; GO:0051213|dioxygenase activity	ko:K11449|JMJD1C	ko05202|Transcriptional misregulation in cancer	8415	NP_001186475.1	NP_001186475.1 probable JmjC domain-containing histone demethylation protein 2C [Gallus gallus]	sp|Q15652|JHD2C_HUMAN	sp|Q15652|JHD2C_HUMAN Probable JmjC domain-containing histone demethylation protein 2C OS=Homo sapiens GN=JMJD1C PE=1 SV=2	9031.ENSGALP00000004639	jumonji domain containing 1C	_	KOG1356	_	PF02373.19|JmjC|JmjC domain, hydroxylase|ENSGALT00000004648|m.4413:2373-2470
ENSGALG00000002952	1.360775066	2.736823915	-1.002772574	3.22E-05	8.49E-05	down	yes	1.553969859	1.498063251	1.030292089	2.803545246	2.879465149	2.527461349	10	3918768	3940587	+	NRG4	protein_coding	GO:0000165|MAPK cascade; GO:0014066|regulation of phosphatidylinositol 3-kinase signaling; GO:0035556|intracellular signal transduction; GO:0038111|interleukin-7-mediated signaling pathway; GO:0038128|ERBB2 signaling pathway; GO:0048015|phosphatidylinositol-mediated signaling; GO:0048513|animal organ development; GO:1901185|negative regulation of ERBB signaling pathway; GO:2000145|regulation of c…	GO:0005576|extracellular region; GO:0005615|extracellular space; GO:0005622|intracellular; GO:0005886|plasma membrane; GO:0016021|integral component of membrane	GO:0004713|protein tyrosine kinase activity; GO:0005088|Ras guanyl-nucleotide exchange factor activity; GO:0005102|signaling receptor binding; GO:0008083|growth factor activity; GO:0046934|phosphatidylinositol-4,5-bisphosphate 3-kinase activity	ko:K05458|NRG4	ko04012|ErbB signaling pathway	1831	XP_026711723.1	XP_026711723.1 pro-neuregulin-4, membrane-bound isoform isoform X1 [Athene cunicularia]	sp|Q8WWG1|NRG4_HUMAN	sp|Q8WWG1|NRG4_HUMAN Pro-neuregulin-4, membrane-bound isoform OS=Homo sapiens GN=NRG4 PE=1 SV=1	_	_	_	_	_	_
ENSGALG00000002987	2.591657671	1.026795241	1.327300142	2.41E-09	1.00E-08	up	yes	2.999841246	2.7231734	2.051958367	0.944158752	1.194497175	0.941729796	19	5543842	5551420	+	SERPINF2	protein_coding	GO:0002034|regulation of blood vessel diameter by renin-angiotensin; GO:0002576|platelet degranulation; GO:0006953|acute-phase response; GO:0010033|response to organic substance; GO:0010757|negative regulation of plasminogen activation; GO:0030199|collagen fibril organization; GO:0032967|positive regulation of collagen biosynthetic process; GO:0042730|fibrinolysis; GO:0045597|positive regulation …	GO:0005576|extracellular region; GO:0005577|fibrinogen complex; GO:0005615|extracellular space; GO:0009986|cell surface; GO:0031093|platelet alpha granule lumen; GO:0070062|extracellular exosome; GO:0072562|blood microparticle	GO:0002020|protease binding; GO:0004866|endopeptidase inhibitor activity; GO:0004867|serine-type endopeptidase inhibitor activity; GO:0042803|protein homodimerization activity	ko:K03983|SERPINF2,AAP	ko04610|Complement and coagulation cascades	2523	XP_024997830.1	XP_024997830.1 alpha-2-antiplasmin [Gallus gallus]	sp|P08697|A2AP_HUMAN	sp|P08697|A2AP_HUMAN Alpha-2-antiplasmin OS=Homo sapiens GN=SERPINF2 PE=1 SV=3	9031.ENSGALP00000004719	serpin peptidase inhibitor, clade F (alpha-2 antiplasmin, pigment epithelium derived factor) [...]	COG4826	KOG2392	_	PF00079.17|Serpin|Serpin (serine protease inhibitor)|ENSGALT00000105008|m.13823:139-487
ENSGALG00000003005	0.058493692	0.631165741	-3.226654318	1.64E-07	5.73E-07	down	yes	0.083570324	0.091910751	0	0.738718408	0.727138667	0.427640148	10	4055376	4067927	+	CHRNB4	protein_coding	GO:0007271|synaptic transmission, cholinergic; GO:0007274|neuromuscular synaptic transmission; GO:0035094|response to nicotine; GO:0098655|cation transmembrane transport	GO:0005892|acetylcholine-gated channel complex; GO:0030054|cell junction; GO:0045211|postsynaptic membrane	GO:0022848|acetylcholine-gated cation-selective channel activity	ko:K04815|CHRNB4	ko04080|Neuroactive ligand-receptor interaction; ko04725|Cholinergic synapse	2522	XP_009096461.2	XP_009096461.2 PREDICTED: neuronal acetylcholine receptor subunit beta-4 [Serinus canaria]	sp|P26153|ACHB4_CHICK	sp|P26153|ACHB4_CHICK Neuronal acetylcholine receptor subunit beta-4 (Fragment) OS=Gallus gallus GN=CHRNB4 PE=1 SV=1	9031.ENSGALP00000004740	Neuronal acetylcholine receptor subunit beta-4 Precursor; Fragment (Neuronal acetylcholine r [...]	_	KOG3645	_	PF02932.13|Neur_chan_memb|Neurotransmitter-gated ion-channel transmembrane region|ENSGALT00000039804|m.5308:238-475;PF02931.20|Neur_chan_LBD|Neurotransmitter-gated ion-channel ligand binding domain|ENSGALT00000039804|m.5308:26-231
ENSGALG00000003031	7.837319292	3.123226536	1.32455082	2.94E-21	2.98E-20	up	yes	7.424466497	8.097581102	7.989910276	3.164028103	3.603331767	2.602319738	19	5561964	5568555	-	SMYD4	protein_coding	--	--	GO:0008168|methyltransferase activity; GO:0046872|metal ion binding	--	--	2397	NP_001025886.1	NP_001025886.1 SET and MYND domain-containing protein 4 [Gallus gallus]	sp|Q5F3V0|SMYD4_CHICK	sp|Q5F3V0|SMYD4_CHICK SET and MYND domain-containing protein 4 OS=Gallus gallus GN=SMYD4 PE=2 SV=1	9031.ENSGALP00000004786	SET and MYND domain-containing protein 4	_	KOG2084	_	PF00856.25|SET|SET domain|ENSGALT00000004795|m.13826:245-573;PF01753.15|zf-MYND|MYND finger|ENSGALT00000004795|m.13826:299-338
ENSGALG00000003033	4.290107035	8.747914032	-1.026214718	1.12E-19	1.03E-18	down	yes	4.154688359	3.837228806	4.878403941	7.809575427	9.25528044	9.17888623	18	5836752	5890639	+	STXBP4	protein_coding	GO:0006605|protein targeting; GO:0006974|cellular response to DNA damage stimulus; GO:0008286|insulin receptor signaling pathway; GO:0010838|positive regulation of keratinocyte proliferation; GO:0050821|protein stabilization; GO:0061178|regulation of insulin secretion involved in cellular response to glucose stimulus; GO:1902808|positive regulation of cell cycle G1/S phase transition; GO:1904659|…	GO:0005737|cytoplasm; GO:0070062|extracellular exosome	GO:0019905|syntaxin binding	ko:K15302|STXBP4,SYNIP	--	3885	XP_004946214.1	XP_004946214.1 syntaxin-binding protein 4 isoform X1 [Gallus gallus]	sp|Q9WV89|STXB4_MOUSE	sp|Q9WV89|STXB4_MOUSE Syntaxin-binding protein 4 OS=Mus musculus GN=Stxbp4 PE=1 SV=1	9031.ENSGALP00000004791	syntaxin binding protein 4	_	_	NOG72384	PF00595.21|PDZ|PDZ domain (Also known as DHR or GLGF)|ENSGALT00000096719|m.12776:43-119;PF00595.21|PDZ|PDZ domain (Also known as DHR or GLGF)|ENSGALT00000096719|m.12776:211-277;PF00397.23|WW|WW domain|ENSGALT00000096719|m.12776:681-710
ENSGALG00000003034	2.507451419	1.048825771	1.249498724	0.004708883	0.008867644	up	yes	2.51408775	2.534580568	2.473685939	0.98507245	0.952882828	1.208522034	21	4105253	4109012	-	SS2	protein_coding	--	GO:0005576|extracellular region	GO:0005179|hormone activity	--	--	503	ABB86711.1	ABB86711.1 somatostatin II precursor [Gallus gallus]	sp|Q9W7E9|SMS2_PROAN	sp|Q9W7E9|SMS2_PROAN Somatostatin-2 OS=Protopterus annectens GN=sst2 PE=3 SV=1	9031.ENSGALP00000004793		_	_	NOG40146	PF03002.12|Somatostatin|Somatostatin/Cortistatin family|ENSGALT00000004802|m.4060:115-132
ENSGALG00000003035	11.08529105	4.518061047	1.292982199	1.62E-10	7.56E-10	up	yes	11.8436514	9.262693857	12.1495279	5.642959486	3.26847543	4.642748226	8	4686653	4690632	+	FAM78B	protein_coding	--	--	--	--	--	1001	XP_001232254.1	XP_001232254.1 protein FAM78B isoform X1 [Gallus gallus]	sp|Q5VT40|FA78B_HUMAN	sp|Q5VT40|FA78B_HUMAN Protein FAM78B OS=Homo sapiens GN=FAM78B PE=2 SV=1	9031.ENSGALP00000004794	family with sequence similarity 78, member B	_	_	NOG44943	_
ENSGALG00000003058	1.653566263	0.748173014	1.13368032	1.18E-06	3.74E-06	up	yes	1.56526206	1.814890747	1.580545982	0.657232173	0.842203309	0.745083561	28	3777894	3786314	+	ENSGALG00000003058	protein_coding	GO:0050919|negative chemotaxis	GO:0005615|extracellular space; GO:0005886|plasma membrane; GO:0016021|integral component of membrane	--	ko:K06521|SEMA4,CD100	ko04360|Axon guidance	2895	XP_015155616.1	XP_015155616.1 homer protein homolog 3 isoform X2 [Gallus gallus]	sp|Q9YHX4|SEM4E_DANRE	sp|Q9YHX4|SEM4E_DANRE Semaphorin-4E OS=Danio rerio GN=sema4e PE=2 SV=1	_	_	_	_	_	PF01403.16|Sema|Sema domain|ENSGALT00000004831|m.10320:51-478;PF01437.22|PSI|Plexin repeat|ENSGALT00000004831|m.10320:500-529
ENSGALG00000003073	15.81091421	45.8870728	-1.536569177	2.20E-116	4.57E-114	down	yes	15.14396911	16.93215539	15.35661813	44.41063935	47.49701301	45.75356605	6	9336702	9386648	+	RHOBTB1	protein_coding	GO:0007264|small GTPase mediated signal transduction; GO:0051056|regulation of small GTPase mediated signal transduction	GO:0005829|cytosol; GO:0005886|plasma membrane	GO:0003924|GTPase activity; GO:0005525|GTP binding	ko:K07868|RHOBTB1_2	ko04120|Ubiquitin mediated proteolysis	3144	NP_001186537.1	NP_001186537.1 rho-related BTB domain-containing protein 1 [Gallus gallus]	sp|O94844|RHBT1_HUMAN	sp|O94844|RHBT1_HUMAN Rho-related BTB domain-containing protein 1 OS=Homo sapiens GN=RHOBTB1 PE=2 SV=2	59729.ENSTGUP00000005477	Rho-related BTB domain-containing protein 1 [Taeniopygia guttata]	COG1100	KOG0393	_	PF00651.28|BTB|BTB/POZ domain|ENSGALT00000004854|m.4441:474-579;PF00071.19|Ras|Ras family|ENSGALT00000004854|m.4441:16-207;PF08477.10|Roc|Ras of Complex, Roc, domain of DAPkinase|ENSGALT00000004854|m.4441:16-143
ENSGALG00000003096	10.93784285	27.20679773	-1.313850702	2.21E-35	4.49E-34	down	yes	12.32637695	10.24390373	10.24324787	23.90914364	28.7410307	28.97021886	20	2208406	2258331	-	CBFA2T2	protein_coding	GO:0000122|negative regulation of transcription by RNA polymerase II; GO:0006351|transcription, DNA-templated; GO:0010976|positive regulation of neuron projection development; GO:0010977|negative regulation of neuron projection development; GO:0030855|epithelial cell differentiation; GO:0045746|negative regulation of Notch signaling pathway; GO:0045892|negative regulation of transcription, DNA-te…	GO:0005634|nucleus	GO:0003700|DNA-binding transcription factor activity; GO:0003714|transcription corepressor activity; GO:0046872|metal ion binding	--	--	2054	NP_001011689.1	NP_001011689.1 protein CBFA2T2 [Gallus gallus]	sp|O70374|MTG8R_MOUSE	sp|O70374|MTG8R_MOUSE Protein CBFA2T2 OS=Mus musculus GN=Cbfa2t2 PE=1 SV=3	9031.ENSGALP00000039582	core-binding factor, runt domain, alpha subunit 2; translocated to, 2	_	_	NOG68841	PF08788.8|NHR2|NHR2 domain like|ENSGALT00000099282|m.2890:301-364;PF07531.11|TAFH|NHR1 homology to TAF|ENSGALT00000099282|m.2890:87-175;PF01753.15|zf-MYND|MYND finger|ENSGALT00000099282|m.2890:476-512
ENSGALG00000003172	7.073752404	24.22819481	-1.774696563	9.97E-84	8.79E-82	down	yes	6.387930689	7.477384315	7.355942209	23.74002956	25.58167959	23.36287528	6	9839922	9859361	+	SLC16A9	protein_coding	GO:0015718|monocarboxylic acid transport	GO:0005887|integral component of plasma membrane	GO:0008028|monocarboxylic acid transmembrane transporter activity; GO:0015293|symporter activity	ko:K08186|SLC16A9	--	2519	XP_015143617.2	XP_015143617.2 monocarboxylate transporter 9 isoform X1 [Gallus gallus]	sp|Q5ZJU0|MOT9_CHICK	sp|Q5ZJU0|MOT9_CHICK Monocarboxylate transporter 9 OS=Gallus gallus GN=SLC16A9 PE=2 SV=1	9031.ENSGALP00000005024	Monocarboxylate transporter 9 (MCT 9)(Solute carrier family 16 member 9); Proton-linked mono [...]	COG0477	KOG2504	_	PF07690.13|MFS_1|Major Facilitator Superfamily|ENSGALT00000098307|m.4463:21-263;PF07690.13|MFS_1|Major Facilitator Superfamily|ENSGALT00000098307|m.4463:308-478
ENSGALG00000003213	9.789657884	4.791865826	1.029136292	2.04E-11	1.02E-10	up	yes	8.925420634	10.03549642	10.4080566	6.084508904	4.381706926	3.909381647	1	51206946	51218711	+	LGALS2	protein_coding	--	--	GO:0016936|galactoside binding; GO:0030246|carbohydrate binding	ko:K10090|LGALS2	--	1567	XP_015143897.1	XP_015143897.1 galectin-2 isoform X1 [Gallus gallus]	sp|P05162|LEG2_HUMAN	sp|P05162|LEG2_HUMAN Galectin-2 OS=Homo sapiens GN=LGALS2 PE=1 SV=3	9031.ENSGALP00000005081	lectin, galactoside-binding, soluble, 2	_	KOG3587	_	PF00337.19|Gal-bind_lectin|Galactoside-binding lectin|ENSGALT00000093316|m.1437:10-126
ENSGALG00000003227	11.34896366	26.04301444	-1.197619091	9.57E-30	1.48E-28	down	yes	13.26000918	10.56974903	10.21713278	24.15110608	28.25703651	25.72090074	18	6309446	6396232	+	RAB11FIP4	protein_coding	GO:0000910|cytokinesis; GO:0003407|neural retina development; GO:0006810|transport; GO:0016032|viral process; GO:1903452|positive regulation of G1 to G0 transition	GO:0005615|extracellular space; GO:0005768|endosome; GO:0005815|microtubule organizing center; GO:0005819|spindle; GO:0030139|endocytic vesicle; GO:0030496|midbody; GO:0032154|cleavage furrow; GO:0043231|intracellular membrane-bounded organelle; GO:0048471|perinuclear region of cytoplasm; GO:0055038|recycling endosome membrane	GO:0005509|calcium ion binding; GO:0017137|Rab GTPase binding; GO:0030306|ADP-ribosylation factor binding; GO:0042803|protein homodimerization activity	ko:K12485|RAB11FIP3_4	ko04144|Endocytosis	2117	XP_004946223.2	XP_004946223.2 rab11 family-interacting protein 4 isoform X1 [Gallus gallus]	sp|Q86YS3|RFIP4_HUMAN	sp|Q86YS3|RFIP4_HUMAN Rab11 family-interacting protein 4 OS=Homo sapiens GN=RAB11FIP4 PE=1 SV=1	_	_	_	_	_	PF09457.7|RBD-FIP|FIP domain|ENSGALT00000099188|m.12794:522-562
ENSGALG00000003242	0.664993112	0.270925232	1.264686571	0.007561158	0.013678915	up	yes	0.662402263	0.529826089	0.802750985	0.362416598	0.226253446	0.224105653	22	2578576	2581509	-	STAR	protein_coding	GO:0006694|steroid biosynthetic process; GO:0008203|cholesterol metabolic process; GO:0008211|glucocorticoid metabolic process; GO:0044255|cellular lipid metabolic process; GO:0070859|positive regulation of bile acid biosynthetic process	GO:0005739|mitochondrion	GO:0015485|cholesterol binding; GO:0120020|cholesterol transfer activity	ko:K16931|STAR	ko04913|Ovarian steroidogenesis; ko04925|Aldosterone synthesis and secretion	1750	NP_990017.1	NP_990017.1 steroidogenic acute regulatory protein, mitochondrial precursor [Gallus gallus]	sp|Q9DG09|STAR_CHICK	sp|Q9DG09|STAR_CHICK Steroidogenic acute regulatory protein, mitochondrial OS=Gallus gallus GN=STAR PE=2 SV=1	9031.ENSGALP00000005119	Steroidogenic acute regulatory protein, mitochondrial Precursor (StAR)(StARD1); Plays a key [...]	_	KOG3845	_	PF01852.16|START|START domain|ENSGALT00000005128|m.4739:78-277
ENSGALG00000003248	47.14221	17.47948243	1.430837795	2.27E-59	1.10E-57	up	yes	41.95004844	48.67630574	50.80027583	15.61825561	19.43818303	17.38200865	Z	9801245	9816238	+	SUB1	protein_coding	GO:0006351|transcription, DNA-templated; GO:0060261|positive regulation of transcription initiation from RNA polymerase II promoter	GO:0005634|nucleus; GO:0005667|transcription factor complex	GO:0003677|DNA binding; GO:0003713|transcription coactivator activity	--	--	3689	NP_001008479.1	NP_001008479.1 activated RNA polymerase II transcriptional coactivator p15 [Gallus gallus]	sp|Q5ZK63|TCP4_CHICK	sp|Q5ZK63|TCP4_CHICK Activated RNA polymerase II transcriptional coactivator p15 OS=Gallus gallus GN=SUB1 PE=2 SV=1	_	_	_	_	_	PF02229.13|PC4|Transcriptional Coactivator p15 (PC4)|ENSGALT00000005135|m.10625:73-124
ENSGALG00000003258	0.849331442	2.301544363	-1.427570463	1.77E-07	6.16E-07	down	yes	0.973957285	1.017601516	0.556435526	2.161478382	2.677115997	2.066038712	11	2479810	2493248	-	DNAAF1	protein_coding	GO:0044458|motile cilium assembly; GO:0060271|cilium assembly	GO:0005930|axoneme	GO:0070840|dynein complex binding	ko:K19750|DNAAF1,LRRC50,ODA7	--	1949	XP_015728964.1	XP_015728964.1 PREDICTED: dynein assembly factor 1, axonemal [Coturnix japonica]	sp|B6D5P1|DAAF1_PERPL	sp|B6D5P1|DAAF1_PERPL Dynein assembly factor 1, axonemal OS=Peromyscus polionotus GN=Dnaaf1 PE=2 SV=1	_	_	_	_	_	PF14580.3|LRR_9|Leucine-rich repeat|ENSGALT00000005159|m.6410:204-339
ENSGALG00000003282	25.19833829	55.9661114	-1.150910248	4.02E-71	2.73E-69	down	yes	25.16834495	24.60906376	25.81760616	54.63964519	55.08980403	58.16888497	27	7694496	7699792	-	STAT5B	protein_coding	GO:0001553|luteinization; GO:0001779|natural killer cell differentiation; GO:0006351|transcription, DNA-templated; GO:0007259|receptor signaling pathway via JAK-STAT; GO:0007565|female pregnancy; GO:0007595|lactation; GO:0008284|positive regulation of cell population proliferation; GO:0019218|regulation of steroid metabolic process; GO:0019221|cytokine-mediated signaling pathway; GO:0019915|lipid…	GO:0005634|nucleus; GO:0005737|cytoplasm	GO:0003677|DNA binding; GO:0003682|chromatin binding; GO:0003700|DNA-binding transcription factor activity; GO:0046983|protein dimerization activity	ko:K11224|STAT5B	ko04012|ErbB signaling pathway; ko04062|Chemokine signaling pathway; ko04630|Jak-STAT signaling pathway; ko04658|Th1 and Th2 cell differentiation; ko04659|Th17 cell differentiation; ko04917|Prolactin signaling pathway; ko04933|AGE-RAGE signaling pathway in diabetic complications; ko05161|Hepatitis B; ko05162|Measles; ko05166|HTLV-I infection; ko05200|Pathways in cancer; ko05203|Viral carcinogenes…	2887	XP_010722974.1	XP_010722974.1 PREDICTED: signal transducer and activator of transcription 5B isoform X2 [Meleagris gallopavo]	sp|Q9TUM3|STA5B_BOVIN	sp|Q9TUM3|STA5B_BOVIN Signal transducer and activator of transcription 5B OS=Bos taurus GN=STAT5B PE=2 SV=2	9031.ENSGALP00000039101	signal transducer and activator of transcription 5B	_	KOG3667	_	PF02864.12|STAT_bind|STAT protein, DNA binding domain|ENSGALT00000005191|m.9412:336-564;PF01017.17|STAT_alpha|STAT protein, all-alpha domain|ENSGALT00000005191|m.9412:152-340;PF02865.14|STAT_int|STAT protein, protein interaction domain|ENSGALT00000005191|m.9412:54-133;PF00017.21|SH2|SH2 domain|ENSGALT00000005191|m.9412:577-650
ENSGALG00000003295	0.392387428	0.965566198	-1.277654541	1.25E-06	3.94E-06	down	yes	0.387760328	0.316798347	0.472603608	1.100166029	0.819368776	0.977163788	Z	10140727	10313424	-	ADAMTS12	protein_coding	GO:0007160|cell-matrix adhesion; GO:0016477|cell migration; GO:0030167|proteoglycan catabolic process; GO:0032331|negative regulation of chondrocyte differentiation; GO:0050727|regulation of inflammatory response; GO:0051603|proteolysis involved in cellular protein catabolic process; GO:0071347|cellular response to interleukin-1; GO:0071356|cellular response to tumor necrosis factor; GO:0071773|c…	GO:0031012|extracellular matrix	GO:0004222|metalloendopeptidase activity; GO:0008270|zinc ion binding	ko:K08626|ADAMTS12	--	4743	XP_003643023.2	XP_003643023.2 A disintegrin and metalloproteinase with thrombospondin motifs 12 isoform X1 [Gallus gallus]	sp|P58397|ATS12_HUMAN	sp|P58397|ATS12_HUMAN A disintegrin and metalloproteinase with thrombospondin motifs 12 OS=Homo sapiens GN=ADAMTS12 PE=1 SV=2	59729.ENSTGUP00000002001	A disintegrin and metalloproteinase with thrombospondin motifs 12 Precursor (ADAMTS-12)(ADAM [...]	_	KOG3538	_	PF05986.11|ADAM_spacer1|ADAM-TS Spacer 1|ENSGALT00000101261|m.10629:709-818;PF01562.16|Pep_M12B_propep|Reprolysin family propeptide|ENSGALT00000101261|m.10629:49-191;PF00090.16|TSP_1|Thrombospondin type 1 domain|ENSGALT00000101261|m.10629:553-602;PF00090.16|TSP_1|Thrombospondin type 1 domain|ENSGALT00000101261|m.10629:838-889;PF00090.16|TSP_1|Thrombospondin type 1 domain|ENSGALT00000101261|m.1062…
ENSGALG00000003319	1.835652316	0.408768114	2.139907301	1.88E-13	1.12E-12	up	yes	1.843798584	1.942129884	1.72102848	0.459104934	0.390284406	0.376915002	18	6639244	6650095	+	ADAP2	protein_coding	GO:0007507|heart development	GO:0005737|cytoplasm; GO:0005740|mitochondrial envelope; GO:0005829|cytosol; GO:0005886|plasma membrane	GO:0005096|GTPase activator activity; GO:0005545|1-phosphatidylinositol binding; GO:0005546|phosphatidylinositol-4,5-bisphosphate binding; GO:0005547|phosphatidylinositol-3,4,5-trisphosphate binding; GO:0043325|phosphatidylinositol-3,4-bisphosphate binding; GO:0043533|inositol 1,3,4,5 tetrakisphosphate binding; GO:0046872|metal ion binding	--	--	2029	XP_415661.1	XP_415661.1 arf-GAP with dual PH domain-containing protein 2 [Gallus gallus]	sp|Q9JK15|ADAP2_RAT	sp|Q9JK15|ADAP2_RAT Arf-GAP with dual PH domain-containing protein 2 OS=Rattus norvegicus GN=Adap2 PE=1 SV=1	9031.ENSGALP00000005249	centaurin, alpha 2	COG5347	KOG0703	_	PF01412.15|ArfGap|Putative GTPase activating protein for Arf|ENSGALT00000078875|m.12801:19-131;PF00169.26|PH|PH domain|ENSGALT00000078875|m.12801:144-239;PF00169.26|PH|PH domain|ENSGALT00000078875|m.12801:265-368
ENSGALG00000003323	2.729161932	19.18437525	-2.808877141	8.44E-116	1.67E-113	down	yes	2.744847415	2.18084474	3.261793642	20.67191425	16.28760436	20.59360715	11	2532308	2633462	-	NECAB2	protein_coding	GO:0007275|multicellular organism development; GO:0030154|cell differentiation; GO:0030308|negative regulation of cell growth; GO:0043065|positive regulation of apoptotic process	--	GO:0008083|growth factor activity	--	--	3181	XP_414073.2	XP_414073.2 oxidative stress-induced growth inhibitor 1 [Gallus gallus]	sp|Q9UJX0|OSGI1_HUMAN	sp|Q9UJX0|OSGI1_HUMAN Oxidative stress-induced growth inhibitor 1 OS=Homo sapiens GN=OSGIN1 PE=1 SV=3	9031.ENSGALP00000005253	oxidative stress induced growth inhibitor 1	_	_	NOG68947	_
ENSGALG00000003340	1.213430162	3.492334515	-1.517385136	4.41E-17	3.41E-16	down	yes	1.054480833	1.280523497	1.305286155	3.737102437	3.655645309	3.084255798	17	7130052	7137248	-	GBGT1	protein_coding	GO:0005975|carbohydrate metabolic process; GO:0006486|protein glycosylation; GO:0009247|glycolipid biosynthetic process; GO:0030259|lipid glycosylation	GO:0000139|Golgi membrane; GO:0005794|Golgi apparatus; GO:0016021|integral component of membrane; GO:0031982|vesicle	GO:0046872|metal ion binding; GO:0047277|globoside alpha-N-acetylgalactosaminyltransferase activity	ko:K00722|GBGT1	ko00603|Glycosphingolipid biosynthesis - globo and isoglobo series; ko01100|Metabolic pathways	3198	XP_015734861.1	XP_015734861.1 PREDICTED: globoside alpha-1,3-N-acetylgalactosaminyltransferase 1 [Coturnix japonica]	sp|Q5ZLK4|GBGT1_CHICK	sp|Q5ZLK4|GBGT1_CHICK Globoside alpha-1,3-N-acetylgalactosaminyltransferase 1 OS=Gallus gallus GN=GBGT1 PE=2 SV=1	9031.ENSGALP00000005275	Globoside alpha-1,3-N-acetylgalactosaminyltransferase 1 (EC 2.4.1.-)(Forssman glycolipid syn [...]	_	_	NOG43612	PF03414.10|Glyco_transf_6|Glycosyltransferase family 6|ENSGALT00000005285|m.12178:87-373
ENSGALG00000003353	7.64607711	21.029498	-1.458423017	2.45E-45	7.61E-44	down	yes	8.101017952	7.064420063	7.772793316	19.08703706	23.87263471	20.12882225	Z	10460141	10544706	+	RAI14	protein_coding	GO:0007283|spermatogenesis; GO:0030154|cell differentiation	GO:0001650|fibrillar center; GO:0005634|nucleus; GO:0005739|mitochondrion; GO:0005829|cytosol; GO:0005856|cytoskeleton; GO:0005938|cell cortex; GO:0030054|cell junction	--	--	--	3057	XP_004937233.1	XP_004937233.1 ankycorbin isoform X5 [Gallus gallus]	sp|Q9EP71|RAI14_MOUSE	sp|Q9EP71|RAI14_MOUSE Ankycorbin OS=Mus musculus GN=Rai14 PE=1 SV=1	9031.ENSGALP00000005295	retinoic acid induced 14	COG0666	KOG0504	_	PF12796.4|Ank_2|Ankyrin repeats (3 copies)|ENSGALT00000005305|m.10642:23-116;PF12796.4|Ank_2|Ankyrin repeats (3 copies)|ENSGALT00000005305|m.10642:118-182;PF12796.4|Ank_2|Ankyrin repeats (3 copies)|ENSGALT00000005305|m.10642:156-245;PF13857.3|Ank_5|Ankyrin repeats (many copies)|ENSGALT00000005305|m.10642:43-93;PF13857.3|Ank_5|Ankyrin repeats (many copies)|ENSGALT00000005305|m.10642:105-159;PF1385…
ENSGALG00000003358	52.62138159	21.63496509	1.281891793	1.51E-102	1.96E-100	up	yes	52.08325252	54.0042708	51.77662146	20.80145029	21.97041385	22.13303113	21	4200628	4206138	+	UBIAD1	protein_coding	GO:0001885|endothelial cell development; GO:0006744|ubiquinone biosynthetic process; GO:0009234|menaquinone biosynthetic process; GO:0032194|ubiquinone biosynthetic process via 3,4-dihydroxy-5-polyprenylbenzoate; GO:0042371|vitamin K biosynthetic process; GO:0072358|cardiovascular system development	GO:0005739|mitochondrion; GO:0005783|endoplasmic reticulum; GO:0005789|endoplasmic reticulum membrane; GO:0030173|integral component of Golgi membrane	GO:0004659|prenyltransferase activity; GO:0016209|antioxidant activity	--	--	4421	XP_015152380.1	XP_015152380.1 ubiA prenyltransferase domain-containing protein 1 isoform X1 [Gallus gallus]	sp|Q5ZKS8|UBIA1_CHICK	sp|Q5ZKS8|UBIA1_CHICK UbiA prenyltransferase domain-containing protein 1 OS=Gallus gallus GN=UBIAD1 PE=2 SV=1	9031.ENSGALP00000005301	UbiA prenyltransferase domain-containing protein 1	COG1575	KOG4581	_	PF01040.15|UbiA|UbiA prenyltransferase family|ENSGALT00000005311|m.4068:88-342
ENSGALG00000003360	0.853245726	0.373867696	1.16916213	0.004074911	0.007751441	up	yes	0.95298936	0.833971199	0.77277662	0.370028615	0.328271059	0.423303414	13	11124638	11127201	-	ARL10	protein_coding	GO:0007264|small GTPase mediated signal transduction	GO:0005622|intracellular	GO:0005525|GTP binding	ko:K07958|ARL10	--	1714	NP_001264643.1	NP_001264643.1 ADP-ribosylation factor-like protein 10 [Gallus gallus]	sp|Q8N8L6|ARL10_HUMAN	sp|Q8N8L6|ARL10_HUMAN ADP-ribosylation factor-like protein 10 OS=Homo sapiens GN=ARL10 PE=2 SV=1	_	_	_	_	_	PF00025.18|Arf|ADP-ribosylation factor family|ENSGALT00000005313|m.8740:75-217;PF08477.10|Roc|Ras of Complex, Roc, domain of DAPkinase|ENSGALT00000005313|m.8740:76-185;PF04670.9|Gtr1_RagA|Gtr1/RagA G protein conserved region|ENSGALT00000005313|m.8740:76-199;PF00071.19|Ras|Ras family|ENSGALT00000005313|m.8740:76-197;PF09439.7|SRPRB|Signal recognition particle receptor beta subunit|ENSGALT000000053…
ENSGALG00000003374	16.44994636	34.57123271	-1.071029664	1.02E-50	3.78E-49	down	yes	15.39258216	17.35722639	16.60003052	33.49559679	35.99076689	34.22733446	11	3254661	3298212	+	ESRP2	protein_coding	GO:0006397|mRNA processing; GO:0008380|RNA splicing; GO:0043484|regulation of RNA splicing	GO:0005634|nucleus	GO:0003729|mRNA binding	ko:K14947|ESRP1_2	--	3685	NP_001025737.1	NP_001025737.1 epithelial splicing regulatory protein 2 [Gallus gallus]	sp|Q5ZLR4|ESRP2_CHICK	sp|Q5ZLR4|ESRP2_CHICK Epithelial splicing regulatory protein 2 OS=Gallus gallus GN=ESRP2 PE=2 SV=1	9031.ENSGALP00000005323	Epithelial splicing regulatory protein 2 (RNA-binding protein 35B)(RNA-binding motif protein [...]	_	KOG1365	_	_
ENSGALG00000003377	4.049659084	9.169580736	-1.177069682	2.53E-22	2.72E-21	down	yes	3.925220022	3.983637337	4.240119893	9.075668174	9.437250536	8.995823499	13	11137633	11143985	-	SIMC1	protein_coding	--	--	GO:0032184|SUMO polymer binding	--	--	2190	XP_015149369.1	XP_015149369.1 SUMO-interacting motif-containing protein 1 isoform X2 [Gallus gallus]	sp|Q8NDZ2|SIMC1_HUMAN	sp|Q8NDZ2|SIMC1_HUMAN SUMO-interacting motif-containing protein 1 OS=Homo sapiens GN=SIMC1 PE=1 SV=3	9031.ENSGALP00000005327	chromosome 5 open reading frame 25	_	_	NOG41417	_
ENSGALG00000003420	3.062363447	1.262836264	1.271302046	8.80E-13	4.94E-12	up	yes	3.296534151	3.148660704	2.741895486	1.172959113	1.282625037	1.332924643	23	5358716	5363244	+	ZBTB8A	protein_coding	GO:0006351|transcription, DNA-templated; GO:0006355|regulation of transcription, DNA-templated	GO:0005634|nucleus	GO:0003677|DNA binding; GO:0046872|metal ion binding	ko:K10495|ZBTB8	--	2450	XP_024998835.1	XP_024998835.1 zinc finger and BTB domain-containing protein 8A-like [Gallus gallus]	sp|Q0VCJ6|ZBT8A_BOVIN	sp|Q0VCJ6|ZBT8A_BOVIN Zinc finger and BTB domain-containing protein 8A OS=Bos taurus GN=ZBTB8A PE=2 SV=1	_	_	_	_	_	PF00651.28|BTB|BTB/POZ domain|ENSGALT00000106512|m.5757:14-121;PF11822.5|DUF3342|Domain of unknown function (DUF3342)|ENSGALT00000106512|m.5757:31-114
ENSGALG00000003433	1.757153808	4.324727799	-1.294513789	1.24E-14	8.06E-14	down	yes	1.538796248	2.058120437	1.674544738	4.834062854	3.892289954	4.247830589	11	3459157	3474477	+	DPEP2	protein_coding	--	GO:0031225|anchored component of membrane	GO:0008235|metalloexopeptidase activity; GO:0008238|exopeptidase activity; GO:0008239|dipeptidyl-peptidase activity; GO:0016805|dipeptidase activity; GO:0046872|metal ion binding	ko:K01273|DPEP	--	3116	XP_015147853.1	XP_015147853.1 dipeptidase 2 isoform X1 [Gallus gallus]	sp|Q5M872|DPEP2_RAT	sp|Q5M872|DPEP2_RAT Dipeptidase 2 OS=Rattus norvegicus GN=Dpep2 PE=2 SV=1	9031.ENSGALP00000005425	dipeptidase 2	COG2355	KOG4127	_	PF01244.18|Peptidase_M19|Membrane dipeptidase (Peptidase family M19)|ENSGALT00000005435|m.6445:35-356
ENSGALG00000003435	0.070499025	0.690427777	-3.121193087	8.96E-05	0.000221669	down	yes	0	0.051373873	0.160123202	0.672076159	0.290971939	1.108235234	26	4946576	4950586	-	PGC	protein_coding	GO:0007586|digestion	GO:0005576|extracellular region	GO:0004190|aspartic-type endopeptidase activity	ko:K01377|PGC	--	1504	NP_990208.1	NP_990208.1 gastricsin precursor [Gallus gallus]	sp|Q9GMY3|PEPC_RHIFE	sp|Q9GMY3|PEPC_RHIFE Gastricsin OS=Rhinolophus ferrumequinum GN=PGC PE=2 SV=1	9031.ENSGALP00000005433	progastricsin (pepsinogen C)	_	KOG1339	_	PF00026.20|Asp|Eukaryotic aspartyl protease|ENSGALT00000005443|m.8275:137-452;PF14543.3|TAXi_N|Xylanase inhibitor N-terminal|ENSGALT00000005443|m.8275:138-190;PF07966.9|A1_Propeptide|A1 Propeptide|ENSGALT00000005443|m.8275:82-110;PF14541.3|TAXi_C|Xylanase inhibitor C-terminal|ENSGALT00000005443|m.8275:340-451
ENSGALG00000003443	1.679925667	0.787234176	1.083884327	0.008161753	0.014669687	up	yes	2.572089426	1.320100741	1.147586834	0.566670827	1.220702361	0.57432934	8	5849184	5851743	+	LRRC52	protein_coding	GO:0006813|potassium ion transport; GO:0022414|reproductive process; GO:0071805|potassium ion transmembrane transport; GO:1903818|positive regulation of voltage-gated potassium channel activity	GO:0008076|voltage-gated potassium channel complex	GO:0005249|voltage-gated potassium channel activity; GO:0005267|potassium channel activity; GO:0044325|ion channel binding; GO:0099104|potassium channel activator activity	--	--	1434	XP_003208619.1	XP_003208619.1 PREDICTED: leucine-rich repeat-containing protein 52 [Meleagris gallopavo]	sp|Q5M8M9|LRC52_MOUSE	sp|Q5M8M9|LRC52_MOUSE Leucine-rich repeat-containing protein 52 OS=Mus musculus GN=Lrrc52 PE=1 SV=1	9031.ENSGALP00000005441	leucine rich repeat containing 52	_	KOG0619	_	PF13855.3|LRR_8|Leucine rich repeat|ENSGALT00000005451|m.7117:103-160;PF13855.3|LRR_8|Leucine rich repeat|ENSGALT00000005451|m.7117:128-185
ENSGALG00000003470	0.453741169	1.525738732	-1.727541085	1.02E-05	2.87E-05	down	yes	0.514059406	0.51151909	0.335645011	1.450218856	1.350550093	1.776447248	22	2825849	2861391	-	ZMAT4	protein_coding	GO:0072332|intrinsic apoptotic signaling pathway by p53 class mediator	GO:0005634|nucleus	GO:0002039|p53 binding; GO:0003677|DNA binding; GO:0003723|RNA binding; GO:0008270|zinc ion binding	--	--	1435	XP_015152892.1	XP_015152892.1 zinc finger matrin-type protein 4 [Gallus gallus]	sp|Q9H898|ZMAT4_HUMAN	sp|Q9H898|ZMAT4_HUMAN Zinc finger matrin-type protein 4 OS=Homo sapiens GN=ZMAT4 PE=1 SV=1	9031.ENSGALP00000005486	zinc finger, matrin type 4	_	_	NOG68898	PF12874.4|zf-met|Zinc-finger of C2H2 type|ENSGALT00000005496|m.4786:15-38;PF12874.4|zf-met|Zinc-finger of C2H2 type|ENSGALT00000005496|m.4786:76-99;PF12874.4|zf-met|Zinc-finger of C2H2 type|ENSGALT00000005496|m.4786:145-168;PF12874.4|zf-met|Zinc-finger of C2H2 type|ENSGALT00000005496|m.4786:197-221;PF12171.5|zf-C2H2_jaz|Zinc-finger double-stranded RNA-binding|ENSGALT00000005496|m.4786:145-169;PF1…
ENSGALG00000003472	0.809347974	2.324601376	-1.510628041	5.21E-06	1.52E-05	down	yes	0.592034709	0.623990522	1.212018693	2.296519327	2.253670299	2.423614503	7	4153280	4189147	+	VWC2L	protein_coding	GO:0030514|negative regulation of BMP signaling pathway; GO:0045666|positive regulation of neuron differentiation	GO:0005615|extracellular space; GO:0030054|cell junction; GO:0032281|AMPA glutamate receptor complex; GO:0045202|synapse	--	--	--	1424	XP_426552.3	XP_426552.3 von Willebrand factor C domain-containing protein 2-like isoform X1 [Gallus gallus]	sp|Q505H4|VWC2L_MOUSE	sp|Q505H4|VWC2L_MOUSE von Willebrand factor C domain-containing protein 2-like OS=Mus musculus GN=Vwc2l PE=1 SV=1	9031.ENSGALP00000039153	von Willebrand factor C domain-containing protein 2-like	_	_	NOG83498	_
ENSGALG00000003520	7.015631849	14.38484024	-1.034851893	2.92E-16	2.13E-15	down	yes	6.586386138	6.89070845	7.569800959	15.03859992	13.95368857	14.16223222	18	6878337	6885109	-	POLG2	protein_coding	GO:0001701|in utero embryonic development; GO:0006260|DNA replication; GO:0006261|DNA-dependent DNA replication; GO:0006281|DNA repair; GO:0007005|mitochondrion organization; GO:0022904|respiratory electron transport chain; GO:0032042|mitochondrial DNA metabolic process; GO:0070150|mitochondrial glycyl-tRNA aminoacylation; GO:0070584|mitochondrion morphogenesis	GO:0000262|mitochondrial chromosome; GO:0005759|mitochondrial matrix; GO:0042645|mitochondrial nucleoid; GO:0070062|extracellular exosome	GO:0003677|DNA binding; GO:0003887|DNA-directed DNA polymerase activity; GO:0004820|glycine-tRNA ligase activity; GO:0042802|identical protein binding	ko:K02333|POLG2	ko01100|Metabolic pathways	1368	XP_415670.2	XP_415670.2 DNA polymerase subunit gamma-2, mitochondrial [Gallus gallus]	sp|Q9UHN1|DPOG2_HUMAN	sp|Q9UHN1|DPOG2_HUMAN DNA polymerase subunit gamma-2, mitochondrial OS=Homo sapiens GN=POLG2 PE=1 SV=1	9031.ENSGALP00000005560	polymerase (DNA directed), gamma 2, accessory subunit	COG0423	KOG2298	_	PF03129.17|HGTP_anticodon|Anticodon binding domain|ENSGALT00000005570|m.12825:361-447
ENSGALG00000003527	3.389846731	12.48130047	-1.87738207	9.14E-70	5.90E-68	down	yes	3.285180434	3.148930905	3.735428855	12.29084004	12.68854762	12.46451376	28	4148246	4156109	-	ARRDC2	protein_coding	--	GO:0005886|plasma membrane; GO:0031410|cytoplasmic vesicle	--	--	--	2987	XP_001233360.1	XP_001233360.1 arrestin domain-containing protein 2 isoform X2 [Gallus gallus]	sp|Q8TBH0|ARRD2_HUMAN	sp|Q8TBH0|ARRD2_HUMAN Arrestin domain-containing protein 2 OS=Homo sapiens GN=ARRDC2 PE=1 SV=2	9031.ENSGALP00000005571	arrestin domain containing 2	_	KOG3780	_	PF00339.26|Arrestin_N|Arrestin (or S-antigen), N-terminal domain|ENSGALT00000103677|m.10410:18-155;PF02752.19|Arrestin_C|Arrestin (or S-antigen), C-terminal domain|ENSGALT00000103677|m.10410:178-303;PF03643.12|Vps26|Vacuolar protein sorting-associated protein 26|ENSGALT00000103677|m.10410:23-149
ENSGALG00000003536	41.86904474	13.46953634	1.635457663	6.80E-137	2.22E-134	up	yes	41.79535501	41.39177157	42.42000764	13.28781575	13.80297996	13.31781331	27	7517127	7520296	-	KLHL11	protein_coding	GO:0006511|ubiquitin-dependent protein catabolic process; GO:0030162|regulation of proteolysis; GO:0043161|proteasome-mediated ubiquitin-dependent protein catabolic process; GO:0043687|post-translational protein modification	GO:0005634|nucleus; GO:0005737|cytoplasm; GO:0005829|cytosol; GO:0019005|SCF ubiquitin ligase complex	GO:0031625|ubiquitin protein ligase binding	ko:K10449|KLHL11	--	3095	XP_003642870.1	XP_003642870.1 kelch-like protein 11 [Gallus gallus]	sp|Q9NVR0|KLH11_HUMAN	sp|Q9NVR0|KLH11_HUMAN Kelch-like protein 11 OS=Homo sapiens GN=KLHL11 PE=1 SV=1	59729.ENSTGUP00000002511	Kelch-like protein 11 Precursor [Taeniopygia guttata]	_	KOG1072	_	PF07707.12|BACK|BTB And C-terminal Kelch|ENSGALT00000005592|m.9346:189-290;PF00651.28|BTB|BTB/POZ domain|ENSGALT00000005592|m.9346:66-183;PF01344.22|Kelch_1|Kelch motif|ENSGALT00000005592|m.9346:429-470
ENSGALG00000003540	2.740128404	7.531274425	-1.45530937	2.44E-37	5.50E-36	down	yes	2.635971644	2.691228199	2.89318537	7.463023342	7.762829322	7.367970611	18	6895937	6909697	+	CEP95	protein_coding	--	GO:0000922|spindle pole; GO:0005737|cytoplasm; GO:0005813|centrosome	--	ko:K16544|CEP95	--	3718	XP_415671.3	XP_415671.3 centrosomal protein of 95 kDa isoform X1 [Gallus gallus]	sp|Q5XI03|CEP95_RAT	sp|Q5XI03|CEP95_RAT Centrosomal protein of 95 kDa OS=Rattus norvegicus GN=Cep95 PE=2 SV=1	9031.ENSGALP00000005592	coiled-coil domain containing 45	_	_	NOG80353	_
ENSGALG00000003550	0.044628606	0.313182284	-2.564619606	0.000110811	0.000270083	down	yes	0	0.021612952	0.112272865	0.304917811	0.343918561	0.29071048	20	3697349	3734407	-	ARHGAP40	protein_coding	GO:0007165|signal transduction; GO:0051056|regulation of small GTPase mediated signal transduction	GO:0005829|cytosol	GO:0005096|GTPase activator activity	ko:K20639|ARHGAP18_28_40	--	3467	XP_015151840.1	XP_015151840.1 rho GTPase-activating protein 40 isoform X3 [Gallus gallus]	sp|Q5TG30|RHG40_HUMAN	sp|Q5TG30|RHG40_HUMAN Rho GTPase-activating protein 40 OS=Homo sapiens GN=ARHGAP40 PE=3 SV=3	9031.ENSGALP00000005606	chromosome 20 open reading frame 95	_	KOG2200	_	PF00620.24|RhoGAP|RhoGAP domain|ENSGALT00000106950|m.2947:533-680
ENSGALG00000003553	0.369577708	1.140310915	-1.599556686	1.66E-13	9.87E-13	down	yes	0.330400977	0.530643477	0.247688669	1.090899842	1.217534703	1.112498202	7	4266278	4345086	-	ABCA12	protein_coding	GO:0006869|lipid transport; GO:0010875|positive regulation of cholesterol efflux; GO:0019725|cellular homeostasis; GO:0031424|keratinization; GO:0032940|secretion by cell; GO:0033700|phospholipid efflux; GO:0035627|ceramide transport; GO:0043129|surfactant homeostasis; GO:0045055|regulated exocytosis; GO:0048286|lung alveolus development; GO:0055085|transmembrane transport; GO:0055088|lipid homeo…	GO:0005737|cytoplasm; GO:0005743|mitochondrial inner membrane; GO:0005829|cytosol; GO:0005886|plasma membrane; GO:0016021|integral component of membrane; GO:0043231|intracellular membrane-bounded organelle; GO:0097209|epidermal lamellar body	GO:0005102|signaling receptor binding; GO:0005319|lipid transporter activity; GO:0005524|ATP binding; GO:0034040|ATPase-coupled lipid transmembrane transporter activity; GO:0034191|apolipoprotein A-I receptor binding; GO:0042626|ATPase-coupled transmembrane transporter activity	ko:K05646|ABCA12	ko02010|ABC transporters	10047	XP_015144790.1	XP_015144790.1 ATP-binding cassette sub-family A member 12 isoform X3 [Gallus gallus]	sp|Q86UK0|ABCAC_HUMAN	sp|Q86UK0|ABCAC_HUMAN ATP-binding cassette sub-family A member 12 OS=Homo sapiens GN=ABCA12 PE=1 SV=3	9031.ENSGALP00000005610	ATP-binding cassette, sub-family A (ABC1), member 12	COG1131	KOG0059	_	PF00005.24|ABC_tran|ABC transporter|ENSGALT00000005620|m.5664:2110-2255;PF00005.24|ABC_tran|ABC transporter|ENSGALT00000005620|m.5664:3021-3166;PF12698.4|ABC2_membrane_3|ABC-2 family transporter protein|ENSGALT00000005620|m.5664:1762-2020;PF12698.4|ABC2_membrane_3|ABC-2 family transporter protein|ENSGALT00000005620|m.5664:2639-2944;PF13304.3|AAA_21|AAA domain, putative AbiEii toxin, Type IV TA sy…
ENSGALG00000003572	6.480664964	15.81591026	-1.285850288	5.53E-45	1.70E-43	down	yes	5.830135313	6.604402129	7.007457451	14.27314157	17.63289689	15.54169233	28	4172075	4211793	-	ENSGALG00000003572	protein_coding	GO:0007179|transforming growth factor beta receptor signaling pathway; GO:0007264|small GTPase mediated signal transduction; GO:0008360|regulation of cell shape; GO:0030036|actin cytoskeleton organization; GO:0035023|regulation of Rho protein signal transduction; GO:0043065|positive regulation of apoptotic process; GO:0051056|regulation of small GTPase mediated signal transduction	GO:0005829|cytosol; GO:0005856|cytoskeleton; GO:0005886|plasma membrane; GO:0016324|apical plasma membrane; GO:0030054|cell junction; GO:0045177|apical part of cell; GO:0070062|extracellular exosome	GO:0005085|guanyl-nucleotide exchange factor activity; GO:0005089|Rho guanyl-nucleotide exchange factor activity	ko:K21066|ARHGEF18	ko04530|Tight junction	6950	XP_418249.4	XP_418249.4 rho guanine nucleotide exchange factor 18 isoform X1 [Gallus gallus]	sp|Q6ZSZ5|ARHGI_HUMAN	sp|Q6ZSZ5|ARHGI_HUMAN Rho guanine nucleotide exchange factor 18 OS=Homo sapiens GN=ARHGEF18 PE=1 SV=3	9031.ENSGALP00000005645	rho/rac guanine nucleotide exchange factor (GEF) 18	_	KOG3520	_	PF00621.17|RhoGEF|RhoGEF domain|ENSGALT00000101887|m.10419:651-842;PF00130.19|C1_1|Phorbol esters/diacylglycerol binding domain (C1 domain)|ENSGALT00000101887|m.10419:447-492;PF00169.26|PH|PH domain|ENSGALT00000101887|m.10419:896-985
ENSGALG00000003602	1.813246757	5.196647547	-1.513844922	4.71E-27	6.54E-26	down	yes	1.741854185	1.935648643	1.762237442	4.622198065	5.634961883	5.332782692	11	4878175	4936909	+	RPGRIP1L	protein_coding	GO:0001701|in utero embryonic development; GO:0001736|establishment of planar polarity; GO:0001822|kidney development; GO:0001889|liver development; GO:0007163|establishment or maintenance of cell polarity; GO:0007368|determination of left/right symmetry; GO:0007420|brain development; GO:0008589|regulation of smoothened signaling pathway; GO:0021532|neural tube patterning; GO:0021537|telencephalo…	GO:0005654|nucleoplasm; GO:0005737|cytoplasm; GO:0005813|centrosome; GO:0005829|cytosol; GO:0005879|axonemal microtubule; GO:0005886|plasma membrane; GO:0005911|cell-cell junction; GO:0005923|bicellular tight junction; GO:0005929|cilium; GO:0005930|axoneme; GO:0032391|photoreceptor connecting cilium; GO:0035253|ciliary rootlet; GO:0035869|ciliary transition zone; GO:0036064|ciliary basal body	GO:0031870|thromboxane A2 receptor binding	ko:K16550|RPGRIP1L	--	3829	XP_015147859.1	XP_015147859.1 protein fantom isoform X1 [Gallus gallus]	sp|Q8CG73|FTM_MOUSE	sp|Q8CG73|FTM_MOUSE Protein fantom OS=Mus musculus GN=Rpgrip1l PE=1 SV=2	9031.ENSGALP00000038922	RPGRIP1-like	_	_	NOG117461	PF11618.5|C2-C2_1|First C2 domain of RPGR-interacting protein 1|ENSGALT00000098565|m.6471:600-739;PF00168.27|C2|C2 domain|ENSGALT00000098565|m.6471:789-896
ENSGALG00000003660	5.585289082	1.781716442	1.642870337	1.70E-11	8.57E-11	up	yes	5.421447093	4.303522917	7.030897236	2.123534754	1.47078916	1.750825412	5	3167825	3169000	-	FANCF	protein_coding	GO:0001541|ovarian follicle development; GO:0007283|spermatogenesis; GO:0036297|interstrand cross-link repair	GO:0005654|nucleoplasm; GO:0043240|Fanconi anaemia nuclear complex	GO:0061630|ubiquitin protein ligase activity	ko:K10893|FANCF	ko03460|Fanconi anemia pathway	1176	XP_004941387.1	XP_004941387.1 Fanconi anemia group F protein [Gallus gallus]	sp|Q9NPI8|FANCF_HUMAN	sp|Q9NPI8|FANCF_HUMAN Fanconi anemia group F protein OS=Homo sapiens GN=FANCF PE=1 SV=1	9031.ENSGALP00000005790	Fanconi anemia, complementation group F	_	_	NOG41771	PF11107.5|FANCF|Fanconi anemia group F protein (FANCF)|ENSGALT00000005800|m.2284:42-378
ENSGALG00000003677	1.238587707	0.546923577	1.164745891	0.000234218	0.000543197	up	yes	1.513490454	0.967017764	1.235254902	0.683156031	0.410454818	0.547159883	17	6746034	6781803	+	NTNG2	protein_coding	GO:0006501|C-terminal protein lipidation; GO:0007409|axonogenesis	GO:0005576|extracellular region; GO:0005886|plasma membrane; GO:0030424|axon; GO:0046658|anchored component of plasma membrane	--	ko:K16359|NTNG2	ko04360|Axon guidance; ko04514|Cell adhesion molecules (CAMs)	2437	XP_015135244.1	XP_015135244.1 netrin-G2 isoform X5 [Gallus gallus]	sp|Q96CW9|NTNG2_HUMAN	sp|Q96CW9|NTNG2_HUMAN Netrin-G2 OS=Homo sapiens GN=NTNG2 PE=1 SV=2	_	_	_	_	_	PF00055.14|Laminin_N|Laminin N-terminal (Domain VI)|ENSGALT00000005827|m.12152:39-285;PF00053.21|Laminin_EGF|Laminin EGF domain|ENSGALT00000005827|m.12152:287-328;PF00053.21|Laminin_EGF|Laminin EGF domain|ENSGALT00000005827|m.12152:354-407;PF00053.21|Laminin_EGF|Laminin EGF domain|ENSGALT00000005827|m.12152:410-457
ENSGALG00000003682	13.19992495	5.637811708	1.225858374	2.73E-24	3.26E-23	up	yes	14.05985011	12.67558617	12.86433858	5.238410795	6.373081734	5.301942595	15	5492846	5498570	-	ARL6IP4	protein_coding	GO:0006397|mRNA processing; GO:0008380|RNA splicing	GO:0005634|nucleus; GO:0005730|nucleolus; GO:0016607|nuclear speck	--	--	--	1621	XP_015131095.1	XP_015131095.1 ADP-ribosylation factor-like protein 6-interacting protein 4 [Gallus gallus]	sp|Q5F4A9|AR6P4_CHICK	sp|Q5F4A9|AR6P4_CHICK ADP-ribosylation factor-like protein 6-interacting protein 4 OS=Gallus gallus GN=ARL6IP4 PE=2 SV=1	9031.ENSGALP00000038636	ADP-ribosylation factor-like protein 6-interacting protein 4 (ARL-6-interacting protein 4)(Aip-4)	_	_	NOG83556	PF10500.6|SR-25|Nuclear RNA-splicing-associated protein|ENSGALT00000005833|m.10493:6-229
ENSGALG00000003689	3.163562708	8.365962843	-1.400151693	5.68E-13	3.23E-12	down	yes	3.763649222	2.460029078	3.267009824	8.055165423	6.554057382	10.48866573	6	10302749	10312180	-	PAPSS2	protein_coding	GO:0000103|sulfate assimilation; GO:0001501|skeletal system development; GO:0007596|blood coagulation; GO:0050428|3'-phosphoadenosine 5'-phosphosulfate biosynthetic process; GO:0060348|bone development	GO:0005829|cytosol	GO:0004020|adenylylsulfate kinase activity; GO:0004781|sulfate adenylyltransferase (ATP) activity; GO:0005524|ATP binding; GO:0016779|nucleotidyltransferase activity	ko:K13811|PAPSS	ko00230|Purine metabolism; ko00261|Monobactam biosynthesis; ko00450|Selenocompound metabolism; ko00920|Sulfur metabolism; ko01100|Metabolic pathways; ko01120|Microbial metabolism in diverse environments; ko01130|Biosynthesis of antibiotics	1806	XP_015134189.1	XP_015134189.1 bifunctional 3'-phosphoadenosine 5'-phosphosulfate synthase 2 isoform X2 [Gallus gallus]	sp|O95340|PAPS2_HUMAN	sp|O95340|PAPS2_HUMAN Bifunctional 3'-phosphoadenosine 5'-phosphosulfate synthase 2 OS=Homo sapiens GN=PAPSS2 PE=1 SV=2	9031.ENSGALP00000005834	3'-phosphoadenosine 5'-phosphosulfate synthase 2	COG0529;COG2046	KOG4238	_	PF01583.17|APS_kinase|Adenylylsulphate kinase|ENSGALT00000071572|m.4504:27-181;PF01747.14|ATP-sulfurylase|ATP-sulfurylase|ENSGALT00000071572|m.4504:370-592;PF14306.3|PUA_2|PUA-like domain|ENSGALT00000071572|m.4504:209-361
ENSGALG00000003691	15.43715322	4.6474249	1.729736575	2.58E-116	5.29E-114	up	yes	15.15595568	15.14402229	16.01148169	4.659306103	4.552105391	4.730863205	13	11336604	11375924	+	RNF145	protein_coding	GO:0000209|protein polyubiquitination; GO:0006511|ubiquitin-dependent protein catabolic process; GO:0043161|proteasome-mediated ubiquitin-dependent protein catabolic process	GO:0016021|integral component of membrane	GO:0008270|zinc ion binding; GO:0061630|ubiquitin protein ligase activity	--	--	4230	XP_001233173.1	XP_001233173.1 RING finger protein 145 isoform X1 [Gallus gallus]	sp|Q5SWK7|RN145_MOUSE	sp|Q5SWK7|RN145_MOUSE RING finger protein 145 OS=Mus musculus GN=Rnf145 PE=2 SV=1	9031.ENSGALP00000005837	Putative uncharacterized protein	_	KOG0802	_	PF13705.3|TRC8_N|TRC8 N-terminal domain|ENSGALT00000084508|m.8765:90-345
ENSGALG00000003709	2.187657967	5.665928305	-1.368889497	7.95E-18	6.46E-17	down	yes	2.408438469	2.451890297	1.702645135	5.468166002	6.229125958	5.300492955	22	3021586	3034748	-	PLAT	protein_coding	GO:0001666|response to hypoxia; GO:0006464|cellular protein modification process; GO:0006508|proteolysis; GO:0007596|blood coagulation; GO:0014909|smooth muscle cell migration; GO:0031639|plasminogen activation; GO:0042730|fibrinolysis; GO:0045861|negative regulation of proteolysis; GO:0048008|platelet-derived growth factor receptor signaling pathway	GO:0005576|extracellular region; GO:0005737|cytoplasm; GO:0009986|cell surface; GO:0030141|secretory granule; GO:0045177|apical part of cell; GO:0070062|extracellular exosome	GO:0004252|serine-type endopeptidase activity; GO:0005102|signaling receptor binding; GO:0051219|phosphoprotein binding	ko:K01343|PLAT	ko04371|Apelin signaling pathway; ko04610|Complement and coagulation cascades; ko05202|Transcriptional misregulation in cancer; ko05418|Fluid shear stress and atherosclerosis	2886	XP_004947670.1	XP_004947670.1 tissue-type plasminogen activator isoform X1 [Gallus gallus]	sp|P00750|TPA_HUMAN	sp|P00750|TPA_HUMAN Tissue-type plasminogen activator OS=Homo sapiens GN=PLAT PE=1 SV=1	9031.ENSGALP00000005876	plasminogen activator, tissue	COG5640	KOG1217;KOG3627	_	PF00089.23|Trypsin|Trypsin|ENSGALT00000094332|m.4813:316-552;PF00051.15|Kringle|Kringle domain|ENSGALT00000094332|m.4813:128-209;PF00051.15|Kringle|Kringle domain|ENSGALT00000094332|m.4813:217-298
ENSGALG00000003727	9.663960106	20.22189091	-1.06445267	1.55E-29	2.35E-28	down	yes	10.17846184	9.923669844	8.889748631	19.72889324	21.36835344	19.56842604	28	4303372	4312690	+	HAUS8	protein_coding	GO:0000086|G2/M transition of mitotic cell cycle; GO:0007098|centrosome cycle; GO:0010389|regulation of G2/M transition of mitotic cell cycle; GO:0051225|spindle assembly; GO:0051301|cell division; GO:0097711|ciliary basal body-plasma membrane docking	GO:0000922|spindle pole; GO:0005813|centrosome; GO:0005829|cytosol; GO:0005874|microtubule; GO:0070652|HAUS complex	--	ko:K16591|HAUS8	--	2253	XP_010723367.1	XP_010723367.1 PREDICTED: HAUS augmin-like complex subunit 8 [Meleagris gallopavo]	sp|Q9BT25|HAUS8_HUMAN	sp|Q9BT25|HAUS8_HUMAN HAUS augmin-like complex subunit 8 OS=Homo sapiens GN=HAUS8 PE=1 SV=3	9031.ENSGALP00000005905	HAUS augmin-like complex, subunit 8	_	_	NOG47763	_
ENSGALG00000003734	30.92863242	15.45500437	1.000402185	1.87E-38	4.39E-37	up	yes	31.38940911	30.02179316	31.374695	16.36407769	14.05607485	15.94486058	21	4377697	4391855	+	SZRD1	protein_coding	--	--	--	--	--	2953	XP_012669158.1	XP_012669158.1 SUZ domain-containing protein 1-like [Otolemur garnettii]	sp|Q5ZK25|SZRD1_CHICK	sp|Q5ZK25|SZRD1_CHICK SUZ domain-containing protein 1 OS=Gallus gallus GN=SZRD1 PE=2 SV=1	9031.ENSGALP00000005915	UPF0485 protein C1orf144 homolog	_	_	NOG26282	PF12752.4|SUZ|SUZ domain|ENSGALT00000005925|m.4116:65-116;PF12901.4|SUZ-C|SUZ-C motif|ENSGALT00000005925|m.4116:131-160
ENSGALG00000003759	1.215257848	3.639624664	-1.574662715	3.06E-15	2.08E-14	down	yes	0.807589417	1.268839847	1.569344279	3.527489907	3.53945865	3.851925436	10	5138735	5486292	+	RORA	protein_coding	GO:0001525|angiogenesis; GO:0006355|regulation of transcription, DNA-templated; GO:0006367|transcription initiation from RNA polymerase II promoter; GO:0006805|xenobiotic metabolic process; GO:0006809|nitric oxide biosynthetic process; GO:0008589|regulation of smoothened signaling pathway; GO:0010575|positive regulation of vascular endothelial growth factor production; GO:0010906|regulation of gl…	GO:0005634|nucleus; GO:0005654|nucleoplasm	GO:0000977|RNA polymerase II regulatory region sequence-specific DNA binding; GO:0001046|core promoter sequence-specific DNA binding; GO:0001222|transcription corepressor binding; GO:0001223|transcription coactivator binding; GO:0001228|DNA-binding transcription activator activity, RNA polymerase II-specific; GO:0003677|DNA binding; GO:0003700|DNA-binding transcription factor activity; GO:0003707…	ko:K08532|NR1F1,RORA	ko04659|Th17 cell differentiation; ko04710|Circadian rhythm; ko05321|Inflammatory bowel disease (IBD)	2979	XP_015134374.1	XP_015134374.1 nuclear receptor ROR-alpha isoform X3 [Gallus gallus]	sp|P35398|RORA_HUMAN	sp|P35398|RORA_HUMAN Nuclear receptor ROR-alpha OS=Homo sapiens GN=RORA PE=1 SV=2	13616.ENSMODP00000014431	RAR-related orphan receptor A	_	KOG4216	_	PF00105.15|zf-C4|Zinc finger, C4 type (two domains)|ENSGALT00000005967|m.5360:17-85;PF00104.27|Hormone_recep|Ligand-binding domain of nuclear hormone receptor|ENSGALT00000005967|m.5360:258-437
ENSGALG00000003767	11.14443005	24.49056063	-1.135197962	3.01E-26	4.00E-25	down	yes	9.948382054	12.635243	10.84966511	21.64979375	28.52547837	23.29640978	11	6241053	6411630	-	NKD1	protein_coding	GO:0001754|eye photoreceptor cell differentiation; GO:0007525|somatic muscle development; GO:0016055|Wnt signaling pathway; GO:0045732|positive regulation of protein catabolic process; GO:0090090|negative regulation of canonical Wnt signaling pathway; GO:0090249|regulation of cell motility involved in somitogenic axis elongation; GO:1901231|positive regulation of non-canonical Wnt signaling pathw…	GO:0005737|cytoplasm; GO:0005886|plasma membrane	GO:0005509|calcium ion binding; GO:0030165|PDZ domain binding	ko:K03213|NKD	ko04310|Wnt signaling pathway	3727	XP_414094.3	XP_414094.3 protein naked cuticle homolog 1 isoform X1 [Gallus gallus]	sp|Q969G9|NKD1_HUMAN	sp|Q969G9|NKD1_HUMAN Protein naked cuticle homolog 1 OS=Homo sapiens GN=NKD1 PE=1 SV=1	9031.ENSGALP00000005967	similar to Nkd	_	_	NOG47986	_
ENSGALG00000003770	23.38679823	9.467459782	1.303738781	4.97E-40	1.24E-38	up	yes	24.38269792	23.02657374	22.75112302	10.06936559	10.22061566	8.112398091	10	5524170	5556443	+	ANXA2	protein_coding	GO:0003417|growth plate cartilage development; GO:0010755|regulation of plasminogen activation; GO:0030282|bone mineralization; GO:0032332|positive regulation of chondrocyte differentiation; GO:0032907|transforming growth factor beta3 production; GO:0036366|transforming growth factor beta3 activation; GO:0051928|positive regulation of calcium ion transport; GO:0055074|calcium ion homeostasis; GO:…	GO:0005604|basement membrane; GO:0005886|plasma membrane; GO:0031012|extracellular matrix; GO:0031982|vesicle; GO:0032991|protein-containing complex; GO:0034704|calcium channel complex	GO:0004859|phospholipase inhibitor activity; GO:0005262|calcium channel activity; GO:0005509|calcium ion binding; GO:0005544|calcium-dependent phospholipid binding; GO:0008092|cytoskeletal protein binding; GO:0046790|virion binding; GO:0099511|voltage-gated calcium channel activity involved in regulation of cytosolic calcium levels	ko:K17092|ANXA2	--	2072	NP_990682.1	NP_990682.1 annexin A2 [Gallus gallus]	sp|P17785|ANXA2_CHICK	sp|P17785|ANXA2_CHICK Annexin A2 OS=Gallus gallus GN=ANXA2 PE=1 SV=2	_	_	_	_	_	PF00191.17|Annexin|Annexin|ENSGALT00000050124|m.5366:37-102;PF00191.17|Annexin|Annexin|ENSGALT00000050124|m.5366:109-174;PF00191.17|Annexin|Annexin|ENSGALT00000050124|m.5366:193-259;PF00191.17|Annexin|Annexin|ENSGALT00000050124|m.5366:269-334
ENSGALG00000003793	14.58205162	5.892316965	1.305829435	1.67E-17	1.33E-16	up	yes	13.31320695	15.15671647	15.27623144	6.19100182	5.109808769	6.376140307	10	5843239	5848304	+	GTF2A2	protein_coding	GO:0006366|transcription by RNA polymerase II; GO:0045944|positive regulation of transcription by RNA polymerase II; GO:0051091|positive regulation of DNA-binding transcription factor activity; GO:0051123|RNA polymerase II preinitiation complex assembly	GO:0005654|nucleoplasm; GO:0005669|transcription factor TFIID complex; GO:0005672|transcription factor TFIIA complex; GO:0030054|cell junction	GO:0001103|RNA polymerase II repressing transcription factor binding; GO:0003713|transcription coactivator activity; GO:0008134|transcription factor binding; GO:0017025|TBP-class protein binding; GO:0042803|protein homodimerization activity; GO:0046982|protein heterodimerization activity	ko:K03123|TFIIA2,GTF2A2,TOA2	ko03022|Basal transcription factors; ko05203|Viral carcinogenesis	858	BAE38203.1	BAE38203.1 unnamed protein product [Mus musculus]	sp|Q80ZM7|T2AG_MOUSE	sp|Q80ZM7|T2AG_MOUSE Transcription initiation factor IIA subunit 2 OS=Mus musculus GN=Gtf2a2 PE=1 SV=2	_	_	_	_	_	PF02751.11|TFIIA_gamma_C|Transcription initiation factor IIA, gamma subunit|ENSGALT00000089760|m.5372:52-100;PF02268.13|TFIIA_gamma_N|Transcription initiation factor IIA, gamma subunit, helical domain|ENSGALT00000089760|m.5372:3-48
ENSGALG00000003803	0.808502305	2.271242496	-1.478761429	1.14E-13	6.88E-13	down	yes	0.701768112	0.921878773	0.80186003	2.287729635	2.289760469	2.236237386	Z	12347586	12371157	-	DAB2	protein_coding	GO:0001934|positive regulation of protein phosphorylation; GO:0006915|apoptotic process; GO:0007275|multicellular organism development; GO:0008283|cell population proliferation; GO:0010718|positive regulation of epithelial to mesenchymal transition; GO:0010862|positive regulation of pathway-restricted SMAD protein phosphorylation; GO:0015031|protein transport; GO:0016055|Wnt signaling pathway; GO…	GO:0001650|fibrillar center; GO:0005730|nucleolus; GO:0005765|lysosomal membrane; GO:0005829|cytosol; GO:0005886|plasma membrane; GO:0005905|clathrin-coated pit; GO:0005925|focal adhesion; GO:0030136|clathrin-coated vesicle; GO:0030665|clathrin-coated vesicle membrane; GO:0043231|intracellular membrane-bounded organelle; GO:0070062|extracellular exosome	GO:0008022|protein C-terminus binding; GO:0035615|clathrin adaptor activity; GO:0038024|cargo receptor activity; GO:0046332|SMAD binding	ko:K12475|DAB2	ko04144|Endocytosis	3449	XP_015133023.1	XP_015133023.1 disabled homolog 2 isoform X1 [Gallus gallus]	sp|P98082|DAB2_HUMAN	sp|P98082|DAB2_HUMAN Disabled homolog 2 OS=Homo sapiens GN=DAB2 PE=1 SV=3	_	_	_	_	_	PF00640.20|PID|Phosphotyrosine interaction domain (PTB/PID)|ENSGALT00000097380|m.10698:54-176
ENSGALG00000003816	0.282223493	0.75308928	-1.384779695	0.000709636	0.001529255	down	yes	0.385074951	0.282337288	0.179258239	0.893212345	0.753017804	0.613037692	23	5644988	5652023	-	NT5C1A	protein_coding	GO:0006195|purine nucleotide catabolic process; GO:0009116|nucleoside metabolic process; GO:0009128|purine nucleoside monophosphate catabolic process; GO:0046085|adenosine metabolic process; GO:0046135|pyrimidine nucleoside catabolic process	GO:0005829|cytosol	GO:0000166|nucleotide binding; GO:0000287|magnesium ion binding; GO:0008253|5'-nucleotidase activity	ko:K01081|E3.1.3.5	ko00230|Purine metabolism; ko00240|Pyrimidine metabolism; ko00760|Nicotinate and nicotinamide metabolism; ko01100|Metabolic pathways; ko01110|Biosynthesis of secondary metabolites	2211	XP_024998879.1	XP_024998879.1 cytosolic 5'-nucleotidase 1A isoform X2 [Gallus gallus]	sp|Q9BXI3|5NT1A_HUMAN	sp|Q9BXI3|5NT1A_HUMAN Cytosolic 5'-nucleotidase 1A OS=Homo sapiens GN=NT5C1A PE=1 SV=1	9031.ENSGALP00000006041	5'-nucleotidase, cytosolic IA	_	_	NOG46880	PF06189.9|5-nucleotidase|5'-nucleotidase|ENSGALT00000107933|m.5833:142-413
ENSGALG00000003829	0.190530085	0.743200857	-1.909215944	0.000617955	0.001346331	down	yes	0.280644949	0.07716342	0.213781887	0.791730667	0.693712821	0.744159083	23	5653211	5655702	-	HPCAL4	protein_coding	GO:0007165|signal transduction	GO:0005622|intracellular	GO:0005246|calcium channel regulator activity; GO:0005509|calcium ion binding; GO:0008022|protein C-terminus binding; GO:0019904|protein domain specific binding	--	--	1502	XP_015739246.1	XP_015739246.1 PREDICTED: hippocalcin-like protein 4 isoform X1 [Coturnix japonica]	sp|Q8BGZ1|HPCL4_MOUSE	sp|Q8BGZ1|HPCL4_MOUSE Hippocalcin-like protein 4 OS=Mus musculus GN=Hpcal4 PE=1 SV=3	_	_	_	_	_	PF13499.3|EF-hand_7|EF-hand domain pair|ENSGALT00000006069|m.5835:138-215;PF00036.29|EF-hand_1|EF hand|ENSGALT00000006069|m.5835:106-130;PF00036.29|EF-hand_1|EF hand|ENSGALT00000006069|m.5835:141-166;PF00036.29|EF-hand_1|EF hand|ENSGALT00000006069|m.5835:191-217;PF13405.3|EF-hand_6|EF-hand domain|ENSGALT00000006069|m.5835:106-130;PF13202.3|EF-hand_5|EF hand|ENSGALT00000006069|m.5835:107-125;PF132…
ENSGALG00000003851	6.878996399	13.83443078	-1.006940009	6.70E-15	4.44E-14	down	yes	7.973360573	6.377536252	6.286092372	15.46772228	13.25324765	12.78232242	23	5664869	5678872	-	TRIT1	protein_coding	GO:0006400|tRNA modification; GO:0070900|mitochondrial tRNA modification	GO:0005739|mitochondrion; GO:0005759|mitochondrial matrix	GO:0003676|nucleic acid binding; GO:0005524|ATP binding; GO:0008270|zinc ion binding; GO:0052381|tRNA dimethylallyltransferase activity	ko:K00791|miaA,TRIT1	ko00908|Zeatin biosynthesis; ko01100|Metabolic pathways; ko01110|Biosynthesis of secondary metabolites	1890	XP_004947943.2	XP_004947943.2 tRNA dimethylallyltransferase [Gallus gallus]	sp|Q9H3H1|MOD5_HUMAN	sp|Q9H3H1|MOD5_HUMAN tRNA dimethylallyltransferase OS=Homo sapiens GN=TRIT1 PE=1 SV=1	9031.ENSGALP00000006110	tRNA isopentenyltransferase 1	COG0324	KOG1384	_	PF01715.14|IPPT|IPP transferase|ENSGALT00000006120|m.5840:60-335;PF01745.13|IPT|Isopentenyl transferase|ENSGALT00000006120|m.5840:28-71;PF12171.5|zf-C2H2_jaz|Zinc-finger double-stranded RNA-binding|ENSGALT00000006120|m.5840:400-422
ENSGALG00000003863	1.896252098	0.777228697	1.275884208	4.66E-07	1.54E-06	up	yes	2.254368569	1.498820629	1.935567097	0.783300468	0.936929845	0.611455778	15	5714657	5727150	+	P2RX7	protein_coding	GO:0000187|activation of MAPK activity; GO:0000902|cell morphogenesis; GO:0001845|phagolysosome assembly; GO:0001916|positive regulation of T cell mediated cytotoxicity; GO:0001934|positive regulation of protein phosphorylation; GO:0006468|protein phosphorylation; GO:0006509|membrane protein ectodomain proteolysis; GO:0006649|phospholipid transfer to membrane; GO:0006812|cation transport; GO:0006…	GO:0005639|integral component of nuclear inner membrane; GO:0005886|plasma membrane; GO:0005887|integral component of plasma membrane; GO:0005911|cell-cell junction; GO:0009897|external side of plasma membrane; GO:0016020|membrane; GO:0031594|neuromuscular junction; GO:0043025|neuronal cell body; GO:0045202|synapse; GO:0098793|presynapse; GO:0098794|postsynapse	GO:0001530|lipopolysaccharide binding; GO:0001614|purinergic nucleotide receptor activity; GO:0004931|extracellularly ATP-gated cation channel activity; GO:0005524|ATP binding; GO:0015267|channel activity; GO:0038023|signaling receptor activity	ko:K05220|P2RX7	ko04020|Calcium signaling pathway; ko04080|Neuroactive ligand-receptor interaction; ko04621|NOD-like receptor signaling pathway	2735	XP_001235163.3	XP_001235163.3 P2X purinoceptor 7 [Gallus gallus]	sp|Q9Z1M0|P2RX7_MOUSE	sp|Q9Z1M0|P2RX7_MOUSE P2X purinoceptor 7 OS=Mus musculus GN=P2rx7 PE=1 SV=2	_	_	_	_	_	PF00864.16|P2X_receptor|ATP P2X receptor|ENSGALT00000090460|m.10512:23-357
ENSGALG00000003876	0.083145536	0.319005173	-1.820551728	0.001399762	0.00288574	down	yes	0.089095518	0.065324911	0.09501618	0.26810494	0.324179954	0.364730624	13	12172827	12188986	+	TIMD4	protein_coding	--	GO:0016021|integral component of membrane	GO:0001786|phosphatidylserine binding	--	--	2439	CDG64120.1	CDG64120.1 T cell immunoglobulin and mucin 4 variant L1 [Gallus gallus]	sp|Q6U7R4|TIMD4_MOUSE	sp|Q6U7R4|TIMD4_MOUSE T-cell immunoglobulin and mucin domain-containing protein 4 OS=Mus musculus GN=Timd4 PE=1 SV=2	9031.ENSGALP00000006155	T-cell immunoglobulin and mucin domain containing 4	_	_	NOG40586	PF07686.14|V-set|Immunoglobulin V-set domain|ENSGALT00000105829|m.8799:22-129;PF07686.14|V-set|Immunoglobulin V-set domain|ENSGALT00000105829|m.8799:208-315;PF00047.22|ig|Immunoglobulin domain|ENSGALT00000105829|m.8799:26-118
ENSGALG00000003933	73.0637673	36.48336554	1.00171938	1.03E-39	2.54E-38	up	yes	75.74224001	71.28048989	72.168572	35.68694473	33.21498	40.54817188	8	6368170	6376220	-	QSOX1	protein_coding	GO:0016242|negative regulation of macroautophagy; GO:0045454|cell redox homeostasis	GO:0005615|extracellular space; GO:0030173|integral component of Golgi membrane; GO:0045171|intercellular bridge; GO:0070062|extracellular exosome	GO:0003756|protein disulfide isomerase activity; GO:0016971|flavin-linked sulfhydryl oxidase activity	ko:K10758|QSOX	--	2743	NP_989456.1	NP_989456.1 sulfhydryl oxidase 1 precursor [Gallus gallus]	sp|Q8JGM4|QSOX1_CHICK	sp|Q8JGM4|QSOX1_CHICK Sulfhydryl oxidase 1 OS=Gallus gallus GN=QSOX1 PE=1 SV=1	59729.ENSTGUP00000017654	Sulfhydryl oxidase 1 Precursor (hQSOX)(EC 1.8.3.2)(Quiescin Q6) [Taeniopygia guttata]	_	KOG1731	_	PF04777.10|Evr1_Alr|Erv1 / Alr family|ENSGALT00000099189|m.7181:439-534;PF00085.17|Thioredoxin|Thioredoxin|ENSGALT00000099189|m.7181:88-160
ENSGALG00000003948	79.55059947	354.194938	-2.154458273	3.76E-177	2.06E-174	down	yes	81.25648972	77.67767612	79.71763258	374.8392763	307.5894645	380.1560733	12	3345428	3352328	+	ALAS2	protein_coding	GO:0006782|protoporphyrinogen IX biosynthetic process; GO:0006783|heme biosynthetic process	GO:0005759|mitochondrial matrix; GO:0005829|cytosol	GO:0003870|5-aminolevulinate synthase activity; GO:0030170|pyridoxal phosphate binding	ko:K00643|E2.3.1.37,ALAS	ko00260|Glycine, serine and threonine metabolism; ko00860|Porphyrin and chlorophyll metabolism; ko01100|Metabolic pathways; ko01110|Biosynthesis of secondary metabolites	2160	NP_001018012.1	NP_001018012.1 5-aminolevulinate synthase, nonspecific, mitochondrial precursor [Gallus gallus]	sp|P07997|HEM1_CHICK	sp|P07997|HEM1_CHICK 5-aminolevulinate synthase, nonspecific, mitochondrial OS=Gallus gallus GN=ALAS1 PE=2 SV=2	_	_	_	_	_	PF00155.18|Aminotran_1_2|Aminotransferase class I and II|ENSGALT00000061450|m.7332:240-585;PF09029.7|Preseq_ALAS|5-aminolevulinate synthase presequence|ENSGALT00000061450|m.7332:2-131;PF01053.17|Cys_Met_Meta_PP|Cys/Met metabolism PLP-dependent enzyme|ENSGALT00000061450|m.7332:287-412;PF00266.16|Aminotran_5|Aminotransferase class-V|ENSGALT00000061450|m.7332:354-412
ENSGALG00000003955	15.33987698	37.94162568	-1.305934592	4.12E-94	4.41E-92	down	yes	16.13891816	15.14067405	14.74003874	36.01973125	39.24057135	38.56457443	8	6384431	6436044	-	CEP350	protein_coding	GO:0034453|microtubule anchoring	GO:0005634|nucleus; GO:0005813|centrosome; GO:0005814|centriole; GO:0005819|spindle; GO:0016020|membrane; GO:0042995|cell projection	GO:0008017|microtubule binding	ko:K16768|CEP350	--	9566	XP_015145979.1	XP_015145979.1 centrosome-associated protein 350 isoform X1 [Gallus gallus]	sp|Q5VT06|CE350_HUMAN	sp|Q5VT06|CE350_HUMAN Centrosome-associated protein 350 OS=Homo sapiens GN=CEP350 PE=1 SV=1	9031.ENSGALP00000006296	centrosomal protein 350kDa	COG5244	KOG4568	_	PF01302.22|CAP_GLY|CAP-Gly domain|ENSGALT00000100477|m.7185:2543-2607
ENSGALG00000003979	0.851858871	1.894126692	-1.143605919	5.03E-07	1.66E-06	down	yes	1.044767134	0.714955892	0.795853588	1.755343114	1.976480904	1.950556057	19	5957276	5967069	+	ENSGALG00000003979	protein_coding	GO:0007368|determination of left/right symmetry; GO:0007507|heart development; GO:0009887|animal organ morphogenesis; GO:0035330|regulation of hippo signaling	GO:0005737|cytoplasm; GO:0005856|cytoskeleton; GO:0005929|cilium; GO:0097543|ciliary inversin compartment; GO:0097546|ciliary base	GO:0004674|protein serine/threonine kinase activity; GO:0005524|ATP binding; GO:0046872|metal ion binding	ko:K20877|NEK8	--	3026	XP_004946640.1	XP_004946640.1 serine/threonine-protein kinase Nek8 isoform X1 [Gallus gallus]	sp|Q86SG6|NEK8_HUMAN	sp|Q86SG6|NEK8_HUMAN Serine/threonine-protein kinase Nek8 OS=Homo sapiens GN=NEK8 PE=1 SV=1	9031.ENSGALP00000006330	NIMA (never in mitosis gene a)- related kinase 8	COG0515	KOG0589	_	PF00069.22|Pkinase|Protein kinase domain|ENSGALT00000094370|m.13908:22-260;PF00415.15|RCC1|Regulator of chromosome condensation (RCC1) repeat|ENSGALT00000094370|m.13908:425-469;PF00415.15|RCC1|Regulator of chromosome condensation (RCC1) repeat|ENSGALT00000094370|m.13908:474-521;PF00415.15|RCC1|Regulator of chromosome condensation (RCC1) repeat|ENSGALT00000094370|m.13908:590-639;PF00415.15|RCC1|Re…
ENSGALG00000004040	22.59391668	11.01557337	1.035719094	2.35E-44	7.07E-43	up	yes	22.68994268	23.41683242	21.67497495	10.52622969	11.75203834	10.76845208	13	12969660	12979696	-	MFAP3	protein_coding	--	GO:0005886|plasma membrane; GO:0016021|integral component of membrane	--	--	--	4598	XP_015149267.1	XP_015149267.1 microfibril-associated glycoprotein 3 isoform X1 [Gallus gallus]	sp|Q5R9E4|MFAP3_PONAB	sp|Q5R9E4|MFAP3_PONAB Microfibril-associated glycoprotein 3 OS=Pongo abelii GN=MFAP3 PE=2 SV=1	9031.ENSGALP00000006422	microfibrillar-associated protein 3	_	_	NOG47734	PF07679.13|I-set|Immunoglobulin I-set domain|ENSGALT00000006432|m.8832:54-136;PF00047.22|ig|Immunoglobulin domain|ENSGALT00000006432|m.8832:53-133
ENSGALG00000004068	20.76158954	45.56549328	-1.133646649	9.07E-49	3.15E-47	down	yes	19.27137061	22.44919218	20.56420584	43.10192177	47.60629925	45.98825883	13	12979764	12989584	+	FAM114A2	protein_coding	--	--	--	--	--	2633	XP_414580.1	XP_414580.1 protein FAM114A2 [Gallus gallus]	sp|Q2T9N1|F1142_BOVIN	sp|Q2T9N1|F1142_BOVIN Protein FAM114A2 OS=Bos taurus GN=FAM114A1 PE=2 SV=1	9031.ENSGALP00000006461	chromosome 5 open reading frame 3	_	_	NOG131151	PF05334.10|DUF719|Protein of unknown function (DUF719)|ENSGALT00000006471|m.8833:75-250
ENSGALG00000004070	3.693015483	9.864335835	-1.414983132	2.43E-31	4.16E-30	down	yes	4.1239263	3.52373424	3.43138591	9.360940077	11.05314648	9.178920945	14	2927831	2938908	-	MICALL2	protein_coding	GO:0030041|actin filament polymerization; GO:0031175|neuron projection development; GO:0031532|actin cytoskeleton reorganization; GO:0032456|endocytic recycling; GO:0034446|substrate adhesion-dependent cell spreading; GO:0070830|bicellular tight junction assembly; GO:1903955|positive regulation of protein targeting to mitochondrion	GO:0001725|stress fiber; GO:0005829|cytosol; GO:0005886|plasma membrane; GO:0005911|cell-cell junction; GO:0005923|bicellular tight junction; GO:0043005|neuron projection; GO:0055037|recycling endosome	GO:0017137|Rab GTPase binding; GO:0031005|filamin binding; GO:0042805|actinin binding; GO:0046872|metal ion binding; GO:0051015|actin filament binding	ko:K21068|MICALL2,JRAB	ko04530|Tight junction	3322	XP_414767.4	XP_414767.4 MICAL-like protein 2 isoform X2 [Gallus gallus]	sp|Q8IY33|MILK2_HUMAN	sp|Q8IY33|MILK2_HUMAN MICAL-like protein 2 OS=Homo sapiens GN=MICALL2 PE=1 SV=1	9031.ENSGALP00000006463	MICAL-like 2	COG5069	KOG1700	_	PF12130.5|DUF3585|Protein of unknown function (DUF3585)|ENSGALT00000006473|m.9268:462-593;PF00412.19|LIM|LIM domain|ENSGALT00000006473|m.9268:18-70
ENSGALG00000004071	2.960737166	25.80981167	-3.119585603	2.32E-158	1.04E-155	down	yes	2.21455302	3.177436801	3.490221676	25.16952908	26.31318081	25.94672512	11	7656093	7683363	+	NETO2	protein_coding	GO:2000312|regulation of kainate selective glutamate receptor activity	GO:0014069|postsynaptic density; GO:0016021|integral component of membrane	GO:0035255|ionotropic glutamate receptor binding	--	--	2008	XP_004944245.2	XP_004944245.2 neuropilin and tolloid-like protein 2 isoform X1 [Gallus gallus]	sp|Q8NC67|NETO2_HUMAN	sp|Q8NC67|NETO2_HUMAN Neuropilin and tolloid-like protein 2 OS=Homo sapiens GN=NETO2 PE=1 SV=1	9031.ENSGALP00000006464	neuropilin (NRP) and tolloid (TLL)-like 2	_	KOG4586	_	PF00431.17|CUB|CUB domain|ENSGALT00000091133|m.6556:45-156;PF00431.17|CUB|CUB domain|ENSGALT00000091133|m.6556:203-286;PF00057.15|Ldl_recept_a|Low-density lipoprotein receptor domain class A|ENSGALT00000091133|m.6556:296-331
ENSGALG00000004078	4.258241169	9.537278674	-1.161447875	1.28E-14	8.27E-14	down	yes	4.266484948	4.242608324	4.265630236	7.953941578	11.21052558	9.447368864	13	13001201	13010129	+	ENSGALG00000004078	protein_coding	GO:0000209|protein polyubiquitination; GO:0032436|positive regulation of proteasomal ubiquitin-dependent protein catabolic process	GO:0005622|intracellular	GO:0004842|ubiquitin-protein transferase activity; GO:0031624|ubiquitin conjugating enzyme binding; GO:0046872|metal ion binding; GO:0061630|ubiquitin protein ligase activity	--	--	1976	XP_414581.2	XP_414581.2 LON peptidase N-terminal domain and RING finger protein 1 [Gallus gallus]	sp|D3YY23|LONF1_MOUSE	sp|D3YY23|LONF1_MOUSE LON peptidase N-terminal domain and RING finger protein 1 OS=Mus musculus GN=Lonrf1 PE=1 SV=2	9031.ENSGALP00000006474	annotation not avaliable	_	KOG4159	_	PF02190.13|LON_substr_bdg|ATP-dependent protease La (LON) substrate-binding domain|ENSGALT00000006484|m.8834:446-639;PF13923.3|zf-C3HC4_2|Zinc finger, C3HC4 type (RING finger)|ENSGALT00000006484|m.8834:357-395;PF13920.3|zf-C3HC4_3|Zinc finger, C3HC4 type (RING finger)|ENSGALT00000006484|m.8834:355-400;PF00097.22|zf-C3HC4|Zinc finger, C3HC4 type (RING finger)|ENSGALT00000006484|m.8834:358-395;PF13…
ENSGALG00000004081	1.878237786	5.562809015	-1.561364257	1.02E-28	1.50E-27	down	yes	1.945026587	1.928735289	1.760951481	5.289239968	5.454115031	5.945072044	21	4788385	4825706	-	TMCO4	protein_coding	--	GO:0016021|integral component of membrane	--	--	--	3305	XP_417632.6	XP_417632.6 transmembrane and coiled-coil domain-containing protein 4 isoform X2 [Gallus gallus]	sp|Q5TGY1|TMCO4_HUMAN	sp|Q5TGY1|TMCO4_HUMAN Transmembrane and coiled-coil domain-containing protein 4 OS=Homo sapiens GN=TMCO4 PE=2 SV=1	_	_	_	_	_	PF05277.9|DUF726|Protein of unknown function (DUF726)|ENSGALT00000098361|m.4199:155-491
ENSGALG00000004106	72.92209466	30.02300478	1.280005007	9.92E-78	7.68E-76	up	yes	70.72396668	76.1894223	71.85289501	28.04523767	31.90009001	30.12368666	5	1895074	1901741	+	DHCR7	protein_coding	GO:0001568|blood vessel development; GO:0006695|cholesterol biosynthetic process; GO:0009791|post-embryonic development; GO:0016126|sterol biosynthetic process; GO:0016132|brassinosteroid biosynthetic process; GO:0030154|cell differentiation; GO:0030324|lung development; GO:0035264|multicellular organism growth; GO:0042127|regulation of cell population proliferation; GO:0045540|regulation of chol…	GO:0005640|nuclear outer membrane; GO:0005783|endoplasmic reticulum; GO:0005829|cytosol; GO:0016020|membrane; GO:0030176|integral component of endoplasmic reticulum membrane	GO:0009918|sterol delta7 reductase activity; GO:0047598|7-dehydrocholesterol reductase activity; GO:0050661|NADP binding	ko:K00213|DHCR7	ko00100|Steroid biosynthesis; ko01100|Metabolic pathways; ko01110|Biosynthesis of secondary metabolites	2583	NP_001186419.1	NP_001186419.1 7-dehydrocholesterol reductase [Gallus gallus]	sp|O88455|DHCR7_MOUSE	sp|O88455|DHCR7_MOUSE 7-dehydrocholesterol reductase OS=Mus musculus GN=Dhcr7 PE=1 SV=1	9031.ENSGALP00000006521	7-dehydrocholesterol reductase	_	KOG1435	_	PF01222.14|ERG4_ERG24|Ergosterol biosynthesis ERG4/ERG24 family|ENSGALT00000006531|m.2248:82-474
ENSGALG00000004121	0.399766903	0.018189265	3.861585702	2.02E-09	8.47E-09	up	yes	0.373191525	0.338773005	0.48733618	0	0.028113502	0.026454293	4	1395651	1409355	+	LPAR4	protein_coding	GO:0035025|positive regulation of Rho protein signal transduction; GO:0051482|positive regulation of cytosolic calcium ion concentration involved in phospholipase C-activating G protein-coupled signaling pathway	GO:0005886|plasma membrane; GO:0005887|integral component of plasma membrane	GO:0035727|lysophosphatidic acid binding; GO:0070915|lysophosphatidic acid receptor activity	ko:K04275|LPAR4,GPR23	ko04015|Rap1 signaling pathway; ko04072|Phospholipase D signaling pathway; ko04080|Neuroactive ligand-receptor interaction; ko04151|PI3K-Akt signaling pathway; ko05200|Pathways in cancer	2730	NP_001264978.1	NP_001264978.1 lysophosphatidic acid receptor 4 [Gallus gallus]	sp|Q8BLG2|LPAR4_MOUSE	sp|Q8BLG2|LPAR4_MOUSE Lysophosphatidic acid receptor 4 OS=Mus musculus GN=Lpar4 PE=2 SV=2	9031.ENSGALP00000006553	G protein-coupled receptor 23	_	KOG3656	_	PF00001.18|7tm_1|7 transmembrane receptor (rhodopsin family)|ENSGALT00000059797|m.15963:35-290;PF10320.6|7TM_GPCR_Srsx|Serpentine type 7TM GPCR chemoreceptor Srsx|ENSGALT00000059797|m.15963:29-301
ENSGALG00000004128	1.571307592	4.895988501	-1.633425828	2.59E-14	1.63E-13	down	yes	2.104867914	1.322820842	1.28623402	5.768407839	4.985657405	3.933900259	4	1346530	1359078	-	CYSLTR1	protein_coding	GO:0002437|inflammatory response to antigenic stimulus; GO:0003013|circulatory system process; GO:0006816|calcium ion transport; GO:0006935|chemotaxis; GO:0007166|cell surface receptor signaling pathway; GO:0007200|phospholipase C-activating G protein-coupled receptor signaling pathway; GO:0007218|neuropeptide signaling pathway	GO:0005887|integral component of plasma membrane	GO:0004974|leukotriene receptor activity; GO:0008528|G protein-coupled peptide receptor activity	ko:K04322|CYSLTR1	ko04020|Calcium signaling pathway; ko04080|Neuroactive ligand-receptor interaction	2278	XP_025005925.1	XP_025005925.1 cysteinyl leukotriene receptor 1 isoform X2 [Gallus gallus]	sp|Q99JA4|CLTR1_MOUSE	sp|Q99JA4|CLTR1_MOUSE Cysteinyl leukotriene receptor 1 OS=Mus musculus GN=Cysltr1 PE=1 SV=1	9031.ENSGALP00000006561	cysteinyl leukotriene receptor 1	_	KOG3656	_	PF00001.18|7tm_1|7 transmembrane receptor (rhodopsin family)|ENSGALT00000006571|m.15959:116-370;PF10328.6|7TM_GPCR_Srx|Serpentine type 7TM GPCR chemoreceptor Srx|ENSGALT00000006571|m.15959:108-311;PF10324.6|7TM_GPCR_Srw|Serpentine type 7TM GPCR chemoreceptor Srw|ENSGALT00000006571|m.15959:108-378;PF10323.6|7TM_GPCR_Srv|Serpentine type 7TM GPCR chemoreceptor Srv|ENSGALT00000006571|m.15959:132-322
ENSGALG00000004146	6.849997147	2.964492342	1.205564512	4.22E-11	2.06E-10	up	yes	7.190506567	6.6549278	6.704557074	2.689916258	3.527578841	2.675981928	20	5277690	5321475	+	RIMS4	protein_coding	GO:0042391|regulation of membrane potential; GO:0048791|calcium ion-regulated exocytosis of neurotransmitter; GO:2000300|regulation of synaptic vesicle exocytosis	GO:0030054|cell junction; GO:0048786|presynaptic active zone; GO:0097060|synaptic membrane	GO:0044325|ion channel binding	ko:K15299|RIMS4,RIM4	--	1341	XP_025751038.1	XP_025751038.1 LOW QUALITY PROTEIN: regulating synaptic membrane exocytosis protein 4 [Manacus vitellinus]	sp|Q9H426|RIMS4_HUMAN	sp|Q9H426|RIMS4_HUMAN Regulating synaptic membrane exocytosis protein 4 OS=Homo sapiens GN=RIMS4 PE=1 SV=3	_	_	_	_	_	PF00168.27|C2|C2 domain|ENSGALT00000006595|m.3028:305-412
ENSGALG00000004150	5.242442138	18.66025841	-1.829681627	5.12E-60	2.53E-58	down	yes	5.807255836	5.307180517	4.612890062	16.34954928	21.68579603	17.94542992	10	7185220	7263560	+	MYO1E	protein_coding	GO:0001570|vasculogenesis; GO:0001701|in utero embryonic development; GO:0003094|glomerular filtration; GO:0006807|nitrogen compound metabolic process; GO:0006897|endocytosis; GO:0030048|actin filament-based movement; GO:0032836|glomerular basement membrane development; GO:0035166|post-embryonic hemopoiesis; GO:0048008|platelet-derived growth factor receptor signaling pathway; GO:0072015|glomerul…	GO:0005737|cytoplasm; GO:0005856|cytoskeleton; GO:0005903|brush border; GO:0005911|cell-cell junction; GO:0005912|adherens junction; GO:0015629|actin cytoskeleton; GO:0016459|myosin complex; GO:0030136|clathrin-coated vesicle; GO:0070062|extracellular exosome	GO:0000146|microfilament motor activity; GO:0003774|motor activity; GO:0005516|calmodulin binding; GO:0005524|ATP binding; GO:0035091|phosphatidylinositol binding; GO:0042623|ATPase activity, coupled; GO:0051015|actin filament binding	ko:K10356|MYO1	--	4455	XP_004943823.1	XP_004943823.1 unconventional myosin-Ie isoform X2 [Gallus gallus]	sp|Q12965|MYO1E_HUMAN	sp|Q12965|MYO1E_HUMAN Unconventional myosin-Ie OS=Homo sapiens GN=MYO1E PE=1 SV=2	59729.ENSTGUP00000006142	Myosin-Ie (Myosin-Ic) [Taeniopygia guttata]	COG5022	KOG0162	_	PF00063.18|Myosin_head|Myosin head (motor domain)|ENSGALT00000006599|m.5417:21-679;PF06017.10|Myosin_TH1|Unconventional myosin tail, actin- and lipid-binding|ENSGALT00000006599|m.5417:719-920;PF00018.25|SH3_1|SH3 domain|ENSGALT00000006599|m.5417:1058-1102;PF14604.3|SH3_9|Variant SH3 domain|ENSGALT00000006599|m.5417:1059-1107;PF07653.14|SH3_2|Variant SH3 domain|ENSGALT00000006599|m.5417:1057-1108
ENSGALG00000004173	0.423256729	1.114200845	-1.375605742	1.91E-05	5.19E-05	down	yes	0.363665492	0.444399758	0.461704938	0.94994525	1.174598379	1.218058906	8	6534561	6542774	-	ENSGALG00000004173	protein_coding	--	--	--	--	--	2608	XP_025008809.1	XP_025008809.1 axonemal dynein light chain domain-containing protein 1 [Gallus gallus]	sp|Q95LP5|AXDN1_MACFA	sp|Q95LP5|AXDN1_MACFA Axonemal dynein light chain domain-containing protein 1 OS=Macaca fascicularis GN=AXDND1 PE=2 SV=2	_	_	_	_	_	PF10211.6|Ax_dynein_light|Axonemal dynein light chain|ENSGALT00000006634|m.7197:29-191
ENSGALG00000004203	22.58570259	8.298591321	1.443372615	1.91E-32	3.43E-31	up	yes	24.37192362	22.54722303	20.83796112	8.977545301	8.368327861	7.549900802	14	3023831	3027172	-	PSMG3	protein_coding	--	--	--	ko:K11877|PSMG3,PAC3	--	1087	NP_001264468.1	NP_001264468.1 proteasome assembly chaperone 3 [Gallus gallus]	sp|Q9BT73|PSMG3_HUMAN	sp|Q9BT73|PSMG3_HUMAN Proteasome assembly chaperone 3 OS=Homo sapiens GN=PSMG3 PE=1 SV=1	_	_	_	_	_	PF10178.6|PAC3|Proteasome assembly chaperone 3|ENSGALT00000006688|m.9292:108-193
ENSGALG00000004228	9.500076079	29.4612337	-1.631778667	2.41E-112	4.15E-110	down	yes	9.21920505	9.772813229	9.508209959	28.94348959	28.93866449	30.50154703	7	5903680	5932487	+	USP40	protein_coding	GO:0006511|ubiquitin-dependent protein catabolic process; GO:0016579|protein deubiquitination	--	GO:0036459|thiol-dependent ubiquitinyl hydrolase activity	ko:K11869|USP40	--	3795	NP_001244247.1	NP_001244247.1 ubiquitin carboxyl-terminal hydrolase 40 [Gallus gallus]	sp|Q9NVE5|UBP40_HUMAN	sp|Q9NVE5|UBP40_HUMAN Ubiquitin carboxyl-terminal hydrolase 40 OS=Homo sapiens GN=USP40 PE=1 SV=3	9031.ENSGALP00000006720	ubiquitin specific peptidase 40	COG5077	KOG1863	_	PF00443.26|UCH|Ubiquitin carboxyl-terminal hydrolase|ENSGALT00000006731|m.5755:62-345;PF13423.3|UCH_1|Ubiquitin carboxyl-terminal hydrolase|ENSGALT00000006731|m.5755:61-341
ENSGALG00000004236	1.909326976	4.842756591	-1.338203988	2.04E-14	1.30E-13	down	yes	1.790931472	1.693224027	2.243825429	4.759908849	4.883589344	4.884771579	7	5942946	5979718	+	TRAF3IP1	protein_coding	GO:0001738|morphogenesis of a polarized epithelium; GO:0001822|kidney development; GO:0001933|negative regulation of protein phosphorylation; GO:0021532|neural tube patterning; GO:0031076|embryonic camera-type eye development; GO:0031333|negative regulation of protein complex assembly; GO:0032480|negative regulation of type I interferon production; GO:0032688|negative regulation of interferon-bet…	GO:0005737|cytoplasm; GO:0005813|centrosome; GO:0005929|cilium; GO:0005930|axoneme; GO:0030992|intraciliary transport particle B; GO:0035869|ciliary transition zone; GO:0036064|ciliary basal body; GO:0097542|ciliary tip; GO:0097546|ciliary base	GO:0008017|microtubule binding	ko:K19680|TRAF3IP1,IFT54	--	2236	XP_003641610.2	XP_003641610.2 TRAF3-interacting protein 1 isoform X3 [Gallus gallus]	sp|Q5XIN3|MIPT3_RAT	sp|Q5XIN3|MIPT3_RAT TRAF3-interacting protein 1 OS=Rattus norvegicus GN=Traf3ip1 PE=1 SV=1	_	_	_	_	_	PF10243.6|MIP-T3|Microtubule-binding protein MIP-T3|ENSGALT00000006741|m.5756:68-660
ENSGALG00000004240	11.59413565	5.302130551	1.127276558	4.95E-24	5.84E-23	up	yes	10.3315861	11.33022702	13.12059384	5.512862773	5.697197187	4.696331694	15	5872047	5889264	+	ORAI1	protein_coding	GO:0002115|store-operated calcium entry; GO:0002250|adaptive immune response; GO:0051928|positive regulation of calcium ion transport	GO:0005887|integral component of plasma membrane; GO:0016020|membrane	GO:0015279|store-operated calcium channel activity	ko:K16056|ORAI1	ko04020|Calcium signaling pathway; ko04024|cAMP signaling pathway; ko04611|Platelet activation; ko04924|Renin secretion; ko04925|Aldosterone synthesis and secretion; ko05340|Primary immunodeficiency	3372	XP_015733624.1	XP_015733624.1 PREDICTED: calcium release-activated calcium channel protein 1 isoform X1 [Coturnix japonica]	sp|Q5ZL05|CRCM1_CHICK	sp|Q5ZL05|CRCM1_CHICK Calcium release-activated calcium channel protein 1 OS=Gallus gallus GN=ORAI1 PE=2 SV=1	9031.ENSGALP00000006734	Calcium release-activated calcium channel protein 1 (Protein orai-1)(Transmembrane protein 1 [...]	_	KOG4298	_	PF07856.9|Orai-1|Mediator of CRAC channel activity|ENSGALT00000092866|m.10523:30-212
ENSGALG00000004246	6.589556802	2.552820202	1.364636875	4.11E-17	3.19E-16	up	yes	7.197306126	6.79244625	5.778918031	2.460308224	2.981140414	2.217011966	19	6349841	6361974	-	SLC6A4	protein_coding	GO:0001666|response to hypoxia; GO:0006837|serotonin transport; GO:0007584|response to nutrient; GO:0007613|memory; GO:0007623|circadian rhythm; GO:0009636|response to toxic substance; GO:0010628|positive regulation of gene expression; GO:0014064|positive regulation of serotonin secretion; GO:0015844|monoamine transport; GO:0021794|thalamus development; GO:0021941|negative regulation of cerebella…	GO:0005829|cytosol; GO:0005886|plasma membrane; GO:0005887|integral component of plasma membrane; GO:0010008|endosome membrane; GO:0012505|endomembrane system; GO:0043005|neuron projection; GO:0045121|membrane raft; GO:0098793|presynapse	GO:0005330|dopamine:sodium symporter activity; GO:0005335|serotonin:sodium symporter activity; GO:0008504|monoamine transmembrane transporter activity; GO:0017022|myosin binding; GO:0017075|syntaxin-1 binding; GO:0017137|Rab GTPase binding; GO:0019811|cocaine binding; GO:0042803|protein homodimerization activity; GO:0046872|metal ion binding; GO:0050998|nitric-oxide synthase binding; GO:0051015|a…	ko:K05037|SLC6A4	ko04726|Serotonergic synapse	2167	XP_015151185.1	XP_015151185.1 sodium-dependent serotonin transporter isoform X1 [Gallus gallus]	sp|P31645|SC6A4_HUMAN	sp|P31645|SC6A4_HUMAN Sodium-dependent serotonin transporter OS=Homo sapiens GN=SLC6A4 PE=1 SV=1	9031.ENSGALP00000006742	solute carrier family 6 (neurotransmitter transporter, serotonin), member 4	COG0733	KOG3659	_	PF00209.15|SNF|Sodium:neurotransmitter symporter family|ENSGALT00000006753|m.14014:119-638;PF03491.10|5HT_transport_N|Serotonin (5-HT) neurotransmitter transporter, N-terminus|ENSGALT00000006753|m.14014:50-74
ENSGALG00000004270	1.731806237	5.609130608	-1.68976279	1.06E-34	2.08E-33	down	yes	1.64329863	1.680182875	1.871937205	5.506405616	5.491514059	5.829472148	10	7557497	7611673	+	ALDH1A2	protein_coding	GO:0001568|blood vessel development; GO:0001936|regulation of endothelial cell proliferation; GO:0001947|heart looping; GO:0003007|heart morphogenesis; GO:0008284|positive regulation of cell population proliferation; GO:0008285|negative regulation of cell population proliferation; GO:0009952|anterior/posterior pattern specification; GO:0009954|proximal/distal pattern formation; GO:0010628|positiv…	GO:0005737|cytoplasm	GO:0001758|retinal dehydrogenase activity; GO:0004028|3-chloroallyl aldehyde dehydrogenase activity; GO:0004029|aldehyde dehydrogenase (NAD) activity; GO:0004745|retinol dehydrogenase activity	ko:K07249|ALDH1A	ko00830|Retinol metabolism; ko01100|Metabolic pathways	3495	PKK25360.1	PKK25360.1 aldehyde dehydrogenase 1 family, member A2, partial [Columba livia]	sp|O93344|AL1A2_CHICK	sp|O93344|AL1A2_CHICK Retinal dehydrogenase 2 OS=Gallus gallus GN=ALDH1A2 PE=2 SV=2	9031.ENSGALP00000033786	Retinal dehydrogenase 2 (RALDH 2)(RalDH2)(EC 1.2.1.36)(Aldehyde dehydrogenase family 1 membe [...]	COG1012	KOG2450	_	PF00171.19|Aldedh|Aldehyde dehydrogenase family|ENSGALT00000084591|m.5436:63-526
ENSGALG00000004285	14.52089588	6.75123052	1.103765912	2.30E-21	2.34E-20	up	yes	12.87371474	14.76412901	15.92484387	6.460137078	7.243006821	6.550547661	20	5418333	5446344	-	HNF4A	protein_coding	GO:0006355|regulation of transcription, DNA-templated; GO:0006357|regulation of transcription by RNA polymerase II; GO:0006591|ornithine metabolic process; GO:0006629|lipid metabolic process; GO:0006637|acyl-CoA metabolic process; GO:0006805|xenobiotic metabolic process; GO:0007164|establishment of tissue polarity; GO:0007548|sex differentiation; GO:0007568|aging; GO:0007596|blood coagulation; GO…	GO:0005634|nucleus; GO:0005667|transcription factor complex; GO:0005737|cytoplasm	GO:0000062|fatty-acyl-CoA binding; GO:0000979|RNA polymerase II core promoter sequence-specific DNA binding; GO:0000981|DNA-binding transcription factor activity, RNA polymerase II-specific; GO:0000987|proximal promoter sequence-specific DNA binding; GO:0001102|RNA polymerase II activating transcription factor binding; GO:0001228|DNA-binding transcription activator activity, RNA polymerase II-spe…	ko:K07292|NR2A1,HNF4A	ko04152|AMPK signaling pathway; ko04950|Maturity onset diabetes of the young	1801	XP_015736953.1	XP_015736953.1 PREDICTED: hepatocyte nuclear factor 4-alpha isoform X2 [Coturnix japonica]	sp|P22449|HNF4A_RAT	sp|P22449|HNF4A_RAT Hepatocyte nuclear factor 4-alpha OS=Rattus norvegicus GN=Hnf4a PE=1 SV=3	9031.ENSGALP00000006799	hepatocyte nuclear factor 4 alpha	_	KOG4215	_	PF00104.27|Hormone_recep|Ligand-binding domain of nuclear hormone receptor|ENSGALT00000006810|m.3044:181-363;PF00105.15|zf-C4|Zinc finger, C4 type (two domains)|ENSGALT00000006810|m.3044:61-129
ENSGALG00000004297	0.243032832	0.740996144	-1.56948091	1.51E-15	1.05E-14	down	yes	0.235572587	0.276950834	0.216575075	0.623326936	0.801566904	0.798094593	12	3442270	3511826	+	DNAH1	protein_coding	GO:0003351|epithelial cilium movement involved in extracellular fluid movement; GO:0030317|flagellated sperm motility; GO:0036159|inner dynein arm assembly; GO:0060294|cilium movement involved in cell motility	GO:0036126|sperm flagellum; GO:0036156|inner dynein arm	GO:0003777|microtubule motor activity; GO:0005524|ATP binding; GO:0008569|ATP-dependent microtubule motor activity, minus-end-directed; GO:0045503|dynein light chain binding; GO:0045505|dynein intermediate chain binding; GO:0051959|dynein light intermediate chain binding	ko:K10408|DNAH	ko05016|Huntington's disease	12973	XP_025010454.1	XP_025010454.1 dynein heavy chain 1, axonemal [Gallus gallus]	sp|E9Q8T7|DYH1_MOUSE	sp|E9Q8T7|DYH1_MOUSE Dynein heavy chain 1, axonemal OS=Mus musculus GN=Dnah1 PE=2 SV=1	9031.ENSGALP00000006832	dynein, axonemal, heavy chain 1	COG5245	KOG3595	_	PF03028.12|Dynein_heavy|Dynein heavy chain and region D6 of dynein motor|ENSGALT00000006843|m.7345:3608-4306;PF08393.10|DHC_N2|Dynein heavy chain, N-terminal region 2|ENSGALT00000006843|m.7345:1061-1462;PF12774.4|AAA_6|Hydrolytic ATP binding site of dynein motor region D1|ENSGALT00000006843|m.7345:1590-1820;PF12781.4|AAA_9|ATP-binding dynein motor region D5|ENSGALT00000006843|m.7345:3246-3470;PF1…
ENSGALG00000004306	0.331975745	0.717251711	-1.088560782	0.023582513	0.038574185	down	yes	0.145958696	0.198745936	0.651222604	0.564707303	0.725699928	0.861347904	5	1709027	1716094	-	SYT12	protein_coding	GO:0006906|vesicle fusion; GO:0017158|regulation of calcium ion-dependent exocytosis; GO:0046928|regulation of neurotransmitter secretion; GO:0048791|calcium ion-regulated exocytosis of neurotransmitter; GO:0048792|spontaneous exocytosis of neurotransmitter; GO:0060291|long-term synaptic potentiation	GO:0005886|plasma membrane; GO:0016021|integral component of membrane; GO:0030054|cell junction; GO:0030672|synaptic vesicle membrane	GO:0005509|calcium ion binding; GO:0005544|calcium-dependent phospholipid binding; GO:0019905|syntaxin binding; GO:0030276|clathrin binding	ko:K19912|SYT12	--	2527	NP_001186441.1	NP_001186441.1 synaptotagmin-12 [Gallus gallus]	sp|P97610|SYT12_RAT	sp|P97610|SYT12_RAT Synaptotagmin-12 OS=Rattus norvegicus GN=Syt12 PE=1 SV=1	9031.ENSGALP00000006848	synaptotagmin XII	_	KOG1028	_	PF00168.27|C2|C2 domain|ENSGALT00000006859|m.2224:165-258;PF00168.27|C2|C2 domain|ENSGALT00000006859|m.2224:295-398
ENSGALG00000004322	1.619049423	9.155811148	-2.492232187	4.47E-62	2.34E-60	down	yes	2.0202801	1.561339834	1.275528336	8.968480688	8.846733902	9.652218853	7	6622423	6635326	+	AHR1B	protein_coding	GO:0006351|transcription, DNA-templated; GO:0007049|cell cycle; GO:0009410|response to xenobiotic stimulus; GO:0032922|circadian regulation of gene expression; GO:0045892|negative regulation of transcription, DNA-templated; GO:0045893|positive regulation of transcription, DNA-templated	GO:0005634|nucleus; GO:0005737|cytoplasm; GO:0034751|aryl hydrocarbon receptor complex	GO:0003700|DNA-binding transcription factor activity; GO:0046983|protein dimerization activity; GO:0070888|E-box binding	ko:K09093|AHR	ko04659|Th17 cell differentiation	2895	NP_001305922.1	NP_001305922.1 aryl hydrocarbon receptor 1 beta [Gallus gallus]	sp|Q95LD9|AHR_DELLE	sp|Q95LD9|AHR_DELLE Aryl hydrocarbon receptor OS=Delphinapterus leucas GN=AHR PE=2 SV=1	9031.ENSGALP00000006877	annotation not avaliable	_	KOG3560	_	PF08447.9|PAS_3|PAS fold|ENSGALT00000006888|m.5763:289-372;PF14598.3|PAS_11|PAS domain|ENSGALT00000006888|m.5763:277-374;PF00989.22|PAS|PAS fold|ENSGALT00000006888|m.5763:106-173
ENSGALG00000004339	1.013418107	8.379887731	-3.035255842	6.51E-73	4.52E-71	down	yes	0.802995262	1.380902368	0.85635669	7.737849184	9.365772784	8.036041227	Z	23210259	23289222	-	ENSGALG00000004339	protein_coding	GO:0006198|cAMP catabolic process; GO:0007165|signal transduction; GO:0009187|cyclic nucleotide metabolic process; GO:0046676|negative regulation of insulin secretion	GO:0005829|cytosol	GO:0004114|3',5'-cyclic-nucleotide phosphodiesterase activity; GO:0004115|3',5'-cyclic-AMP phosphodiesterase activity; GO:0046872|metal ion binding	ko:K18437|PDE8	ko00230|Purine metabolism; ko05032|Morphine addiction	3609	XP_004937385.1	XP_004937385.1 high affinity cAMP-specific and IBMX-insensitive 3',5'-cyclic phosphodiesterase 8B isoform X1 [Gallus gallus]	sp|O95263|PDE8B_HUMAN	sp|O95263|PDE8B_HUMAN High affinity cAMP-specific and IBMX-insensitive 3',5'-cyclic phosphodiesterase 8B OS=Homo sapiens GN=PDE8B PE=1 SV=2	_	_	_	_	_	PF00233.16|PDEase_I|3'5'-cyclic nucleotide phosphodiesterase|ENSGALT00000038586|m.10969:598-850;PF08629.7|PDE8|PDE8 phosphodiesterase|ENSGALT00000038586|m.10969:1-46;PF13426.4|PAS_9|PAS domain|ENSGALT00000038586|m.10969:261-356;PF00989.22|PAS|PAS fold|ENSGALT00000038586|m.10969:255-356;PF08447.9|PAS_3|PAS fold|ENSGALT00000038586|m.10969:274-356;PF08448.7|PAS_4|PAS fold|ENSGALT00000038586|m.10969:…
ENSGALG00000004360	0.060545689	0.541298368	-2.966203506	2.95E-06	8.89E-06	down	yes	0.073080567	0.071443647	0.037112852	0.522293338	0.539524483	0.562077284	13	13729635	13735808	-	ENSGALG00000004360	protein_coding	--	GO:0005886|plasma membrane; GO:0016021|integral component of membrane	GO:0015171|amino acid transmembrane transporter activity	ko:K13864|SLC7A2,ATRC2	--	2163	XP_015149405.1	XP_015149405.1 cationic amino acid transporter 2 isoform X1 [Gallus gallus]	sp|Q6DCE8|CTR2_XENLA	sp|Q6DCE8|CTR2_XENLA Cationic amino acid transporter 2 OS=Xenopus laevis GN=slc7a2 PE=2 SV=1	_	_	_	_	_	PF13520.3|AA_permease_2|Amino acid permease|ENSGALT00000006953|m.8855:33-426;PF00324.18|AA_permease|Amino acid permease|ENSGALT00000006953|m.8855:38-434;PF13906.3|AA_permease_C|C-terminus of AA_permease|ENSGALT00000006953|m.8855:535-585
ENSGALG00000004365	3.993411167	10.890863	-1.445140655	5.65E-32	9.94E-31	down	yes	3.809227359	3.501793988	4.669212154	11.16446773	10.95870745	10.5494138	15	5996365	6006391	+	ENSGALG00000004365	protein_coding	GO:0003341|cilium movement	GO:0005737|cytoplasm; GO:0005930|axoneme; GO:0031514|motile cilium	--	--	--	2725	XP_025011449.1	XP_025011449.1 cilia- and flagella-associated protein 251 [Gallus gallus]	sp|Q8TBY9|CF251_HUMAN	sp|Q8TBY9|CF251_HUMAN Cilia- and flagella-associated protein 251 OS=Homo sapiens GN=WDR66 PE=2 SV=2	9031.ENSGALP00000006952	WD repeat domain 66	_	KOG2106	NOG129377	_
ENSGALG00000004394	1.212684569	2.479051965	-1.025544088	6.10E-05	0.000154246	down	yes	1.570088009	1.034119733	1.033845966	2.462442321	2.904848864	2.06986471	7	6712367	6730379	+	ENSGALG00000004394	protein_coding	GO:0016071|mRNA metabolic process	GO:0005634|nucleus; GO:0005829|cytosol; GO:0070062|extracellular exosome; GO:1990904|ribonucleoprotein complex	GO:0001227|DNA-binding transcription repressor activity, RNA polymerase II-specific; GO:0003690|double-stranded DNA binding; GO:0003723|RNA binding; GO:1990829|C-rich single-stranded DNA binding	ko:K21444|PCBP3_4	--	1688	XP_013057433.1	XP_013057433.1 PREDICTED: poly(rC)-binding protein 3 isoform X5 [Anser cygnoides domesticus]	sp|P57721|PCBP3_HUMAN	sp|P57721|PCBP3_HUMAN Poly(rC)-binding protein 3 OS=Homo sapiens GN=PCBP3 PE=2 SV=2	_	_	_	_	_	PF00013.26|KH_1|KH domain|ENSGALT00000100323|m.5767:1-44;PF00013.26|KH_1|KH domain|ENSGALT00000100323|m.5767:68-131;PF07650.14|KH_2|KH domain|ENSGALT00000100323|m.5767:47-101
ENSGALG00000004397	54.01424681	116.8588106	-1.113211003	5.89E-82	5.01E-80	down	yes	54.64261092	55.24861991	52.1515096	114.640915	119.7029421	116.2325747	15	6029841	6070325	+	MLXIP	protein_coding	GO:0045944|positive regulation of transcription by RNA polymerase II; GO:1900402|regulation of carbohydrate metabolic process by regulation of transcription from RNA polymerase II promoter	GO:0005634|nucleus; GO:0005741|mitochondrial outer membrane	GO:0000977|RNA polymerase II regulatory region sequence-specific DNA binding; GO:0001228|DNA-binding transcription activator activity, RNA polymerase II-specific; GO:0003700|DNA-binding transcription factor activity; GO:0046983|protein dimerization activity	ko:K09113|MLX	ko04931|Insulin resistance; ko04932|Non-alcoholic fatty liver disease (NAFLD)	2646	XP_015131065.1	XP_015131065.1 MLX-interacting protein isoform X1 [Gallus gallus]	sp|Q9HAP2|MLXIP_HUMAN	sp|Q9HAP2|MLXIP_HUMAN MLX-interacting protein OS=Homo sapiens GN=MLXIP PE=1 SV=2	9031.ENSGALP00000006999	MLX interacting protein	_	KOG3582	_	PF00010.23|HLH|Helix-loop-helix DNA-binding domain|ENSGALT00000007010|m.10539:682-732
ENSGALG00000004398	0.124063999	0.352417423	-1.434730441	0.002445004	0.004832812	down	yes	0.201591924	0.055427765	0.115172308	0.284356638	0.463424051	0.309471579	14	3830739	3870033	-	CARD11	protein_coding	GO:0001819|positive regulation of cytokine production; GO:0002223|stimulatory C-type lectin receptor signaling pathway; GO:0002377|immunoglobulin production; GO:0030183|B cell differentiation; GO:0030890|positive regulation of B cell proliferation; GO:0031295|T cell costimulation; GO:0038095|Fc-epsilon receptor signaling pathway; GO:0042100|B cell proliferation; GO:0042102|positive regulation of …	GO:0001772|immunological synapse; GO:0005737|cytoplasm; GO:0005829|cytosol; GO:0005886|plasma membrane; GO:0045121|membrane raft; GO:0070062|extracellular exosome	GO:0004385|guanylate kinase activity; GO:0050700|CARD domain binding	ko:K07367|CARD11	ko04064|NF-kappa B signaling pathway; ko04660|T cell receptor signaling pathway; ko04662|B cell receptor signaling pathway	4172	NP_001006161.2	NP_001006161.2 caspase recruitment domain-containing protein 11 [Gallus gallus]	sp|Q9BXL7|CAR11_HUMAN	sp|Q9BXL7|CAR11_HUMAN Caspase recruitment domain-containing protein 11 OS=Homo sapiens GN=CARD11 PE=1 SV=3	9031.ENSGALP00000007002	Putative uncharacterized protein	_	KOG0708	NOG47732	PF00619.18|CARD|Caspase recruitment domain|ENSGALT00000007013|m.9328:25-110
ENSGALG00000004413	5.626578083	2.598805088	1.111430421	2.04E-09	8.55E-09	up	yes	5.412920829	5.608983066	5.857830352	1.758074262	2.812256028	3.226084975	18	8903444	8963934	-	SLC39A11	protein_coding	GO:0071577|zinc ion transmembrane transport	GO:0005634|nucleus; GO:0005737|cytoplasm; GO:0005794|Golgi apparatus; GO:0005886|plasma membrane; GO:0016020|membrane; GO:0016021|integral component of membrane	GO:0005385|zinc ion transmembrane transporter activity	ko:K14717|SLC39A11,ZIP11	--	2310	XP_021270558.1	XP_021270558.1 zinc transporter ZIP11 isoform X1 [Numida meleagris]	sp|Q8N1S5|S39AB_HUMAN	sp|Q8N1S5|S39AB_HUMAN Zinc transporter ZIP11 OS=Homo sapiens GN=SLC39A11 PE=2 SV=3	9031.ENSGALP00000007021	solute carrier family 39 (metal ion transporter), member 11	COG0428	KOG2474	_	PF02535.19|Zip|ZIP Zinc transporter|ENSGALT00000007033|m.12901:48-355
ENSGALG00000004436	3.768542842	11.23543468	-1.573437542	3.30E-41	8.86E-40	down	yes	3.585488312	4.157635842	3.562504373	10.77473995	11.07464288	11.85692121	14	4288119	4299512	+	CYP3A4	protein_coding	GO:0008202|steroid metabolic process; GO:0042445|hormone metabolic process; GO:0042448|progesterone metabolic process; GO:1901615|organic hydroxy compound metabolic process	GO:0005789|endoplasmic reticulum membrane; GO:0031090|organelle membrane	GO:0004497|monooxygenase activity; GO:0005506|iron ion binding; GO:0008395|steroid hydroxylase activity; GO:0020037|heme binding; GO:0050649|testosterone 6-beta-hydroxylase activity; GO:0070330|aromatase activity	ko:K07424|CYP3A	ko00140|Steroid hormone biosynthesis; ko00591|Linoleic acid metabolism; ko00830|Retinol metabolism; ko01100|Metabolic pathways; ko05204|Chemical carcinogenesis	2704	NP_001316437.1	NP_001316437.1 cytochrome P450 3A80 [Gallus gallus]	sp|P24463|CP3AC_CANLF	sp|P24463|CP3AC_CANLF Cytochrome P450 3A12 OS=Canis lupus familiaris GN=CYP3A12 PE=2 SV=1	9031.ENSGALP00000007048	cytochrome P450 3A80	COG2124	KOG0158	_	PF00067.19|p450|Cytochrome P450|ENSGALT00000007060|m.9330:73-534
ENSGALG00000004437	2.517023149	5.643119577	-1.161608334	2.67E-10	1.22E-09	down	yes	2.941992691	1.919793721	2.689283033	5.544192356	5.724652994	5.660513382	Z	22593889	22715686	+	LHFPL2	protein_coding	GO:0002576|platelet degranulation; GO:0007338|single fertilization; GO:0046545|development of primary female sexual characteristics; GO:0046546|development of primary male sexual characteristics; GO:1905516|positive regulation of fertilization	GO:0005886|plasma membrane; GO:0016021|integral component of membrane; GO:0031092|platelet alpha granule membrane	--	--	--	1729	XP_025000869.1	XP_025000869.1 LHFPL tetraspan subfamily member 2 protein [Gallus gallus]	sp|Q6ZUX7|LHPL2_HUMAN	sp|Q6ZUX7|LHPL2_HUMAN LHFPL tetraspan subfamily member 2 protein OS=Homo sapiens GN=LHFPL2 PE=2 SV=2	9031.ENSGALP00000007049	lipoma HMGIC fusion partner-like 2	_	KOG4026	_	PF10242.6|L_HMGIC_fpl|Lipoma HMGIC fusion partner-like protein|ENSGALT00000007061|m.10951:9-204
ENSGALG00000004491	0.64591881	1.824819582	-1.484049056	7.05E-08	2.55E-07	down	yes	0.408156721	0.641273277	0.888326432	1.820396447	1.860225092	1.793837206	Z	22452215	22497335	+	DMGDH	protein_coding	GO:0006579|amino-acid betaine catabolic process; GO:0019695|choline metabolic process; GO:0042426|choline catabolic process	GO:0005739|mitochondrion; GO:0005759|mitochondrial matrix	GO:0003723|RNA binding; GO:0009055|electron transfer activity; GO:0047865|dimethylglycine dehydrogenase activity	ko:K00315|DMGDH	ko00260|Glycine, serine and threonine metabolism; ko01100|Metabolic pathways	2711	XP_003643002.1	XP_003643002.1 dimethylglycine dehydrogenase, mitochondrial [Gallus gallus]	sp|Q9UI17|M2GD_HUMAN	sp|Q9UI17|M2GD_HUMAN Dimethylglycine dehydrogenase, mitochondrial OS=Homo sapiens GN=DMGDH PE=1 SV=2	9031.ENSGALP00000007139	annotation not avaliable	COG0404;COG0665	KOG2844	_	PF01571.18|GCV_T|Aminomethyltransferase folate-binding domain|ENSGALT00000007151|m.10947:481-746;PF01266.21|DAO|FAD dependent oxidoreductase|ENSGALT00000007151|m.10947:53-416;PF08669.8|GCV_T_C|Glycine cleavage T-protein C-terminal barrel domain|ENSGALT00000007151|m.10947:755-846;PF16350.2|FAO_M|FAD dependent oxidoreductase central domain|ENSGALT00000007151|m.10947:419-472;PF04268.9|SoxG|Sarcosine…
ENSGALG00000004518	2.460239124	5.177681319	-1.070439153	3.10E-08	1.17E-07	down	yes	1.955142453	2.819240551	2.606334368	5.393104137	5.167898822	4.972040998	Z	22436116	22452194	-	ENSGALG00000004518	protein_coding	GO:0006577|amino-acid betaine metabolic process; GO:0006579|amino-acid betaine catabolic process; GO:0009086|methionine biosynthetic process; GO:0071267|L-methionine salvage	GO:0005829|cytosol; GO:0070062|extracellular exosome	GO:0008270|zinc ion binding; GO:0047150|betaine-homocysteine S-methyltransferase activity	ko:K00544|BHMT	ko00260|Glycine, serine and threonine metabolism; ko00270|Cysteine and methionine metabolism; ko01100|Metabolic pathways	1617	XP_414685.1	XP_414685.1 betaine--homocysteine S-methyltransferase 1 [Gallus gallus]	sp|O35490|BHMT1_MOUSE	sp|O35490|BHMT1_MOUSE Betaine--homocysteine S-methyltransferase 1 OS=Mus musculus GN=Bhmt PE=1 SV=1	9031.ENSGALP00000007182	betaine--homocysteine S-methyltransferase	COG0646	KOG1579	_	PF02574.13|S-methyl_trans|Homocysteine S-methyltransferase|ENSGALT00000007194|m.10943:25-315
ENSGALG00000004526	0.362785881	0.844308993	-1.196410748	0.000114736	0.000278551	down	yes	0.208048772	0.313111583	0.567197288	0.848472462	0.853139907	0.83131461	8	7387437	7436311	+	TNR	protein_coding	GO:0007155|cell adhesion; GO:0050767|regulation of neurogenesis	GO:0031012|extracellular matrix	--	ko:K06252|TN	ko04151|PI3K-Akt signaling pathway; ko04510|Focal adhesion; ko04512|ECM-receptor interaction; ko05206|MicroRNAs in cancer	4812	NP_990607.2	NP_990607.2 tenascin-R precursor [Gallus gallus]	sp|Q00546|TENR_CHICK	sp|Q00546|TENR_CHICK Tenascin-R OS=Gallus gallus GN=TNR PE=1 SV=1	9031.ENSGALP00000007195	Tenascin-R Precursor (TN-R)(Restrictin); Neural extracellular matrix (ECM) protein involved [...]	_	KOG1225;KOG2579	_	PF00041.18|fn3|Fibronectin type III domain|ENSGALT00000084303|m.7249:327-399;PF00041.18|fn3|Fibronectin type III domain|ENSGALT00000084303|m.7249:416-493;PF00041.18|fn3|Fibronectin type III domain|ENSGALT00000084303|m.7249:506-583;PF00041.18|fn3|Fibronectin type III domain|ENSGALT00000084303|m.7249:594-670;PF00041.18|fn3|Fibronectin type III domain|ENSGALT00000084303|m.7249:687-759;PF00041.18|fn3…
ENSGALG00000004545	0.074409221	0.489180374	-2.564088703	2.35E-06	7.16E-06	down	yes	0	0.083037404	0.140190258	0.420675163	0.419918051	0.626947907	10	8767591	8861883	+	WDR72	protein_coding	GO:0070166|enamel mineralization	GO:0005737|cytoplasm; GO:0005768|endosome	--	--	--	3722	XP_004943847.3	XP_004943847.3 WD repeat-containing protein 72 isoform X1 [Gallus gallus]	sp|Q3MJ13|WDR72_HUMAN	sp|Q3MJ13|WDR72_HUMAN WD repeat-containing protein 72 OS=Homo sapiens GN=WDR72 PE=2 SV=2	9031.ENSGALP00000007225	WD repeat domain 72	_	KOG4155	_	PF00400.29|WD40|WD domain, G-beta repeat|ENSGALT00000007237|m.5477:440-480
ENSGALG00000004562	3.4824984	1.702563503	1.028101969	5.67E-16	4.07E-15	up	yes	3.952669113	3.254222937	3.240603151	1.700987788	1.589762224	1.816940498	15	6282908	6293393	-	HVCN1	protein_coding	GO:0009268|response to pH; GO:0010043|response to zinc ion; GO:0071294|cellular response to zinc ion; GO:0071467|cellular response to pH; GO:1902600|proton transmembrane transport	GO:0005887|integral component of plasma membrane; GO:0016021|integral component of membrane	GO:0030171|voltage-gated proton channel activity	--	--	5951	XP_015130783.1	XP_015130783.1 voltage-gated hydrogen channel 1 isoform X1 [Gallus gallus]	sp|Q5F4C0|HVCN1_CHICK	sp|Q5F4C0|HVCN1_CHICK Voltage-gated hydrogen channel 1 OS=Gallus gallus GN=HVCN1 PE=2 SV=1	9031.ENSGALP00000007248	Voltage-gated hydrogen channel 1 (Hydrogen voltage-gated channel 1)(HV1); Mediates the volta [...]	_	_	NOG46709	PF16799.2|VGPC1_C|C-terminal membrane-localisation domain of ion-channel, VCN1|ENSGALT00000007260|m.10567:188-235;PF00520.28|Ion_trans|Ion transport protein|ENSGALT00000007260|m.10567:62-177
ENSGALG00000004591	2.304483249	0.900867853	1.345376451	5.09E-07	1.68E-06	up	yes	2.547762544	1.806438577	2.559248625	1.032054439	0.94119358	0.729355538	8	7765201	7771303	+	SERPINC1	protein_coding	GO:0007596|blood coagulation; GO:2000266|regulation of blood coagulation, intrinsic pathway	GO:0005615|extracellular space	GO:0004867|serine-type endopeptidase inhibitor activity; GO:0008201|heparin binding	ko:K03911|SERPINC1,AT3	ko04610|Complement and coagulation cascades	1882	NP_001340874.1	NP_001340874.1 antithrombin-III precursor [Gallus gallus]	sp|P32262|ANT3_SHEEP	sp|P32262|ANT3_SHEEP Antithrombin-III OS=Ovis aries GN=SERPINC1 PE=2 SV=1	_	_	_	_	_	PF00079.17|Serpin|Serpin (serine protease inhibitor)|ENSGALT00000007304|m.7273:135-511
ENSGALG00000004593	6.560445556	13.50234249	-1.04021469	3.69E-17	2.87E-16	down	yes	7.294761764	5.834755267	6.551819637	12.44964769	15.66511497	12.39226481	20	5918672	5975454	-	SULF2	protein_coding	GO:0001822|kidney development; GO:0002063|chondrocyte development; GO:0003094|glomerular filtration; GO:0009611|response to wounding; GO:0010575|positive regulation of vascular endothelial growth factor production; GO:0014846|esophagus smooth muscle contraction; GO:0030177|positive regulation of Wnt signaling pathway; GO:0030201|heparan sulfate proteoglycan metabolic process; GO:0032836|glomerula…	GO:0005615|extracellular space; GO:0005783|endoplasmic reticulum; GO:0005795|Golgi stack; GO:0005886|plasma membrane; GO:0009986|cell surface	GO:0004065|arylsulfatase activity; GO:0005509|calcium ion binding; GO:0008449|N-acetylglucosamine-6-sulfatase activity	ko:K14607|SULF	--	2622	XP_417386.2	XP_417386.2 extracellular sulfatase Sulf-2 isoform X1 [Gallus gallus]	sp|Q8IWU5|SULF2_HUMAN	sp|Q8IWU5|SULF2_HUMAN Extracellular sulfatase Sulf-2 OS=Homo sapiens GN=SULF2 PE=1 SV=1	9031.ENSGALP00000007297	sulfatase 2	COG3119	KOG3731	_	PF12548.5|DUF3740|Sulfatase protein|ENSGALT00000007309|m.3077:526-667;PF00884.20|Sulfatase|Sulfatase|ENSGALT00000007309|m.3077:44-374
ENSGALG00000004611	11.9858953	3.894405171	1.619366157	2.01E-50	7.32E-49	up	yes	12.2705276	11.31599586	12.37116245	3.944766682	3.946169453	3.792279378	14	4550654	4569107	-	FBXL18	protein_coding	GO:0000209|protein polyubiquitination; GO:0031146|SCF-dependent proteasomal ubiquitin-dependent protein catabolic process; GO:0043687|post-translational protein modification	GO:0005829|cytosol	GO:0004842|ubiquitin-protein transferase activity	ko:K10284|FBXL18	--	2482	NP_001012804.1	NP_001012804.1 F-box/LRR-repeat protein 18 [Gallus gallus]	sp|Q96ME1|FXL18_HUMAN	sp|Q96ME1|FXL18_HUMAN F-box/LRR-repeat protein 18 OS=Homo sapiens GN=FBXL18 PE=1 SV=2	9031.ENSGALP00000007325	F-box and leucine-rich repeat protein 18	_	_	NOG72426	PF00646.30|F-box|F-box domain|ENSGALT00000007337|m.9342:42-82;PF12937.4|F-box-like|F-box-like|ENSGALT00000007337|m.9342:45-86
ENSGALG00000004618	97.17340022	36.84238868	1.398951776	1.95E-121	4.62E-119	up	yes	97.92973688	96.83901213	96.75145164	36.69374197	36.72753302	37.10589106	19	6788637	6792217	+	TAX1BP3	protein_coding	GO:0007266|Rho protein signal transduction; GO:0008285|negative regulation of cell population proliferation; GO:0016055|Wnt signaling pathway; GO:0030178|negative regulation of Wnt signaling pathway; GO:0090630|activation of GTPase activity; GO:2000009|negative regulation of protein localization to cell surface	GO:0001650|fibrillar center; GO:0005737|cytoplasm; GO:0005829|cytosol; GO:0005886|plasma membrane; GO:0015629|actin cytoskeleton; GO:0043231|intracellular membrane-bounded organelle; GO:0070062|extracellular exosome	GO:0008013|beta-catenin binding; GO:0008022|protein C-terminus binding	--	--	1810	XP_415850.1	XP_415850.1 tax1-binding protein 3 [Gallus gallus]	sp|O14907|TX1B3_HUMAN	sp|O14907|TX1B3_HUMAN Tax1-binding protein 3 OS=Homo sapiens GN=TAX1BP3 PE=1 SV=2	_	_	_	_	_	PF00595.21|PDZ|PDZ domain (Also known as DHR or GLGF)|ENSGALT00000007351|m.14052:46-129;PF13180.3|PDZ_2|PDZ domain|ENSGALT00000007351|m.14052:67-138
ENSGALG00000004621	16.61913286	34.02126158	-1.033147695	3.03E-53	1.22E-51	down	yes	16.61311881	17.60516917	15.63911059	33.18036686	34.90715351	33.97626436	20	6185927	6338401	-	PREX1	protein_coding	GO:0006469|negative regulation of protein kinase activity; GO:0006801|superoxide metabolic process; GO:0007186|G protein-coupled receptor signaling pathway; GO:0030041|actin filament polymerization; GO:0030217|T cell differentiation; GO:0030335|positive regulation of cell migration; GO:0030593|neutrophil chemotaxis; GO:0030833|regulation of actin filament polymerization; GO:0032007|negative regul…	GO:0005829|cytosol; GO:0005886|plasma membrane; GO:0030426|growth cone; GO:0043198|dendritic shaft; GO:0048471|perinuclear region of cytoplasm	GO:0005085|guanyl-nucleotide exchange factor activity; GO:0005089|Rho guanyl-nucleotide exchange factor activity; GO:0005096|GTPase activator activity; GO:0005543|phospholipid binding; GO:0019899|enzyme binding; GO:0030676|Rac guanyl-nucleotide exchange factor activity	ko:K12365|PREX1	ko04062|Chemokine signaling pathway	5043	XP_015152178.1	XP_015152178.1 phosphatidylinositol 3,4,5-trisphosphate-dependent Rac exchanger 1 protein isoform X2 [Gallus gallus]	sp|Q8TCU6|PREX1_HUMAN	sp|Q8TCU6|PREX1_HUMAN Phosphatidylinositol 3,4,5-trisphosphate-dependent Rac exchanger 1 protein OS=Homo sapiens GN=PREX1 PE=1 SV=3	9031.ENSGALP00000007346	phosphatidylinositol-3,4,5-trisphosphate-dependent Rac exchange factor 1	COG5422	KOG2378;KOG3519;KOG4428	_	PF00621.17|RhoGEF|RhoGEF domain|ENSGALT00000093591|m.3079:35-220;PF00610.18|DEP|Domain found in Dishevelled, Egl-10, and Pleckstrin (DEP)|ENSGALT00000093591|m.3079:409-475;PF00610.18|DEP|Domain found in Dishevelled, Egl-10, and Pleckstrin (DEP)|ENSGALT00000093591|m.3079:510-576
ENSGALG00000004637	4.70394362	9.735631437	-1.04782116	1.74E-12	9.50E-12	down	yes	4.571233872	4.781662574	4.758934413	11.30259254	9.352901867	8.551399908	19	6800175	6808318	+	ENSGALG00000004637	protein_coding	GO:0005975|carbohydrate metabolic process; GO:0009052|pentose-phosphate shunt, non-oxidative branch; GO:0016310|phosphorylation; GO:0035963|cellular response to interleukin-13; GO:0043030|regulation of macrophage activation; GO:0050727|regulation of inflammatory response; GO:0071222|cellular response to lipopolysaccharide; GO:0071353|cellular response to interleukin-4	GO:0005737|cytoplasm	GO:0005524|ATP binding; GO:0050277|sedoheptulokinase activity	ko:K11214|SHPK	ko00710|Carbon fixation in photosynthetic organisms	1729	XP_415852.4	XP_415852.4 sedoheptulokinase isoform X1 [Gallus gallus]	sp|Q9D5J6|SHPK_MOUSE	sp|Q9D5J6|SHPK_MOUSE Sedoheptulokinase OS=Mus musculus GN=Shpk PE=1 SV=1	9031.ENSGALP00000007376	carbohydrate kinase-like	COG1070	KOG2517	_	PF00370.18|FGGY_N|FGGY family of carbohydrate kinases, N-terminal domain|ENSGALT00000007388|m.14055:10-100;PF00370.18|FGGY_N|FGGY family of carbohydrate kinases, N-terminal domain|ENSGALT00000007388|m.14055:142-261
ENSGALG00000004655	43.93262394	104.8548788	-1.254838649	6.30E-71	4.23E-69	down	yes	42.41667384	45.45376153	43.92743644	98.94161138	114.0889916	101.5340334	14	4669726	4684664	-	SMURF1	protein_coding	GO:0000209|protein polyubiquitination; GO:0006511|ubiquitin-dependent protein catabolic process; GO:0006611|protein export from nucleus; GO:0007179|transforming growth factor beta receptor signaling pathway; GO:0007398|ectoderm development; GO:0016567|protein ubiquitination; GO:0030154|cell differentiation; GO:0030279|negative regulation of ossification; GO:0030509|BMP signaling pathway; GO:00305…	GO:0005654|nucleoplasm; GO:0005737|cytoplasm; GO:0005829|cytosol; GO:0005886|plasma membrane; GO:0030424|axon; GO:0043025|neuronal cell body; GO:0070062|extracellular exosome	GO:0004842|ubiquitin-protein transferase activity; GO:0005543|phospholipid binding; GO:0048185|activin binding; GO:0061630|ubiquitin protein ligase activity; GO:0070411|I-SMAD binding; GO:0070412|R-SMAD binding	ko:K04678|SMURF	ko04120|Ubiquitin mediated proteolysis; ko04144|Endocytosis; ko04340|Hedgehog signaling pathway; ko04341|Hedgehog signaling pathway - fly; ko04350|TGF-beta signaling pathway	2235	EOB00968.1	EOB00968.1 E3 ubiquitin-protein ligase SMURF1, partial [Anas platyrhynchos]	sp|Q9HCE7|SMUF1_HUMAN	sp|Q9HCE7|SMUF1_HUMAN E3 ubiquitin-protein ligase SMURF1 OS=Homo sapiens GN=SMURF1 PE=1 SV=2	59729.ENSTGUP00000007875	E3 ubiquitin-protein ligase SMURF1 (hSMURF1)(EC 6.3.2.-)(SMAD ubiquitination regulatory fact [...]	COG5021	KOG0940	_	PF00632.22|HECT|HECT-domain (ubiquitin-transferase)|ENSGALT00000007417|m.9356:436-743;PF00397.23|WW|WW domain|ENSGALT00000007417|m.9356:237-266;PF00397.23|WW|WW domain|ENSGALT00000007417|m.9356:293-322;PF00168.27|C2|C2 domain|ENSGALT00000007417|m.9356:17-104
ENSGALG00000004661	65.56619208	28.11869675	1.221129417	5.28E-30	8.29E-29	up	yes	68.87478076	62.45692954	65.36686595	27.88908977	28.03359579	28.43340469	12	3654065	3659153	-	SHISA5	protein_coding	GO:0006915|apoptotic process	GO:0005789|endoplasmic reticulum membrane; GO:0016021|integral component of membrane; GO:0031965|nuclear membrane	--	ko:K10135|SCOTIN	ko04115|p53 signaling pathway	420	NP_001025762.1	NP_001025762.1 protein shisa-5 [Gallus gallus]	sp|Q5ZIS9|SHSA5_CHICK	sp|Q5ZIS9|SHSA5_CHICK Protein shisa-5 OS=Gallus gallus GN=Shisa5 PE=2 SV=1	9031.ENSGALP00000007414	Protein shisa-5 (Scotin); Can induce apoptosis in a caspase-depenent manner and plays a role [...]	_	_	NOG42686	PF13908.3|Shisa|Wnt and FGF inhibitory regulator|ENSGALT00000071108|m.7408:3-94
ENSGALG00000004662	1.11464614	3.378570907	-1.591205819	6.60E-21	6.49E-20	down	yes	1.219883318	1.13485486	0.989200243	3.207064353	3.83373647	3.094911896	21	5722669	5738134	-	DISP3	protein_coding	GO:0008203|cholesterol metabolic process; GO:0009725|response to hormone; GO:0042632|cholesterol homeostasis; GO:0045665|negative regulation of neuron differentiation; GO:0045834|positive regulation of lipid metabolic process; GO:2000179|positive regulation of neural precursor cell proliferation	GO:0005783|endoplasmic reticulum; GO:0005789|endoplasmic reticulum membrane; GO:0016021|integral component of membrane; GO:0030659|cytoplasmic vesicle membrane; GO:0031965|nuclear membrane	--	--	--	4017	XP_015152406.1	XP_015152406.1 protein dispatched homolog 3 isoform X1 [Gallus gallus]	sp|B9U3F2|DISP3_CHICK	sp|B9U3F2|DISP3_CHICK Protein dispatched homolog 3 OS=Gallus gallus GN=DISP3 PE=1 SV=1	9031.ENSGALP00000007415	Disp3	_	KOG3664	_	PF02460.15|Patched|Patched family|ENSGALT00000007427|m.4293:356-641;PF03176.12|MMPL|MMPL family|ENSGALT00000007427|m.4293:377-558;PF03176.12|MMPL|MMPL family|ENSGALT00000007427|m.4293:1131-1293;PF12349.5|Sterol-sensing|Sterol-sensing domain of SREBP cleavage-activation|ENSGALT00000007427|m.4293:429-557
ENSGALG00000004675	8.60007977	3.585416616	1.259867652	6.48E-36	1.34E-34	up	yes	9.093641994	7.939190008	8.767407306	3.439197598	3.670000172	3.647052079	11	9900952	9905204	+	RGS9BP	protein_coding	GO:0009968|negative regulation of signal transduction; GO:0050908|detection of light stimulus involved in visual perception	GO:0001750|photoreceptor outer segment; GO:0016021|integral component of membrane	--	--	--	4253	NP_989836.1	NP_989836.1 regulator of G-protein signaling 9-binding protein [Gallus gallus]	sp|Q6XK22|R9BP_CHICK	sp|Q6XK22|R9BP_CHICK Regulator of G-protein signaling 9-binding protein OS=Gallus gallus GN=RGS9BP PE=2 SV=1	9031.ENSGALP00000007438	Regulator of G-protein signaling 9-binding protein (RGS9-anchor protein); Regulator of G pro [...]	_	_	NOG40375	_
ENSGALG00000004676	3.551605619	1.451922936	1.284660511	9.33E-07	2.99E-06	up	yes	2.927282728	3.661311819	4.066222312	1.21443981	1.379060282	1.762268716	12	3703348	3704648	+	ENSGALG00000004676	protein_coding	GO:0008285|negative regulation of cell population proliferation; GO:0045603|positive regulation of endothelial cell differentiation; GO:0045663|positive regulation of myoblast differentiation; GO:0045766|positive regulation of angiogenesis; GO:2000271|positive regulation of fibroblast apoptotic process	GO:0005634|nucleus; GO:0005737|cytoplasm	GO:0019899|enzyme binding	--	--	1165	XP_015148972.1	XP_015148972.1 protein BTG1 [Gallus gallus]	sp|P34743|BTG1_CHICK	sp|P34743|BTG1_CHICK Protein BTG1 OS=Gallus gallus GN=BTG1 PE=2 SV=1	9031.ENSGALP00000007439	hypothetical LOC415950	_	KOG4006	_	PF07742.9|BTG|BTG family|ENSGALT00000007451|m.7424:15-127
ENSGALG00000004749	21.60836615	10.34095183	1.062494054	4.87E-21	4.83E-20	up	yes	20.01765081	22.47030287	22.33714477	11.37218978	9.568989714	10.081676	14	4924362	4932502	+	TMEM11	protein_coding	GO:0007005|mitochondrion organization	GO:0031305|integral component of mitochondrial inner membrane	--	--	--	1274	NP_001026637.1	NP_001026637.1 transmembrane protein 11, mitochondrial [Gallus gallus]	sp|Q5ZLD4|TMM11_CHICK	sp|Q5ZLD4|TMM11_CHICK Transmembrane protein 11, mitochondrial OS=Gallus gallus GN=TMEM11 PE=2 SV=1	10141.ENSCPOP00000007629	transmembrane protein 11	_	_	NOG73433	PF14972.3|Mito_morph_reg|Mitochondrial morphogenesis regulator|ENSGALT00000007570|m.9381:131-293
ENSGALG00000004756	6.672534571	16.22389187	-1.280541608	1.09E-29	1.68E-28	down	yes	6.470835504	6.89070845	6.656059758	14.66191052	18.47144551	15.53831956	11	9962507	9982421	-	CEP89	protein_coding	GO:0007005|mitochondrion organization; GO:0007268|chemical synaptic transmission; GO:0060271|cilium assembly; GO:0097711|ciliary basal body-plasma membrane docking; GO:1905515|non-motile cilium assembly	GO:0000922|spindle pole; GO:0005758|mitochondrial intermembrane space; GO:0005813|centrosome; GO:0005814|centriole; GO:0005829|cytosol; GO:0005886|plasma membrane; GO:0031514|motile cilium; GO:0097539|ciliary transition fiber; GO:0097730|non-motile cilium	--	ko:K16543|CEP89	--	2394	XP_021264086.1	XP_021264086.1 centrosomal protein of 89 kDa isoform X2 [Numida meleagris]	sp|Q96ST8|CEP89_HUMAN	sp|Q96ST8|CEP89_HUMAN Centrosomal protein of 89 kDa OS=Homo sapiens GN=CEP89 PE=1 SV=3	9031.ENSGALP00000007576	coiled-coil domain containing 123	_	_	NOG75458	_
ENSGALG00000004760	0.509841976	1.301193324	-1.334735377	4.00E-05	0.000104033	down	yes	0.653677667	0.342340738	0.533507522	1.238179768	1.440365428	1.225034777	15	6543749	6557011	-	TMEM116	protein_coding	--	GO:0016021|integral component of membrane	--	--	--	2064	XP_015131033.1	XP_015131033.1 transmembrane protein 116 isoform X2 [Gallus gallus]	sp|A2BGS3|TM116_DANRE	sp|A2BGS3|TM116_DANRE Transmembrane protein 116 OS=Danio rerio GN=tmem116 PE=2 SV=1	_	_	_	_	_	_
ENSGALG00000004781	1.165484986	5.939545654	-2.339523387	2.32E-34	4.52E-33	down	yes	0.869977484	1.588652992	1.037824483	5.050616823	6.738635581	6.02938456	21	6175387	6201927	-	ZBTB40	protein_coding	GO:0006351|transcription, DNA-templated; GO:0006355|regulation of transcription, DNA-templated; GO:0006974|cellular response to DNA damage stimulus; GO:0030282|bone mineralization	GO:0005634|nucleus	GO:0003677|DNA binding; GO:0046872|metal ion binding	ko:K10512|ZBTB40	--	3210	XP_024998352.1	XP_024998352.1 zinc finger and BTB domain-containing protein 40 isoform X4 [Gallus gallus]	sp|Q9NUA8|ZBT40_HUMAN	sp|Q9NUA8|ZBT40_HUMAN Zinc finger and BTB domain-containing protein 40 OS=Homo sapiens GN=ZBTB40 PE=1 SV=4	9031.ENSGALP00000007623	zinc finger and BTB domain containing 40	COG5048	KOG1721	_	PF00096.23|zf-C2H2|Zinc finger, C2H2 type|ENSGALT00000039248|m.4308:809-831;PF00651.28|BTB|BTB/POZ domain|ENSGALT00000039248|m.4308:18-114
ENSGALG00000004812	5.772164719	13.49305449	-1.223604179	1.41E-05	3.90E-05	down	yes	3.654873233	6.172371846	7.489249078	12.76248479	13.30331714	14.41336153	8	8332878	8393131	-	FAM129A	protein_coding	GO:0001933|negative regulation of protein phosphorylation; GO:0001934|positive regulation of protein phosphorylation; GO:0034976|response to endoplasmic reticulum stress; GO:0045727|positive regulation of translation	GO:0005737|cytoplasm; GO:0005829|cytosol; GO:0005886|plasma membrane; GO:0016020|membrane; GO:0070062|extracellular exosome	--	--	--	4173	XP_015145793.1	XP_015145793.1 protein Niban isoform X1 [Gallus gallus]	sp|Q9BZQ8|NIBAN_HUMAN	sp|Q9BZQ8|NIBAN_HUMAN Protein Niban OS=Homo sapiens GN=FAM129A PE=1 SV=1	9031.ENSGALP00000007671	hypothetical protein LOC424451	_	_	NOG46977	_
ENSGALG00000004820	9.283273883	3.89654923	1.250292131	0.00036449	0.000822298	up	yes	10.62677427	8.116208465	9.10683891	3.331034908	4.815766065	3.542846717	19	7085977	7086290	-	ENSGALG00000004820	protein_coding	--	GO:0005886|plasma membrane; GO:0016021|integral component of membrane	--	--	--	238	XP_015151606.1	XP_015151606.1 protein FAM57A isoform X1 [Gallus gallus]	sp|Q5ND56|FA57A_MOUSE	sp|Q5ND56|FA57A_MOUSE Protein FAM57A OS=Mus musculus GN=Fam57a PE=3 SV=1	59729.ENSTGUP00000007487	Protein FAM57A (CT120 protein) [Taeniopygia guttata]	_	KOG4561	_	_
ENSGALG00000004832	1.063797653	2.305921347	-1.108864101	3.16E-05	8.35E-05	down	yes	0.697235584	1.223261438	1.270895936	2.566439608	1.969672321	2.381652111	4	1893812	1898775	-	RBM41	protein_coding	GO:0000398|mRNA splicing, via spliceosome; GO:0032502|developmental process	GO:0005689|U12-type spliceosomal complex	GO:0030626|U12 snRNA binding; GO:0097157|pre-mRNA intronic binding	--	--	2116	XP_426256.3	XP_426256.3 RNA-binding protein 41 isoform X1 [Gallus gallus]	sp|Q96IZ5|RBM41_HUMAN	sp|Q96IZ5|RBM41_HUMAN RNA-binding protein 41 OS=Homo sapiens GN=RBM41 PE=1 SV=2	9031.ENSGALP00000007706	RNA binding motif protein 41	_	KOG4206	_	PF00076.19|RRM_1|RNA recognition motif. (a.k.a. RRM, RBD, or RNP domain)|ENSGALT00000007718|m.16079:300-368
ENSGALG00000004833	45.3432372	19.73160622	1.199966155	4.46E-62	2.34E-60	up	yes	47.19940994	43.90130943	44.92899225	20.056256	18.93509849	20.20346415	21	6377332	6383361	+	P3H1	protein_coding	GO:0032963|collagen metabolic process; GO:0050708|regulation of protein secretion; GO:0050821|protein stabilization; GO:0060348|bone development; GO:0061077|chaperone-mediated protein folding; GO:1901874|negative regulation of post-translational protein modification	GO:0005783|endoplasmic reticulum; GO:0016020|membrane; GO:0032991|protein-containing complex; GO:0070062|extracellular exosome	GO:0005506|iron ion binding; GO:0019797|procollagen-proline 3-dioxygenase activity; GO:0031418|L-ascorbic acid binding; GO:0044877|protein-containing complex binding	ko:K08134|LEPRE	--	2178	NP_001001529.1	NP_001001529.1 prolyl 3-hydroxylase 1 precursor [Gallus gallus]	sp|Q6JHU8|P3H1_CHICK	sp|Q6JHU8|P3H1_CHICK Prolyl 3-hydroxylase 1 OS=Gallus gallus GN=P3H1 PE=1 SV=1	9031.ENSGALP00000007707	leucine proline-enriched proteoglycan (leprecan) 1 (EC:1.14.11.7); Has prolyl 3-hydroxylase [...]	_	KOG4459	_	PF13640.3|2OG-FeII_Oxy_3|2OG-Fe(II) oxygenase superfamily|ENSGALT00000007719|m.4318:577-669;PF03171.17|2OG-FeII_Oxy|2OG-Fe(II) oxygenase superfamily|ENSGALT00000007719|m.4318:595-670
ENSGALG00000004860	35.27034962	75.99784543	-1.107283482	9.28E-33	1.69E-31	down	yes	41.04716144	31.59041468	33.17347273	79.09274891	70.76266024	78.13812714	14	5183631	5185545	-	RASD1	protein_coding	GO:0007263|nitric oxide mediated signal transduction; GO:0045892|negative regulation of transcription, DNA-templated	GO:0005634|nucleus; GO:0005886|plasma membrane; GO:0016529|sarcoplasmic reticulum; GO:0048471|perinuclear region of cytoplasm	GO:0003924|GTPase activity; GO:0005525|GTP binding	ko:K07843|RASD1	ko04713|Circadian entrainment	1706	NP_001038101.1	NP_001038101.1 dexamethasone-induced Ras-related protein 1 [Gallus gallus]	sp|O35626|RASD1_MOUSE	sp|O35626|RASD1_MOUSE Dexamethasone-induced Ras-related protein 1 OS=Mus musculus GN=Rasd1 PE=1 SV=1	9031.ENSGALP00000007751	RAS, dexamethasone-induced 1	COG1100	KOG0395	_	PF00071.19|Ras|Ras family|ENSGALT00000007764|m.9398:78-244;PF08477.10|Roc|Ras of Complex, Roc, domain of DAPkinase|ENSGALT00000007764|m.9398:78-200;PF00025.18|Arf|ADP-ribosylation factor family|ENSGALT00000007764|m.9398:75-238
ENSGALG00000004917	2.945622899	9.095967031	-1.623350025	6.50E-35	1.29E-33	down	yes	3.184518919	2.750302277	2.9020475	9.626900849	8.136302266	9.524697979	19	7178655	7196511	+	DOC2B	protein_coding	GO:0006906|vesicle fusion; GO:0008104|protein localization; GO:0017158|regulation of calcium ion-dependent exocytosis; GO:0031340|positive regulation of vesicle fusion; GO:0032024|positive regulation of insulin secretion; GO:0045956|positive regulation of calcium ion-dependent exocytosis; GO:0048791|calcium ion-regulated exocytosis of neurotransmitter	GO:0005737|cytoplasm; GO:0005886|plasma membrane; GO:0070382|exocytic vesicle; GO:0098793|presynapse	GO:0005509|calcium ion binding; GO:0005544|calcium-dependent phospholipid binding; GO:0019905|syntaxin binding; GO:0030276|clathrin binding	ko:K19917|DOC2B	--	2697	XP_415868.2	XP_415868.2 double C2-like domain-containing protein beta isoform X2 [Gallus gallus]	sp|Q14184|DOC2B_HUMAN	sp|Q14184|DOC2B_HUMAN Double C2-like domain-containing protein beta OS=Homo sapiens GN=DOC2B PE=1 SV=1	13616.ENSMODP00000012714	double C2-like domains, beta	_	KOG1013	_	PF00168.27|C2|C2 domain|ENSGALT00000007864|m.14087:128-231;PF00168.27|C2|C2 domain|ENSGALT00000007864|m.14087:269-372
ENSGALG00000004969	3.451976736	15.28392341	-2.143290619	1.53E-96	1.76E-94	down	yes	3.364765014	3.824961953	3.166203243	16.10247479	14.3754793	15.37381614	12	5131077	5237794	-	TIMP4	protein_coding	GO:0007219|Notch signaling pathway; GO:0007417|central nervous system development; GO:0009725|response to hormone; GO:0032496|response to lipopolysaccharide; GO:0034097|response to cytokine; GO:0042493|response to drug; GO:0042698|ovulation cycle; GO:0043086|negative regulation of catalytic activity; GO:0043434|response to peptide hormone; GO:0051045|negative regulation of membrane protein ectodo…	GO:0005615|extracellular space; GO:0030017|sarcomere; GO:0031012|extracellular matrix	GO:0002020|protease binding; GO:0008191|metalloendopeptidase inhibitor activity; GO:0046872|metal ion binding	--	--	3250	XP_001232059.1	XP_001232059.1 metalloproteinase inhibitor 4 isoform X1 [Gallus gallus]	sp|Q99727|TIMP4_HUMAN	sp|Q99727|TIMP4_HUMAN Metalloproteinase inhibitor 4 OS=Homo sapiens GN=TIMP4 PE=2 SV=1	_	_	_	_	_	PF00965.14|TIMP|Tissue inhibitor of metalloproteinase|ENSGALT00000046299|m.7456:25-204
ENSGALG00000004974	7.700052958	24.29933211	-1.656697582	1.45E-45	4.53E-44	down	yes	7.419957289	6.593804514	9.086397072	25.67546566	21.60992106	25.61260961	12	5238244	5289513	+	PPARG	protein_coding	GO:0000122|negative regulation of transcription by RNA polymerase II; GO:0006351|transcription, DNA-templated; GO:0006919|activation of cysteine-type endopeptidase activity involved in apoptotic process; GO:0008217|regulation of blood pressure; GO:0010629|negative regulation of gene expression; GO:0010742|macrophage derived foam cell differentiation; GO:0010745|negative regulation of macrophage d…	GO:0005634|nucleus; GO:0005737|cytoplasm; GO:0090575|RNA polymerase II transcription factor complex	GO:0001046|core promoter sequence-specific DNA binding; GO:0003677|DNA binding; GO:0003682|chromatin binding; GO:0003700|DNA-binding transcription factor activity; GO:0003707|steroid hormone receptor activity; GO:0004879|nuclear receptor activity; GO:0008022|protein C-terminus binding; GO:0008144|drug binding; GO:0008270|zinc ion binding; GO:0019899|enzyme binding; GO:0030374|nuclear receptor tra…	ko:K08530|NR1C3,PPARG	ko03320|PPAR signaling pathway; ko04152|AMPK signaling pathway; ko04211|Longevity regulating pathway; ko04380|Osteoclast differentiation; ko05016|Huntington's disease; ko05200|Pathways in cancer; ko05202|Transcriptional misregulation in cancer; ko05216|Thyroid cancer	2090	XP_003210088.2	XP_003210088.2 PREDICTED: peroxisome proliferator-activated receptor gamma isoform X1 [Meleagris gallopavo]	sp|O62807|PPARG_PIG	sp|O62807|PPARG_PIG Peroxisome proliferator-activated receptor gamma OS=Sus scrofa GN=PPARG PE=2 SV=1	9031.ENSGALP00000007962	peroxisome proliferative activated receptor gamma	_	KOG3575	_	PF12577.5|PPARgamma_N|PPAR gamma N-terminal region|ENSGALT00000007976|m.7467:3-80;PF00105.15|zf-C4|Zinc finger, C4 type (two domains)|ENSGALT00000007976|m.7467:110-176;PF00104.27|Hormone_recep|Ligand-binding domain of nuclear hormone receptor|ENSGALT00000007976|m.7467:290-457
ENSGALG00000005014	0.490131151	0.144539221	1.694333435	0.000305492	0.000696333	up	yes	0.743833497	0.291714545	0.434845412	0.175683112	0.116305077	0.141629475	4	2050685	2055056	+	ENSGALG00000005014	protein_coding	GO:0001895|retina homeostasis; GO:0007601|visual perception; GO:0007603|phototransduction, visible light; GO:0018343|protein farnesylation; GO:0043066|negative regulation of apoptotic process	GO:0001917|photoreceptor inner segment; GO:0005634|nucleus; GO:0005737|cytoplasm	GO:0001918|farnesylated protein binding; GO:0051082|unfolded protein binding	ko:K17767|AIP,XAP2	--	3046	OXB57177.1	OXB57177.1 hypothetical protein ASZ78_000578 [Callipepla squamata]	sp|Q9NZN9|AIPL1_HUMAN	sp|Q9NZN9|AIPL1_HUMAN Aryl-hydrocarbon-interacting protein-like 1 OS=Homo sapiens GN=AIPL1 PE=1 SV=2	_	_	_	_	_	PF00254.25|FKBP_C|FKBP-type peptidyl-prolyl cis-trans isomerase|ENSGALT00000008029|m.16106:27-89
ENSGALG00000005016	1.260390136	4.150519715	-1.711492139	1.92E-38	4.50E-37	down	yes	1.187728604	1.229013207	1.364428597	3.937990523	4.428457854	4.085110767	Z	79844243	79926708	+	ZNF608	protein_coding	GO:0000122|negative regulation of transcription by RNA polymerase II; GO:0006351|transcription, DNA-templated; GO:0033085|negative regulation of T cell differentiation in thymus	--	GO:0003676|nucleic acid binding; GO:0046872|metal ion binding	--	--	5501	XP_004949752.1	XP_004949752.1 zinc finger protein 608 isoform X2 [Gallus gallus]	sp|Q56A10|ZN608_MOUSE	sp|Q56A10|ZN608_MOUSE Zinc finger protein 608 OS=Mus musculus GN=Znf608 PE=1 SV=1	59729.ENSTGUP00000001133	Zinc finger protein 608 (Renal carcinoma antigen NY-REN-36) [Taeniopygia guttata]	_	_	NOG86608	_
ENSGALG00000005024	5.760702441	13.52813372	-1.230210025	3.58E-26	4.73E-25	down	yes	5.406369057	5.730276178	6.145462089	13.39223017	13.13940028	14.05277073	12	5546824	5591184	-	ENSGALG00000005024	protein_coding	--	--	GO:0005509|calcium ion binding	--	--	1881	XP_004944581.1	XP_004944581.1 EF-hand and coiled-coil domain-containing protein 1 isoform X1 [Gallus gallus]	sp|Q9HA90|EFCC1_HUMAN	sp|Q9HA90|EFCC1_HUMAN EF-hand and coiled-coil domain-containing protein 1 OS=Homo sapiens GN=EFCC1 PE=2 SV=2	13616.ENSMODP00000010463	annotation not avaliable	_	_	NOG45785	PF15799.2|CCD48|Coiled-coil domain-containing protein 48|ENSGALT00000036273|m.7493:8-237;PF15799.2|CCD48|Coiled-coil domain-containing protein 48|ENSGALT00000036273|m.7493:250-626
ENSGALG00000005030	2.889434266	7.113757856	-1.296867048	1.01E-36	2.22E-35	down	yes	2.618377696	3.155528076	2.894397027	6.605609179	7.757763835	6.977900555	9	8661263	8781136	-	DOCK10	protein_coding	GO:0001782|B cell homeostasis; GO:0002315|marginal zone B cell differentiation; GO:0007264|small GTPase mediated signal transduction; GO:0030334|regulation of cell migration; GO:0043547|positive regulation of GTPase activity; GO:0060997|dendritic spine morphogenesis	GO:0005634|nucleus; GO:0005737|cytoplasm; GO:0016020|membrane; GO:0043197|dendritic spine; GO:0070062|extracellular exosome	GO:0005085|guanyl-nucleotide exchange factor activity	--	--	6639	XP_015132496.1	XP_015132496.1 dedicator of cytokinesis protein 10 isoform X4 [Gallus gallus]	sp|Q96BY6|DOC10_HUMAN	sp|Q96BY6|DOC10_HUMAN Dedicator of cytokinesis protein 10 OS=Homo sapiens GN=DOCK10 PE=1 SV=3	9031.ENSGALP00000008043	Putative uncharacterized protein	_	KOG1997	_	PF06920.10|DHR-2|Dock homology region 2|ENSGALT00000094155|m.8694:1609-2159;PF14429.3|DOCK-C2|C2 domain in Dock180 and Zizimin proteins|ENSGALT00000094155|m.8694:686-875;PF11878.5|DUF3398|Domain of unknown function (DUF3398)|ENSGALT00000094155|m.8694:76-167;PF00169.26|PH|PH domain|ENSGALT00000094155|m.8694:199-306
ENSGALG00000005031	0.179477032	0.485433493	-1.386668421	0.005518381	0.010253513	down	yes	0.050486511	0.30847295	0.179471635	0.411458879	0.512492256	0.532349343	4	2056879	2068479	-	DRP2	protein_coding	GO:0007417|central nervous system development; GO:0050808|synapse organization	GO:0014069|postsynaptic density; GO:0030054|cell junction; GO:0030425|dendrite; GO:0043204|perikaryon; GO:0045211|postsynaptic membrane	GO:0008270|zinc ion binding	--	--	3131	XP_025006058.1	XP_025006058.1 dystrophin-related protein 2 isoform X3 [Gallus gallus]	sp|Q13474|DRP2_HUMAN	sp|Q13474|DRP2_HUMAN Dystrophin-related protein 2 OS=Homo sapiens GN=DRP2 PE=2 SV=2	_	_	_	_	_	PF09068.8|EF-hand_2|EF hand|ENSGALT00000008061|m.16107:374-491;PF09069.8|EF-hand_3|EF-hand|ENSGALT00000008061|m.16107:496-585;PF00435.18|Spectrin|Spectrin repeat|ENSGALT00000008061|m.16107:220-324;PF00569.14|ZZ|Zinc finger, ZZ type|ENSGALT00000008061|m.16107:592-632;PF00397.23|WW|WW domain|ENSGALT00000008061|m.16107:344-370
ENSGALG00000005036	1.122088326	3.149792428	-1.480843267	9.45E-14	5.73E-13	down	yes	1.422693688	1.055687961	0.887883328	3.397839821	2.881142352	3.170395112	17	5276316	5295621	+	SH2D3C	protein_coding	GO:0007165|signal transduction; GO:0007254|JNK cascade; GO:0007264|small GTPase mediated signal transduction	GO:0005737|cytoplasm; GO:0016020|membrane	GO:0005068|transmembrane receptor protein tyrosine kinase adaptor activity; GO:0005070|SH3/SH2 adaptor activity; GO:0005085|guanyl-nucleotide exchange factor activity	--	--	2778	XP_415508.4	XP_415508.4 SH2 domain-containing protein 3C isoform X1 [Gallus gallus]	sp|Q9QZS8|SH2D3_MOUSE	sp|Q9QZS8|SH2D3_MOUSE SH2 domain-containing protein 3C OS=Mus musculus GN=Sh2d3c PE=1 SV=1	_	_	_	_	_	PF00017.21|SH2|SH2 domain|ENSGALT00000095589|m.11941:273-353;PF00617.16|RasGEF|RasGEF domain|ENSGALT00000095589|m.11941:697-806
ENSGALG00000005043	4.296457562	12.89317334	-1.583152399	1.30E-40	3.38E-39	down	yes	4.051625412	3.79014638	5.047600893	13.00289664	12.69292656	12.98369681	15	6963505	6970903	+	ENSGALG00000005043	protein_coding	GO:0006084|acetyl-CoA metabolic process; GO:0006633|fatty acid biosynthetic process; GO:0006768|biotin metabolic process; GO:0006853|carnitine shuttle; GO:0010629|negative regulation of gene expression; GO:0010884|positive regulation of lipid storage; GO:0010906|regulation of glucose metabolic process; GO:0014070|response to organic cyclic compound; GO:0031325|positive regulation of cellular meta…	GO:0005634|nucleus; GO:0005739|mitochondrion; GO:0005741|mitochondrial outer membrane; GO:0005829|cytosol; GO:0012505|endomembrane system	GO:0003989|acetyl-CoA carboxylase activity; GO:0004075|biotin carboxylase activity; GO:0005524|ATP binding; GO:0009374|biotin binding; GO:0042802|identical protein binding; GO:0046872|metal ion binding	ko:K01946|ACACB	ko00061|Fatty acid biosynthesis; ko00254|Aflatoxin biosynthesis; ko00620|Pyruvate metabolism; ko00640|Propanoate metabolism; ko01100|Metabolic pathways; ko01110|Biosynthesis of secondary metabolites; ko04152|AMPK signaling pathway; ko04910|Insulin signaling pathway; ko04920|Adipocytokine signaling pathway; ko04922|Glucagon signaling pathway; ko04931|Insulin resistance	2640	XP_025011460.1	XP_025011460.1 LOW QUALITY PROTEIN: acetyl-CoA carboxylase 2 [Gallus gallus]	sp|O00763|ACACB_HUMAN	sp|O00763|ACACB_HUMAN Acetyl-CoA carboxylase 2 OS=Homo sapiens GN=ACACB PE=1 SV=3	9031.ENSGALP00000021884	Acetyl-CoA carboxylase beta Fragment (EC 6.3.4.14)(EC 6.4.1.2)	COG0439;COG0511;COG4799	KOG0368	_	PF08326.9|ACC_central|Acetyl-CoA carboxylase, central region|ENSGALT00000061031|m.10655:28-354;PF01039.19|Carboxyl_trans|Carboxyl transferase domain|ENSGALT00000061031|m.10655:432-818
ENSGALG00000005062	0.278235528	0.933296725	-1.710463483	1.44E-05	3.97E-05	down	yes	0.232678434	0.263654592	0.338373559	1.177562963	0.945332014	0.676995198	15	6973568	6988195	-	FOXN4	protein_coding	GO:0001947|heart looping; GO:0006351|transcription, DNA-templated; GO:0006355|regulation of transcription, DNA-templated; GO:0008016|regulation of heart contraction; GO:0010842|retina layer formation; GO:0035881|amacrine cell differentiation; GO:0036302|atrioventricular canal development; GO:0045893|positive regulation of transcription, DNA-templated; GO:0060579|ventral spinal cord interneuron fa…	GO:0005634|nucleus	GO:0001158|enhancer sequence-specific DNA binding; GO:0003682|chromatin binding; GO:0003700|DNA-binding transcription factor activity; GO:0043565|sequence-specific DNA binding	ko:K09407|FOXN	--	2491	NP_001076828.1	NP_001076828.1 forkhead box protein N4 [Gallus gallus]	sp|Q3BJS1|FOXN4_XENLA	sp|Q3BJS1|FOXN4_XENLA Forkhead box protein N4 OS=Xenopus laevis GN=foxn4 PE=2 SV=1	_	_	_	_	_	PF00250.15|Forkhead|Forkhead domain|ENSGALT00000008117|m.10656:264-349
ENSGALG00000005086	0.898350784	3.555601493	-1.972824024	1.11E-18	9.65E-18	down	yes	0.607390076	1.12925229	0.958409987	3.533104893	3.508935965	3.62476362	6	16341344	16349555	-	PLAU	protein_coding	--	GO:0005576|extracellular region	GO:0004252|serine-type endopeptidase activity	ko:K01348|PLAU	ko04064|NF-kappa B signaling pathway; ko04610|Complement and coagulation cascades; ko05202|Transcriptional misregulation in cancer; ko05205|Proteoglycans in cancer; ko05206|MicroRNAs in cancer	2429	NP_990774.2	NP_990774.2 urokinase-type plasminogen activator preproprotein [Gallus gallus]	sp|P15120|UROK_CHICK	sp|P15120|UROK_CHICK Urokinase-type plasminogen activator OS=Gallus gallus GN=PLAU PE=2 SV=1	9031.ENSGALP00000008143	Urokinase-type plasminogen activator Precursor (U-plasminogen activator)(uPA)(EC 3.4.21.73) [...]	COG5640	KOG1217;KOG3627	_	PF00089.23|Trypsin|Trypsin|ENSGALT00000008157|m.4716:173-416;PF00051.15|Kringle|Kringle domain|ENSGALT00000008157|m.4716:79-158
ENSGALG00000005093	44.48119869	19.40396408	1.19642524	1.99E-69	1.27E-67	up	yes	44.75070721	44.65696263	44.03592622	19.40530946	18.9240386	19.88254419	19	7348128	7352660	+	ENSGALG00000005093	protein_coding	GO:0000184|nuclear-transcribed mRNA catabolic process, nonsense-mediated decay; GO:0045859|regulation of protein kinase activity	--	--	ko:K18734|SMG8	--	2296	XP_415875.5	XP_415875.5 protein SMG8 [Gallus gallus]	sp|A1A4J7|SMG8_BOVIN	sp|A1A4J7|SMG8_BOVIN Protein SMG8 OS=Bos taurus GN=SMG8 PE=2 SV=2	9031.ENSGALP00000008152	chromosome 17 open reading frame 71	_	KOG3692	_	PF10220.6|DUF2146|Uncharacterized conserved protein (DUF2146)|ENSGALT00000072898|m.14101:1-688
ENSGALG00000005099	14.99000603	7.401951388	1.017037756	6.11E-08	2.22E-07	up	yes	12.70289479	17.0118924	15.2552309	9.19066538	5.562228653	7.452960131	17	5160792	5162562	+	ORM1	protein_coding	--	--	--	ko:K17308|ORM1,AGP1	--	813	NP_989872.1	NP_989872.1 orosomucoid 1 (ovoglycoprotein) precursor [Gallus gallus]	_	_	_	_	_	_	_	PF11032.5|ApoM|ApoM domain|ENSGALT00000008177|m.11910:57-197;PF00061.20|Lipocalin|Lipocalin / cytosolic fatty-acid binding protein family|ENSGALT00000008177|m.11910:61-197
ENSGALG00000005102	1.940934168	4.715752618	-1.276379013	6.29E-17	4.81E-16	down	yes	1.80000615	1.972983623	2.04981273	4.595862656	4.537437205	5.013957992	20	7236310	7648851	+	CDH4	protein_coding	GO:0007156|homophilic cell adhesion via plasma membrane adhesion molecules	GO:0005886|plasma membrane; GO:0016021|integral component of membrane	GO:0005509|calcium ion binding	ko:K06797|CDH4	ko04514|Cell adhesion molecules (CAMs)	2785	XP_015151860.1	XP_015151860.1 cadherin-4 isoform X1 [Gallus gallus]	sp|P24503|CADH4_CHICK	sp|P24503|CADH4_CHICK Cadherin-4 OS=Gallus gallus GN=CDH4 PE=2 SV=1	9031.ENSGALP00000008166	Cadherin-4 Precursor (Retinal cadherin)(R-cadherin)(R-CAD); Cadherins are calcium dependent [...]	_	KOG3594	_	PF00028.14|Cadherin|Cadherin domain|ENSGALT00000097753|m.3109:123-214;PF00028.14|Cadherin|Cadherin domain|ENSGALT00000097753|m.3109:229-330;PF00028.14|Cadherin|Cadherin domain|ENSGALT00000097753|m.3109:344-446;PF00028.14|Cadherin|Cadherin domain|ENSGALT00000097753|m.3109:461-551;PF00028.14|Cadherin|Cadherin domain|ENSGALT00000097753|m.3109:566-658;PF01049.14|Cadherin_C|Cadherin cytoplasmic region…
ENSGALG00000005118	0.993599792	0.270340095	1.839934073	0.000112002	0.000272681	up	yes	1.136536374	0.810161971	1.03410103	0.166252371	0.174803993	0.469963921	9	8549021	8551673	-	FAM124B	protein_coding	--	GO:0005654|nucleoplasm; GO:0005739|mitochondrion	--	--	--	1669	XP_001234634.2	XP_001234634.2 protein FAM124B [Gallus gallus]	sp|A6QLD5|F124B_BOVIN	sp|A6QLD5|F124B_BOVIN Protein FAM124B OS=Bos taurus GN=FAM124B PE=2 SV=1	9031.ENSGALP00000008206	family with sequence similarity 124B	_	_	NOG44601	PF15067.3|FAM124|FAM124 family|ENSGALT00000040805|m.8684:10-244
ENSGALG00000005122	0.271521753	0.739003704	-1.411726448	0.000860187	0.001827614	down	yes	0.076831568	0.292931455	0.444802237	0.826541572	0.595577442	0.794892097	15	7006773	7029577	+	MYO1H	protein_coding	--	GO:0016459|myosin complex	GO:0003774|motor activity; GO:0003779|actin binding; GO:0005524|ATP binding	ko:K10356|MYO1	--	3429	XP_003642232.2	XP_003642232.2 unconventional myosin-Ih isoform X1 [Gallus gallus]	sp|Q8N1T3|MYO1H_HUMAN	sp|Q8N1T3|MYO1H_HUMAN Unconventional myosin-Ih OS=Homo sapiens GN=MYO1H PE=1 SV=2	9031.ENSGALP00000008212	myosin IH	COG5022	KOG0164	_	PF00063.18|Myosin_head|Myosin head (motor domain)|ENSGALT00000008227|m.10657:36-699;PF06017.10|Myosin_TH1|Unconventional myosin tail, actin- and lipid-binding|ENSGALT00000008227|m.10657:855-1019
ENSGALG00000005128	2.19785731	7.020789232	-1.67103971	3.82E-28	5.49E-27	down	yes	1.990847195	2.530130881	2.072593854	6.956017565	6.771405987	7.334944145	12	6506037	6514868	-	PTPDC1	protein_coding	GO:0060271|cilium assembly	GO:0005634|nucleus; GO:0005737|cytoplasm	GO:0004725|protein tyrosine phosphatase activity; GO:0008138|protein tyrosine/serine/threonine phosphatase activity	ko:K18078|PTPDC1	--	2382	XP_414322.2	XP_414322.2 protein tyrosine phosphatase domain-containing protein 1 isoform X3 [Gallus gallus]	sp|A7E379|PTPC1_BOVIN	sp|A7E379|PTPC1_BOVIN Protein tyrosine phosphatase domain-containing protein 1 OS=Bos taurus GN=PTPDC1 PE=2 SV=2	59729.ENSTGUP00000003857	Protein tyrosine phosphatase domain-containing protein 1 (EC 3.1.3.-) [Taeniopygia guttata]	_	KOG1720	_	PF00782.17|DSPc|Dual specificity phosphatase, catalytic domain|ENSGALT00000099251|m.7511:101-233;PF00102.24|Y_phosphatase|Protein-tyrosine phosphatase|ENSGALT00000099251|m.7511:151-231
ENSGALG00000005173	7.157754322	16.30257543	-1.186391479	1.16E-26	1.57E-25	down	yes	7.840249582	6.826317391	6.806695992	16.36097564	15.64074983	16.90600083	19	7521816	7528589	-	TUBD1	protein_coding	GO:0007017|microtubule-based process; GO:0007275|multicellular organism development; GO:0007283|spermatogenesis; GO:0030154|cell differentiation	GO:0005654|nucleoplasm; GO:0005814|centriole; GO:0005829|cytosol; GO:0005874|microtubule	GO:0003924|GTPase activity; GO:0005200|structural constituent of cytoskeleton; GO:0005525|GTP binding	ko:K10390|TUBD	--	1828	XP_415881.1	XP_415881.1 tubulin delta chain isoform X2 [Gallus gallus]	sp|Q8HZV4|TBD_CANLF	sp|Q8HZV4|TBD_CANLF Tubulin delta chain OS=Canis lupus familiaris GN=TUBD1 PE=2 SV=1	9031.ENSGALP00000008290	tubulin, delta 1	COG5023	KOG1374	_	PF00091.22|Tubulin|Tubulin/FtsZ family, GTPase domain|ENSGALT00000066374|m.14114:3-213
ENSGALG00000005180	0.541505371	1.104547995	-1.015011901	0.002528613	0.004987468	down	yes	0.395133777	0.506996749	0.722385589	0.839753026	1.05484926	1.419041699	8	11693571	11741165	+	ENSGALG00000005180	protein_coding	GO:0001502|cartilage condensation; GO:0001503|ossification; GO:0002063|chondrocyte development; GO:0003007|heart morphogenesis; GO:0006029|proteoglycan metabolic process; GO:0007601|visual perception; GO:0007605|sensory perception of sound; GO:0030199|collagen fibril organization; GO:0035987|endodermal cell differentiation; GO:0035989|tendon development; GO:0042472|inner ear morphogenesis; GO:004…	GO:0005581|collagen trimer; GO:0005592|collagen type XI trimer; GO:0005615|extracellular space; GO:0031012|extracellular matrix	GO:0005201|extracellular matrix structural constituent; GO:0046872|metal ion binding	ko:K19721|COL5AS	ko04974|Protein digestion and absorption	2667	XP_422303.3	XP_422303.3 collagen alpha-1(XI) chain isoform X1 [Gallus gallus]	sp|Q61245|COBA1_MOUSE	sp|Q61245|COBA1_MOUSE Collagen alpha-1(XI) chain OS=Mus musculus GN=Col11a1 PE=1 SV=2	9031.ENSGALP00000008307	Alpha-1 type XI collagen Fragment	_	KOG3544	_	PF01410.15|COLFI|Fibrillar collagen C-terminal domain|ENSGALT00000083237|m.7375:658-886;PF01391.15|Collagen|Collagen triple helix repeat (20 copies)|ENSGALT00000083237|m.7375:1-59;PF01391.15|Collagen|Collagen triple helix repeat (20 copies)|ENSGALT00000083237|m.7375:43-101;PF01391.15|Collagen|Collagen triple helix repeat (20 copies)|ENSGALT00000083237|m.7375:91-149;PF01391.15|Collagen|Collagen tr…
ENSGALG00000005229	7.14284786	14.78136664	-1.048165694	3.71E-11	1.82E-10	down	yes	5.977415354	7.397298669	8.053829558	18.00014814	11.92954967	14.41440211	8	12119346	12137301	+	DPH5	protein_coding	GO:0017183|peptidyl-diphthamide biosynthetic process from peptidyl-histidine	GO:0005829|cytosol	GO:0004164|diphthine synthase activity	ko:K00586|DPH5	--	1525	XP_422306.1	XP_422306.1 diphthine methyl ester synthase isoform X1 [Gallus gallus]	sp|Q9H2P9|DPH5_HUMAN	sp|Q9H2P9|DPH5_HUMAN Diphthine methyl ester synthase OS=Homo sapiens GN=DPH5 PE=1 SV=2	9031.ENSGALP00000008387	DPH5 homolog (S. cerevisiae)	COG1798	KOG3123	_	PF00590.17|TP_methylase|Tetrapyrrole (Corrin/Porphyrin) Methylases|ENSGALT00000008401|m.7388:1-239
ENSGALG00000005242	0.063583494	2.230229935	-4.928120817	1.00E-32	1.83E-31	down	yes	0.109285222	0.04578744	0.035677822	2.243291627	2.210491754	2.236906423	2	1572974	1597843	-	ENSGALG00000005242	protein_coding	GO:0007166|cell surface receptor signaling pathway	GO:0005886|plasma membrane; GO:0016021|integral component of membrane; GO:0043235|receptor complex	GO:0004999|vasoactive intestinal polypeptide receptor activity	--	--	3308	XP_425958.3	XP_425958.3 vasoactive intestinal polypeptide receptor 1 [Gallus gallus]	sp|P97751|VIPR1_MOUSE	sp|P97751|VIPR1_MOUSE Vasoactive intestinal polypeptide receptor 1 OS=Mus musculus GN=Vipr1 PE=1 SV=3	_	_	_	_	_	PF00002.21|7tm_2|7 transmembrane receptor (Secretin family)|ENSGALT00000090040|m.14524:138-378;PF02793.19|HRM|Hormone receptor domain|ENSGALT00000090040|m.14524:56-118
ENSGALG00000005259	12.58525526	81.35727802	-2.691568368	2.33E-246	2.56E-243	down	yes	12.22410094	12.42462567	13.10703918	78.31979086	87.41208684	78.33995637	2	1815087	1919770	+	VIPR1	protein_coding	GO:0007166|cell surface receptor signaling pathway	GO:0005886|plasma membrane; GO:0016021|integral component of membrane	GO:0004999|vasoactive intestinal polypeptide receptor activity	ko:K04589|VIPR1	ko04080|Neuroactive ligand-receptor interaction	1818	NP_001090992.1	NP_001090992.1 vasoactive intestinal polypeptide receptor 1 precursor [Gallus gallus]	sp|Q91085|VIPR_MELGA	sp|Q91085|VIPR_MELGA Vasoactive intestinal polypeptide receptor OS=Meleagris gallopavo GN=VIPR1 PE=2 SV=2	9031.ENSGALP00000008429	Vasoactive intestinal peptide receptor Fragment	_	KOG4564	_	PF00002.21|7tm_2|7 transmembrane receptor (Secretin family)|ENSGALT00000008443|m.14526:129-373;PF02793.19|HRM|Hormone receptor domain|ENSGALT00000008443|m.14526:51-114
ENSGALG00000005263	2.047395026	4.295715635	-1.06543422	6.92E-06	1.99E-05	down	yes	2.54798819	2.275356149	1.318840739	4.927267662	4.069638527	3.890240718	14	6145956	6149345	-	SOX8	protein_coding	GO:0003170|heart valve development; GO:0006351|transcription, DNA-templated; GO:0048709|oligodendrocyte differentiation	GO:0005634|nucleus	GO:0000981|DNA-binding transcription factor activity, RNA polymerase II-specific; GO:0003677|DNA binding	ko:K09270|SOX7S	--	1613	NP_990062.1	NP_990062.1 transcription factor SOX-8 [Gallus gallus]	sp|P57074|SOX8_CHICK	sp|P57074|SOX8_CHICK Transcription factor SOX-8 OS=Gallus gallus GN=SOX8 PE=2 SV=1	9031.ENSGALP00000008435	Transcription factor SOX-8 ; May play a role in central nervous system, limb and facial deve [...]	_	KOG0527	_	PF00505.16|HMG_box|HMG (high mobility group) box|ENSGALT00000008449|m.9483:109-177;PF12444.5|Sox_N|Sox developmental protein N terminal|ENSGALT00000008449|m.9483:22-98;PF09011.7|HMG_box_2|HMG-box domain|ENSGALT00000008449|m.9483:109-176
ENSGALG00000005294	1.334235153	4.446435345	-1.729104637	4.70E-36	9.75E-35	down	yes	1.233983351	1.316011149	1.452710959	4.772414916	4.316899416	4.249991701	5	7591669	7664920	+	PPFIBP2	protein_coding	--	GO:0005615|extracellular space; GO:0005622|intracellular; GO:0005829|cytosol	GO:0042802|identical protein binding	--	--	4267	XP_025006798.1	XP_025006798.1 liprin-beta-2 isoform X4 [Gallus gallus]	sp|Q8ND30|LIPB2_HUMAN	sp|Q8ND30|LIPB2_HUMAN Liprin-beta-2 OS=Homo sapiens GN=PPFIBP2 PE=1 SV=3	9031.ENSGALP00000008476	annotation not avaliable	_	KOG1899	_	PF00536.27|SAM_1|SAM domain (Sterile alpha motif)|ENSGALT00000099079|m.2397:536-597;PF00536.27|SAM_1|SAM domain (Sterile alpha motif)|ENSGALT00000099079|m.2397:613-669;PF07647.14|SAM_2|SAM domain (Sterile alpha motif)|ENSGALT00000099079|m.2397:537-598;PF07647.14|SAM_2|SAM domain (Sterile alpha motif)|ENSGALT00000099079|m.2397:614-666;PF07647.14|SAM_2|SAM domain (Sterile alpha motif)|ENSGALT000000…
ENSGALG00000005298	9.235084013	4.258631166	1.114912919	6.08E-10	2.68E-09	up	yes	9.947580244	8.167283917	9.590387879	4.423856734	3.647360572	4.704676191	17	5241069	5246953	+	ENSGALG00000005298	protein_coding	GO:0001574|ganglioside biosynthetic process; GO:0006677|glycosylceramide metabolic process; GO:0006687|glycosphingolipid metabolic process; GO:0009100|glycoprotein metabolic process; GO:0009311|oligosaccharide metabolic process; GO:0009312|oligosaccharide biosynthetic process; GO:0009988|cell-cell recognition; GO:0018279|protein N-linked glycosylation via asparagine	GO:0000139|Golgi membrane; GO:0005737|cytoplasm; GO:0005886|plasma membrane; GO:0016021|integral component of membrane	GO:0001665|alpha-N-acetylgalactosaminide alpha-2,6-sialyltransferase activity; GO:0008373|sialyltransferase activity	ko:K03376|SIAT7F,ST6GalNAcVI	ko00604|Glycosphingolipid biosynthesis - ganglio series; ko01100|Metabolic pathways	993	POI21119.1	POI21119.1 hypothetical protein CIB84_015134 [Bambusicola thoracicus]	sp|Q969X2|SIA7F_HUMAN	sp|Q969X2|SIA7F_HUMAN Alpha-N-acetylgalactosaminide alpha-2,6-sialyltransferase 6 OS=Homo sapiens GN=ST6GALNAC6 PE=1 SV=1	_	_	_	_	_	PF00777.15|Glyco_transf_29|Glycosyltransferase family 29 (sialyltransferase)|ENSGALT00000096871|m.11923:102-313
ENSGALG00000005318	2.994720135	7.360498288	-1.294531535	1.89E-22	2.05E-21	down	yes	2.938092487	2.69633153	3.349736387	7.172549686	7.349103457	7.559841721	5	7676131	7692468	-	OVCH2	protein_coding	--	GO:0005576|extracellular region	GO:0004252|serine-type endopeptidase activity; GO:0046872|metal ion binding	ko:K20111|OVCH2	--	2708	XP_025006819.1	XP_025006819.1 ovochymase-2 isoform X4 [Gallus gallus]	sp|P79953|OVCH2_XENLA	sp|P79953|OVCH2_XENLA Ovochymase-2 OS=Xenopus laevis GN=ovch2 PE=1 SV=1	9031.ENSGALP00000008508	ovochymase 2	COG5640	KOG3627	_	PF00089.23|Trypsin|Trypsin|ENSGALT00000008522|m.2401:53-297;PF00089.23|Trypsin|Trypsin|ENSGALT00000008522|m.2401:597-830;PF00431.17|CUB|CUB domain|ENSGALT00000008522|m.2401:319-424;PF00431.17|CUB|CUB domain|ENSGALT00000008522|m.2401:443-545;PF09342.8|DUF1986|Domain of unknown function (DUF1986)|ENSGALT00000008522|m.2401:65-179;PF09342.8|DUF1986|Domain of unknown function (DUF1986)|ENSGALT00000008…
ENSGALG00000005319	0.137893458	0.33902224	-1.238760728	0.010218898	0.018047383	down	yes	0.162752399	0.188939484	0.061988493	0.260180835	0.423755861	0.333130024	11	12824211	12973016	+	CDH8	protein_coding	GO:0007155|cell adhesion; GO:0007156|homophilic cell adhesion via plasma membrane adhesion molecules; GO:0009409|response to cold; GO:0034332|adherens junction organization; GO:0035249|synaptic transmission, glutamatergic	GO:0005886|plasma membrane; GO:0016021|integral component of membrane; GO:0043083|synaptic cleft; GO:0043679|axon terminus	GO:0005509|calcium ion binding; GO:0042802|identical protein binding	ko:K06800|CDH8	--	3650	XP_015147997.2	XP_015147997.2 cadherin-8 isoform X1 [Gallus gallus]	sp|P55286|CADH8_HUMAN	sp|P55286|CADH8_HUMAN Cadherin-8 OS=Homo sapiens GN=CDH8 PE=2 SV=2	_	_	_	_	_	PF00028.14|Cadherin|Cadherin domain|ENSGALT00000008525|m.6715:75-158;PF00028.14|Cadherin|Cadherin domain|ENSGALT00000008525|m.6715:172-266;PF00028.14|Cadherin|Cadherin domain|ENSGALT00000008525|m.6715:281-382;PF00028.14|Cadherin|Cadherin domain|ENSGALT00000008525|m.6715:397-487;PF00028.14|Cadherin|Cadherin domain|ENSGALT00000008525|m.6715:502-597;PF01049.14|Cadherin_C|Cadherin cytoplasmic region|…
ENSGALG00000005331	0.308766566	0.97645066	-1.629746572	3.90E-07	1.31E-06	down	yes	0.270782501	0.3036463	0.351870897	0.874749101	1.165429152	0.889173728	2	2396097	2402774	-	GJC2	protein_coding	GO:0001570|vasculogenesis; GO:0007268|chemical synaptic transmission; GO:0007601|visual perception; GO:0016264|gap junction assembly; GO:0048468|cell development; GO:0048738|cardiac muscle tissue development	GO:0005922|connexin complex; GO:0016021|integral component of membrane	GO:0005216|ion channel activity; GO:0086077|gap junction channel activity involved in AV node cell-bundle of His cell electrical coupling	ko:K07619|GJA12,CX47	--	3308	NP_001186510.1	NP_001186510.1 gap junction gamma-2 protein [Gallus gallus]	sp|P18861|CXG1_CHICK	sp|P18861|CXG1_CHICK Gap junction gamma-1 protein OS=Gallus gallus GN=GJC1 PE=2 SV=1	9031.ENSGALP00000038397	gap junction protein, gamma 12, 47kDa	_	_	NOG44555	PF00029.16|Connexin|Connexin|ENSGALT00000008553|m.14546:5-258
ENSGALG00000005332	0.607040732	1.318413674	-1.106266845	1.02E-09	4.40E-09	down	yes	0.617164057	0.759710603	0.444247537	1.26082499	1.345832691	1.348583339	12	7450925	7616503	+	CACNA1D	protein_coding	GO:0007188|adenylate cyclase-modulating G protein-coupled receptor signaling pathway; GO:0007605|sensory perception of sound; GO:0051928|positive regulation of calcium ion transport; GO:0060372|regulation of atrial cardiac muscle cell membrane repolarization; GO:0070509|calcium ion import; GO:0086002|cardiac muscle cell action potential involved in contraction; GO:0086010|membrane depolarization …	GO:0005886|plasma membrane; GO:0030018|Z disc; GO:1990454|L-type voltage-gated calcium channel complex	GO:0008331|high voltage-gated calcium channel activity; GO:0030506|ankyrin binding; GO:0046872|metal ion binding; GO:0051393|alpha-actinin binding; GO:0086059|voltage-gated calcium channel activity involved SA node cell action potential	ko:K04851|CACNA1D	ko04010|MAPK signaling pathway; ko04020|Calcium signaling pathway; ko04022|cGMP-PKG signaling pathway; ko04024|cAMP signaling pathway; ko04260|Cardiac muscle contraction; ko04261|Adrenergic signaling in cardiomyocytes; ko04270|Vascular smooth muscle contraction; ko04530|Tight junction; ko04713|Circadian entrainment; ko04723|Retrograde endocannabinoid signaling; ko04724|Glutamatergic synapse; ko04…	8718	NP_990365.1	NP_990365.1 voltage-dependent L-type calcium channel subunit alpha-1D [Gallus gallus]	sp|O73700|CAC1D_CHICK	sp|O73700|CAC1D_CHICK Voltage-dependent L-type calcium channel subunit alpha-1D OS=Gallus gallus GN=CACNA1D PE=2 SV=1	_	_	_	_	_	PF00520.28|Ion_trans|Ion transport protein|ENSGALT00000036264|m.7593:121-411;PF00520.28|Ion_trans|Ion transport protein|ENSGALT00000036264|m.7593:545-780;PF00520.28|Ion_trans|Ion transport protein|ENSGALT00000036264|m.7593:906-1183;PF00520.28|Ion_trans|Ion transport protein|ENSGALT00000036264|m.7593:1228-1503;PF16885.2|CAC1F_C|Voltage-gated calcium channel subunit alpha, C-term|ENSGALT00000036264…
ENSGALG00000005345	2.187890699	6.217879478	-1.502621383	4.28E-14	2.67E-13	down	yes	2.126710625	2.258305353	2.178656119	6.68930688	5.26416516	6.700166393	20	7941683	7956242	-	CABLES2	protein_coding	GO:0007049|cell cycle; GO:0051301|cell division; GO:0051726|regulation of cell cycle	--	--	--	--	1437	XP_015152141.1	XP_015152141.1 CDK5 and ABL1 enzyme substrate 2 isoform X1 [Gallus gallus]	sp|Q8K3M5|CABL2_MOUSE	sp|Q8K3M5|CABL2_MOUSE CDK5 and ABL1 enzyme substrate 2 OS=Mus musculus GN=Cables2 PE=1 SV=2	9031.ENSGALP00000008556	Cdk5 and Abl enzyme substrate 2	_	KOG4164	_	PF00134.20|Cyclin_N|Cyclin, N-terminal domain|ENSGALT00000066890|m.3159:362-460
ENSGALG00000005347	0.815980598	2.409232098	-1.550369387	1.32E-16	9.85E-16	down	yes	0.798544983	0.727145619	0.922251193	2.55800031	2.210751354	2.458944632	11	13794910	13862852	-	ADAMTS18	protein_coding	GO:0001654|eye development; GO:0090331|negative regulation of platelet aggregation	GO:0031012|extracellular matrix	GO:0004222|metalloendopeptidase activity; GO:0008270|zinc ion binding	ko:K08632|ADAMTS18	--	4091	XP_004944310.3	XP_004944310.3 A disintegrin and metalloproteinase with thrombospondin motifs 18 isoform X2 [Gallus gallus]	sp|Q8TE60|ATS18_HUMAN	sp|Q8TE60|ATS18_HUMAN A disintegrin and metalloproteinase with thrombospondin motifs 18 OS=Homo sapiens GN=ADAMTS18 PE=1 SV=3	9031.ENSGALP00000008559	similar to ADAMTS18 protein	_	KOG3538	_	PF01562.16|Pep_M12B_propep|Reprolysin family propeptide|ENSGALT00000094853|m.6720:24-163;PF05986.11|ADAM_spacer1|ADAM-TS Spacer 1|ENSGALT00000094853|m.6720:713-821;PF00090.16|TSP_1|Thrombospondin type 1 domain|ENSGALT00000094853|m.6720:555-605;PF00090.16|TSP_1|Thrombospondin type 1 domain|ENSGALT00000094853|m.6720:899-952;PF00090.16|TSP_1|Thrombospondin type 1 domain|ENSGALT00000094853|m.6720:960…
ENSGALG00000005350	14.48133079	37.36840816	-1.367015041	7.29E-95	8.00E-93	down	yes	14.36849658	14.62265903	14.45283676	36.06350796	39.71615285	36.32556365	19	8169952	8266166	+	ENSGALG00000005350	protein_coding	GO:0006511|ubiquitin-dependent protein catabolic process; GO:0016579|protein deubiquitination	GO:0005794|Golgi apparatus; GO:0005829|cytosol; GO:0016020|membrane	GO:0004843|thiol-dependent ubiquitin-specific protease activity; GO:0005509|calcium ion binding	ko:K11837|USP6_32	--	5125	XP_004946798.2	XP_004946798.2 ubiquitin carboxyl-terminal hydrolase 32 isoform X3 [Gallus gallus]	sp|Q8NFA0|UBP32_HUMAN	sp|Q8NFA0|UBP32_HUMAN Ubiquitin carboxyl-terminal hydrolase 32 OS=Homo sapiens GN=USP32 PE=1 SV=1	9031.ENSGALP00000008566	ubiquitin specific peptidase 32	COG5126;COG5560	KOG0044;KOG1870	_	PF00443.26|UCH|Ubiquitin carboxyl-terminal hydrolase|ENSGALT00000080001|m.14141:737-1574;PF06337.9|DUSP|DUSP domain|ENSGALT00000080001|m.14141:445-588;PF13423.3|UCH_1|Ubiquitin carboxyl-terminal hydrolase|ENSGALT00000080001|m.14141:1225-1555;PF13202.3|EF-hand_5|EF hand|ENSGALT00000080001|m.14141:288-304;PF13202.3|EF-hand_5|EF hand|ENSGALT00000080001|m.14141:324-345;PF14836.3|Ubiquitin_3|Ubiquitin…
ENSGALG00000005352	5.167940709	12.96104607	-1.324844482	2.12E-24	2.56E-23	down	yes	4.974038811	5.006856537	5.52292678	13.75219982	11.33648844	13.79444995	20	8019682	8030097	-	GATA5	protein_coding	GO:0030154|cell differentiation	GO:0005634|nucleus; GO:0005667|transcription factor complex	GO:0000977|RNA polymerase II regulatory region sequence-specific DNA binding; GO:0001085|RNA polymerase II transcription factor binding; GO:0001158|enhancer sequence-specific DNA binding; GO:0001228|DNA-binding transcription activator activity, RNA polymerase II-specific; GO:0003682|chromatin binding; GO:0008270|zinc ion binding	ko:K17896|GATA5	--	1875	NP_990752.2	NP_990752.2 transcription factor GATA-5 [Gallus gallus]	sp|P43692|GATA5_CHICK	sp|P43692|GATA5_CHICK Transcription factor GATA-5 OS=Gallus gallus GN=GATA5 PE=1 SV=1	9031.ENSGALP00000008569	Transcription factor GATA-5 (GATA-binding factor 5)	COG5641	KOG1601	_	PF05349.9|GATA-N|GATA-type transcription activator, N-terminal|ENSGALT00000008583|m.3161:1-172;PF00320.24|GATA|GATA zinc finger|ENSGALT00000008583|m.3161:186-218;PF00320.24|GATA|GATA zinc finger|ENSGALT00000008583|m.3161:239-272
ENSGALG00000005378	15.55494703	31.65491814	-1.024584683	2.73E-31	4.65E-30	down	yes	15.98867592	15.7972631	14.87890207	29.27576847	35.68380773	30.00517822	5	7820343	7864789	-	ARNTL	protein_coding	GO:0007283|spermatogenesis; GO:0007623|circadian rhythm; GO:0032007|negative regulation of TOR signaling; GO:0032922|circadian regulation of gene expression; GO:0042176|regulation of protein catabolic process; GO:0042634|regulation of hair cycle; GO:0042753|positive regulation of circadian rhythm; GO:0043161|proteasome-mediated ubiquitin-dependent protein catabolic process; GO:0045599|negative re…	GO:0005667|transcription factor complex; GO:0016605|PML body; GO:0033391|chromatoid body	GO:0000981|DNA-binding transcription factor activity, RNA polymerase II-specific; GO:0001046|core promoter sequence-specific DNA binding; GO:0003677|DNA binding; GO:0017162|aryl hydrocarbon receptor binding; GO:0043425|bHLH transcription factor binding; GO:0046982|protein heterodimerization activity; GO:0051879|Hsp90 protein binding; GO:0070491|repressing transcription factor binding; GO:0070888|…	ko:K02296|ARNTL,BMAL1,CYC	ko04710|Circadian rhythm; ko04711|Circadian rhythm - fly; ko04728|Dopaminergic synapse; ko05168|Herpes simplex infection	2527	NP_001001463.1	NP_001001463.1 aryl hydrocarbon receptor nuclear translocator-like protein 1 [Gallus gallus]	sp|Q9I8T7|BMAL1_CHICK	sp|Q9I8T7|BMAL1_CHICK Aryl hydrocarbon receptor nuclear translocator-like protein 1 OS=Gallus gallus GN=ARNTL PE=1 SV=1	9031.ENSGALP00000032095	Aryl hydrocarbon receptor nuclear translocator-like protein 1 (Brain and muscle ARNT-like 1) [...]	_	KOG3561	_	PF14598.3|PAS_11|PAS domain|ENSGALT00000008634|m.2415:346-449;PF00989.22|PAS|PAS fold|ENSGALT00000008634|m.2415:156-259;PF00989.22|PAS|PAS fold|ENSGALT00000008634|m.2415:354-442;PF08447.9|PAS_3|PAS fold|ENSGALT00000008634|m.2415:358-444;PF00010.23|HLH|Helix-loop-helix DNA-binding domain|ENSGALT00000008634|m.2415:81-132;PF13426.4|PAS_9|PAS domain|ENSGALT00000008634|m.2415:166-241;PF13426.4|PAS_9|P…
ENSGALG00000005401	1.406878188	4.4621642	-1.658257427	1.93E-10	8.91E-10	down	yes	1.540299803	0.847011865	1.833322896	5.335133194	3.680480277	4.370879129	2	2665702	2717022	+	WNT9A	protein_coding	GO:0016055|Wnt signaling pathway; GO:0030182|neuron differentiation; GO:0032331|negative regulation of chondrocyte differentiation; GO:0045165|cell fate commitment; GO:0061072|iris morphogenesis; GO:0061303|cornea development in camera-type eye; GO:0072498|embryonic skeletal joint development; GO:1902764|positive regulation of embryonic skeletal joint development	GO:0005615|extracellular space; GO:0031012|extracellular matrix	GO:0005109|frizzled binding	ko:K01064|WNT9	ko04150|mTOR signaling pathway; ko04310|Wnt signaling pathway; ko04390|Hippo signaling pathway; ko04550|Signaling pathways regulating pluripotency of stem cells; ko04916|Melanogenesis; ko05166|HTLV-I infection; ko05200|Pathways in cancer; ko05205|Proteoglycans in cancer; ko05217|Basal cell carcinoma; ko05224|Breast cancer	1642	NP_990312.2	NP_990312.2 protein Wnt-9a precursor [Gallus gallus]	sp|O42280|WNT9A_CHICK	sp|O42280|WNT9A_CHICK Protein Wnt-9a OS=Gallus gallus GN=WNT9A PE=2 SV=1	9031.ENSGALP00000008661	Protein Wnt-9a Precursor (Wnt-14); Ligand for members of the frizzled family of seven transm [...]	_	KOG3913	_	PF00110.16|wnt|wnt family|ENSGALT00000008675|m.14565:204-502
ENSGALG00000005408	0.402490965	0.937448281	-1.199684673	0.00010737	0.000262357	down	yes	0.509913766	0.373869216	0.323689913	0.971802571	0.961289046	0.879253226	11	15458803	15472631	+	BCO1	protein_coding	GO:0001523|retinoid metabolic process; GO:0032526|response to retinoic acid; GO:0042572|retinol metabolic process; GO:0042574|retinal metabolic process; GO:1901810|beta-carotene metabolic process	--	GO:0003834|beta-carotene 15,15'-monooxygenase activity; GO:0004497|monooxygenase activity; GO:0046872|metal ion binding	ko:K00515|BCMO1,BCDO1	ko00830|Retinol metabolism; ko01100|Metabolic pathways	3100	NP_001351831.1	NP_001351831.1 beta,beta-carotene 15,15'-dioxygenase [Gallus gallus]	sp|Q9I993|BCDO1_CHICK	sp|Q9I993|BCDO1_CHICK Beta,beta-carotene 15,15'-dioxygenase OS=Gallus gallus GN=BCO1 PE=1 SV=1	9031.ENSGALP00000008671	Beta,beta-carotene 15,15'-monooxygenase (EC 1.14.99.36)(Beta-carotene dioxygenase 1); Symmet [...]	COG3670	KOG1285	_	PF03055.12|RPE65|Retinal pigment epithelial membrane protein|ENSGALT00000008685|m.6741:6-517
ENSGALG00000005421	1.210208974	2.612666563	-1.103906153	6.69E-05	0.000168262	down	yes	0.890374469	1.165755953	1.574496501	2.751068963	2.175721204	2.911209521	14	6525004	6528361	+	ENSGALG00000005421	protein_coding	GO:0006665|sphingolipid metabolic process; GO:0007165|signal transduction	GO:0005783|endoplasmic reticulum; GO:0016021|integral component of membrane	GO:0008289|lipid binding	--	--	1515	XP_414842.3	XP_414842.3 testis-expressed protein 2 isoform X1 [Gallus gallus]	sp|Q8IWB9|TEX2_HUMAN	sp|Q8IWB9|TEX2_HUMAN Testis-expressed protein 2 OS=Homo sapiens GN=TEX2 PE=1 SV=2	9031.ENSGALP00000008694	similar to KIAA1738 protein	_	KOG2238	_	PF10296.6|MMM1|Maintenance of mitochondrial morphology protein 1|ENSGALT00000008708|m.9513:191-285
ENSGALG00000005430	2.900712466	5.812159155	-1.000181947	5.86E-17	4.50E-16	down	yes	3.007213008	2.550756474	3.144167915	5.433992992	6.081967241	5.920517231	2	3313209	3355141	-	ALS2CL	protein_coding	--	GO:0005737|cytoplasm	GO:0005096|GTPase activator activity	--	--	3675	XP_004939151.1	XP_004939151.1 ALS2 C-terminal-like protein isoform X1 [Gallus gallus]	sp|A6QP75|AL2CL_BOVIN	sp|A6QP75|AL2CL_BOVIN ALS2 C-terminal-like protein OS=Bos taurus GN=ALS2CL PE=2 SV=1	_	_	_	_	_	PF02204.15|VPS9|Vacuolar sorting protein 9 (VPS9) domain|ENSGALT00000099765|m.14574:865-966;PF02493.17|MORN|MORN repeat|ENSGALT00000099765|m.14574:390-410;PF02493.17|MORN|MORN repeat|ENSGALT00000099765|m.14574:414-428;PF02493.17|MORN|MORN repeat|ENSGALT00000099765|m.14574:444-460;PF02493.17|MORN|MORN repeat|ENSGALT00000099765|m.14574:464-479;PF02493.17|MORN|MORN repeat|ENSGALT00000099765|m.14574:…
ENSGALG00000005474	2.001170868	0.96606937	1.042980067	0.000124632	0.000301247	up	yes	1.342292682	2.039916332	2.621303588	0.862921642	1.090700346	0.944586123	11	15793378	15797891	+	PNAT10	protein_coding	GO:0008152|metabolic process	--	GO:0004060|arylamine N-acetyltransferase activity	ko:K00622|nat	ko00232|Caffeine metabolism; ko00633|Nitrotoluene degradation; ko00983|Drug metabolism - other enzymes; ko01100|Metabolic pathways; ko01110|Biosynthesis of secondary metabolites; ko01120|Microbial metabolism in diverse environments; ko05204|Chemical carcinogenesis	2159	POI34081.1	POI34081.1 hypothetical protein CIB84_002166 [Bambusicola thoracicus]	sp|P13913|ARY1_CHICK	sp|P13913|ARY1_CHICK Arylamine N-acetyltransferase, pineal gland isozyme NAT-10 OS=Gallus gallus PE=2 SV=1	9031.ENSGALP00000008780	Arylamine N-acetyltransferase, pineal gland isozyme NAT-10 (Arylamine acetylase)(EC 2.3.1.5)	COG2162	_	_	PF00797.14|Acetyltransf_2|N-acetyltransferase|ENSGALT00000008794|m.6753:20-280
ENSGALG00000005481	2.813631969	12.19348734	-2.111669514	3.10E-62	1.64E-60	down	yes	2.201468035	3.314707173	2.9247207	11.36143024	13.4954247	11.72360708	12	8830149	8941812	-	ARHGEF3	protein_coding	GO:0035023|regulation of Rho protein signal transduction; GO:0035556|intracellular signal transduction	GO:0005737|cytoplasm	GO:0005089|Rho guanyl-nucleotide exchange factor activity	ko:K20683|ARHGEF3_8	--	3729	NP_001025766.1	NP_001025766.1 rho guanine nucleotide exchange factor 3 [Gallus gallus]	sp|Q5ZLX4|ARHG3_CHICK	sp|Q5ZLX4|ARHG3_CHICK Rho guanine nucleotide exchange factor 3 OS=Gallus gallus GN=Arhgef3 PE=2 SV=1	9031.ENSGALP00000008791	Rho guanine nucleotide exchange factor 3 ; Acts as guanine nucleotide exchange factor (GEF) [...]	COG5422	KOG4305	_	PF00621.17|RhoGEF|RhoGEF domain|ENSGALT00000008805|m.7618:187-362
ENSGALG00000005504	2.116361603	4.268557086	-1.008737381	8.25E-06	2.35E-05	down	yes	2.641157349	2.299592399	1.408335062	4.408507822	4.256614918	4.140548519	19	8792517	8809163	-	HNF1B	protein_coding	GO:0000122|negative regulation of transcription by RNA polymerase II; GO:0001714|endodermal cell fate specification; GO:0001822|kidney development; GO:0001826|inner cell mass cell differentiation; GO:0006351|transcription, DNA-templated; GO:0007219|Notch signaling pathway; GO:0009749|response to glucose; GO:0009952|anterior/posterior pattern specification; GO:0030073|insulin secretion; GO:0030111…	GO:0005634|nucleus; GO:0005654|nucleoplasm; GO:0005667|transcription factor complex	GO:0000981|DNA-binding transcription factor activity, RNA polymerase II-specific; GO:0003700|DNA-binding transcription factor activity; GO:0042803|protein homodimerization activity; GO:0044212|transcription regulatory region DNA binding; GO:0046982|protein heterodimerization activity	ko:K08034|TCF2,HNF1B	ko04950|Maturity onset diabetes of the young	1596	XP_003642462.1	XP_003642462.1 hepatocyte nuclear factor 1-beta isoform X2 [Gallus gallus]	sp|Q5RER5|HNF1B_PONAB	sp|Q5RER5|HNF1B_PONAB Hepatocyte nuclear factor 1-beta OS=Pongo abelii GN=HNF1B PE=2 SV=1	9031.ENSGALP00000008820	PREDICTED: Gallus gallus hypothetical LOC427838 (LOC427838), mRNA	_	_	NOG79356	PF04812.10|HNF-1B_C|Hepatocyte nuclear factor 1 (HNF-1), beta isoform C terminus|ENSGALT00000008834|m.14182:286-524;PF04814.10|HNF-1_N|Hepatocyte nuclear factor 1 (HNF-1), N terminus|ENSGALT00000008834|m.14182:8-172;PF00046.26|Homeobox|Homeobox domain|ENSGALT00000008834|m.14182:204-277
ENSGALG00000005517	0.375706105	0.860620947	-1.174542751	0.005918453	0.010927974	down	yes	0.28005894	0.161338146	0.685721229	0.812651113	0.838628745	0.930582983	2	4025276	4046080	-	KIF9	protein_coding	GO:0007018|microtubule-based movement; GO:0022617|extracellular matrix disassembly; GO:0071801|regulation of podosome assembly; GO:1903008|organelle disassembly	GO:0002102|podosome; GO:0005737|cytoplasm; GO:0005871|kinesin complex; GO:0005874|microtubule; GO:0031982|vesicle	GO:0003777|microtubule motor activity; GO:0005524|ATP binding; GO:0008017|microtubule binding; GO:0016887|ATPase activity; GO:0046983|protein dimerization activity	ko:K10397|KIF6_9	--	2537	XP_418511.3	XP_418511.3 kinesin-like protein KIF9 isoform X1 [Gallus gallus]	sp|Q9HAQ2|KIF9_HUMAN	sp|Q9HAQ2|KIF9_HUMAN Kinesin-like protein KIF9 OS=Homo sapiens GN=KIF9 PE=1 SV=4	9031.ENSGALP00000008837	annotation not avaliable	COG5059	KOG4280	_	PF00225.20|Kinesin|Kinesin motor domain|ENSGALT00000093902|m.14612:94-352;PF16796.2|Microtub_bd|Microtubule binding|ENSGALT00000093902|m.14612:101-166
ENSGALG00000005519	1.720213536	4.051428488	-1.231037142	4.66E-12	2.46E-11	down	yes	1.273771647	1.959938608	1.926930353	3.839763443	4.221751524	4.092770497	6	17425485	17478708	-	TLL2	protein_coding	GO:0007275|multicellular organism development; GO:0022617|extracellular matrix disassembly; GO:0030154|cell differentiation; GO:0048632|negative regulation of skeletal muscle tissue growth	GO:0005576|extracellular region	GO:0004222|metalloendopeptidase activity; GO:0004252|serine-type endopeptidase activity; GO:0005509|calcium ion binding; GO:0008270|zinc ion binding	ko:K13047|TLL2	--	2937	XP_015144007.1	XP_015144007.1 tolloid-like protein 2 isoform X1 [Gallus gallus]	sp|Q9Y6L7|TLL2_HUMAN	sp|Q9Y6L7|TLL2_HUMAN Tolloid-like protein 2 OS=Homo sapiens GN=TLL2 PE=1 SV=1	9031.ENSGALP00000008841	PREDICTED: Gallus gallus similar to tolloid-like 2 protein (LOC423754), mRNA	_	KOG3714	_	PF00431.17|CUB|CUB domain|ENSGALT00000061149|m.4759:314-423;PF00431.17|CUB|CUB domain|ENSGALT00000061149|m.4759:427-536;PF00431.17|CUB|CUB domain|ENSGALT00000061149|m.4759:583-692;PF00431.17|CUB|CUB domain|ENSGALT00000061149|m.4759:739-847;PF00431.17|CUB|CUB domain|ENSGALT00000061149|m.4759:860-965;PF01400.21|Astacin|Astacin (Peptidase family M12A)|ENSGALT00000061149|m.4759:121-312;PF14670.3|FXa_…
ENSGALG00000005522	11.55830683	2.097543304	2.456543543	4.39E-89	4.24E-87	up	yes	11.13828795	12.24990359	11.28672895	2.017523659	1.942493301	2.332612952	19	8838677	8845322	-	DYNLL2	protein_coding	GO:0010970|transport along microtubule; GO:0060271|cilium assembly; GO:2000582|positive regulation of ATP-dependent microtubule motor activity, plus-end-directed	GO:0005634|nucleus; GO:0005737|cytoplasm; GO:0005813|centrosome; GO:0005868|cytoplasmic dynein complex; GO:0005874|microtubule; GO:0016020|membrane; GO:0016459|myosin complex; GO:0031475|myosin V complex	GO:0003774|motor activity; GO:0008092|cytoskeletal protein binding; GO:0045505|dynein intermediate chain binding; GO:0051959|dynein light intermediate chain binding	ko:K10418|DYNLL	ko04962|Vasopressin-regulated water reabsorption	2085	KQK76746.1	KQK76746.1 dynein light chain 2, cytoplasmic isoform X3 [Amazona aestiva]	sp|Q3MHR3|DYL2_BOVIN	sp|Q3MHR3|DYL2_BOVIN Dynein light chain 2, cytoplasmic OS=Bos taurus GN=DYNLL2 PE=3 SV=1	_	_	_	_	_	_
ENSGALG00000005524	0.663107281	1.438605669	-1.105756559	0.002824185	0.005519106	down	yes	0.932255646	0.574165745	0.482900451	1.346558485	1.401074062	1.56818446	20	8227321	8272370	+	NTSR1	protein_coding	GO:0001659|temperature homeostasis; GO:0003085|negative regulation of systemic arterial blood pressure; GO:0003254|regulation of membrane depolarization; GO:0007186|G protein-coupled receptor signaling pathway; GO:0007218|neuropeptide signaling pathway; GO:0007268|chemical synaptic transmission; GO:0007612|learning; GO:0008344|adult locomotory behavior; GO:0014049|positive regulation of glutamate…	GO:0005739|mitochondrion; GO:0005783|endoplasmic reticulum; GO:0005794|Golgi apparatus; GO:0005886|plasma membrane; GO:0005887|integral component of plasma membrane; GO:0009898|cytoplasmic side of plasma membrane; GO:0009986|cell surface; GO:0032280|symmetric synapse; GO:0043195|terminal bouton; GO:0043197|dendritic spine; GO:0043198|dendritic shaft; GO:0043204|perikaryon; GO:0045121|membrane raft	GO:0004930|G protein-coupled receptor activity; GO:0016492|G protein-coupled neurotensin receptor activity; GO:0042802|identical protein binding; GO:0042803|protein homodimerization activity; GO:0046982|protein heterodimerization activity; GO:0047485|protein N-terminus binding	ko:K04211|NTSR1	ko04020|Calcium signaling pathway; ko04080|Neuroactive ligand-receptor interaction	1413	XP_021272551.1	XP_021272551.1 neurotensin receptor type 1 [Numida meleagris]	sp|P30989|NTR1_HUMAN	sp|P30989|NTR1_HUMAN Neurotensin receptor type 1 OS=Homo sapiens GN=NTSR1 PE=1 SV=2	_	_	_	_	_	PF00001.18|7tm_1|7 transmembrane receptor (rhodopsin family)|ENSGALT00000008861|m.3165:88-370
ENSGALG00000005537	2.185425292	5.805092114	-1.405301603	9.35E-13	5.23E-12	down	yes	1.989885931	2.178486084	2.387903862	5.331723748	7.244644325	4.838908268	12	9038049	9047098	-	ASB14	protein_coding	GO:0035556|intracellular signal transduction	GO:0000151|ubiquitin ligase complex; GO:0005634|nucleus; GO:0005737|cytoplasm	GO:0004842|ubiquitin-protein transferase activity; GO:0031625|ubiquitin protein ligase binding	ko:K10336|ASB14	--	1933	XP_414345.3	XP_414345.3 ankyrin repeat and SOCS box protein 14 [Gallus gallus]	sp|P0C927|ASB14_RAT	sp|P0C927|ASB14_RAT Ankyrin repeat and SOCS box protein 14 OS=Rattus norvegicus GN=Asb14 PE=3 SV=1	_	_	_	_	_	PF12796.4|Ank_2|Ankyrin repeats (3 copies)|ENSGALT00000008882|m.7625:56-149;PF12796.4|Ank_2|Ankyrin repeats (3 copies)|ENSGALT00000008882|m.7625:123-212;PF12796.4|Ank_2|Ankyrin repeats (3 copies)|ENSGALT00000008882|m.7625:186-245;PF12796.4|Ank_2|Ankyrin repeats (3 copies)|ENSGALT00000008882|m.7625:255-343;PF12796.4|Ank_2|Ankyrin repeats (3 copies)|ENSGALT00000008882|m.7625:357-415;PF13637.3|Ank_4…
ENSGALG00000005547	2.914626784	7.225543979	-1.306848953	1.06E-23	1.23E-22	down	yes	2.604310845	3.387792373	2.751777134	7.147969663	7.256483866	7.272178409	6	17555230	17600114	-	PIK3AP1	protein_coding	GO:0014068|positive regulation of phosphatidylinositol 3-kinase signaling; GO:0031929|TOR signaling; GO:0032869|cellular response to insulin stimulus; GO:0034134|toll-like receptor 2 signaling pathway; GO:0034142|toll-like receptor 4 signaling pathway; GO:0034154|toll-like receptor 7 signaling pathway; GO:0034162|toll-like receptor 9 signaling pathway; GO:0042325|regulation of phosphorylation; GO…	GO:0005829|cytosol; GO:0005886|plasma membrane; GO:0016020|membrane	GO:0036312|phosphatidylinositol 3-kinase regulatory subunit binding; GO:0042802|identical protein binding	ko:K12230|PIK3AP1,BCAP	ko04151|PI3K-Akt signaling pathway; ko04662|B cell receptor signaling pathway	3070	NP_989681.1	NP_989681.1 phosphoinositide 3-kinase adapter protein 1 [Gallus gallus]	sp|Q9DDT2|BCAP_CHICK	sp|Q9DDT2|BCAP_CHICK Phosphoinositide 3-kinase adapter protein 1 OS=Gallus gallus GN=PIK3AP1 PE=1 SV=1	9031.ENSGALP00000008883	Phosphoinositide 3-kinase adapter protein 1 (B-cell phosphoinositide 3-kinase adapter protei [...]	_	_	NOG70048	PF14545.3|DBB|Dof, BCAP, and BANK (DBB) motif,|ENSGALT00000088192|m.4763:16-154
ENSGALG00000005589	4.011961204	1.333226789	1.582196257	0.00296019	0.00575881	up	yes	4.864965969	1.710816874	5.460100769	1.554595438	1.519959929	0.925124999	14	6572269	6596578	+	SYNGR3	protein_coding	GO:0021762|substantia nigra development; GO:0032411|positive regulation of transporter activity; GO:0045055|regulated exocytosis	GO:0008021|synaptic vesicle; GO:0016021|integral component of membrane; GO:0030054|cell junction; GO:0030672|synaptic vesicle membrane; GO:0031594|neuromuscular junction; GO:0045202|synapse	GO:0042169|SH2 domain binding; GO:0047485|protein N-terminus binding	--	--	3194	NP_001007835.1	NP_001007835.1 synaptogyrin-3 [Gallus gallus]	sp|Q8R191|SNG3_MOUSE	sp|Q8R191|SNG3_MOUSE Synaptogyrin-3 OS=Mus musculus GN=Syngr3 PE=1 SV=1	9031.ENSGALP00000008955	synaptogyrin 3	_	KOG4016	_	PF01284.20|MARVEL|Membrane-associating domain|ENSGALT00000008969|m.9529:39-184
ENSGALG00000005601	3.732107987	13.08137852	-1.806693924	1.13E-80	9.39E-79	down	yes	3.822082055	3.536537824	3.837704083	11.20373117	14.93762925	13.10277514	12	9048747	9114490	-	ENSGALG00000005601	protein_coding	GO:0007018|microtubule-based movement	GO:0005737|cytoplasm; GO:0005874|microtubule; GO:0005929|cilium; GO:0030286|dynein complex	GO:0003777|microtubule motor activity; GO:0005524|ATP binding; GO:0016887|ATPase activity	ko:K10408|DNAH	ko05016|Huntington's disease	11787	XP_015148869.1	XP_015148869.1 dynein heavy chain 12, axonemal isoform X1 [Gallus gallus]	sp|Q6ZR08|DYH12_HUMAN	sp|Q6ZR08|DYH12_HUMAN Dynein heavy chain 12, axonemal OS=Homo sapiens GN=DNAH12 PE=2 SV=2	9031.ENSGALP00000008972	dynein, axonemal, heavy chain 12	COG5245	KOG3595	_	PF03028.12|Dynein_heavy|Dynein heavy chain and region D6 of dynein motor|ENSGALT00000008986|m.7628:3231-3924;PF08393.10|DHC_N2|Dynein heavy chain, N-terminal region 2|ENSGALT00000008986|m.7628:644-1087;PF12774.4|AAA_6|Hydrolytic ATP binding site of dynein motor region D1|ENSGALT00000008986|m.7628:1216-1443;PF12781.4|AAA_9|ATP-binding dynein motor region D5|ENSGALT00000008986|m.7628:2868-3092;PF12…
ENSGALG00000005673	9.681315771	32.90576637	-1.764014332	1.99E-95	2.22E-93	down	yes	8.870874885	10.75629765	9.416774774	33.4752727	33.13739059	32.10463583	10	11034282	11039009	+	DTWD1	protein_coding	--	--	--	--	--	2541	XP_015147498.1	XP_015147498.1 DTW domain-containing protein 1 isoform X1 [Gallus gallus]	sp|Q8N5C7|DTWD1_HUMAN	sp|Q8N5C7|DTWD1_HUMAN DTW domain-containing protein 1 OS=Homo sapiens GN=DTWD1 PE=1 SV=1	9031.ENSGALP00000009081	DTW domain containing 1	_	KOG3795	_	PF03942.12|DTW|DTW domain|ENSGALT00000095031|m.5548:71-296
ENSGALG00000005683	10.03595484	22.93522342	-1.19157916	1.54E-63	8.40E-62	down	yes	9.436771212	10.12350969	10.54758362	22.24136407	23.62181822	22.94248798	8	13997576	14048208	+	ARHGAP29	protein_coding	GO:0035556|intracellular signal transduction	GO:0005622|intracellular	GO:0005096|GTPase activator activity; GO:0046872|metal ion binding	ko:K20644|ARHGAP29_45	--	5310	NP_001231811.1	NP_001231811.1 rho GTPase-activating protein 29 [Gallus gallus]	sp|Q6PCS4|RHG29_DANRE	sp|Q6PCS4|RHG29_DANRE Rho GTPase-activating protein 29 OS=Danio rerio GN=arhgap29 PE=2 SV=1	9031.ENSGALP00000009099	Rho GTPase activating protein 29	_	KOG1453	_	PF00620.24|RhoGAP|RhoGAP domain|ENSGALT00000044091|m.7447:754-925;PF00130.19|C1_1|Phorbol esters/diacylglycerol binding domain (C1 domain)|ENSGALT00000044091|m.7447:685-728
ENSGALG00000005685	1.246209208	2.566466023	-1.036316818	7.38E-05	0.000184473	down	yes	1.235701613	1.443965384	1.058960626	1.960904207	2.023587499	3.714906364	19	9302652	9331188	+	ENSGALG00000005685	protein_coding	GO:0000165|MAPK cascade; GO:0006468|protein phosphorylation; GO:0007265|Ras protein signal transduction; GO:0019933|cAMP-mediated signaling; GO:0043410|positive regulation of MAPK cascade	GO:0005783|endoplasmic reticulum; GO:0005789|endoplasmic reticulum membrane; GO:0005829|cytosol; GO:0016020|membrane; GO:0032587|ruffle membrane; GO:0032991|protein-containing complex	GO:0004672|protein kinase activity; GO:0005078|MAP-kinase scaffold activity; GO:0005524|ATP binding; GO:0008022|protein C-terminus binding; GO:0046872|metal ion binding	ko:K14958|KSR1	ko04014|Ras signaling pathway; ko05152|Tuberculosis	2729	XP_004946837.1	XP_004946837.1 kinase suppressor of Ras 1 isoform X2 [Gallus gallus]	sp|Q8IVT5|KSR1_HUMAN	sp|Q8IVT5|KSR1_HUMAN Kinase suppressor of Ras 1 OS=Homo sapiens GN=KSR1 PE=1 SV=3	9031.ENSGALP00000009104	kinase suppressor of ras 1	COG0515	KOG0193	_	PF07714.14|Pkinase_Tyr|Protein tyrosine kinase|ENSGALT00000009118|m.14207:254-517;PF00069.22|Pkinase|Protein kinase domain|ENSGALT00000009118|m.14207:257-515
ENSGALG00000005696	1.427249982	7.300034956	-2.346567293	3.83E-40	9.63E-39	down	yes	1.703425336	1.333341648	1.244982961	6.329475658	8.066173864	7.504455345	12	9340653	9350933	+	ABHD6	protein_coding	GO:0009395|phospholipid catabolic process; GO:0030336|negative regulation of cell migration; GO:0046464|acylglycerol catabolic process; GO:0046889|positive regulation of lipid biosynthetic process; GO:0060292|long-term synaptic depression; GO:2000124|regulation of endocannabinoid signaling pathway	GO:0005739|mitochondrion; GO:0016021|integral component of membrane; GO:0032281|AMPA glutamate receptor complex; GO:0070062|extracellular exosome	GO:0004620|phospholipase activity; GO:0047372|acylglycerol lipase activity	ko:K13700|ABHD6	ko04723|Retrograde endocannabinoid signaling	2289	XP_414352.1	XP_414352.1 monoacylglycerol lipase ABHD6 [Gallus gallus]	sp|Q5XI64|ABHD6_RAT	sp|Q5XI64|ABHD6_RAT Monoacylglycerol lipase ABHD6 OS=Rattus norvegicus GN=Abhd6 PE=1 SV=1	9031.ENSGALP00000009124	abhydrolase domain containing 6	COG0596	KOG1454	_	PF00561.17|Abhydrolase_1|alpha/beta hydrolase fold|ENSGALT00000009138|m.7650:135-241;PF12697.4|Abhydrolase_6|Alpha/beta hydrolase family|ENSGALT00000009138|m.7650:137-381;PF12146.5|Hydrolase_4|Serine aminopeptidase, S33|ENSGALT00000009138|m.7650:135-375
ENSGALG00000005757	21.99966187	48.97350784	-1.154159111	2.14E-44	6.47E-43	down	yes	20.65600371	24.10802522	21.23495668	49.14518766	52.17916515	45.5961707	11	17590414	17597150	-	IRF8	protein_coding	GO:0000122|negative regulation of transcription by RNA polymerase II; GO:0006351|transcription, DNA-templated; GO:0006909|phagocytosis; GO:0030099|myeloid cell differentiation; GO:0032729|positive regulation of interferon-gamma production; GO:0032735|positive regulation of interleukin-12 production; GO:0042742|defense response to bacterium; GO:0042832|defense response to protozoan; GO:0045944|pos…	GO:0005634|nucleus; GO:0005654|nucleoplasm; GO:0005737|cytoplasm	GO:0000978|RNA polymerase II proximal promoter sequence-specific DNA binding; GO:0001227|DNA-binding transcription repressor activity, RNA polymerase II-specific	ko:K10155|IRF8	ko05133|Pertussis	2306	NP_990747.1	NP_990747.1 interferon regulatory factor 8 [Gallus gallus]	sp|Q90871|IRF8_CHICK	sp|Q90871|IRF8_CHICK Interferon regulatory factor 8 OS=Gallus gallus GN=IRF8 PE=2 SV=1	9031.ENSGALP00000009229	Interferon regulatory factor 8 (IRF-8)(Interferon consensus sequence-binding protein)(ICSBP) [...]	_	_	NOG42878	PF10401.6|IRF-3|Interferon-regulatory factor 3|ENSGALT00000009243|m.6792:206-383;PF00605.14|IRF|Interferon regulatory factor transcription factor|ENSGALT00000009243|m.6792:9-113
ENSGALG00000005795	4.192184644	12.69273293	-1.595927459	7.37E-31	1.21E-29	down	yes	3.65910341	4.346229633	4.571220889	11.2219636	14.65492744	12.20130776	6	18406321	18414396	-	CYP2C23b	protein_coding	GO:0019373|epoxygenase P450 pathway	GO:0005623|cell; GO:0005789|endoplasmic reticulum membrane; GO:0031090|organelle membrane	GO:0005506|iron ion binding; GO:0008392|arachidonic acid epoxygenase activity; GO:0008395|steroid hydroxylase activity; GO:0020037|heme binding; GO:0070330|aromatase activity	ko:K17853|CYP2H	--	2160	NP_001001757.1	NP_001001757.1 cytochrome P450 2H2 precursor [Gallus gallus]	sp|P20678|CP2H2_CHICK	sp|P20678|CP2H2_CHICK Cytochrome P450 2H2 OS=Gallus gallus GN=CYP2H2 PE=1 SV=1	_	_	_	_	_	PF00067.19|p450|Cytochrome P450|ENSGALT00000009308|m.4799:33-487
ENSGALG00000005802	0.298464623	0.788164441	-1.371580968	6.42E-10	2.82E-09	down	yes	0.293692415	0.347473247	0.254228207	0.770792363	0.823639415	0.770061544	13	14053033	14099309	+	FLT4	protein_coding	GO:0001525|angiogenesis; GO:0030154|cell differentiation; GO:0038084|vascular endothelial growth factor signaling pathway; GO:0046777|protein autophosphorylation; GO:0048010|vascular endothelial growth factor receptor signaling pathway	GO:0005634|nucleus; GO:0005737|cytoplasm; GO:0005887|integral component of plasma membrane	GO:0005524|ATP binding; GO:0036328|VEGF-C-activated receptor activity; GO:0042803|protein homodimerization activity	ko:K05097|FLT4,VEGFR3	ko04014|Ras signaling pathway; ko04015|Rap1 signaling pathway; ko04060|Cytokine-cytokine receptor interaction; ko04151|PI3K-Akt signaling pathway; ko04510|Focal adhesion; ko05224|Breast cancer	7894	NP_001280022.1	NP_001280022.1 vascular endothelial growth factor receptor 3 precursor [Gallus gallus]	sp|P79701|VGFR3_COTCO	sp|P79701|VGFR3_COTCO Vascular endothelial growth factor receptor 3 OS=Coturnix coturnix GN=FLT4 PE=2 SV=1	9031.ENSGALP00000009174	Tyrosine kinase VEGFR-3 Fragment	COG0515	KOG0200	_	PF07714.14|Pkinase_Tyr|Protein tyrosine kinase|ENSGALT00000009188|m.8902:893-1216;PF13927.3|Ig_3|Immunoglobulin domain|ENSGALT00000009188|m.8902:280-360;PF13927.3|Ig_3|Immunoglobulin domain|ENSGALT00000009188|m.8902:389-448;PF13927.3|Ig_3|Immunoglobulin domain|ENSGALT00000009188|m.8902:609-705;PF13927.3|Ig_3|Immunoglobulin domain|ENSGALT00000009188|m.8902:729-800;PF00069.22|Pkinase|Protein kinase…
ENSGALG00000005806	1.846178059	4.77605166	-1.366500858	7.09E-18	5.78E-17	down	yes	1.296250267	2.357891924	1.884391984	4.481289742	5.052266836	4.794598402	Z	7583295	7612042	-	KIF24	protein_coding	GO:0007018|microtubule-based movement; GO:0007019|microtubule depolymerization; GO:0060271|cilium assembly; GO:0097711|ciliary basal body-plasma membrane docking	GO:0005814|centriole; GO:0005829|cytosol; GO:0005871|kinesin complex; GO:0005874|microtubule; GO:0032991|protein-containing complex	GO:0003777|microtubule motor activity; GO:0005524|ATP binding; GO:0008017|microtubule binding; GO:0016887|ATPase activity; GO:0042802|identical protein binding	ko:K10393|KIF2_24,MCAK	--	5028	XP_424972.3	XP_424972.3 kinesin-like protein KIF24 [Gallus gallus]	sp|Q5T7B8|KIF24_HUMAN	sp|Q5T7B8|KIF24_HUMAN Kinesin-like protein KIF24 OS=Homo sapiens GN=KIF24 PE=1 SV=2	9031.ENSGALP00000009309	kinesin family member 24	COG5059	KOG0246	_	PF00225.20|Kinesin|Kinesin motor domain|ENSGALT00000044796|m.10399:231-547;PF16796.2|Microtub_bd|Microtubule binding|ENSGALT00000044796|m.10399:225-373
ENSGALG00000005842	0.38572134	1.848403871	-2.231507293	1.45E-12	8.00E-12	down	yes	0.282351261	0.477738899	0.397073859	2.230324218	1.79529218	1.519595214	4	2531208	2539175	-	GDPD2	protein_coding	GO:0006629|lipid metabolic process; GO:0045669|positive regulation of osteoblast differentiation; GO:0090527|actin filament reorganization	GO:0005737|cytoplasm; GO:0005884|actin filament; GO:0005886|plasma membrane; GO:0016021|integral component of membrane; GO:0030027|lamellipodium	GO:0008889|glycerophosphodiester phosphodiesterase activity; GO:0046872|metal ion binding; GO:0047394|glycerophosphoinositol inositolphosphodiesterase activity	ko:K01124|GDPD2	--	2426	XP_420208.5	XP_420208.5 glycerophosphoinositol inositolphosphodiesterase GDPD2 [Gallus gallus]	sp|Q9HCC8|GDPD2_HUMAN	sp|Q9HCC8|GDPD2_HUMAN Glycerophosphoinositol inositolphosphodiesterase GDPD2 OS=Homo sapiens GN=GDPD2 PE=2 SV=1	9031.ENSGALP00000009370	glycerophosphodiester phosphodiesterase domain containing 2	COG0584	KOG2258	_	PF03009.14|GDPD|Glycerophosphoryl diester phosphodiesterase family|ENSGALT00000050305|m.16204:232-373
ENSGALG00000005848	0.712422691	1.569819918	-1.128845003	0.001124729	0.002350416	down	yes	0.640770962	1.102255515	0.394241597	1.835496831	1.608258639	1.265704283	Z	8328565	8349086	+	IL11RA	protein_coding	GO:0032502|developmental process; GO:0060322|head development	GO:0016021|integral component of membrane	GO:0004896|cytokine receptor activity	ko:K05056|IL11RA	ko04060|Cytokine-cytokine receptor interaction; ko04630|Jak-STAT signaling pathway; ko04640|Hematopoietic cell lineage	1838	XP_015132847.1	XP_015132847.1 interleukin-11 receptor subunit alpha isoform X3 [Gallus gallus]	sp|Q5RF19|I11RA_PONAB	sp|Q5RF19|I11RA_PONAB Interleukin-11 receptor subunit alpha OS=Pongo abelii GN=IL11RA PE=2 SV=1	59729.ENSTGUP00000001807	Interleukin-11 receptor alpha chain Precursor (IL-11R-alpha)(IL-11RA) [Taeniopygia guttata]	_	_	NOG28915	_
ENSGALG00000005884	15.63038716	45.82480694	-1.551167371	4.83E-121	1.12E-118	down	yes	15.56975016	15.60464149	15.71676983	44.37879877	48.00383249	45.09178955	2	4797808	4866093	-	MAPKKK3L	protein_coding	GO:0000165|MAPK cascade; GO:0001568|blood vessel development; GO:0007346|regulation of mitotic cell cycle; GO:0031098|stress-activated protein kinase signaling cascade; GO:0032147|activation of protein kinase activity; GO:0035556|intracellular signal transduction; GO:0042981|regulation of apoptotic process; GO:0043123|positive regulation of I-kappaB kinase/NF-kappaB signaling; GO:0046777|protein …	GO:0005737|cytoplasm; GO:0005829|cytosol	GO:0004672|protein kinase activity; GO:0004674|protein serine/threonine kinase activity; GO:0004709|MAP kinase kinase kinase activity; GO:0005524|ATP binding; GO:0046872|metal ion binding	ko:K04421|MAP3K3,MEKK3	ko04010|MAPK signaling pathway; ko04722|Neurotrophin signaling pathway; ko04912|GnRH signaling pathway; ko05166|HTLV-I infection	3726	NP_001073194.1	NP_001073194.1 mitogen-activated protein kinase kinase kinase 3-like [Gallus gallus]	sp|Q99759|M3K3_HUMAN	sp|Q99759|M3K3_HUMAN Mitogen-activated protein kinase kinase kinase 3 OS=Homo sapiens GN=MAP3K3 PE=1 SV=2	9031.ENSGALP00000009443	PREDICTED: Gallus gallus hypothetical LOC420419 (LOC420419), mRNA	COG0515	KOG0198	_	PF00069.22|Pkinase|Protein kinase domain|ENSGALT00000009457|m.14679:359-617;PF07714.14|Pkinase_Tyr|Protein tyrosine kinase|ENSGALT00000009457|m.14679:359-612;PF00564.21|PB1|PB1 domain|ENSGALT00000009457|m.14679:42-118
ENSGALG00000005886	1.048374943	2.655195834	-1.332390732	1.41E-10	6.62E-10	down	yes	0.924060145	1.037905584	1.183159102	2.773272999	2.558236869	2.634077635	19	9783481	9807365	+	WSCD1	protein_coding	--	GO:0016021|integral component of membrane	GO:0008146|sulfotransferase activity	--	--	2680	XP_425416.2	XP_425416.2 WSC domain-containing protein 1 isoform X1 [Gallus gallus]	sp|Q658N2|WSCD1_HUMAN	sp|Q658N2|WSCD1_HUMAN WSC domain-containing protein 1 OS=Homo sapiens GN=WSCD1 PE=2 SV=1	_	_	_	_	_	PF01822.16|WSC|WSC domain|ENSGALT00000009462|m.14253:140-219;PF01822.16|WSC|WSC domain|ENSGALT00000009462|m.14253:243-314;PF00685.24|Sulfotransfer_1|Sulfotransferase domain|ENSGALT00000009462|m.14253:422-518
ENSGALG00000005888	66.85377325	31.40573692	1.089737349	5.74E-76	4.21E-74	up	yes	65.48001303	67.12129442	67.96001229	31.68291528	30.45499645	32.07929904	14	6892250	6895546	-	PGP	protein_coding	GO:0006114|glycerol biosynthetic process; GO:0006650|glycerophospholipid metabolic process; GO:0045721|negative regulation of gluconeogenesis	GO:0005829|cytosol	GO:0000121|glycerol-1-phosphatase activity; GO:0004721|phosphoprotein phosphatase activity; GO:0004725|protein tyrosine phosphatase activity; GO:0043136|glycerol-3-phosphatase activity; GO:0046872|metal ion binding; GO:0098519|nucleotide phosphatase activity, acting on free nucleotides	ko:K19269|PGP,PGLP	ko00630|Glyoxylate and dicarboxylate metabolism; ko01100|Metabolic pathways; ko01110|Biosynthesis of secondary metabolites; ko01130|Biosynthesis of antibiotics; ko01200|Carbon metabolism	2917	NP_001025809.1	NP_001025809.1 glycerol-3-phosphate phosphatase [Gallus gallus]	sp|Q5F4B1|PGP_CHICK	sp|Q5F4B1|PGP_CHICK Glycerol-3-phosphate phosphatase OS=Gallus gallus GN=PGP PE=2 SV=1	28377.ENSACAP00000013517	phosphoglycolate phosphatase	COG0647	KOG2882	_	PF13344.3|Hydrolase_6|Haloacid dehalogenase-like hydrolase|ENSGALT00000009467|m.9568:30-131;PF13242.3|Hydrolase_like|HAD-hyrolase-like|ENSGALT00000009467|m.9568:227-309;PF00702.23|Hydrolase|haloacid dehalogenase-like hydrolase|ENSGALT00000009467|m.9568:27-265
ENSGALG00000005889	2.91745923	7.829770966	-1.421162428	1.79E-33	3.37E-32	down	yes	2.687489862	2.766619356	3.298268474	7.571497263	8.32062246	7.597193175	8	14351493	14378262	-	CCDC18	protein_coding	--	--	--	--	--	3882	NP_001238963.1	NP_001238963.1 coiled-coil domain-containing protein 18 [Gallus gallus]	sp|Q640L5|CCD18_MOUSE	sp|Q640L5|CCD18_MOUSE Coiled-coil domain-containing protein 18 OS=Mus musculus GN=Ccdc18 PE=1 SV=1	9031.ENSGALP00000009454	coiled-coil domain containing 18	_	_	NOG122048	_
ENSGALG00000005905	8.697918055	4.256479184	1.029281822	1.65E-09	7.01E-09	up	yes	7.311655158	9.511295328	9.270803681	4.063295984	4.440209213	4.265932356	14	6905008	6910974	-	ZDHHC4	protein_coding	--	GO:0016021|integral component of membrane	GO:0019706|protein-cysteine S-palmitoyltransferase activity	ko:K20003|ZDHHC4,SWF1	--	1117	XP_015149964.1	XP_015149964.1 probable palmitoyltransferase ZDHHC4 [Gallus gallus]	sp|Q58DT3|ZDHC4_BOVIN	sp|Q58DT3|ZDHC4_BOVIN Probable palmitoyltransferase ZDHHC4 OS=Bos taurus GN=ZDHHC4 PE=2 SV=1	9031.ENSGALP00000009484	zinc finger, DHHC-type containing 4	COG5273	KOG1312	_	PF01529.17|zf-DHHC|DHHC palmitoyltransferase|ENSGALT00000009498|m.9571:177-322
ENSGALG00000005909	1.879053992	8.674861066	-2.200838833	1.70E-11	8.57E-11	down	yes	2.355965799	2.193919223	1.087276955	9.043042255	8.936886738	8.044654205	12	9596109	9612130	+	GATA2	protein_coding	GO:0000122|negative regulation of transcription by RNA polymerase II; GO:0001655|urogenital system development; GO:0001709|cell fate determination; GO:0010725|regulation of primitive erythrocyte differentiation; GO:0021514|ventral spinal cord interneuron differentiation; GO:0021533|cell differentiation in hindbrain; GO:0021902|commitment of neuronal cell to specific neuron type in forebrain; GO:0…	GO:0005634|nucleus; GO:0005654|nucleoplasm; GO:0005667|transcription factor complex	GO:0000977|RNA polymerase II regulatory region sequence-specific DNA binding; GO:0000979|RNA polymerase II core promoter sequence-specific DNA binding; GO:0000980|RNA polymerase II distal enhancer sequence-specific DNA binding; GO:0001085|RNA polymerase II transcription factor binding; GO:0001228|DNA-binding transcription activator activity, RNA polymerase II-specific; GO:0003682|chromatin bindin…	ko:K17894|GATA2	--	2808	NP_001003797.1	NP_001003797.1 GATA-binding factor 2 [Gallus gallus]	sp|P23824|GATA2_CHICK	sp|P23824|GATA2_CHICK GATA-binding factor 2 OS=Gallus gallus GN=GATA2 PE=2 SV=1	_	_	_	_	_	PF00320.24|GATA|GATA zinc finger|ENSGALT00000030746|m.7678:417-450;PF00320.24|GATA|GATA zinc finger|ENSGALT00000030746|m.7678:471-504
ENSGALG00000005936	0.600720432	0.25141837	1.224151585	0.002921896	0.005692562	up	yes	0.468554551	0.749551863	0.58405488	0.208290663	0.252697653	0.293266795	4	2997857	3013197	+	AGTR2	protein_coding	GO:0001974|blood vessel remodeling; GO:0001991|regulation of systemic arterial blood pressure by circulatory renin-angiotensin; GO:0002018|renin-angiotensin regulation of aldosterone production; GO:0002033|angiotensin-mediated vasodilation involved in regulation of systemic arterial blood pressure; GO:0002035|brain renin-angiotensin system; GO:0006883|cellular sodium ion homeostasis; GO:0006954|i…	GO:0005576|extracellular region; GO:0005886|plasma membrane; GO:0005887|integral component of plasma membrane; GO:0048471|perinuclear region of cytoplasm	GO:0004945|angiotensin type II receptor activity; GO:0008134|transcription factor binding; GO:0017046|peptide hormone binding; GO:0048019|receptor antagonist activity	ko:K04167|AGTR2	ko04080|Neuroactive ligand-receptor interaction; ko04261|Adrenergic signaling in cardiomyocytes; ko04614|Renin-angiotensin system	2224	XP_004940717.1	XP_004940717.1 type-2 angiotensin II receptor [Gallus gallus]	sp|P50052|AGTR2_HUMAN	sp|P50052|AGTR2_HUMAN Type-2 angiotensin II receptor OS=Homo sapiens GN=AGTR2 PE=1 SV=1	9031.ENSGALP00000009540	angiotensin II receptor, type 2	_	KOG3656	_	PF00001.18|7tm_1|7 transmembrane receptor (rhodopsin family)|ENSGALT00000099352|m.16225:61-318;PF10320.6|7TM_GPCR_Srsx|Serpentine type 7TM GPCR chemoreceptor Srsx|ENSGALT00000099352|m.16225:56-332;PF10323.6|7TM_GPCR_Srv|Serpentine type 7TM GPCR chemoreceptor Srv|ENSGALT00000099352|m.16225:94-280
ENSGALG00000005957	0.624511363	1.717824372	-1.445238673	2.34E-07	8.02E-07	down	yes	0.597277666	0.451609644	0.824646779	1.628820612	1.461618266	2.063034237	4	3042069	3056203	+	ENSGALG00000005957	protein_coding	GO:0006520|cellular amino acid metabolic process; GO:0006810|transport; GO:0006865|amino acid transport; GO:0009636|response to toxic substance	GO:0005887|integral component of plasma membrane; GO:0031526|brush border membrane; GO:0031982|vesicle; GO:0070062|extracellular exosome	GO:0005215|transporter activity; GO:0005275|amine transmembrane transporter activity; GO:0005328|neurotransmitter:sodium symporter activity	ko:K05038|SLC6A5S	--	2823	XP_003641183.1	XP_003641183.1 sodium- and chloride-dependent neutral and basic amino acid transporter B(0+) isoform X1 [Gallus gallus]	sp|Q9JMA9|S6A14_MOUSE	sp|Q9JMA9|S6A14_MOUSE Sodium- and chloride-dependent neutral and basic amino acid transporter B(0+) OS=Mus musculus GN=Slc6a14 PE=1 SV=1	9031.ENSGALP00000009566	annotation not avaliable	COG0733	KOG3660	_	PF00209.15|SNF|Sodium:neurotransmitter symporter family|ENSGALT00000009580|m.16226:37-584
ENSGALG00000006008	7.156508429	15.2424655	-1.089700163	1.19E-14	7.71E-14	down	yes	7.176889723	6.161321702	8.131313861	15.20646151	14.46163982	16.05929516	10	11559419	11588865	-	HOMER2	protein_coding	GO:0007605|sensory perception of sound; GO:0008277|regulation of G protein-coupled receptor signaling pathway; GO:0035584|calcium-mediated signaling using intracellular calcium source; GO:0048148|behavioral response to cocaine; GO:0048875|chemical homeostasis within a tissue	GO:0005737|cytoplasm; GO:0005829|cytosol; GO:0014069|postsynaptic density; GO:0030054|cell junction; GO:0030425|dendrite; GO:0032426|stereocilium tip; GO:0043025|neuronal cell body; GO:0045177|apical part of cell; GO:0045211|postsynaptic membrane	GO:0003779|actin binding; GO:0019904|protein domain specific binding; GO:0030160|GKAP/Homer scaffold activity; GO:0035254|glutamate receptor binding; GO:0035256|G protein-coupled glutamate receptor binding; GO:0042803|protein homodimerization activity; GO:0046982|protein heterodimerization activity	ko:K15010|HOMER	ko04068|FoxO signaling pathway; ko04724|Glutamatergic synapse	1111	XP_010715755.1	XP_010715755.1 PREDICTED: homer protein homolog 2 isoform X2 [Meleagris gallopavo]	sp|O88801|HOME2_RAT	sp|O88801|HOME2_RAT Homer protein homolog 2 OS=Rattus norvegicus GN=Homer2 PE=1 SV=1	9031.ENSGALP00000009653	homer homolog 2 (Drosophila)	_	_	NOG78582	PF00568.20|WH1|WH1 domain|ENSGALT00000101573|m.5578:1-91;PF08826.7|DMPK_coil|DMPK coiled coil domain like|ENSGALT00000101573|m.5578:272-302
ENSGALG00000006011	6.314742592	12.68889266	-1.00562403	8.15E-21	7.98E-20	down	yes	5.500552941	7.26162218	6.182052654	12.21628075	13.54008709	12.31031015	19	9953043	9974603	+	KIAA0753	protein_coding	GO:0007099|centriole replication; GO:0071539|protein localization to centrosome	GO:0005813|centrosome; GO:0005814|centriole; GO:0005829|cytosol; GO:0034451|centriolar satellite	--	--	--	3178	XP_024997791.1	XP_024997791.1 protein moonraker isoform X5 [Gallus gallus]	sp|Q2KHM9|MOONR_HUMAN	sp|Q2KHM9|MOONR_HUMAN Protein moonraker OS=Homo sapiens GN=KIAA0753 PE=1 SV=3	9031.ENSGALP00000009657	KIAA0753	_	_	NOG74655	PF15718.2|DUF4673|Domain of unknown function (DUF4673)|ENSGALT00000091052|m.14261:2-567;PF15718.2|DUF4673|Domain of unknown function (DUF4673)|ENSGALT00000091052|m.14261:564-884
ENSGALG00000006053	1.703260337	4.288385031	-1.327050327	3.39E-16	2.47E-15	down	yes	1.900387616	1.464820509	1.744572887	3.891837841	4.760110255	4.213206997	15	8308323	8317487	+	SLC2A11	protein_coding	GO:0008645|hexose transmembrane transport	GO:0005634|nucleus; GO:0005886|plasma membrane; GO:0016021|integral component of membrane; GO:0030054|cell junction	GO:0051119|sugar transmembrane transporter activity	ko:K08148|SLC2A11,GLUT11	--	3244	NP_001334638.1	NP_001334638.1 solute carrier family 2, facilitated glucose transporter member 11 [Gallus gallus]	sp|Q9BYW1|GTR11_HUMAN	sp|Q9BYW1|GTR11_HUMAN Solute carrier family 2, facilitated glucose transporter member 11 OS=Homo sapiens GN=SLC2A11 PE=2 SV=1	9031.ENSGALP00000009743	solute carrier family 2 (facilitated glucose transporter), member 11	COG0477	KOG0569	_	PF00083.21|Sugar_tr|Sugar (and other) transporter|ENSGALT00000009757|m.10794:20-471;PF07690.13|MFS_1|Major Facilitator Superfamily|ENSGALT00000009757|m.10794:68-388
ENSGALG00000006076	2.139443836	5.258964054	-1.293555924	2.90E-14	1.83E-13	down	yes	2.066734995	2.452650591	1.898945922	4.600276394	5.848102875	5.328512892	13	14754116	14817923	+	RASGEF1C	protein_coding	GO:0007264|small GTPase mediated signal transduction	GO:0005622|intracellular	GO:0005085|guanyl-nucleotide exchange factor activity	--	--	2473	XP_025010619.1	XP_025010619.1 ras-GEF domain-containing family member 1C isoform X1 [Gallus gallus]	sp|Q8N431|RGF1C_HUMAN	sp|Q8N431|RGF1C_HUMAN Ras-GEF domain-containing family member 1C OS=Homo sapiens GN=RASGEF1C PE=2 SV=2	9031.ENSGALP00000009792	RasGEF domain family, member 1C	_	KOG3541	_	PF00617.16|RasGEF|RasGEF domain|ENSGALT00000009806|m.8932:246-438;PF00618.17|RasGEF_N|RasGEF N-terminal motif|ENSGALT00000009806|m.8932:76-170
ENSGALG00000006091	0.625912979	1.620406722	-1.358330644	4.33E-05	0.000112281	down	yes	0.378489096	0.63430522	0.864944623	1.728754135	1.422065013	1.710401018	8	14942815	14955149	+	ENSGALG00000006091	protein_coding	GO:0010501|RNA secondary structure unwinding; GO:0051321|meiotic cell cycle	GO:0005730|nucleolus; GO:0005737|cytoplasm	GO:0003676|nucleic acid binding; GO:0003724|RNA helicase activity; GO:0005524|ATP binding	ko:K15271|HFM1,MER3	--	1949	XP_019473991.1	XP_019473991.1 PREDICTED: probable ATP-dependent DNA helicase HFM1 isoform X6 [Meleagris gallopavo]	sp|A2RUV5|HFM1_XENTR	sp|A2RUV5|HFM1_XENTR Probable ATP-dependent DNA helicase HFM1 OS=Xenopus tropicalis GN=hfm1 PE=2 SV=1	_	_	_	_	_	PF02889.13|Sec63|Sec63 Brl domain|ENSGALT00000009827|m.7506:160-207
ENSGALG00000006104	0.351757299	1.142492106	-1.671662838	4.87E-05	0.00012518	down	yes	0.298702319	0.4380176	0.318551978	0.977500125	1.015966809	1.434009385	10	12079844	12100380	+	ENSGALG00000006104	protein_coding	--	GO:0031012|extracellular matrix; GO:0043231|intracellular membrane-bounded organelle	GO:0004222|metalloendopeptidase activity; GO:0008270|zinc ion binding	--	--	1764	XP_413844.3	XP_413844.3 ADAMTS-like protein 3 isoform X1 [Gallus gallus]	sp|P82987|ATL3_HUMAN	sp|P82987|ATL3_HUMAN ADAMTS-like protein 3 OS=Homo sapiens GN=ADAMTSL3 PE=1 SV=4	_	_	_	_	_	PF13927.3|Ig_3|Immunoglobulin domain|ENSGALT00000048789|m.5596:258-330;PF13927.3|Ig_3|Immunoglobulin domain|ENSGALT00000048789|m.5596:373-434;PF07679.13|I-set|Immunoglobulin I-set domain|ENSGALT00000048789|m.5596:270-336;PF07679.13|I-set|Immunoglobulin I-set domain|ENSGALT00000048789|m.5596:372-445;PF13895.3|Ig_2|Immunoglobulin domain|ENSGALT00000048789|m.5596:374-435;PF00047.22|ig|Immunoglobulin…
ENSGALG00000006160	60.72593346	27.42534123	1.146514797	1.03E-27	1.47E-26	up	yes	67.40353606	54.43762369	60.33664062	29.68658686	24.10934344	28.48009337	13	15180801	15181724	+	HNRNPA0	protein_coding	GO:0000398|mRNA splicing, via spliceosome; GO:0006397|mRNA processing; GO:0006954|inflammatory response; GO:0016070|RNA metabolic process; GO:0032496|response to lipopolysaccharide; GO:0070935|3'-UTR-mediated mRNA stabilization	GO:0005634|nucleus; GO:0005654|nucleoplasm; GO:1990904|ribonucleoprotein complex	GO:0003723|RNA binding; GO:0017091|AU-rich element binding; GO:0019901|protein kinase binding	ko:K12894|HNRNPA0	--	924	XP_025010791.1	XP_025010791.1 heterogeneous nuclear ribonucleoprotein A0 [Gallus gallus]	sp|Q13151|ROA0_HUMAN	sp|Q13151|ROA0_HUMAN Heterogeneous nuclear ribonucleoprotein A0 OS=Homo sapiens GN=HNRNPA0 PE=1 SV=1	9031.ENSGALP00000009933	heterogeneous nuclear ribonucleoprotein A0	_	KOG0118	_	PF00076.19|RRM_1|RNA recognition motif. (a.k.a. RRM, RBD, or RNP domain)|ENSGALT00000009947|m.8964:9-69;PF00076.19|RRM_1|RNA recognition motif. (a.k.a. RRM, RBD, or RNP domain)|ENSGALT00000009947|m.8964:100-157
ENSGALG00000006172	0.553295394	1.718698433	-1.617722636	1.89E-14	1.20E-13	down	yes	0.675526783	0.511274141	0.473085258	1.618851281	1.947743628	1.589500391	5	12070315	12134884	-	ABCC8	protein_coding	GO:0001678|cellular glucose homeostasis; GO:0007565|female pregnancy; GO:0007613|memory; GO:0008542|visual learning; GO:0009268|response to pH; GO:0010043|response to zinc ion; GO:0010989|negative regulation of low-density lipoprotein particle clearance; GO:0016525|negative regulation of angiogenesis; GO:0032496|response to lipopolysaccharide; GO:0032760|positive regulation of tumor necrosis fact…	GO:0005886|plasma membrane; GO:0008076|voltage-gated potassium channel complex; GO:0008282|inward rectifying potassium channel; GO:0030672|synaptic vesicle membrane; GO:0042383|sarcolemma	GO:0005267|potassium channel activity; GO:0005524|ATP binding; GO:0008281|sulfonylurea receptor activity; GO:0019905|syntaxin binding; GO:0042626|ATPase-coupled transmembrane transporter activity; GO:0044325|ion channel binding	ko:K05032|ABCC8,SUR1	ko02010|ABC transporters; ko04911|Insulin secretion; ko04930|Type II diabetes mellitus	4836	XP_421005.2	XP_421005.2 ATP-binding cassette sub-family C member 8 [Gallus gallus]	sp|Q09429|ABCC8_RAT	sp|Q09429|ABCC8_RAT ATP-binding cassette sub-family C member 8 OS=Rattus norvegicus GN=Abcc8 PE=1 SV=4	9031.ENSGALP00000009950	ATP-binding cassette, sub-family C (CFTR/MRP), member 8	COG1132	KOG0054	_	PF00664.20|ABC_membrane|ABC transporter transmembrane region|ENSGALT00000009964|m.2521:319-606;PF00664.20|ABC_membrane|ABC transporter transmembrane region|ENSGALT00000009964|m.2521:1028-1306;PF00005.24|ABC_tran|ABC transporter|ENSGALT00000009964|m.2521:709-870;PF00005.24|ABC_tran|ABC transporter|ENSGALT00000009964|m.2521:1375-1523
ENSGALG00000006202	1.274432639	2.612505524	-1.02981458	9.18E-08	3.28E-07	down	yes	1.264734931	1.240951945	1.317611042	2.71444659	2.714309966	2.408760016	14	7361816	7370915	-	SCNN1B	protein_coding	GO:0035725|sodium ion transmembrane transport; GO:0050891|multicellular organismal water homeostasis; GO:0055078|sodium ion homeostasis	GO:0005887|integral component of plasma membrane; GO:0009897|external side of plasma membrane; GO:0016324|apical plasma membrane; GO:0030659|cytoplasmic vesicle membrane; GO:0034706|sodium channel complex; GO:0070062|extracellular exosome	GO:0015280|ligand-gated sodium channel activity; GO:0050699|WW domain binding	ko:K04825|SCNN1B	ko04742|Taste transduction; ko04960|Aldosterone-regulated sodium reabsorption	2833	XP_015149983.1	XP_015149983.1 amiloride-sensitive sodium channel subunit beta isoform X2 [Gallus gallus]	sp|K7FQW8|SCNNB_PELSI	sp|K7FQW8|SCNNB_PELSI Amiloride-sensitive sodium channel subunit beta OS=Pelodiscus sinensis GN=SCNN1B PE=3 SV=1	9031.ENSGALP00000009996	sodium channel, nonvoltage-gated 1, beta (Liddle syndrome)	_	KOG4294	_	PF00858.21|ASC|Amiloride-sensitive sodium channel|ENSGALT00000010010|m.9629:29-557
ENSGALG00000006211	6.238331679	2.698378111	1.206041873	1.43E-19	1.31E-18	up	yes	6.163803918	6.190988595	6.360202525	2.247529074	2.904170452	2.943434808	20	10015064	10033228	-	BCL2L1	protein_coding	GO:0000910|cytokinesis; GO:0001541|ovarian follicle development; GO:0001836|release of cytochrome c from mitochondria; GO:0007093|mitotic cell cycle checkpoint; GO:0007281|germ cell development; GO:0007283|spermatogenesis; GO:0008283|cell population proliferation; GO:0008284|positive regulation of cell population proliferation; GO:0008584|male gonad development; GO:0008630|intrinsic apoptotic sig…	GO:0005741|mitochondrial outer membrane; GO:0005759|mitochondrial matrix; GO:0005783|endoplasmic reticulum; GO:0005813|centrosome; GO:0005829|cytosol; GO:0016021|integral component of membrane; GO:0030054|cell junction; GO:0030672|synaptic vesicle membrane; GO:0031965|nuclear membrane; GO:0097136|Bcl-2 family protein complex	GO:0019901|protein kinase binding; GO:0042803|protein homodimerization activity; GO:0046982|protein heterodimerization activity; GO:0051434|BH3 domain binding	ko:K04570|BCL2L1,bcl-xL	ko01521|EGFR tyrosine kinase inhibitor resistance; ko01524|Platinum drug resistance; ko04014|Ras signaling pathway; ko04064|NF-kappa B signaling pathway; ko04137|Mitophagy - animal; ko04140|Autophagy - animal; ko04151|PI3K-Akt signaling pathway; ko04210|Apoptosis; ko04215|Apoptosis - multiple species; ko04621|NOD-like receptor signaling pathway; ko04630|Jak-STAT signaling pathway; ko05014|Amyotro…	2416	NP_001020475.1	NP_001020475.1 bcl-2-like protein 1 [Gallus gallus]	sp|Q07816|B2CL1_CHICK	sp|Q07816|B2CL1_CHICK Bcl-2-like protein 1 OS=Gallus gallus GN=BCL2L1 PE=2 SV=2	9031.ENSGALP00000010059	Bcl-2-like protein 1 (Bcl2-L-1)(Apoptosis regulator Bcl-X); Dominant regulator of apoptotic [...]	_	KOG4728	_	PF00452.16|Bcl-2|Apoptosis regulator proteins, Bcl-2 family|ENSGALT00000078202|m.3402:86-184;PF02180.14|BH4|Bcl-2 homology region 4|ENSGALT00000078202|m.3402:1-25
ENSGALG00000006221	7.942208353	2.613673263	1.599767491	8.36E-69	5.32E-67	up	yes	8.544684074	7.472255794	7.809685191	2.480006037	2.55933284	2.801680912	9	5010321	5043013	-	KIF1A	protein_coding	GO:0008089|anterograde axonal transport; GO:0022027|interkinetic nuclear migration; GO:0098840|protein transport along microtubule	GO:0005829|cytosol; GO:0005871|kinesin complex; GO:0005874|microtubule; GO:0008021|synaptic vesicle; GO:0030425|dendrite; GO:0043025|neuronal cell body; GO:0098794|postsynapse; GO:1904115|axon cytoplasm	GO:0003774|motor activity; GO:0003777|microtubule motor activity; GO:0005524|ATP binding; GO:0008017|microtubule binding; GO:0016887|ATPase activity; GO:0042802|identical protein binding; GO:0042803|protein homodimerization activity	ko:K10392|KIF1	--	7776	XP_025009324.1	XP_025009324.1 kinesin-like protein KIF1A isoform X14 [Gallus gallus]	sp|Q12756|KIF1A_HUMAN	sp|Q12756|KIF1A_HUMAN Kinesin-like protein KIF1A OS=Homo sapiens GN=KIF1A PE=1 SV=2	13616.ENSMODP00000034712	kinesin family member 1A	COG5059	KOG0245	_	PF00225.20|Kinesin|Kinesin motor domain|ENSGALT00000093733|m.8547:11-354;PF16183.2|Kinesin_assoc|Kinesin-associated|ENSGALT00000093733|m.8547:358-524;PF12473.5|DUF3694|Kinesin protein|ENSGALT00000093733|m.8547:1244-1406;PF16796.2|Microtub_bd|Microtubule binding|ENSGALT00000093733|m.8547:6-158;PF12423.5|KIF1B|Kinesin protein 1B|ENSGALT00000093733|m.8547:814-861;PF00169.26|PH|PH domain|ENSGALT00000…
ENSGALG00000006241	0.795579332	0.202827274	1.920343621	0.000292222	0.000668229	up	yes	0.926663023	0.773795429	0.686279543	0.242057373	0.040721315	0.325703135	9	24085087	24091634	-	ENSGALG00000006241	protein_coding	GO:0007017|microtubule-based process	GO:0005634|nucleus; GO:0005737|cytoplasm; GO:0005874|microtubule; GO:0015630|microtubule cytoskeleton; GO:0036064|ciliary basal body	GO:0003924|GTPase activity; GO:0005200|structural constituent of cytoskeleton; GO:0005525|GTP binding	ko:K07374|TUBA	ko04145|Phagosome; ko04210|Apoptosis; ko04530|Tight junction; ko04540|Gap junction; ko05130|Pathogenic Escherichia coli infection	2047	XP_422851.1	XP_422851.1 tubulin alpha-3 chain [Gallus gallus]	sp|Q13748|TBA3C_HUMAN	sp|Q13748|TBA3C_HUMAN Tubulin alpha-3C/D chain OS=Homo sapiens GN=TUBA3C PE=1 SV=3	9031.ENSGALP00000016978	Tubulin alpha-1 chain Fragment ; Tubulin is the major constituent of microtubules. It binds [...]	COG5023	KOG1376	_	PF00091.22|Tubulin|Tubulin/FtsZ family, GTPase domain|ENSGALT00000010094|m.9412:3-213;PF03953.14|Tubulin_C|Tubulin C-terminal domain|ENSGALT00000010094|m.9412:263-391
ENSGALG00000006270	3.432797046	7.842343131	-1.189542081	1.31E-17	1.05E-16	down	yes	3.670254356	3.447886905	3.180249877	8.637125538	7.548175352	7.341728503	14	7379189	7388599	-	SCNN1G	protein_coding	GO:0035725|sodium ion transmembrane transport; GO:0050891|multicellular organismal water homeostasis; GO:0055078|sodium ion homeostasis	GO:0005654|nucleoplasm; GO:0005730|nucleolus; GO:0005887|integral component of plasma membrane; GO:0009897|external side of plasma membrane; GO:0016324|apical plasma membrane; GO:0034706|sodium channel complex; GO:0070062|extracellular exosome	GO:0015280|ligand-gated sodium channel activity; GO:0050699|WW domain binding	ko:K04827|SCNN1G	ko04742|Taste transduction; ko04960|Aldosterone-regulated sodium reabsorption	2297	XP_015149986.1	XP_015149986.1 amiloride-sensitive sodium channel subunit gamma [Gallus gallus]	sp|K7FSQ4|SCNNG_PELSI	sp|K7FSQ4|SCNNG_PELSI Amiloride-sensitive sodium channel subunit gamma OS=Pelodiscus sinensis GN=SCNN1G PE=3 SV=1	9031.ENSGALP00000010120	sodium channel, nonvoltage-gated 1, gamma	_	KOG4294	_	PF00858.21|ASC|Amiloride-sensitive sodium channel|ENSGALT00000047552|m.9630:31-549
ENSGALG00000006300	896.1057299	331.2565367	1.435692588	1.76E-104	2.42E-102	up	yes	987.6201573	849.4656684	851.2313641	325.1916014	337.3711273	331.2068813	5	12754029	12780561	+	LDHA	protein_coding	GO:0005975|carbohydrate metabolic process; GO:0006090|pyruvate metabolic process	GO:0005829|cytosol	GO:0004459|L-lactate dehydrogenase activity	ko:K00016|LDH,ldh	ko00010|Glycolysis / Gluconeogenesis; ko00270|Cysteine and methionine metabolism; ko00620|Pyruvate metabolism; ko00640|Propanoate metabolism; ko01100|Metabolic pathways; ko01110|Biosynthesis of secondary metabolites; ko01120|Microbial metabolism in diverse environments; ko01130|Biosynthesis of antibiotics; ko04922|Glucagon signaling pathway	1786	XP_015142066.1	XP_015142066.1 L-lactate dehydrogenase A chain isoform X1 [Gallus gallus]	sp|P00340|LDHA_CHICK	sp|P00340|LDHA_CHICK L-lactate dehydrogenase A chain OS=Gallus gallus GN=LDHA PE=1 SV=3	9031.ENSGALP00000010167	L-lactate dehydrogenase A chain (LDH-A)(EC 1.1.1.27)	COG0039	KOG1495	_	PF00056.20|Ldh_1_N|lactate/malate dehydrogenase, NAD binding domain|ENSGALT00000039415|m.2542:76-214;PF02866.15|Ldh_1_C|lactate/malate dehydrogenase, alpha/beta C-terminal domain|ENSGALT00000039415|m.2542:218-378
ENSGALG00000006306	0.313125049	0.857327378	-1.424484057	0.004534557	0.008565118	down	yes	0.218069691	0.139902776	0.58140268	0.727985358	1.164317838	0.679678939	12	11080285	11103940	-	UROC1	protein_coding	GO:0006548|histidine catabolic process; GO:0019556|histidine catabolic process to glutamate and formamide; GO:0019557|histidine catabolic process to glutamate and formate	GO:0005829|cytosol	GO:0016153|urocanate hydratase activity	ko:K01712|hutU,UROC1	ko00340|Histidine metabolism; ko01100|Metabolic pathways	1933	XP_015148842.1	XP_015148842.1 urocanate hydratase isoform X1 [Gallus gallus]	sp|Q8VC12|HUTU_MOUSE	sp|Q8VC12|HUTU_MOUSE Urocanate hydratase OS=Mus musculus GN=Uroc1 PE=1 SV=2	9031.ENSGALP00000010182	urocanase domain containing 1	COG2987	_	_	PF01175.15|Urocanase|Urocanase|ENSGALT00000010196|m.7729:16-526
ENSGALG00000006318	0.521876903	1.670885899	-1.660057501	4.35E-09	1.77E-08	down	yes	0.439441172	0.552340541	0.573848997	1.881214532	1.597280659	1.534162506	14	7710463	7723251	+	IL21R	protein_coding	GO:0030101|natural killer cell activation	GO:0016021|integral component of membrane	GO:0001532|interleukin-21 receptor activity	ko:K05075|IL21R,CD360	ko04060|Cytokine-cytokine receptor interaction; ko04630|Jak-STAT signaling pathway; ko04659|Th17 cell differentiation; ko05321|Inflammatory bowel disease (IBD)	2456	XP_025010868.1	XP_025010868.1 interleukin-21 receptor isoform X1 [Gallus gallus]	sp|Q9HBE5|IL21R_HUMAN	sp|Q9HBE5|IL21R_HUMAN Interleukin-21 receptor OS=Homo sapiens GN=IL21R PE=1 SV=1	9031.ENSGALP00000010200	interleukin 21 receptor	_	_	NOG40447	_
ENSGALG00000006320	0.569889361	5.416219111	-3.226097729	1.01E-47	3.42E-46	down	yes	0.544916839	0.677469847	0.487281399	5.748057203	5.219153402	5.281446729	15	8345049	8354558	+	ENSGALG00000006320	protein_coding	GO:0008645|hexose transmembrane transport	GO:0005634|nucleus; GO:0005886|plasma membrane; GO:0016021|integral component of membrane; GO:0030054|cell junction	GO:0051119|sugar transmembrane transporter activity	--	--	2224	XP_004934389.1	XP_004934389.1 solute carrier family 2, facilitated glucose transporter member 11 [Gallus gallus]	sp|Q9BYW1|GTR11_HUMAN	sp|Q9BYW1|GTR11_HUMAN Solute carrier family 2, facilitated glucose transporter member 11 OS=Homo sapiens GN=SLC2A11 PE=2 SV=1	9031.ENSGALP00000010202	hypothetical protein LOC769577	COG0477	KOG0569	_	PF00083.21|Sugar_tr|Sugar (and other) transporter|ENSGALT00000047153|m.10798:40-493;PF07690.13|MFS_1|Major Facilitator Superfamily|ENSGALT00000047153|m.10798:73-408
ENSGALG00000006376	0.102646199	0.414291006	-1.913255459	0.000232165	0.000538641	down	yes	0.169623055	0.067836966	0.070478576	0.609032502	0.335426492	0.298414024	10	12525266	12542521	+	TMC3	protein_coding	GO:0006811|ion transport	GO:0016021|integral component of membrane	--	--	--	3417	NP_001005820.1	NP_001005820.1 transmembrane channel-like protein 3 [Gallus gallus]	sp|Q5YCC7|TMC3_CHICK	sp|Q5YCC7|TMC3_CHICK Transmembrane channel-like protein 3 OS=Gallus gallus GN=Tmc3 PE=2 SV=1	9031.ENSGALP00000010288	transmembrane channel-like 3	_	_	NOG78939	PF07810.10|TMC|TMC domain|ENSGALT00000010302|m.5603:499-614
ENSGALG00000006399	60.31351471	22.05437646	1.451001511	7.57E-60	3.73E-58	up	yes	63.34771387	59.86691671	57.72591356	21.28571853	24.01963756	20.8577733	10	12666066	12667133	-	TLNRD1	protein_coding	--	--	GO:0003779|actin binding	--	--	1068	XP_003209561.1	XP_003209561.1 PREDICTED: mesoderm development candidate 1 [Meleagris gallopavo]	sp|Q9ERE8|TLRN1_MOUSE	sp|Q9ERE8|TLRN1_MOUSE Talin rod domain-containing protein 1 OS=Mus musculus GN=Tlnrd1 PE=1 SV=1	9031.ENSGALP00000010316	mesoderm development candidate 1	_	KOG4261	_	_
ENSGALG00000006413	1.648844905	7.303818767	-2.140445871	3.99E-55	1.67E-53	down	yes	1.836557352	1.602602538	1.507374825	6.523849038	8.230281111	7.157326153	10	12689664	12736649	-	CEMIP	protein_coding	GO:0007605|sensory perception of sound; GO:0010800|positive regulation of peptidyl-threonine phosphorylation; GO:0030213|hyaluronan biosynthetic process; GO:0030214|hyaluronan catabolic process; GO:0030335|positive regulation of cell migration; GO:0051281|positive regulation of release of sequestered calcium ion into cytosol; GO:0090314|positive regulation of protein targeting to membrane; GO:190…	GO:0005576|extracellular region; GO:0005634|nucleus; GO:0005737|cytoplasm; GO:0005783|endoplasmic reticulum; GO:0005886|plasma membrane; GO:0005905|clathrin-coated pit; GO:0030665|clathrin-coated vesicle membrane; GO:0045334|clathrin-coated endocytic vesicle	GO:0004415|hyalurononglucosaminidase activity; GO:0005540|hyaluronic acid binding; GO:0032050|clathrin heavy chain binding; GO:0046923|ER retention sequence binding	ko:K19031|CEMIP,KIAA1199	--	4074	XP_004943891.1	XP_004943891.1 cell migration-inducing and hyaluronan-binding protein isoform X1 [Gallus gallus]	sp|Q8WUJ3|CEMIP_HUMAN	sp|Q8WUJ3|CEMIP_HUMAN Cell migration-inducing and hyaluronan-binding protein OS=Homo sapiens GN=CEMIP PE=1 SV=2	9031.ENSGALP00000010338	KIAA1199	_	_	NOG81482	PF15711.2|ILEI|Interleukin-like EMT inducer|ENSGALT00000010352|m.5610:180-270;PF15711.2|ILEI|Interleukin-like EMT inducer|ENSGALT00000010352|m.5610:1241-1326;PF10162.6|G8|G8 domain|ENSGALT00000010352|m.5610:44-158;PF13330.3|Mucin2_WxxW|Mucin-2 protein WxxW repeating region|ENSGALT00000010352|m.5610:317-399;PF13330.3|Mucin2_WxxW|Mucin-2 protein WxxW repeating region|ENSGALT00000010352|m.5610:441-5…
ENSGALG00000006436	0.918166527	0.251705754	1.826438026	6.74E-05	0.000169554	up	yes	0.871791679	0.7670381	1.115669801	0.222987545	0.220665871	0.311463846	9	4800305	4802155	-	AQP12A	protein_coding	--	GO:0005737|cytoplasm; GO:0016021|integral component of membrane	GO:0005215|transporter activity	ko:K09871|AQP12	--	1511	NP_001103149.1	NP_001103149.1 aquaporin 12A precursor [Gallus gallus]	sp|Q8CHJ2|AQP12_MOUSE	sp|Q8CHJ2|AQP12_MOUSE Aquaporin-12 OS=Mus musculus GN=Aqp12 PE=1 SV=1	9031.ENSGALP00000010373	aquaporin 12	_	_	NOG46671	PF00230.17|MIP|Major intrinsic protein|ENSGALT00000010387|m.8461:79-249
ENSGALG00000006460	0.23311384	1.264469773	-2.390193225	1.15E-11	5.88E-11	down	yes	0.179343394	0.32873683	0.191261297	1.538080993	1.120688577	1.13463975	20	10075293	10086559	+	TTLL9	protein_coding	GO:0006464|cellular protein modification process	GO:0005737|cytoplasm; GO:0005874|microtubule; GO:0005929|cilium	GO:0005524|ATP binding; GO:0016874|ligase activity	ko:K16603|TTLL9	--	2272	XP_015151942.1	XP_015151942.1 probable tubulin polyglutamylase TTLL9 isoform X3 [Gallus gallus]	sp|Q3SZH6|TTLL9_BOVIN	sp|Q3SZH6|TTLL9_BOVIN Probable tubulin polyglutamylase TTLL9 OS=Bos taurus GN=TTLL9 PE=2 SV=1	_	_	_	_	_	PF03133.12|TTL|Tubulin-tyrosine ligase family|ENSGALT00000094172|m.3427:1-218
ENSGALG00000006491	0.024130639	0.264195331	-3.006064694	0.000196853	0.000461859	down	yes	0	0.072391916	0	0.309488721	0.299375429	0.183721842	6	20474784	20483465	-	ANKRD1	protein_coding	GO:0006357|regulation of transcription by RNA polymerase II; GO:0007519|skeletal muscle tissue development; GO:0009791|post-embryonic development; GO:0010628|positive regulation of gene expression; GO:0010629|negative regulation of gene expression; GO:0014866|skeletal myofibril assembly; GO:0035914|skeletal muscle cell differentiation; GO:0043066|negative regulation of apoptotic process; GO:00454…	GO:0005623|cell; GO:0005634|nucleus; GO:0005737|cytoplasm; GO:0031674|I band	GO:0003712|transcription coregulator activity; GO:0031432|titin binding; GO:0061629|RNA polymerase II-specific DNA-binding transcription factor binding	ko:K21433|--	--	3202	NP_989736.1	NP_989736.1 ankyrin repeat domain-containing protein 1 [Gallus gallus]	sp|Q7ZT11|ANKR1_CHICK	sp|Q7ZT11|ANKR1_CHICK Ankyrin repeat domain-containing protein 1 OS=Gallus gallus GN=ANKRD1 PE=2 SV=1	9031.ENSGALP00000010477	Ankyrin repeat domain-containing protein 1 (Cardiac ankyrin repeat protein); May act as a nu [...]	COG0666	KOG0504	_	PF12796.4|Ank_2|Ankyrin repeats (3 copies)|ENSGALT00000010491|m.4887:126-183;PF12796.4|Ank_2|Ankyrin repeats (3 copies)|ENSGALT00000010491|m.4887:125-216;PF12796.4|Ank_2|Ankyrin repeats (3 copies)|ENSGALT00000010491|m.4887:186-249;PF12796.4|Ank_2|Ankyrin repeats (3 copies)|ENSGALT00000010491|m.4887:220-282;PF13857.3|Ank_5|Ankyrin repeats (many copies)|ENSGALT00000010491|m.4887:188-217;PF13857.3|A…
ENSGALG00000006508	0.672011101	0.168038912	1.937602632	1.31E-06	4.12E-06	up	yes	0.727734701	0.840097934	0.448200668	0.227142712	0.104103809	0.172870214	4	4750152	4964186	-	FGF13	protein_coding	GO:0000165|MAPK cascade; GO:0001764|neuron migration; GO:0006814|sodium ion transport; GO:0007026|negative regulation of microtubule depolymerization; GO:0007612|learning; GO:0007613|memory; GO:0021766|hippocampus development; GO:0021795|cerebral cortex cell migration; GO:0045200|establishment of neuroblast polarity; GO:0046785|microtubule polymerization; GO:0048671|negative regulation of collate…	GO:0005576|extracellular region; GO:0005634|nucleus; GO:0005737|cytoplasm; GO:0005829|cytosol; GO:0005874|microtubule; GO:0005886|plasma membrane; GO:0014704|intercalated disc; GO:0016328|lateral plasma membrane; GO:0030175|filopodium; GO:0030424|axon; GO:0030425|dendrite; GO:0030426|growth cone; GO:0043005|neuron projection	GO:0008017|microtubule binding; GO:0008083|growth factor activity; GO:0017080|sodium channel regulator activity; GO:0030295|protein kinase activator activity; GO:0044325|ion channel binding; GO:0048487|beta-tubulin binding	ko:K04358|FGF	ko04010|MAPK signaling pathway; ko04014|Ras signaling pathway; ko04015|Rap1 signaling pathway; ko04151|PI3K-Akt signaling pathway; ko04810|Regulation of actin cytoskeleton; ko05200|Pathways in cancer; ko05218|Melanoma; ko05224|Breast cancer	2572	XP_002190404.1	XP_002190404.1 PREDICTED: fibroblast growth factor 13 isoform X1 [Taeniopygia guttata]	sp|P70377|FGF13_MOUSE	sp|P70377|FGF13_MOUSE Fibroblast growth factor 13 OS=Mus musculus GN=Fgf13 PE=1 SV=2	9031.ENSGALP00000010505	fibroblast growth factor 13	_	KOG3885	_	PF00167.15|FGF|Fibroblast growth factor|ENSGALT00000010519|m.16300:71-195
ENSGALG00000006512	946.9767341	410.5509954	1.205747642	1.07E-75	7.75E-74	up	yes	969.6520777	917.2793101	953.9988144	398.1365223	451.5041248	382.0123391	24	3102875	3110564	+	HSPA8	protein_coding	GO:0006351|transcription, DNA-templated; GO:0006397|mRNA processing; GO:0008380|RNA splicing; GO:0045892|negative regulation of transcription, DNA-templated	GO:0000974|Prp19 complex; GO:0005634|nucleus; GO:0005681|spliceosomal complex; GO:0005730|nucleolus; GO:0005886|plasma membrane; GO:0042470|melanosome; GO:1990904|ribonucleoprotein complex	GO:0005524|ATP binding	ko:K03283|HSPA1_8	ko03040|Spliceosome; ko04010|MAPK signaling pathway; ko04141|Protein processing in endoplasmic reticulum; ko04144|Endocytosis; ko04213|Longevity regulating pathway - multiple species; ko04612|Antigen processing and presentation; ko04915|Estrogen signaling pathway; ko05134|Legionellosis; ko05145|Toxoplasmosis; ko05162|Measles; ko05164|Influenza A; ko05169|Epstein-Barr virus infection	2880	EOA96319.1	EOA96319.1 Heat shock cognate 71 kDa protein, partial [Anas platyrhynchos]	sp|P19120|HSP7C_BOVIN	sp|P19120|HSP7C_BOVIN Heat shock cognate 71 kDa protein OS=Bos taurus GN=HSPA8 PE=1 SV=2	9031.ENSGALP00000040138	Heat shock cognate 71 kDa protein (Heat shock 70 kDa protein 8); Chaperone. May play a role [...]	COG0443	KOG0101	_	PF00012.17|HSP70|Hsp70 protein|ENSGALT00000060234|m.6167:7-613;PF06723.10|MreB_Mbl|MreB/Mbl protein|ENSGALT00000060234|m.6167:138-375
ENSGALG00000006520	0.145558797	0.617028431	-2.011070881	1.49E-10	6.94E-10	down	yes	0.124250505	0.136650867	0.175775018	0.691034048	0.572137225	0.587914021	14	7970779	8020491	-	MYH11	protein_coding	GO:0006939|smooth muscle contraction; GO:0030239|myofibril assembly; GO:0030241|skeletal muscle myosin thick filament assembly; GO:0048251|elastic fiber assembly; GO:0048739|cardiac muscle fiber development	GO:0005859|muscle myosin complex; GO:0030016|myofibril; GO:0032982|myosin filament	GO:0000146|microfilament motor activity; GO:0000287|magnesium ion binding; GO:0003779|actin binding; GO:0005516|calmodulin binding; GO:0005524|ATP binding; GO:0008307|structural constituent of muscle; GO:0030898|actin-dependent ATPase activity; GO:0032027|myosin light chain binding; GO:0043531|ADP binding; GO:0045159|myosin II binding; GO:0046982|protein heterodimerization activity; GO:0051015|ac…	ko:K10352|MYH	ko04530|Tight junction	5937	P10587.4	P10587.4 RecName: Full=Myosin-11; AltName: Full=Myosin heavy chain 11; AltName: Full=Myosin heavy chain, gizzard smooth muscle	sp|P10587|MYH11_CHICK	sp|P10587|MYH11_CHICK Myosin-11 OS=Gallus gallus GN=MYH11 PE=1 SV=4	9031.ENSGALP00000032964	Myosin-11 (Myosin heavy chain 11)(Myosin heavy chain, gizzard smooth muscle); Muscle contraction	COG5022	KOG0161	_	PF01576.16|Myosin_tail_1|Myosin tail|ENSGALT00000082579|m.9671:854-1933;PF00063.18|Myosin_head|Myosin head (motor domain)|ENSGALT00000082579|m.9671:86-777;PF02736.16|Myosin_N|Myosin N-terminal SH3-like domain|ENSGALT00000082579|m.9671:32-72
ENSGALG00000006521	0.432870483	1.683055588	-1.93467259	6.04E-11	2.92E-10	down	yes	0.283031813	0.680201726	0.335377911	1.5318685	1.890509245	1.626789019	5	13772652	13806760	+	TRPM5	protein_coding	GO:0050909|sensory perception of taste; GO:0070588|calcium ion transmembrane transport	GO:0005886|plasma membrane; GO:0016021|integral component of membrane; GO:0030425|dendrite; GO:0043025|neuronal cell body	GO:0005216|ion channel activity; GO:0005227|calcium activated cation channel activity; GO:0005244|voltage-gated ion channel activity; GO:0005267|potassium channel activity; GO:0005272|sodium channel activity	ko:K04980|TRPM5	ko04742|Taste transduction	3351	XP_003641369.2	XP_003641369.2 transient receptor potential cation channel subfamily M member 5 [Gallus gallus]	sp|Q9NZQ8|TRPM5_HUMAN	sp|Q9NZQ8|TRPM5_HUMAN Transient receptor potential cation channel subfamily M member 5 OS=Homo sapiens GN=TRPM5 PE=2 SV=1	9031.ENSGALP00000010522	annotation not avaliable	_	KOG3614	_	PF00520.28|Ion_trans|Ion transport protein|ENSGALT00000010536|m.2574:717-963
ENSGALG00000006522	2.095754377	10.26763597	-2.287099389	3.52E-35	7.08E-34	down	yes	2.774893918	1.520069552	1.992299661	10.78563697	10.73492876	9.282342186	20	10105874	10112326	+	HCK	protein_coding	GO:0002522|leukocyte migration involved in immune response; GO:0002758|innate immune response-activating signal transduction; GO:0006468|protein phosphorylation; GO:0006954|inflammatory response; GO:0007155|cell adhesion; GO:0007169|transmembrane receptor protein tyrosine kinase signaling pathway; GO:0007229|integrin-mediated signaling pathway; GO:0007498|mesoderm development; GO:0008284|positive…	GO:0005654|nucleoplasm; GO:0005764|lysosome; GO:0005794|Golgi apparatus; GO:0005829|cytosol; GO:0005856|cytoskeleton; GO:0005886|plasma membrane; GO:0005901|caveola; GO:0005925|focal adhesion; GO:0030133|transport vesicle; GO:0031234|extrinsic component of cytoplasmic side of plasma membrane; GO:0042995|cell projection	GO:0001784|phosphotyrosine residue binding; GO:0004713|protein tyrosine kinase activity; GO:0004715|non-membrane spanning protein tyrosine kinase activity; GO:0005102|signaling receptor binding; GO:0005524|ATP binding	ko:K08893|HCK	ko04062|Chemokine signaling pathway; ko04666|Fc gamma R-mediated phagocytosis	1545	XP_019477882.1	XP_019477882.1 PREDICTED: tyrosine-protein kinase HCK isoform X1 [Meleagris gallopavo]	sp|P08631|HCK_HUMAN	sp|P08631|HCK_HUMAN Tyrosine-protein kinase HCK OS=Homo sapiens GN=HCK PE=1 SV=5	9031.ENSGALP00000010524	hypothetical LOC431409	COG0515	KOG0197	_	PF07714.14|Pkinase_Tyr|Protein tyrosine kinase|ENSGALT00000098249|m.3440:249-498;PF00069.22|Pkinase|Protein kinase domain|ENSGALT00000098249|m.3440:251-495;PF00017.21|SH2|SH2 domain|ENSGALT00000098249|m.3440:132-214;PF00018.25|SH3_1|SH3 domain|ENSGALT00000098249|m.3440:73-118;PF14604.3|SH3_9|Variant SH3 domain|ENSGALT00000098249|m.3440:73-122;PF07653.14|SH3_2|Variant SH3 domain|ENSGALT00000098249…
ENSGALG00000006532	5.103108574	10.76927648	-1.07598778	1.61E-10	7.49E-10	down	yes	4.882571963	4.847789381	5.578964377	11.88031606	9.695426815	10.73208658	14	8032206	8037255	-	FOPNL	protein_coding	GO:0034453|microtubule anchoring; GO:0060271|cilium assembly	GO:0031514|motile cilium; GO:0034451|centriolar satellite; GO:0036064|ciliary basal body	--	ko:K16535|FOPNL,FOR20	--	1036	NP_001006170.1	NP_001006170.1 lisH domain-containing protein FOPNL [Gallus gallus]	sp|Q5ZJ24|FOPNL_CHICK	sp|Q5ZJ24|FOPNL_CHICK LisH domain-containing protein FOPNL OS=Gallus gallus GN=FOPNL PE=2 SV=1	9031.ENSGALP00000010542	LisH domain-containing protein C16orf63 homolog	_	_	NOG41150	PF09398.7|FOP_dimer|FOP N terminal dimerisation domain|ENSGALT00000010556|m.9672:61-131
ENSGALG00000006558	2.446174511	11.0452898	-2.170251871	8.32E-70	5.40E-68	down	yes	2.101492853	2.542973384	2.694057295	10.66174194	11.69667299	10.77745448	2	9627521	9652688	+	WDR60	protein_coding	GO:0007018|microtubule-based movement; GO:0035735|intraciliary transport involved in cilium assembly; GO:0048704|embryonic skeletal system morphogenesis; GO:0060271|cilium assembly	GO:0000242|pericentriolar material; GO:0005615|extracellular space; GO:0005868|cytoplasmic dynein complex; GO:0005929|cilium; GO:0070062|extracellular exosome; GO:0097542|ciliary tip; GO:0097546|ciliary base	GO:0045503|dynein light chain binding; GO:0045504|dynein heavy chain binding	--	--	3084	XP_015137633.1	XP_015137633.1 WD repeat-containing protein 60 isoform X3 [Gallus gallus]	sp|Q8WVS4|WDR60_HUMAN	sp|Q8WVS4|WDR60_HUMAN WD repeat-containing protein 60 OS=Homo sapiens GN=WDR60 PE=1 SV=3	9031.ENSGALP00000010575	WD repeat domain 60	_	KOG1587	_	PF00400.29|WD40|WD domain, G-beta repeat|ENSGALT00000010589|m.14780:661-696
ENSGALG00000006563	3.010313982	12.97723613	-2.104323996	2.70E-77	2.07E-75	down	yes	3.249753446	2.933640442	2.847548059	12.64783861	13.35784721	12.92602257	1	8841295	8982974	+	SEMA3D	protein_coding	GO:0007399|nervous system development; GO:0030154|cell differentiation; GO:0050919|negative chemotaxis	GO:0005615|extracellular space	GO:0038191|neuropilin binding	ko:K06840|SEMA3	ko04360|Axon guidance	2708	OPJ77821.1	OPJ77821.1 semaphorin-3D isoform B [Patagioenas fasciata monilis]	sp|Q90663|SEM3D_CHICK	sp|Q90663|SEM3D_CHICK Semaphorin-3D OS=Gallus gallus GN=SEMA3D PE=2 SV=1	9031.ENSGALP00000010582	Semaphorin-3D Precursor (Collapsin-2)(COLL-2); Induces the collapse and paralysis of neurona [...]	_	KOG3611	_	PF01403.16|Sema|Sema domain|ENSGALT00000010596|m.359:60-500
ENSGALG00000006597	2.775021259	5.994569313	-1.10837243	2.07E-06	6.37E-06	down	yes	1.700905332	2.765320375	3.85883807	5.619046815	6.653898656	5.710762467	9	4285878	4290793	+	DZIP1L	protein_coding	GO:0032880|regulation of protein localization; GO:0060271|cilium assembly	GO:0005814|centriole; GO:0036064|ciliary basal body	GO:0003676|nucleic acid binding; GO:0046872|metal ion binding	ko:K16470|DZIP1	--	1425	XP_422684.3	XP_422684.3 zinc finger protein DZIP1L isoform X1 [Gallus gallus]	sp|Q8IYY4|DZI1L_HUMAN	sp|Q8IYY4|DZI1L_HUMAN Zinc finger protein DZIP1L OS=Homo sapiens GN=DZIP1L PE=1 SV=2	9031.ENSGALP00000010634	hypothetical LOC424872	_	_	NOG79110	PF13815.3|Dzip-like_N|Iguana/Dzip1-like DAZ-interacting protein N-terminal|ENSGALT00000041193|m.8406:21-141
ENSGALG00000006647	5.421286104	13.67343165	-1.33306432	3.61E-18	3.02E-17	down	yes	6.538496757	4.063690765	5.661670789	13.75751325	11.78830266	15.47447903	5	14360355	14381768	+	DUSP8	protein_coding	GO:0000188|inactivation of MAPK activity; GO:0016311|dephosphorylation	GO:0005634|nucleus; GO:0005737|cytoplasm	GO:0004725|protein tyrosine phosphatase activity; GO:0016791|phosphatase activity; GO:0017017|MAP kinase tyrosine/serine/threonine phosphatase activity	ko:K04459|DUSP,MKP	ko04010|MAPK signaling pathway	2063	XP_001232893.1	XP_001232893.1 dual specificity protein phosphatase 8 isoform X1 [Gallus gallus]	sp|Q13202|DUS8_HUMAN	sp|Q13202|DUS8_HUMAN Dual specificity protein phosphatase 8 OS=Homo sapiens GN=DUSP8 PE=1 SV=2	9031.ENSGALP00000010737	dual specificity phosphatase 8	COG2453	KOG1716	_	PF00782.17|DSPc|Dual specificity phosphatase, catalytic domain|ENSGALT00000010751|m.2604:168-298;PF00581.17|Rhodanese|Rhodanese-like domain|ENSGALT00000010751|m.2604:14-131
ENSGALG00000006670	1.92293118	5.344876916	-1.470063142	3.71E-19	3.32E-18	down	yes	1.931809477	2.110153474	1.72683059	5.575900708	5.800342337	4.658387704	6	20695689	20699934	-	PPP1R3C	protein_coding	GO:0005977|glycogen metabolic process; GO:0005978|glycogen biosynthetic process; GO:0006605|protein targeting	GO:0005622|intracellular	GO:0019888|protein phosphatase regulator activity; GO:0019903|protein phosphatase binding	ko:K07189|PPP1R3	ko04910|Insulin signaling pathway; ko04931|Insulin resistance	2673	XP_423102.2	XP_423102.2 protein phosphatase 1 regulatory subunit 3C [Gallus gallus]	sp|Q7TMB3|PPR3C_MOUSE	sp|Q7TMB3|PPR3C_MOUSE Protein phosphatase 1 regulatory subunit 3C OS=Mus musculus GN=Ppp1r3c PE=1 SV=1	9031.ENSGALP00000010774	protein phosphatase 1, regulatory (inhibitor) subunit 3C	_	KOG3986	_	PF03370.10|CBM_21|Carbohydrate/starch-binding module (family 21)|ENSGALT00000010788|m.4895:192-296;PF16760.2|CBM53|Starch/carbohydrate-binding module (family 53)|ENSGALT00000010788|m.4895:217-296
ENSGALG00000006705	2.360362826	5.09557056	-1.106964289	6.81E-17	5.20E-16	down	yes	2.170364222	2.383464304	2.527259952	4.743627021	6.031286043	4.511798616	6	21390657	21454748	+	ENSGALG00000006705	protein_coding	GO:0001778|plasma membrane repair; GO:0007520|myoblast fusion; GO:0030947|regulation of vascular endothelial growth factor receptor signaling pathway; GO:0034605|cellular response to heat	GO:0005886|plasma membrane; GO:0005901|caveola; GO:0016021|integral component of membrane; GO:0030659|cytoplasmic vesicle membrane; GO:0031410|cytoplasmic vesicle; GO:0031965|nuclear membrane; GO:0043231|intracellular membrane-bounded organelle; GO:0070062|extracellular exosome	GO:0005543|phospholipid binding	--	--	5511	XP_025007649.1	XP_025007649.1 myoferlin isoform X1 [Gallus gallus]	sp|Q69ZN7|MYOF_MOUSE	sp|Q69ZN7|MYOF_MOUSE Myoferlin OS=Mus musculus GN=Myof PE=1 SV=2	9031.ENSGALP00000038965	fer-1-like 3, myoferlin (C. elegans)	_	KOG1326	_	PF00168.27|C2|C2 domain|ENSGALT00000039756|m.4919:2-98;PF00168.27|C2|C2 domain|ENSGALT00000039756|m.4919:198-284;PF00168.27|C2|C2 domain|ENSGALT00000039756|m.4919:359-472;PF00168.27|C2|C2 domain|ENSGALT00000039756|m.4919:1138-1231;PF00168.27|C2|C2 domain|ENSGALT00000039756|m.4919:1323-1396;PF00168.27|C2|C2 domain|ENSGALT00000039756|m.4919:1571-1660;PF08150.9|FerB|FerB (NUC096) domain|ENSGALT00000…
ENSGALG00000006707	0.503555486	0.117798426	2.006650088	0.000163549	0.00038855	up	yes	0.611866153	0.396856857	0.501943448	0.079668119	0.18614679	0.087580369	4	5146544	5150926	+	NOX1	protein_coding	GO:0001525|angiogenesis; GO:0003081|regulation of systemic arterial blood pressure by renin-angiotensin; GO:0006739|NADP metabolic process; GO:0006801|superoxide metabolic process; GO:0006954|inflammatory response; GO:0007165|signal transduction; GO:0008217|regulation of blood pressure; GO:0008284|positive regulation of cell population proliferation; GO:0010575|positive regulation of vascular end…	GO:0005769|early endosome; GO:0005886|plasma membrane; GO:0016021|integral component of membrane; GO:0030054|cell junction; GO:0043020|NADPH oxidase complex; GO:0071438|invadopodium membrane	GO:0016175|superoxide-generating NADPH oxidase activity; GO:0030171|voltage-gated proton channel activity; GO:0046872|metal ion binding; GO:0048365|Rac GTPase binding; GO:0050661|NADP binding	ko:K08008|NOX1,MOX1	ko04380|Osteoclast differentiation; ko04933|AGE-RAGE signaling pathway in diabetic complications; ko05418|Fluid shear stress and atherosclerosis	2155	XP_015133759.1	XP_015133759.1 NADPH oxidase 1 isoform X5 [Gallus gallus]	sp|Q9Y5S8|NOX1_HUMAN	sp|Q9Y5S8|NOX1_HUMAN NADPH oxidase 1 OS=Homo sapiens GN=NOX1 PE=1 SV=2	9031.ENSGALP00000010835	NADPH oxidase 1	_	KOG0039	_	PF08030.9|NAD_binding_6|Ferric reductase NAD binding domain|ENSGALT00000096142|m.16317:407-556;PF01794.16|Ferric_reduct|Ferric reductase like transmembrane component|ENSGALT00000096142|m.16317:67-229;PF08022.9|FAD_binding_8|FAD-binding domain|ENSGALT00000096142|m.16317:307-400
ENSGALG00000006728	0.098812903	0.285383805	-1.440741089	0.007834096	0.014126157	down	yes	0.193513968	0.06080769	0.042117051	0.233967628	0.344403302	0.277780485	15	9054070	9080058	-	SLC5A1	protein_coding	GO:0001656|metanephros development; GO:0001951|intestinal D-glucose absorption; GO:0006814|sodium ion transport; GO:0050892|intestinal absorption; GO:1904659|glucose transmembrane transport	GO:0005887|integral component of plasma membrane; GO:0005903|brush border; GO:0016324|apical plasma membrane; GO:0070062|extracellular exosome	GO:0005355|glucose transmembrane transporter activity; GO:0005412|glucose:sodium symporter activity	ko:K14158|SLC5A1,SGLT1	ko04973|Carbohydrate digestion and absorption; ko04976|Bile secretion; ko04978|Mineral absorption	3812	NP_001280169.1	NP_001280169.1 sodium/glucose cotransporter 1 [Gallus gallus]	sp|Q8C3K6|SC5A1_MOUSE	sp|Q8C3K6|SC5A1_MOUSE Sodium/glucose cotransporter 1 OS=Mus musculus GN=Slc5a1 PE=1 SV=1	9031.ENSGALP00000010870	SGLT-1 Fragment	COG4146	KOG2349	_	PF00474.14|SSF|Sodium:solute symporter family|ENSGALT00000010884|m.10850:43-477
ENSGALG00000006756	0.23931956	0.891008215	-1.853544187	0.00038938	0.000873375	down	yes	0.364392041	0.187020793	0.166545848	1.165055951	0.734990173	0.772978522	20	10341499	10348637	-	ENSGALG00000006756	protein_coding	GO:0019730|antimicrobial humoral response; GO:0019731|antibacterial humoral response; GO:0032715|negative regulation of interleukin-6 production; GO:0032717|negative regulation of interleukin-8 production; GO:0032720|negative regulation of tumor necrosis factor production; GO:0043031|negative regulation of macrophage activation; GO:0043312|neutrophil degranulation; GO:0050829|defense response to …	GO:0005576|extracellular region; GO:0005887|integral component of plasma membrane; GO:0010494|cytoplasmic stress granule; GO:0035578|azurophil granule lumen; GO:0035580|specific granule lumen; GO:0070062|extracellular exosome	GO:0001530|lipopolysaccharide binding	--	--	1446	XP_004947243.2	XP_004947243.2 bactericidal permeability-increasing protein isoform X2 [Gallus gallus]	sp|P17213|BPI_HUMAN	sp|P17213|BPI_HUMAN Bactericidal permeability-increasing protein OS=Homo sapiens GN=BPI PE=1 SV=4	_	_	_	_	_	PF02886.14|LBP_BPI_CETP_C|LBP / BPI / CETP family, C-terminal domain|ENSGALT00000010917|m.3486:238-475;PF01273.22|LBP_BPI_CETP|LBP / BPI / CETP family, N-terminal domain|ENSGALT00000010917|m.3486:35-201
ENSGALG00000006785	3.157794056	30.46419663	-3.266037737	4.85E-132	1.47E-129	down	yes	3.313467784	3.176956675	2.982957707	27.62898633	37.16953565	26.5940679	13	17591206	17597339	-	IRF1	protein_coding	GO:0006915|apoptotic process; GO:0007050|cell cycle arrest; GO:0008285|negative regulation of cell population proliferation; GO:0032728|positive regulation of interferon-beta production; GO:0034124|regulation of MyD88-dependent toll-like receptor signaling pathway; GO:0035458|cellular response to interferon-beta; GO:0043374|CD8-positive, alpha-beta T cell differentiation; GO:0045084|positive regu…	GO:0000790|nuclear chromatin; GO:0005737|cytoplasm	GO:0000978|RNA polymerase II proximal promoter sequence-specific DNA binding; GO:0001228|DNA-binding transcription activator activity, RNA polymerase II-specific	ko:K09444|IRF1	ko04917|Prolactin signaling pathway; ko05133|Pertussis; ko05160|Hepatitis C	2118	XP_015149500.1	XP_015149500.1 interferon regulatory factor 1 isoform X1 [Gallus gallus]	sp|Q90876|IRF1_CHICK	sp|Q90876|IRF1_CHICK Interferon regulatory factor 1 OS=Gallus gallus GN=IRF1 PE=2 SV=1	9031.ENSGALP00000002242	Interferon regulatory factor 1 (IRF-1); Specifically binds to the upstream regulatory region [...]	_	_	NOG42582	PF00605.14|IRF|Interferon regulatory factor transcription factor|ENSGALT00000094481|m.9073:108-212
ENSGALG00000006796	0.594854212	1.561823866	-1.377780205	0.000110985	0.000270424	down	yes	0.765024887	0.631031526	0.388506224	1.750556579	1.689318719	1.245596301	4	5171035	5178153	-	SRPX2	protein_coding	GO:0001525|angiogenesis; GO:0042325|regulation of phosphorylation; GO:0048870|cell motility; GO:0051965|positive regulation of synapse assembly; GO:0090050|positive regulation of cell migration involved in sprouting angiogenesis; GO:0098609|cell-cell adhesion	GO:0005615|extracellular space; GO:0005737|cytoplasm; GO:0009986|cell surface; GO:0015630|microtubule cytoskeleton; GO:0030054|cell junction; GO:0060076|excitatory synapse; GO:0097060|synaptic membrane	GO:0005102|signaling receptor binding; GO:0036458|hepatocyte growth factor binding; GO:0042802|identical protein binding	ko:K19408|SRPX2	--	1416	XP_015133979.1	XP_015133979.1 sushi repeat-containing protein SRPX2 [Gallus gallus]	sp|Q5EA25|SRPX2_BOVIN	sp|Q5EA25|SRPX2_BOVIN Sushi repeat-containing protein SRPX2 OS=Bos taurus GN=SRPX2 PE=2 SV=1	9031.ENSGALP00000010977	sushi-repeat-containing protein, X-linked 2	_	KOG4297	_	PF13778.3|DUF4174|Domain of unknown function (DUF4174)|ENSGALT00000107253|m.16327:341-459;PF02494.13|HYR|HYR domain|ENSGALT00000107253|m.16327:183-265;PF00084.17|Sushi|Sushi repeat (SCR repeat)|ENSGALT00000107253|m.16327:87-119;PF00084.17|Sushi|Sushi repeat (SCR repeat)|ENSGALT00000107253|m.16327:128-182;PF00084.17|Sushi|Sushi repeat (SCR repeat)|ENSGALT00000107253|m.16327:270-325
ENSGALG00000006804	0.529072739	2.588077463	-2.268892586	3.61E-18	3.02E-17	down	yes	0.516799595	0.642512981	0.427905643	2.704601478	2.559347697	2.500283216	8	16385301	16404071	+	ODF2L	protein_coding	--	GO:0005813|centrosome	--	--	--	2253	XP_025008738.1	XP_025008738.1 outer dense fiber protein 2-like isoform X4 [Gallus gallus]	sp|Q9ULJ1|ODF2L_HUMAN	sp|Q9ULJ1|ODF2L_HUMAN Outer dense fiber protein 2-like OS=Homo sapiens GN=ODF2L PE=2 SV=2	9031.ENSGALP00000038048	outer dense fiber of sperm tails 2-like	_	_	NOG146747	_
ENSGALG00000006807	0.570308687	2.95920567	-2.355184598	1.77E-18	1.52E-17	down	yes	0.561629826	0.449222701	0.700073534	3.293673737	2.695759957	2.888183316	9	11740248	11751391	-	PLSCR5	protein_coding	--	GO:0005886|plasma membrane	GO:0017128|phospholipid scramblase activity	--	--	1788	XP_004943368.2	XP_004943368.2 phospholipid scramblase family member 5 isoform X1 [Gallus gallus]	sp|A0PG75|PLS5_HUMAN	sp|A0PG75|PLS5_HUMAN Phospholipid scramblase family member 5 OS=Homo sapiens GN=PLSCR5 PE=2 SV=2	_	_	_	_	_	PF03803.12|Scramblase|Scramblase|ENSGALT00000011010|m.8786:43-258
ENSGALG00000006851	0.38935042	0.13673096	1.444481926	0.000904291	0.00191761	up	yes	0.282663731	0.386237319	0.49915021	0.096657682	0.208340517	0.10519468	4	6565250	6989919	-	ENSGALG00000006851	protein_coding	GO:0007156|homophilic cell adhesion via plasma membrane adhesion molecules; GO:0010923|negative regulation of phosphatase activity	GO:0005886|plasma membrane; GO:0016021|integral component of membrane	GO:0005509|calcium ion binding	ko:K16498|PCDHD1	--	3782	XP_019473708.1	XP_019473708.1 PREDICTED: protocadherin-11 X-linked isoform X1 [Meleagris gallopavo]	sp|Q6KEQ9|PC11X_PIG	sp|Q6KEQ9|PC11X_PIG Protocadherin-11 X-linked OS=Sus scrofa GN=PCDH11X PE=2 SV=1	9031.ENSGALP00000011069	Cadherin Fragment	_	KOG3594	_	PF00028.14|Cadherin|Cadherin domain|ENSGALT00000061091|m.16348:159-270;PF00028.14|Cadherin|Cadherin domain|ENSGALT00000061091|m.16348:285-376;PF00028.14|Cadherin|Cadherin domain|ENSGALT00000061091|m.16348:400-486;PF00028.14|Cadherin|Cadherin domain|ENSGALT00000061091|m.16348:504-591;PF00028.14|Cadherin|Cadherin domain|ENSGALT00000061091|m.16348:605-693;PF00028.14|Cadherin|Cadherin domain|ENSGALT0…
ENSGALG00000006855	13.7483628	5.71240272	1.265615867	2.31E-40	5.95E-39	up	yes	12.4261526	14.99771762	13.82121819	5.481312341	5.864159372	5.791736448	9	12619518	12636112	-	MELTF	protein_coding	GO:0006501|C-terminal protein lipidation; GO:0006826|iron ion transport; GO:0010756|positive regulation of plasminogen activation; GO:0043687|post-translational protein modification; GO:0044267|cellular protein metabolic process; GO:0055072|iron ion homeostasis; GO:0090091|positive regulation of extracellular matrix disassembly; GO:1900025|negative regulation of substrate adhesion-dependent cell …	GO:0005576|extracellular region; GO:0005788|endoplasmic reticulum lumen; GO:0005886|plasma membrane; GO:0005887|integral component of plasma membrane; GO:0009986|cell surface; GO:0046658|anchored component of plasma membrane; GO:0070062|extracellular exosome	GO:0005506|iron ion binding	ko:K06569|MFI2,CD228	--	3511	NP_990538.2	NP_990538.2 melanotransferrin precursor [Gallus gallus]	sp|P08582|TRFM_HUMAN	sp|P08582|TRFM_HUMAN Melanotransferrin OS=Homo sapiens GN=MELTF PE=1 SV=2	9031.ENSGALP00000032783	melanotransferrin/EOS47	_	_	NOG87503	PF00405.14|Transferrin|Transferrin|ENSGALT00000033424|m.8802:22-355;PF00405.14|Transferrin|Transferrin|ENSGALT00000033424|m.8802:366-704;PF12974.4|Phosphonate-bd|ABC transporter, phosphonate, periplasmic substrate-binding protein|ENSGALT00000033424|m.8802:393-511
ENSGALG00000006864	8.587067169	19.219435	-1.161399891	5.13E-50	1.85E-48	down	yes	8.901384808	7.931213999	8.9286027	18.8218379	20.22907462	18.60739248	8	16434266	16549728	+	ENSGALG00000006864	protein_coding	GO:0002244|hematopoietic progenitor cell differentiation	GO:0005576|extracellular region; GO:0005581|collagen trimer; GO:0005788|endoplasmic reticulum lumen; GO:0031012|extracellular matrix	GO:0005201|extracellular matrix structural constituent	ko:K19721|COL5AS	ko04974|Protein digestion and absorption	5363	XP_015146330.1	XP_015146330.1 collagen alpha-1(XXIV) chain isoform X2 [Gallus gallus]	sp|Q17RW2|COOA1_HUMAN	sp|Q17RW2|COOA1_HUMAN Collagen alpha-1(XXIV) chain OS=Homo sapiens GN=COL24A1 PE=1 SV=2	9031.ENSGALP00000013825	similar to alpha 1 type XXIV collagen	_	KOG3544	_	PF01391.15|Collagen|Collagen triple helix repeat (20 copies)|ENSGALT00000011110|m.7556:462-514;PF01391.15|Collagen|Collagen triple helix repeat (20 copies)|ENSGALT00000011110|m.7556:523-580;PF01391.15|Collagen|Collagen triple helix repeat (20 copies)|ENSGALT00000011110|m.7556:559-613;PF01391.15|Collagen|Collagen triple helix repeat (20 copies)|ENSGALT00000011110|m.7556:578-628;PF01391.15|Collagen…
ENSGALG00000006912	2.538599685	5.181731767	-1.026511064	3.17E-13	1.85E-12	down	yes	2.500594059	2.46204496	2.653160036	5.05905161	4.902494376	5.583649315	6	21812767	21889131	+	CPEB3	protein_coding	GO:0000122|negative regulation of transcription by RNA polymerase II; GO:0007616|long-term memory; GO:0017148|negative regulation of translation; GO:0045727|positive regulation of translation; GO:0048167|regulation of synaptic plasticity; GO:0050955|thermoception; GO:0060213|positive regulation of nuclear-transcribed mRNA poly(A) tail shortening; GO:0060998|regulation of dendritic spine developme…	GO:0005634|nucleus; GO:0005737|cytoplasm; GO:0014069|postsynaptic density; GO:0030014|CCR4-NOT complex; GO:0030054|cell junction; GO:0030425|dendrite; GO:0043005|neuron projection; GO:0045202|synapse; GO:0045211|postsynaptic membrane; GO:0097440|apical dendrite; GO:1990124|messenger ribonucleoprotein complex	GO:0000900|translation repressor activity, mRNA regulatory element binding; GO:0003723|RNA binding; GO:0003730|mRNA 3'-UTR binding; GO:0008135|translation factor activity, RNA binding; GO:0035613|RNA stem-loop binding; GO:0035925|mRNA 3'-UTR AU-rich region binding; GO:0043022|ribosome binding	ko:K02602|CPEB,ORB	ko04114|Oocyte meiosis; ko04320|Dorso-ventral axis formation; ko04914|Progesterone-mediated oocyte maturation	2950	XP_018766313.1	XP_018766313.1 PREDICTED: cytoplasmic polyadenylation element-binding protein 3 isoform X1 [Serinus canaria]	sp|Q7TN99|CPEB3_MOUSE	sp|Q7TN99|CPEB3_MOUSE Cytoplasmic polyadenylation element-binding protein 3 OS=Mus musculus GN=Cpeb3 PE=1 SV=1	59729.ENSTGUP00000009273	Cytoplasmic polyadenylation element-binding protein 3 (CPE-binding protein 3)(CPE-BP3)(hCPEB [...]	_	KOG0129	_	PF16367.2|RRM_7|RNA recognition motif|ENSGALT00000064922|m.4942:422-511;PF16366.2|CEBP_ZZ|Cytoplasmic polyadenylation element-binding protein ZZ domain|ENSGALT00000064922|m.4942:604-666;PF00076.19|RRM_1|RNA recognition motif. (a.k.a. RRM, RBD, or RNP domain)|ENSGALT00000064922|m.4942:425-486
ENSGALG00000006963	5.230034432	11.76752276	-1.168387924	2.41E-11	1.20E-10	down	yes	5.790229572	5.342130034	4.55774369	14.04799914	10.83940259	10.41516655	18	9480639	9489310	-	ENDOV	protein_coding	GO:0006281|DNA repair	GO:0005730|nucleolus; GO:0005737|cytoplasm	GO:0000287|magnesium ion binding; GO:0003677|DNA binding; GO:0003727|single-stranded RNA binding; GO:0016888|endodeoxyribonuclease activity, producing 5'-phosphomonoesters; GO:0016891|endoribonuclease activity, producing 5'-phosphomonoesters	--	--	1078	XP_015735196.1	XP_015735196.1 PREDICTED: LOW QUALITY PROTEIN: endonuclease V [Coturnix japonica]	sp|Q8C9A2|ENDOV_MOUSE	sp|Q8C9A2|ENDOV_MOUSE Endonuclease V OS=Mus musculus GN=Endov PE=1 SV=2	9031.ENSGALP00000011266	similar to hypothetical protein FLJ35220	COG1515	KOG4417	_	PF04493.11|Endonuclease_5|Endonuclease V|ENSGALT00000107708|m.13061:39-241
ENSGALG00000006966	10.07016183	3.80513331	1.401713425	2.23E-50	8.09E-49	up	yes	9.19786046	10.65482786	10.35779716	3.794159002	3.935228908	3.686012021	6	22042154	22046776	+	ZNF518A	protein_coding	GO:0006351|transcription, DNA-templated	GO:0005634|nucleus	GO:0000981|DNA-binding transcription factor activity, RNA polymerase II-specific; GO:0003677|DNA binding; GO:0046872|metal ion binding	--	--	4623	XP_004942218.1	XP_004942218.1 zinc finger protein 518A isoform X1 [Gallus gallus]	sp|Q6AHZ1|Z518A_HUMAN	sp|Q6AHZ1|Z518A_HUMAN Zinc finger protein 518A OS=Homo sapiens GN=ZNF518A PE=1 SV=2	_	_	_	_	_	_
ENSGALG00000006997	1.65063028	4.058521898	-1.292773845	3.82E-14	2.39E-13	down	yes	1.667319612	1.639234797	1.645336432	4.454256046	3.589336491	4.131973156	17	4358151	4436723	-	BRINP1	protein_coding	GO:0001662|behavioral fear response; GO:0007050|cell cycle arrest; GO:0007614|short-term memory; GO:0008219|cell death; GO:0035176|social behavior; GO:0035640|exploration behavior; GO:0042711|maternal behavior; GO:0045666|positive regulation of neuron differentiation; GO:0045786|negative regulation of cell cycle; GO:0045930|negative regulation of mitotic cell cycle; GO:0050768|negative regulation…	GO:0005737|cytoplasm; GO:0005783|endoplasmic reticulum; GO:0030425|dendrite; GO:0043025|neuronal cell body	--	--	--	2781	NP_989780.1	NP_989780.1 BMP/retinoic acid-inducible neural-specific protein 1 precursor [Gallus gallus]	sp|Q7ZZR3|BRNP1_CHICK	sp|Q7ZZR3|BRNP1_CHICK BMP/retinoic acid-inducible neural-specific protein 1 OS=Gallus gallus GN=BRINP1 PE=2 SV=1	9031.ENSGALP00000011314	Deleted in bladder cancer protein 1 homolog Precursor (Protein FAM5A)(BMP/retinoic acid-indu [...]	_	_	NOG38997	PF01823.16|MACPF|MAC/Perforin domain|ENSGALT00000011328|m.11899:70-159
ENSGALG00000007014	1.639750112	0.814461244	1.000723932	0.000570583	0.001246267	up	yes	1.522416384	1.608138073	1.788695878	0.66000819	1.091962413	0.69141313	6	23205808	23212431	+	PYROXD2	protein_coding	--	--	GO:0016491|oxidoreductase activity	--	--	1785	XP_025007580.1	XP_025007580.1 pyridine nucleotide-disulfide oxidoreductase domain-containing protein 2 isoform X7 [Gallus gallus]	sp|Q5RAP5|PYRD2_PONAB	sp|Q5RAP5|PYRD2_PONAB Pyridine nucleotide-disulfide oxidoreductase domain-containing protein 2 OS=Pongo abelii GN=PYROXD2 PE=2 SV=1	9031.ENSGALP00000011335	chromosome 10 open reading frame 33	COG1233	KOG4254	_	PF01593.21|Amino_oxidase|Flavin containing amine oxidoreductase|ENSGALT00000011349|m.5011:288-394;PF13450.3|NAD_binding_8|NAD(P)-binding Rossmann-like domain|ENSGALT00000011349|m.5011:53-101
ENSGALG00000007025	10.42059213	33.2074332	-1.671119536	2.30E-79	1.86E-77	down	yes	10.4052617	10.58544134	10.27107336	29.28917052	36.8371402	33.49598889	1	15633800	15729892	+	CPNE8	protein_coding	--	GO:0070062|extracellular exosome	--	--	--	3646	NP_001186389.1	NP_001186389.1 copine-8 [Gallus gallus]	sp|Q86YQ8|CPNE8_HUMAN	sp|Q86YQ8|CPNE8_HUMAN Copine-8 OS=Homo sapiens GN=CPNE8 PE=1 SV=2	_	_	_	_	_	PF07002.13|Copine|Copine|ENSGALT00000011366|m.530:387-605;PF00168.27|C2|C2 domain|ENSGALT00000011366|m.530:89-187;PF00168.27|C2|C2 domain|ENSGALT00000011366|m.530:224-320
ENSGALG00000007028	0.567475768	2.932508181	-2.349214111	2.15E-29	3.25E-28	down	yes	0.506270627	0.770949824	0.425206854	2.832077228	2.931545955	3.03390136	4	8732666	8906442	-	ENSGALG00000007028	protein_coding	GO:0009966|regulation of signal transduction	GO:0005737|cytoplasm; GO:0014069|postsynaptic density; GO:0043005|neuron projection; GO:0043025|neuronal cell body; GO:0045211|postsynaptic membrane; GO:0070062|extracellular exosome	GO:0042802|identical protein binding	ko:K17536|CNKSR2,KSR2	ko04013|MAPK signaling pathway - fly	3366	XP_015133995.1	XP_015133995.1 connector enhancer of kinase suppressor of ras 2-like [Gallus gallus]	sp|Q9Z1T4|CNKR2_RAT	sp|Q9Z1T4|CNKR2_RAT Connector enhancer of kinase suppressor of ras 2 OS=Rattus norvegicus GN=Cnksr2 PE=1 SV=1	9031.ENSGALP00000011357	annotation not avaliable	_	KOG1738	_	PF06663.10|DUF1170|Protein of unknown function (DUF1170)|ENSGALT00000011371|m.16365:398-575;PF10534.6|CRIC_ras_sig|Connector enhancer of kinase suppressor of ras|ENSGALT00000011371|m.16365:143-235;PF00536.27|SAM_1|SAM domain (Sterile alpha motif)|ENSGALT00000011371|m.16365:68-130;PF00169.26|PH|PH domain|ENSGALT00000011371|m.16365:671-762;PF07647.14|SAM_2|SAM domain (Sterile alpha motif)|ENSGALT00…
[truncated: 1,412 more rows]
